# Supplementary material for: Transcriptional profiling reveals the transcription factor networks regulating the survival of striatal neurons
Source: Cell Death Dis. 2021 Mar 12;12(3):262. doi: 10.1038/s41419-021-03552-8 (PMC7955055; doi:10.1038/s41419-021-03552-8)
Supplement: Supplementary file 10 — Supplementary Table 1. Genes identified at 5 time-points [file 41419_2021_3552_MOESM10_ESM.xlsx]

## Sheet: E13.5
Supplementary Table 1. Genes identified at 5 time-points
Sheet1: A list of 12,051 genes identified in at least two of three replicates of E13.5.
GeneSymbol	E13.5_WT1_FPKM	E13.5_WT2_FPKM	E13.5_WT3_FPKM	E13.5_WT_FPKM_Mean
Gnai3	86.7097	84.9043	87.0632	86.2257
Cdc45	35.5897	34.7833	33.9039	34.759
H19	13.1132	9.75477	11.9199	11.5959
Narf	21.3129	20.2435	20.3035	20.6199
Klf6	4.71995	4.39813	4.33927	4.48578
Scmh1	4.34373	3.94445	4.02032	4.10283
Cox5a	187.046	182.059	189.012	186.039
Tbx2	1.18452	1.07457	0.816776	1.02529
Fer	7.97722	6.65476	6.41484	7.01561
Xpo6	6.09254	6.67833	5.69917	6.15668
Tfe3	1.78519	1.89388	1.78712	1.82206
Axin2	4.36289	2.77409	3.88835	3.67511
Brat1	2.5145	2.24745	2.39406	2.38534
Gna12	35.3146	36.2836	36.7365	36.1116
Dlat	12.8244	12.9551	12.8529	12.8775
Sdhd	62.1874	62.7302	63.9404	62.9527
Ccnd2	241.222	206.434	242.625	230.094
Gpr107	4.77046	4.90787	4.45057	4.70964
Btbd17	1.60746	2.27766	1.85489	1.91334
Th	1.16722	1.56293	0.972271	1.23414
Drp2	1.23452	1.10202	0.863631	1.06672
Lhx2	35.9807	45.0139	37.6437	39.5461
Gmpr	1.19752	1.00701	1.31428	1.17293
Trim25	2.035	1.71477	1.87289	1.87422
Dgke	1.42538	1.51475	1.23359	1.39124
Scpep1	25.3777	26.0877	25.4722	25.6459
Mnt	11.4588	10.8117	9.7955	10.6886
Hddc2	2.94429	2.59907	2.85391	2.79909
Cdh4	5.99493	5.80691	5.60224	5.80136
Bcl6b	2.68675	3.59013	3.16488	3.14725
Arvcf	18.6035	21.7285	18.8577	19.7299
Comt	4.34887	5.28257	4.27984	4.63709
Rtca	20.8741	21.3763	20.2552	20.8352
Dbt	6.50603	7.17762	7.04224	6.90863
Dazap2	110.438	106.778	114.404	110.54
Mcts1	10.3396	9.53004	10.4907	10.1201
Trappc10	20.9599	18.8337	21.4982	20.4306
Ccm2	8.59684	7.31253	7.76449	7.89129
Tbrg4	5.96431	8.68377	7.61617	7.42141
Ndufa9	32.9912	33.3555	33.1497	33.1655
Cttnbp2	1.23618	0.885875	0.91488	1.01231
Galnt1	14.3426	16.3474	14.3517	15.0139
Mkrn2	15.6765	14.6423	15.9277	15.4155
Raf1	22.9212	21.8974	21.9709	22.2632
Septin1	4.46568	3.88914	3.3212	3.89201
Pdgfb	2.26173	2.72404	2.93612	2.64063
Grasp	3.27855	3.48411	2.31196	3.02487
Acvr1b	17.6377	14.5862	15.8432	16.0224
Tom1l2	3.60305	3.38795	3.13877	3.37659
Zfp385a	31.8252	33.4708	32.826	32.7074
Itga5	5.07163	4.66253	5.45893	5.06436
Wdr77	5.28426	5.51706	5.48755	5.42962
Atp5f1	41.2267	41.4201	40.9685	41.2051
Sox9	37.8497	43.6098	39.2395	40.233
Hnrnpd	36.7322	52.6358	36.3167	41.8949
Dynlt1c	4.74622	2.28454	4.57295	3.8679
C1d	9.98243	10.6181	10.1255	10.242
Gm2a	3.07141	2.9457	2.99865	3.00525
Krit1	3.26996	2.72009	3.40744	3.1325
Clcn4	18.4665	16.5798	17.9292	17.6585
Hk2	12.5716	13.0676	11.4132	12.3508
Myo18a	8.81473	8.47485	8.32497	8.53818
Sez6	15.7546	14.6276	15.5376	15.3066
Abhd15	1.38922	1.13887	1.86069	1.46293
Loxl3	2.42303	2.78818	2.96256	2.72459
Kat2b	13.088	11.829	13.8929	12.9366
Rab5b	32.526	33.6722	34.2108	33.4696
Spg7	6.93815	7.63389	6.95208	7.1747
Rpl13	4.1881	4.62163	4.25667	4.35546
Chmp1a	20.7686	20.8332	20.3819	20.6612
Rpa1	24.7931	30.5725	23.4724	26.2793
Tubgcp3	9.78201	9.52341	9.34311	9.54951
Polr3d	18.1503	17.4217	16.2343	17.2687
Tcf7	2.50019	2.18534	2.61907	2.43487
Ddx3x	135.142	128.359	127.788	130.429
Usp32	8.50313	8.21478	8.20031	8.30607
Txnrd3	3.50919	3.13252	3.35669	3.3328
Znf512b	11.6634	11.5098	11.0692	11.4141
Dnajc5	5.5727	5.43386	4.79256	5.26637
Tpd52l2	3.5741	3.19735	2.76876	3.18007
Fmr1	11.0754	10.9039	11.4985	11.1593
Bcl11a	11.4978	9.69617	10.7176	10.6372
Il4	1.10742	0.988559	1.26717	1.12105
Pxmp4	2.26348	2.89328	2.57511	2.57729
Dlg3	4.18074	6.18313	5.39751	5.2538
Mmp11	3.2437	3.47466	3.0655	3.26129
Smarcb1	11.2299	10.8026	12.2109	11.4145
Hip1r	5.79592	5.68754	5.49097	5.65814
Nsun5	3.67873	3.94067	4.12295	3.91412
Top1mt	2.58731	2.70269	2.50118	2.59706
Gm38393	7.14344	5.70804	6.88058	6.57735
Mmp14	11.9584	13.3098	10.4985	11.9222
Oxa1l	19.9278	22.9977	20.9024	21.276
Heatr6	9.46028	9.78535	9.33099	9.52554
Ilf2	31.0849	31.317	32.4477	31.6165
Chtop	11.9488	16.8447	19.3825	16.0587
Snapin	2.94256	2.71512	2.52826	2.72865
S100a6	1.30267	1.29204	1.20572	1.26681
Mapk7	5.34266	5.69991	4.64645	5.22967
Epn2	6.38216	4.13654	6.53969	5.68613
B9d1	7.87654	7.8124	8.11193	7.93362
Sec24b	13.2544	13.0767	13.7496	13.3603
N4bp3	2.14058	1.97839	2.1613	2.09342
Rmnd5b	6.09166	6.63708	6.86515	6.5313
Nhp2	32.5993	32.5697	30.933	32.034
Vps9d1	3.79258	3.61943	2.6816	3.36454
Zfp276	1.52259	1.74585	1.44921	1.57255
Mfsd10	1.95227	1.69182	1.63587	1.75999
Luzp1	4.59661	5.0498	5.40441	5.01694
Kctd10	11.2611	10.1192	10.5348	10.6384
Poldip2	19.0245	18.1343	16.8804	18.013
Ift20	8.94969	8.24743	8.63176	8.60962
Pcbp3	7.27293	6.83712	7.16181	7.09062
Araf	7.10329	6.40214	6.64198	6.71581
Cfp	7.14844	5.50891	7.26964	6.64233
Uxt	3.48087	3.94574	3.34724	3.59128
Cnnm3	5.39354	5.48475	5.89478	5.59103
Lman2l	5.32818	5.92898	5.54652	5.60123
Mcm3ap	19.6319	21.1977	18.8774	19.9023
Pcnt	16.7745	17.1066	16.7927	16.8913
Mxd1	4.50245	4.16456	4.94602	4.53768
Gmcl1	8.00512	7.90341	7.91922	7.94258
Snrnp27	11.3582	11.2432	11.651	11.4175
Ocrl	3.72523	3.37018	3.19143	3.42895
Calm1	56.3928	57.3034	58.2933	57.3298
Agpat3	7.08131	7.6736	7.46408	7.40633
Sema6b	1.29071	0.901346	1.35641	1.18282
Uhrf1	98.0651	98.9306	99.5732	98.8563
Dpp9	26.6896	26.3389	28.2141	27.0809
Ramp2	1.2307	1.0542	0.922553	1.06915
Lsr	1.86891	2.70638	1.7612	2.11216
Gramd1a	23.7937	21.7371	14.7808	20.1039
Ckb	821.692	945.686	775.047	847.475
Sp1	13.5054	12.6003	15.1934	13.7663
Myg1	8.77303	8.32051	8.08226	8.39193
Pfdn5	18.9744	20.2116	19.3836	19.5232
Efnb2	62.7644	60.9066	69.0939	64.255
Rrp15	9.76981	9.35734	9.88954	9.67223
Rnd2	8.41287	9.45396	6.95816	8.275
Srr	2.13405	3.46743	2.27522	2.62557
Sync	1.10544	0.967448	1.83838	1.30376
Fbxo9	3.28427	3.28712	3.53715	3.36951
Ccdc132	4.76352	4.63881	4.84941	4.75058
Hars	51.2982	52.083	51.2096	51.5303
Zmat2	54.3517	50.2029	50.4729	51.6758
Ube2c	98.8	98.8552	98.6147	98.7566
Smg5	19.4816	21.3101	19.3462	20.046
Cct3	42.0169	42.8184	43.2789	42.7047
Glmp	1.1316	1.15313	1.16604	1.15026
Mef2d	6.03459	5.90485	5.82354	5.92099
Snd1	14.3964	15.7927	13.9738	14.721
Col18a1	6.52111	6.81083	5.58437	6.30544
Slc19a1	1.88888	1.96109	1.82485	1.89161
Kpnb1	170.467	186.495	173.748	176.903
Npepps	15.5461	14.4957	15.2537	15.0985
Mrpl10	18.1112	17.7428	18.7863	18.2134
Cyp51	32.0083	32.6983	33.6283	32.7783
Tcf25	50.7402	48.3371	48.081	49.0527
Tubb6	9.65895	8.07227	10.0536	9.26159
Def8	6.72985	7.70574	6.39534	6.94364
Foxm1	28.2174	29.1954	29.4651	28.9593
Itfg2	2.56755	2.35399	2.46806	2.4632
Tulp3	3.85752	3.85422	3.56076	3.7575
Gtf2h4	1.95856	1.98341	2.07723	2.0064
Tubb5	707.17	673.62	670.375	683.722
Jup	1.50199	1.35078	1.38073	1.41117
Fkbp10	1.63757	1.80986	1.55896	1.6688
Nom1	5.50367	5.27211	5.21037	5.32872
Ergic1	15.6932	21.7524	20.1628	19.2028
Ifrd1	8.70047	8.72948	9.10257	8.84417
Stk38l	4.6778	5.04957	3.90634	4.54457
Brpf1	6.61445	6.50103	6.52884	6.54811
Akr1b3	1.64965	2.14943	2.16222	1.9871
Ddt	9.85055	10.195	12.1946	10.7467
Ddx18	16.285	18.0472	19.2893	17.8738
Ubl3	3.27855	4.20707	4.43582	3.97382
Gramd3	2.41285	2.39318	2.355	2.38701
Eef1e1	54.3077	59.0504	55.8587	56.4056
Akt1	66.1903	64.8809	66.1733	65.7482
Tcirg1	1.62181	1.51608	1.59405	1.57732
Naglu	1.18354	1.10566	1.2228	1.17067
Coasy	8.32752	7.48691	7.32491	7.71311
Smo	28.1201	31.5386	29.7902	29.8163
Crnkl1	18.3673	17.3767	19.1481	18.2974
Rin2	2.42684	2.08111	1.71865	2.07553
Chordc1	34.9194	35.2003	41.6855	37.2684
Rtcb	59.7191	65.5226	58.5802	61.274
Pwp1	22.0807	19.8321	19.4761	20.463
Fbxo7	1.2931	1.31631	1.03076	1.21339
Capns1	13.6434	12.5622	10.1871	12.1309
Lrp3	18.9811	19.0975	19.3141	19.1309
Clpb	4.85513	4.79188	4.42932	4.69211
Septin7	99.1033	90.5174	97.1876	95.6028
Zdhhc4	3.05006	2.96616	2.79417	2.9368
Rac1	18.374	49.9219	52.2664	40.1874
Nup214	7.82966	8.161	7.94418	7.97828
Aif1l	23.5071	22.7868	22.3678	22.8872
Ugp2	11.3974	11.7057	11.1861	11.4297
Trmt1	2.80877	3.37353	2.93198	3.03809
Nacc1	50.5275	51.5415	50.3036	50.7909
Nfix	13.7414	3.55958	4.33817	7.21306
Slc1a5	4.44714	5.03566	4.64346	4.70876
Uba1	149.211	147.056	143.048	146.438
Siae	3.72282	2.99638	3.29673	3.33865
Esam	4.12482	3.23238	4.26016	3.87245
Spa17	4.86536	6.33372	8.13637	6.44515
Fam50a	13.0989	12.2427	12.4798	12.6071
Emd	16.8044	18.7175	17.0806	17.5342
Taco1	10.9076	11.9456	12.9253	11.9262
Grik3	34.5341	30.7093	32.9	32.7145
Sipa1l2	27.0248	29.0655	27.3364	27.8089
Ap4e1	2.89824	2.56313	2.80853	2.75663
Blvra	2.71906	2.18668	2.96802	2.62459
Pdzd4	21.2947	21.0034	20.1954	20.8312
Idh3g	12.7014	12.2459	12.4758	12.4744
Pnck	2.17503	2.38717	2.48411	2.34877
Ssr4	3.05244	3.17474	2.89651	3.04123
Bcap31	29.3907	31.5805	29.2415	30.0709
Fam98a	18.8756	19.0198	18.0103	18.6352
Kmt2a	19.4219	19.3973	22.3517	20.3903
Ift46	7.15389	6.82969	7.22319	7.06892
Tmem25	1.24342	1.0637	0.847437	1.05152
Trappc6a	1.77202	1.6542	1.12262	1.51628
Supt6	27.136	28.3197	26.4365	27.2974
Spag5	27.2939	25.9856	29.2807	27.5201
Unc119	3.89918	4.27833	3.90415	4.02722
Rab34	2.89694	3.61278	2.79595	3.10189
Sdf2	10.1121	10.0495	10.0083	10.0566
Ccne1	10.0938	11.6571	11.9371	11.2293
Bbc3	1.77556	2.31815	1.97569	2.02314
Psmc3	30.4192	31.8238	32.0379	31.427
Acp2	8.46097	8.30276	8.30523	8.35632
Slc39a13	1.90386	2.03301	1.51923	1.8187
Celf2	5.69853	3.08343	5.62664	4.80287
Ddb2	3.25946	2.00752	2.14093	2.4693
Sf3a1	48.7514	53.3699	51.5766	51.2327
Clgn	3.04983	1.96976	2.96001	2.65987
Vrk3	8.70923	8.65052	8.71863	8.6928
Smg9	3.98706	4.57952	3.69193	4.08617
Paxip1	11.4409	11.4146	11.2248	11.3601
Rmnd5a	5.59047	5.39321	5.3203	5.43466
Mov10	1.33968	1.32878	1.36593	1.34479
Rhoc	8.85824	10.6266	11.4893	10.3247
Tead3	4.07664	4.36232	3.9733	4.13742
Ppard	2.95367	3.81493	3.32639	3.365
Peg3	18.4802	19.869	18.8646	19.0712
Metrn	31.3886	36.9634	32.1406	33.4975
Narfl	3.66546	4.03275	3.76316	3.82045
Dbf4	9.9628	9.16877	10.1928	9.77478
Daxx	8.19846	7.81891	8.57856	8.19864
Cd320	4.5034	4.71311	4.82925	4.68192
Ipo4	7.34048	8.60444	7.47576	7.80689
Tm9sf1	2.53152	2.04423	2.85873	2.47816
Irf9	2.60004	2.45172	2.46499	2.50559
Gmpr2	24.645	26.3633	26.1176	25.7087
Mdp1	19.4646	20.5052	21.7283	20.566
Dhrs1	7.59766	7.88902	8.71009	8.06559
Ncan	53.0415	44.7967	48.557	48.7984
Tmem161a	2.68909	2.2387	1.83296	2.25359
Armc6	5.01211	5.06459	5.21611	5.0976
Borcs8	3.2413	3.95276	3.62143	3.60517
Snx9	6.73478	7.43409	7.23869	7.13585
Ranbp3	58.199	56.5454	57.6254	57.4566
Ndufa11	11.8104	10.7184	11.726	11.4183
Nr2f6	4.00328	4.82985	4.63649	4.48987
Use1	4.96384	5.24656	3.73476	4.64839
Ocel1	2.23151	2.075	2.1292	2.14523
Dyrk1b	7.46933	6.77119	7.19028	7.1436
Braf	5.76463	5.49463	6.15758	5.80561
Ndufb2	3.98952	3.67958	4.34031	4.00314
Hltf	4.91822	4.69054	4.94039	4.84972
Prpf6	25.3293	24.0104	24.4311	24.5903
Rgs19	2.78792	2.31506	2.70037	2.60112
Rgs20	1.46606	1.32525	1.34909	1.38013
Snrpd1	181.481	165.354	177.046	174.627
Tchp	5.20642	5.11938	5.10925	5.14502
Tiam1	2.69273	2.959	2.75141	2.80105
Tsc2	29.4186	29.9904	29.7563	29.7218
Slc9a3r2	2.27433	2.20976	2.43695	2.30701
Puf60	117.962	123.169	122.203	121.112
Golga2	6.0846	6.62924	6.24751	6.32045
Uck1	8.28516	9.47118	9.33429	9.03021
Mien1	34.3585	32.1312	32.2841	32.9246
Axl	5.79743	5.67116	5.29668	5.58842
Ccdc97	9.61918	9.63574	10.3727	9.87588
Zfp40	2.66923	2.82315	2.925	2.8058
Akap8l	25.7478	25.3127	27.0167	26.0257
Pdcd2l	7.48926	8.68153	7.60821	7.92633
Gtf2f1	51.6164	50.4697	46.8801	49.6554
Clpp	27.8602	30.7324	29.0065	29.1997
Alkbh7	4.6457	4.70911	4.63917	4.66466
Dennd1c	2.32797	2.10284	2.81221	2.41434
Med6	9.18801	14.5481	9.31428	11.0168
Prkd1	12.7274	12.0874	13.2146	12.6764
Cse1l	30.3696	30.7535	29.5639	30.229
Naa20	7.69546	6.86948	8.15344	7.57279
Prkra	26.8483	25.0022	29.2168	27.0224
Plekha3	11.0707	9.04659	11.2112	10.4428
Ykt6	52.6472	52.4509	52.0744	52.3908
Baz1b	45.4	44.7683	45.8651	45.3445
Pex6	10.7572	10.8952	11.676	11.1094
Mrpl2	10.699	11.3944	10.6472	10.9136
Mea1	41.6539	40.263	42.1832	41.3667
Kdelr1	11.9886	10.996	11.0315	11.3387
Jag2	2.63574	3.0756	2.40037	2.7039
Btbd6	4.8989	4.68545	4.46058	4.68165
Nudt14	7.52993	8.64782	8.2698	8.14919
Epdr1	17.9134	18.3553	16.358	17.5422
Flii	21.9468	22.3408	21.2981	21.8619
Top3a	5.20889	5.74908	5.25935	5.40577
Atg4d	15.3365	17.4196	19.0649	17.2737
Qtrt1	13.74	15.8338	14.9157	14.8298
Hdgfrp2	61.8496	65.3615	59.8173	62.3428
Chaf1a	56.5276	61.4382	58.0024	58.656
Adprh	48.971	56.6126	52.0512	52.5449
Tmem39a	3.19569	2.6916	3.10666	2.99798
Timmdc1	13.2644	13.6048	14.4074	13.7588
Mcm2	49.5231	53.4093	51.6928	51.5417
Nab1	4.15806	3.99975	4.75933	4.30571
Adgre5	1.47523	1.23616	1.30119	1.33753
Lamb1	1.6911	1.19693	1.69919	1.52908
Kcnn1	5.29735	4.72876	5.37476	5.13362
Arrdc2	2.33894	3.14524	2.54326	2.67581
Map2k7	3.29007	3.71707	3.03128	3.34614
Timm44	7.77892	8.64169	7.61672	8.01244
Ap2a2	27.8755	28.4824	26.0873	27.4817
Pnkp	2.62858	3.25895	3.20361	3.03038
Med25	50.9881	51.2964	47.752	50.0122
Bcam	1.16706	1.40561	1.20642	1.2597
Clptm1	19.1253	19.3217	20.5655	19.6709
Tomm40	13.1723	13.4088	13.4104	13.3305
Apoe	2.0045	2.64779	2.25089	2.30106
Hbp1	10.2536	8.62153	10.1326	9.66923
Prkar2b	6.63554	6.15225	5.06532	5.95104
Cdkn1b	22.7759	21.2401	23.0942	22.3701
Ap1m1	25.3364	26.8467	24.6151	25.5994
Rab8a	19.1514	19.0471	20.2858	19.4947
Hmgn2	7.79417	13.4154	15.652	12.2872
Fam32a	54.2987	55.1619	60.0856	56.5154
Stard3nl	5.68987	5.35855	5.88648	5.64497
Stk11	14.0254	15.1308	14.98	14.7121
Efna2	25.6611	24.2086	25.86	25.2432
Atp5d	23.2634	23.6081	23.7533	23.5416
Ppp5c	14.8698	15.8791	14.7582	15.169
Cdk12	6.34069	6.25204	6.63434	6.40902
Lipe	1.1164	1.19332	1.10534	1.13835
Pafah1b2	89.6409	88.7146	90.0104	89.4553
Tbc1d8	2.22795	2.43078	2.32452	2.32775
Cnot11	6.47305	6.87604	6.71314	6.68741
Foxj2	3.39643	3.528	3.55402	3.49282
Sri	3.26152	3.32798	3.20569	3.26506
Dgcr2	9.24053	13.6354	8.92077	10.5989
Irf3	14.562	15.2968	13.901	14.5866
Bcl2l12	18.0786	21.0814	17.267	18.809
Zfp959	4.90733	5.226	4.48541	4.87291
Mpnd	25.3314	26.4669	19.5557	23.7847
Sh3gl1	37.8181	35.5041	36.704	36.6754
Ccdc94	14.6229	13.0773	13.2317	13.644
Ranbp2	32.7086	31.9213	33.1817	32.6039
Edar	1.38257	1.88554	1.74496	1.67102
Grk5	4.89864	5.31835	4.47822	4.8984
Dvl3	17.946	19.6883	17.0592	18.2312
Abcf3	11.68	11.8206	13.0502	12.1836
Eif2b5	24.9971	26.5034	25.5294	25.6766
Cyth2	19.6782	19.2321	20.4058	19.772
Plag1	2.10833	2.56494	2.64986	2.44105
Mrpl4	25.517	24.6217	26.258	25.4656
Keap1	4.70463	5.38877	4.60176	4.89839
Glg1	33.7349	34.3642	31.8104	33.3032
Btbd2	6.45857	12.0798	12.2225	10.2536
Csnk1g2	46.8533	48.2985	46.3386	47.1635
Abhd17a	11.4395	10.6311	11.5503	11.2069
Mob3a	16.7993	16.2695	17.2821	16.7836
Cacnb3	25.2158	19.4821	22.036	22.2446
Fkbp11	1.14649	1.70563	1.01294	1.28835
Ddx23	23.2633	25.4393	25.4522	24.7183
Pld3	3.23735	3.90067	3.29174	3.47659
Grik5	17.2692	19.9782	17.9597	18.4023
Rabac1	5.11893	5.5778	6.62446	5.77373
Etv3	2.24367	2.39898	2.35811	2.33359
Prkcsh	45.8286	52.1696	46.961	48.3197
Elavl3	78.2925	67.8676	73.6643	73.2748
Nosip	17.9492	18.5197	17.6523	18.0404
Pih1d1	37.5483	42.5992	39.8163	39.9879
Rps11	920.201	874.041	883.432	892.558
Supt5	67.0225	66.4912	63.0899	65.5346
Dll3	18.0194	18.685	17.9734	18.2259
Paf1	10.5697	11.0535	10.7701	10.7978
Timm50	23.6103	21.4545	23.7806	22.9485
Med29	11.9397	12.2885	11.6425	11.9569
Ncstn	18.0506	16.1775	17.6143	17.2808
Pex19	13.2487	12.7193	13.0443	13.0041
Impdh1	3.25832	3.46858	3.14809	3.29167
Dusp3	3.65069	3.61175	3.04988	3.43744
Prodh	2.09152	2.73967	2.15769	2.32963
Dgcr14	17.6517	17.8027	15.759	17.0711
Slc25a1	9.40526	10.3712	9.27293	9.68314
Dgcr6	4.55403	4.56255	4.87683	4.66447
Ddr1	30.4537	32.4125	30.6077	31.158
Ier3	1.20409	0.826767	1.21578	1.08221
Klc4	15.4746	14.4983	13.5291	14.5007
Ercc1	5.48205	5.01913	5.60238	5.36785
As3mt	8.07675	7.29881	6.70517	7.36024
Homer3	13.6205	18.1786	14.0145	15.2712
Crtc1	3.84684	4.0012	3.79816	3.88206
Rnf215	7.14723	7.64598	6.6323	7.14184
Sec14l2	0.970392	1.18705	1.02334	1.06026
Aven	2.69342	3.06614	2.53409	2.76455
Crot	5.3365	4.62915	5.22381	5.06315
Rps6ka1	1.43482	1.45441	1.30544	1.39822
Snrnp200	51.8187	50.8957	50.8642	51.1929
Ciao1	8.03739	8.79362	8.01536	8.28213
Taf6l	2.41825	2.72847	2.44168	2.52947
Insig2	2.38181	2.47229	2.61461	2.48957
Kpna6	13.0703	12.8147	12.9593	12.9481
Itpkc	2.14226	2.40623	2.33491	2.29447
Adck4	1.82104	2.335	1.97175	2.0426
Brd8	21.2119	21.4639	20.5102	21.062
Kif20a	58.892	60.0681	63.5306	60.8302
Farsa	11.165	11.8951	10.4451	11.1684
Gcdh	4.01713	4.11375	3.55561	3.8955
Mast2	9.87211	9.59165	10.7088	10.0575
Dnase2a	0.695915	0.684687	1.69998	1.02686
Rad23a	12.7666	13.753	13.8644	13.4614
Calr	94.7976	106.118	94.4214	98.4455
Syce2	8.06373	6.75814	7.11078	7.31088
Nfat5	2.58435	2.58809	2.89104	2.68782
Nob1	9.29921	9.61069	8.51129	9.1404
Nqo1	1.82131	2.00716	1.29404	1.7075
Ppfia3	2.47684	2.82462	2.44575	2.5824
Gys1	5.47376	6.00297	5.07746	5.51807
Ruvbl2	55.2327	58.6558	54.7441	56.2109
Bax	51.8365	56.1371	51.1216	53.0317
Tfam	15.7541	15.9876	16.8225	16.1881
Zfp81	10.9981	10.4468	11.248	10.8976
Efnb3	12.9672	12.3393	11.1655	12.1573
Mmd	12.4517	14.346	13.2256	13.3411
Hlf	1.15685	0.995031	1.12243	1.09144
Fam162a	55.9259	61.8518	57.8003	58.526
Rpl8	756.762	782.901	751.331	763.664
Ssbp2	7.49841	7.90555	7.57103	7.65833
Fancl	5.99644	5.68071	5.79578	5.82431
Brinp2	1.97372	1.4982	1.66747	1.71313
Gstm5	28.3107	25.4345	26.9734	26.9062
Gstm7	22.4254	18.3401	17.6824	19.4826
Stat3	1.43103	1.51509	1.36425	1.43679
Ptrf	2.5249	2.32902	2.49836	2.45076
Map3k11	9.17771	8.65189	9.2666	9.03207
Akt2	5.11277	5.2964	5.7294	5.37953
Dnaja3	10.095	11.6666	11.9219	11.2278
Hmox2	9.46657	12.5322	11.5331	11.1773
Cdip1	10.5457	10.3995	11.3843	10.7765
Zak	3.09126	2.52025	3.22749	2.94633
Cwc15	97.9691	90.6242	101.965	96.8527
Dnmt1	115.119	114.303	111.227	113.55
Ppan	9.14646	9.59753	9.16528	9.30309
Angptl2	1.54786	1.86339	1.96847	1.79324
Trmt10a	1.89053	1.90117	1.83815	1.87661
Etv1	1.59114	1.12524	1.67859	1.46499
Kifc2	2.86644	2.52903	2.75958	2.71835
Psap	106.885	110.612	105.852	107.783
Ikbkg	1.23316	0.96598	1.25454	1.15123
Wars2	1.76831	1.77624	1.52387	1.68947
Atn1	44.557	45.0571	45.7329	45.1157
Phb2	36.7841	41.4868	37.533	38.6013
Emg1	12.7584	14.1041	13.2957	13.3861
Lpcat3	1.81207	1.90751	1.81236	1.84398
Atp6v1f	27.6924	27.4179	27.7616	27.624
Clcn5	3.28044	3.4402	3.32837	3.34967
Clcn3	3.74954	3.9968	3.5175	3.75461
Hif3a	1.43407	1.64772	1.73468	1.60549
Utp20	12.3252	12.8484	12.4206	12.5314
9330159F19Rik	12.3987	8.83668	11.9941	11.0765
Cul3	32.0545	32.067	32.1286	32.0834
Sst	1.74888	2.60193	1.41273	1.92118
Large	5.46464	5.60963	5.37609	5.48345
Ddx56	16.4481	18.7159	16.0676	17.0772
Tmed4	30.8283	29.3346	27.2773	29.1467
Bid	3.18263	2.5672	2.82629	2.85871
Ralb	3.86518	4.95019	3.90262	4.23933
Ppp1cc	6.93772	5.71796	7.26171	6.63913
Dnajb11	13.8132	15.5929	13.8251	14.4104
Tbccd1	7.98675	8.13315	8.7296	8.28316
Zfp324	1.90381	1.76428	1.85709	1.84173
Gab2	8.15655	8.35923	8.17108	8.22895
Coro1c	43.5555	41.6677	41.3577	42.1937
Tax1bp1	16.6941	15.211	16.5511	16.1521
Ndrg2	22.7291	15.3183	23.6358	20.5611
Mettl17	3.35343	3.22532	3.21491	3.26455
Arhgef40	5.33501	6.14457	4.73304	5.40421
Pnpla6	4.72997	5.51186	4.58758	4.94313
Mcoln1	5.23593	5.48835	5.76725	5.49718
Arhgef18	4.01123	3.97854	4.48529	4.15835
Pkn2	9.36966	8.49272	9.50606	9.12282
Etfb	14.2795	15.654	13.1953	14.3763
Stxbp2	1.62758	1.64167	1.69905	1.6561
Sgce	2.59337	2.64972	2.43709	2.56006
Chn2	1.94593	1.40473	1.63926	1.66331
Wwox	1.2982	1.10955	1.03188	1.14654
Slbp	13.0703	16.475	17.031	15.5254
Arid3b	1.81951	1.72573	1.11759	1.55427
Cnn2	3.84929	2.94371	3.45069	3.41456
Polr2e	11.8746	14.4252	13.5516	13.2838
Myo9b	17.2092	16.9793	16.4404	16.8763
Hdac9	6.3016	7.43687	6.26696	6.66848
Mtfp1	3.04895	1.7974	2.7881	2.54482
Rab23	1.71551	1.79719	1.44003	1.65091
Rab11a	16.9658	16.0784	17.6386	16.8943
Eif2b2	8.80561	9.25602	7.94867	8.6701
Dlst	68.602	69.6202	71.9424	70.0548
Pgf	3.50957	3.34966	3.07554	3.31159
Ulk2	15.3205	13.9553	14.1746	14.4835
Dgkq	1.66881	1.52789	1.49056	1.56242
Grap	1.42492	1.01757	0.978296	1.14026
Chmp2b	14.2489	13.7371	12.4303	13.4721
Plod3	8.78435	8.24839	7.66882	8.23386
Ap1s1	27.0405	28.5398	26.6922	27.4242
Srpk1	18.7166	18.4372	18.7198	18.6245
Lbr	21.4177	24.9106	27.8135	24.7139
Crabp2	17.9981	24.7174	13.9122	18.8759
Nes	89.2937	105.566	82.2393	92.3663
Prcc	48.7108	50.4177	47.3181	48.8156
Rrnad1	2.20944	1.84962	2.49099	2.18335
Hdgf	128.133	122.434	124.255	124.941
Thop1	9.35341	11.0332	10.7426	10.3764
Apba3	7.6604	8.3627	7.08168	7.70159
Pias4	7.41123	7.73405	7.67807	7.60778
Map2k1	9.74134	10.6588	11.0066	10.4689
Sgta	66.5578	68.9443	62.2067	65.9029
Tmem242	23.9379	23.9075	23.6433	23.8296
Dtx2	1.74764	2.19893	1.96623	1.97093
Syt5	2.10243	1.20306	1.59211	1.63253
Hnrnpa2b1	176.887	182.902	188.107	182.632
Ccdc130	2.16726	2.27024	2.14359	2.19369
Mri1	1.48534	1.84154	1.52055	1.61581
Prkacb	8.57824	8.36305	8.70261	8.54797
Chd5	1.16868	1.2603	1.09289	1.17396
Cstb	25.009	22.3768	22.426	23.2706
Sh2b2	2.59871	2.8522	2.50918	2.65336
Pex5	8.5939	7.93194	7.95406	8.15997
Jkamp	7.73383	9.20495	7.78035	8.23971
Slc1a2	2.80608	2.9835	2.60829	2.79929
Eif2ak4	4.77485	4.70613	4.95469	4.81189
Wdr1	9.13121	9.10827	10.8261	9.68853
Man2b1	3.99656	5.72978	3.76626	4.49753
Wdr83	3.05173	3.19429	2.95858	3.0682
Prdx2	105.354	102.093	102.685	103.377
Polr2a	74.7497	77.1462	73.2133	75.0364
Senp3	14.8208	14.1486	13.6908	14.2201
Plekha8	9.1546	9.38792	9.78271	9.44174
Spc25	30.6881	30.863	36.096	32.549
Ufd1l	8.31044	8.34288	7.544	8.06577
Zfp287	1.63547	1.69371	1.85367	1.72762
Letm1	5.41899	5.03723	4.92158	5.12593
Ubqln1	77.1049	73.2349	77.4501	75.93
Cadm3	3.45216	3.04358	3.16286	3.21953
Txn2	4.97039	6.65782	5.68546	5.77122
Slc1a3	15.2618	16.6405	16.4568	16.1197
Crbn	5.78013	5.50781	5.5999	5.62928
Msh6	50.5814	54.6269	51.0464	52.0849
Fbxo11	30.7053	38.2357	39.5924	36.1778
Tbl2	6.69413	7.80964	6.74758	7.08379
Wbscr22	5.45914	6.22765	5.56022	5.749
Nid1	8.57679	7.88822	8.39745	8.28748
Mcm5	89.972	98.9705	87.2889	92.0771
Hmox1	3.29143	3.26463	2.67392	3.07666
Mprip	16.4019	16.3034	16.9141	16.5398
Cic	18.6343	17.9699	17.3627	17.989
Pafah1b3	23.863	23.7844	23.6229	23.7568
Prkaca	79.6765	86.6627	76.2967	80.8786
Asf1b	16.1929	18.3007	19.0562	17.8499
Ddx39	20.3505	23.0825	22.0395	21.8242
Dnajb1	39.1165	38.0172	43.7487	40.2941
Usp40	3.92922	4.14987	4.23092	4.10334
Kbtbd4	12.886	12.7021	13.1982	12.9287
Celf1	17.3391	16.2735	16.9801	16.8642
Ndufs3	14.4308	13.6302	14.3892	14.1501
Por	15.7985	16.244	14.49	15.5108
Igf1r	23.1033	23.2622	21.9604	22.7753
Insr	12.5874	11.1709	11.5383	11.7655
Trim28	100.453	99.0925	102.531	100.692
Ube2m	17.3734	16.7609	16.4085	16.8476
Ctr9	14.1754	14.1383	13.3783	13.8973
Eif4g2	218.865	211.941	224.211	218.339
Pcyt1a	6.59241	6.33301	6.75177	6.55906
Zfp592	7.20896	7.18596	7.84896	7.41463
Psmd4	14.5828	15.3162	14.474	14.791
Tmod4	1.08733	1.05772	1.39339	1.17948
Snx6	49.282	52.7068	50.9114	50.9667
Mthfd2	11.3206	10.998	10.364	10.8942
Kit	1.0914	1.29901	0.906062	1.09882
Tomm40l	2.51236	3.91583	3.42619	3.2848
Pan2	29.4264	29.5953	30.1631	29.7283
Cs	135.911	144.394	137.976	139.427
Bcas2	9.89123	8.59808	9.06689	9.1854
Ctcf	43.9557	42.1066	46.5862	44.2162
Pard6a	4.2537	5.72264	5.52851	5.16828
Tfap4	20.0791	19.8417	18.4715	19.4641
Ranbp1	163.48	149.292	133.362	148.711
Cd247	6.16	5.73266	5.27265	5.72177
Psmb4	57.7568	61.6628	56.0886	58.5028
Slc30a4	2.80556	2.85389	2.76686	2.80877
Bloc1s6	6.13917	5.47575	5.95495	5.85662
Metap1	7.45554	7.41249	7.39569	7.42124
Gpr108	8.25066	7.21625	8.17908	7.882
Rsl1d1	51.2253	49.4876	50.5387	50.4172
Apc	5.73578	5.15462	5.60414	5.49818
Reep5	10.7871	10.1786	10.051	10.3389
Ergic3	14.161	15.9348	14.0473	14.7144
Uqcc1	2.14823	2.70713	2.50896	2.45477
Ncoa2	6.22417	5.96704	5.82463	6.00528
Nr2c2	14.1088	14.118	15.9186	14.7151
Nr2c1	3.06848	3.19856	2.40751	2.89152
Smpd4	7.10807	6.71271	6.8034	6.87473
Pex1	1.87749	1.94751	1.98631	1.93711
Otx1	3.04044	3.7634	2.88117	3.22834
Kctd20	7.68416	19.2634	19.6443	15.5306
Ctns	3.06265	2.88675	2.55453	2.83464
Ephb3	1.87656	1.86126	1.45152	1.72978
Rcn1	21.7079	21.8088	21.9889	21.8352
Dnase1	1.53094	1.20098	1.50361	1.41184
Trap1	27.7743	28.6337	27.6144	28.0075
Naa60	6.23884	6.553	3.84129	5.54438
1700037C18Rik	2.45942	2.70309	2.61748	2.59333
Ankrd13d	1.29947	1.71027	1.58963	1.53312
Tpr	27.1506	27.282	27.4649	27.2992
BC003331	3.96117	3.68574	3.76504	3.80398
Dhx34	4.09997	4.48856	4.23341	4.27398
Kptn	2.63108	2.4153	2.3928	2.47973
Napa	12.9554	13.061	14.0225	13.3463
Sra1	8.08278	9.13729	7.28244	8.1675
Atp5g1	1.62531	1.95676	2.06212	1.8814
Snf8	9.11159	8.32191	8.91875	8.78408
Tbcb	22.0823	29.7623	29.3705	27.0717
Inpp5k	1.90918	1.85107	2.12261	1.96095
Crkl	39.0504	37.4412	41.9477	39.4798
Clint1	13.5709	13.5766	14.6609	13.9361
Cdkal1	1.91332	2.01727	1.97749	1.96936
Zbtb17	7.49781	7.54145	6.5651	7.20145
Ccdc159	1.33633	1.21023	1.58395	1.37684
Mob1b	6.01119	5.60378	5.99229	5.86909
Vax1	44.8501	47.6966	50.7612	47.7693
Atp6v1b2	22.6012	23.7091	20.8673	22.3925
Eps15l1	29.9166	32.3027	31.0146	31.078
Tep1	1.92381	2.02263	1.82591	1.92412
Ttc5	40.9701	40.2976	36.2535	39.1737
Osgep	4.76565	4.75539	4.71006	4.7437
Aamp	17.1	17.2395	18.0713	17.4703
Arpc2	49.1901	55.4061	49.5186	51.3716
Kmt2b	17.2192	14.3628	14.0071	15.1964
Tmem147	31.6205	31.7819	26.3213	29.9079
Rps9	64.0545	64.8817	63.276	64.0708
Tfpt	3.10981	4.49063	3.01679	3.53908
Crip2	8.58728	7.12606	7.94504	7.88613
Cbfa2t3	2.77377	3.12865	2.9309	2.94444
Fbln1	19.1137	18.969	19.1416	19.0747
Pgrmc1	101.43	99.6242	97.172	99.4087
Gcat	3.53005	4.62319	3.23795	3.79706
Tek	1.17815	1.07231	1.13358	1.12801
Elovl1	1.93339	1.79045	2.29076	2.00487
Med8	6.96066	7.38542	8.30425	7.55011
Hyi	1.3938	1.36676	1.63122	1.46393
Cdc20	107.902	115.859	115.849	113.203
Pfdn2	24.0142	26.3436	24.1701	24.8426
Rnf114	15.2972	16.7365	17.5839	16.5392
C330007P06Rik	3.47419	3.67859	4.12741	3.76006
Srm	33.786	38.3018	33.1869	35.0915
Rbm14	18.8306	15.4905	15.6189	16.6467
Zdhhc24	1.19157	0.757131	1.10285	1.01718
Bbs1	6.96384	6.53476	6.38692	6.62851
Ndor1	4.37142	4.33173	4.15705	4.28673
Nsmf	2.4552	2.83958	2.56945	2.62141
Pdk1	2.27191	2.09704	2.22837	2.19911
Ptbp1	20.7536	21.118	20.6663	20.846
Mvd	13.5632	14.0723	11.1119	12.9158
Cyba	4.28428	4.31803	4.18622	4.26285
Tmem110	2.79981	3.10473	2.68647	2.86367
Sfmbt1	9.74377	9.45494	9.24929	9.48267
Atp7b	0.827214	1.29124	1.17753	1.09866
Slc4a1	0.809169	1.40939	1.05613	1.09157
Rundc3a	17.5632	14.8985	15.7934	16.085
Slc4a3	2.36446	2.58629	2.53611	2.49562
Cdt1	43.8845	49.1992	47.7886	46.9575
Runx1t1	1.69124	1.31601	1.27893	1.42873
Aprt	32.9032	37.4344	33.9548	34.7641
Gtf2h1	14.333	12.2438	12.8806	13.1525
Abhd1	3.22669	3.45808	3.53405	3.40628
Slc5a6	1.88992	2.15482	1.60505	1.88326
Aplp1	36.4967	32.3969	31.4089	33.4341
Qrich1	7.04459	6.29295	6.3681	6.56855
P4htm	1.26666	1.14131	0.990717	1.13289
Usp19	14.6866	14.5466	14.6309	14.6214
Pola1	16.3946	15.009	15.7284	15.7107
Cdc42	115.234	117.409	112.462	115.035
Pknox1	5.06747	4.46119	5.01533	4.848
Gmnn	29.0197	31.3928	30.8571	30.4232
Acot13	12.0595	14.4832	12.9099	13.1509
Zfp184	1.1219	1.35618	1.27437	1.25082
Cdk4	84.0034	83.1643	83.3427	83.5035
B4galnt1	1.56672	1.76392	1.23985	1.5235
Mettl1	3.48505	3.75231	3.35677	3.53138
Tspan31	52.5173	59.0118	54.4912	55.3401
Kif5b	27.5844	27.9807	28.0887	27.8846
Saal1	4.09556	4.73764	4.56134	4.46485
Cnp	2.9504	3.29217	2.76892	3.00383
Sulf2	6.95154	5.01391	5.18568	5.71704
Sod2	20.8201	19.6859	19.7218	20.0759
Tmco6	7.03382	6.60481	7.56769	7.06877
Ezh1	1.22139	1.23008	1.23323	1.22824
Hap1	13.465	13.7763	12.5189	13.2534
P3h4	2.22332	3.24294	2.50896	2.65841
Ctnnb1	112.854	150.692	135.225	132.924
Eif1b	125.55	120.674	124.805	123.676
Psmd2	69.8511	71.5436	68.9554	70.1167
Syngr3	3.74138	4.08194	3.62648	3.8166
Vars	18.2249	18.4675	18.4887	18.3937
Hspa1l	2.54267	2.83718	2.78125	2.72037
Msh5	1.28911	1.29023	1.46726	1.34887
Abhd16a	3.85643	5.33807	4.50989	4.56813
Neu1	1.62536	1.67999	1.71019	1.67184
Ddah2	106.741	105.626	101.768	104.712
Clic1	47.0806	46.2465	46.3138	46.547
Lsm2	7.80716	7.95997	8.68248	8.14987
Pole	16.7265	15.6016	16.4566	16.2616
Atp1a2	5.84494	5.54096	5.27259	5.55283
Casq1	2.98486	2.4612	3.52212	2.98939
Stx1a	2.2928	2.52427	2.9169	2.57799
Zfp775	3.02894	3.0901	2.75244	2.95716
Mrpl49	36.6228	38.1044	38.8203	37.8491
Mark3	51.7297	52.305	54.8533	52.9627
Gatad1	16.5827	16.5465	17.2867	16.8053
M6pr	12.2359	11.6962	12.7086	12.2135
Lrrc8a	8.62228	8.27296	8.0541	8.31645
Ppp2r1a	77.6727	79.1993	78.7616	78.5446
Fance	2.05865	2.15745	2.11781	2.1113
Tinf2	27.9395	31.6921	29.0632	29.5649
Dus3l	25.0637	26.3258	23.8368	25.0754
Gtpbp3	3.52036	3.73437	3.52258	3.59244
Tgfbr1	25.5899	25.6091	25.9305	25.7098
Homer1	2.40442	2.44944	2.36194	2.40527
Rad51c	3.28066	3.65429	3.88476	3.60657
Arpp19	9.36005	11.7932	9.25882	10.1374
Bcl2l1	2.53426	2.59215	4.34464	3.15702
Khsrp	124.896	128.943	124.833	126.224
Ccdc124	72.6752	68.9466	66.8772	69.4997
Cct4	38.1986	39.0132	42.0899	39.7672
0610009B22Rik	15.2204	16.5539	16.7456	16.1733
Cpt1c	10.127	9.70968	9.08896	9.64188
Zfp655	4.0176	3.58917	3.83853	3.8151
Rhoa	45.4386	44.4347	45.9167	45.2633
Zmiz1	40.704	40.5821	39.546	40.2774
Ankrd26	10.5684	10.6352	10.4676	10.5571
Aldh16a1	5.06215	4.46804	4.3761	4.63543
Hnrnpa0	369.353	385.626	371.982	375.654
Prrg2	4.85365	4.45305	3.8389	4.38187
Hnrnph1	84.6097	69.0775	70.8729	74.8534
Ift43	24.1957	19.7084	23.8842	22.5961
Id3	2.78684	2.78682	2.44482	2.67283
Arid1a	48.8862	48.2285	48.1575	48.4241
Ctsd	26.1016	24.5073	24.1969	24.9353
Rplp1	783.252	794.083	751.094	776.143
Ttc9b	15.7239	15.4186	15.103	15.4152
Abhd8	32.8787	32.1136	32.3447	32.4457
Ift22	5.28433	5.62504	5.22391	5.37776
Fzd3	17.3179	19.0515	20.062	18.8105
Mid1ip1	6.41377	6.39765	5.39658	6.06934
Ap2s1	36.7631	35.7432	33.3396	35.282
Fgfrl1	5.17324	5.33799	5.56034	5.35719
Emc10	12.7315	13.9963	13.1293	13.2857
Clstn3	1.81055	2.08951	1.6914	1.86382
Fbxw9	1.86349	1.42369	1.50015	1.59578
Fnbp4	20.0141	18.7496	20.8894	19.8844
Cers4	1.2051	1.15032	1.48058	1.27867
Scrn3	1.8602	2.14425	2.31816	2.10754
Phax	25.1842	21.6955	24.4848	23.7882
Tle1	14.4768	14.2405	13.9076	14.2083
1700109H08Rik	1.8583	1.11415	1.79229	1.58825
Relt	0.962372	0.977803	1.11391	1.01803
Snrpb2	25.2207	22.8256	24.9198	24.322
Ubc	23.5226	14.39	14.5231	17.4786
Prpf31	13.3774	13.104	13.1125	13.198
Sertad1	2.7516	1.75446	1.85218	2.11941
Carhsp1	107.479	91.2493	105.253	101.327
Elk3	2.94414	2.37572	2.35126	2.55704
Herpud2	17.4088	16.1878	16.3054	16.634
Rdh13	2.86258	3.82394	3.41917	3.36856
Nutf2	78.3288	80.2274	83.3916	80.6493
Arpc5	26.3055	24.5859	27.1562	26.0158
Elavl2	3.87429	3.77587	3.56857	3.73957
Nfib	6.80042	5.91617	7.24088	6.65249
Ubqln4	30.1897	32.7883	32.0062	31.6614
Rbfox1	1.54416	2.6985	2.94501	2.39589
Rps18	5.26957	6.25687	8.36463	6.63036
Rpl10	7.31437	6.80134	7.83655	7.31742
Rps15a	23.8043	22.0477	20.5325	22.1281
Ncaph2	31.4771	31.3642	31.4339	31.4251
Hipk1	19.0724	17.3211	18.1121	18.1685
Gprc5b	26.6236	26.0737	27.8866	26.8613
Man1a2	9.52739	9.9688	9.77219	9.75613
Acyp1	3.35261	5.12459	3.61696	4.03139
Hdac5	5.95394	6.32587	6.09722	6.12567
Rala	56.8676	53.4814	54.581	54.9767
Vdac3	64.6471	65.6017	65.9195	65.3894
Vps72	23.8442	26.1358	27.8362	25.9387
Gabpa	19.501	18.5021	20.45	19.4844
Dynll1	27.6118	30.2082	28.9852	28.9351
Pdcl	12.3999	12.7528	12.5032	12.552
Tmem184b	13.8803	14.7506	14.3844	14.3384
Nf2	20.1432	19.6222	18.1692	19.3115
Zmat5	4.66343	7.23978	5.52748	5.81023
Ewsr1	77.571	77.2126	77.9208	77.5682
Ap1b1	13.401	13.8335	13.0689	13.4344
Bcl2l13	14.3764	14.7221	14.943	14.6805
Lnp	3.24554	3.45889	3.07635	3.26026
Rarres2	2.55437	1.77062	2.05156	2.12552
Pttg1ip	7.37059	7.12067	7.63529	7.37552
Ube2g2	26.749	18.6434	12.2701	19.2208
Elk1	10.0195	9.55922	9.06355	9.54743
Nav1	10.8155	8.65343	10.0029	9.82394
Tnpo1	52.8407	52.0756	52.0976	52.338
Rnmt	6.82736	6.59072	6.53333	6.65047
Srp14	31.7328	31.6718	29.5378	30.9808
Cdk9	6.70734	6.7457	7.07306	6.84203
Tor2a	2.13293	3.27024	3.05778	2.82032
Fpgs	2.26064	2.59395	1.70073	2.18511
Mkl2	3.6012	3.90117	3.75642	3.75293
Cbx5	96.4057	93.3301	95.7502	95.162
Vav2	12.4616	11.304	11.679	11.8149
Ppp2cb	64.8284	64.6985	63.8344	64.4538
G0s2	1.92442	2.50522	0.971555	1.8004
Dmap1	7.15066	6.94967	7.30933	7.13655
Mcu	2.14962	2.0352	2.39407	2.19296
Bcr	16.7786	17.2141	16.5528	16.8485
Tfcp2	11.5395	11.6053	12.0744	11.7397
Pou6f1	15.6299	15.0561	15.2595	15.3152
Ubp1	20.4412	36.5824	38.3792	31.8009
Nuak2	6.14986	8.16245	6.91209	7.0748
Ick	4.78476	4.20822	4.63036	4.54111
Sdhb	43.5421	46.9722	46.3567	45.6237
Snap47	9.76323	10.2244	10.0114	9.99969
Kdsr	2.20659	1.99515	2.2772	2.15964
Vps4b	7.31278	5.16407	5.30372	5.92686
Rps25	352.619	352.561	318.248	341.143
Taz	1.81555	2.1546	1.84027	1.93681
Aldh3a2	4.65211	4.86112	4.66575	4.72633
Tmem115	8.64229	10.8688	10.2205	9.91053
Hyal2	2.86659	2.64301	3.84554	3.11838
Ifrd2	4.55077	4.99414	6.14164	5.22885
Hyal1	1.74047	0.823912	0.492589	1.01899
Tusc2	15.3369	13.6383	14.818	14.5977
Nprl2	5.06203	5.70154	5.68858	5.48405
Slc38a3	1.2377	1.12381	1.33238	1.2313
Cacna2d2	1.36825	0.983666	1.15897	1.17029
Rassf1	3.40802	3.72771	3.12931	3.42168
Slc3a2	12.1148	12.3681	10.2412	11.5747
Nxf1	25.7326	28.1756	31.0281	28.3121
Stx5a	2.63584	2.33519	2.58113	2.51739
Spire2	6.20456	4.41484	5.49292	5.37077
Prox1	2.46623	2.94765	2.62557	2.67982
Raver1	67.6969	71.812	67.2765	68.9284
2610507B11Rik	28.567	28.7186	28.0992	28.4616
AI597479	16.5407	18.6595	17.4657	17.5553
Tmem86a	3.80197	2.69773	3.77972	3.42647
Rdm1	9.64516	9.89848	10.9311	10.1582
Nedd8	89.3369	86.8684	92.7794	89.6616
Gosr1	13.3574	12.6856	13.5112	13.1848
Mrpl52	13.2792	13.514	12.3836	13.0589
Kansl3	13.8373	14.0636	15.5303	14.4771
Eya4	1.66709	1.89354	1.48415	1.68159
Myt1	15.1089	13.9742	14.904	14.6624
Faf1	14.2734	14.8024	15.9276	15.0011
Tsacc	1.19927	1.67921	1.28207	1.38685
Mettl16	4.68361	5.15482	5.18528	5.0079
Pigyl	5.88359	6.02515	5.16906	5.6926
Rbm25	12.6401	11.9165	12.8658	12.4742
Acaa1b	1.56974	1.85462	1.02558	1.48331
Fads1	76.1739	78.8304	76.3303	77.1115
Lmbr1	1.28579	1.12009	1.34095	1.24894
Cars	10.9123	10.687	11.1568	10.9187
Apip	5.44424	8.18504	6.01772	6.549
Pdhx	11.4985	11.1378	10.9182	11.1848
Vac14	17.9556	18.5814	18.1993	18.2454
Akt1s1	6.42121	7.13108	6.54915	6.70048
Tbrg1	10.9001	12.7419	11.2809	11.641
Brf1	29.3171	30.153	30.1385	29.8695
Vipr2	2.73706	2.89573	3.07062	2.90114
Odc1	96.9845	104.761	99.2114	100.319
Thg1l	4.90924	5.52946	4.62072	5.01981
Adam19	2.43492	2.34528	2.01797	2.26606
Pabpc4	10.2795	10.7622	10.295	10.4456
Sugp1	21.483	21.3306	19.7486	20.8541
Dhdh	2.97655	3.69039	3.28366	3.31687
Zfp790	5.98944	6.09874	6.16241	6.08353
Fsd1	14.623	16.4951	14.2806	15.1329
Fuz	9.75356	11.4803	10.8453	10.6931
Pgam1	190.636	193.225	200.801	194.887
Evi5	5.77099	5.35693	5.49364	5.54052
Evi5l	3.74773	2.91569	2.62762	3.09701
Snapc2	19.5946	21.1174	18.8755	19.8625
Git1	26.3023	25.5804	25.9439	25.9422
Gltp	12.9815	11.4147	11.048	11.8147
Bnip2	15.7542	15.8131	17.2323	16.2665
Ccnt1	8.9316	9.09577	9.68855	9.23864
Brms1l	26.8223	25.2068	24.4028	25.4773
Med15	19.5396	17.8754	19.1348	18.8499
Dhdds	2.28697	2.66327	2.29537	2.4152
Tjap1	23.1725	27.2477	26.0052	25.4751
Rpl15	15.1314	17.1057	17.4434	16.5602
Tmem167	11.4834	10.4686	12.0304	11.3275
Mplkip	6.90024	7.23286	8.15466	7.42925
Kif11	94.1497	88.2294	94.0739	92.151
Rpa3	37.4247	36.1976	39.6648	37.7624
Tnpo3	9.98645	9.45168	9.28434	9.57416
Ttll5	1.72727	1.60709	1.40152	1.57863
Zfp715	3.41139	3.17212	2.80657	3.13003
Acpt	1.54527	1.74408	1.23744	1.50893
Rps5	138.914	140.109	140.957	139.993
Adgrl1	20.1253	19.7786	20.0055	19.9698
Amotl1	13.2099	13.1503	13.3574	13.2392
Etv5	2.12468	1.90979	2.16015	2.06487
Gfod2	5.78382	6.24997	6.61848	6.21742
Enkd1	17.3773	18.5018	17.712	17.8637
Atp6v0d1	34.1153	32.2261	31.2646	32.5353
Ptprs	161.875	152.477	163.011	159.121
Slc41a1	5.67161	5.9271	5.60766	5.73546
Iglon5	21.4915	20.8643	19.7174	20.6911
Igf2bp1	27.7342	31.7564	30.0385	29.843
Zfp651	7.22242	6.84464	6.45992	6.84233
Nelfb	10.2742	12.4183	11.1521	11.2815
Tmem175	2.44134	2.23784	2.24302	2.3074
Tango2	1.50136	1.24633	1.29621	1.34797
Ndufs2	47.8098	50.8674	49.4842	49.3871
Atraid	3.23294	3.71856	3.78543	3.57898
Cad	21.7488	22.8168	21.8086	22.1247
Sh3bp5l	2.2558	6.46866	2.11233	3.61226
Atad1	39.8103	40.5017	38.7671	39.693
Pten	10.8566	9.85005	11.2474	10.6513
Pea15a	149.447	162.03	160.941	157.472
Timm23	3.87037	3.9156	3.6734	3.81979
Trnt1	9.79601	8.72186	9.50529	9.34105
Ehmt2	30.9244	32.2925	30.0907	31.1025
Elof1	30.3678	28.9286	29.8348	29.7104
Med16	9.61129	9.51646	9.40166	9.5098
St3gal1	11.8523	12.1309	12.837	12.2734
Tmem259	8.10284	8.96831	8.29159	8.45424
Clip3	53.5987	52.1014	55.3494	53.6832
Dedd	3.6431	3.07706	3.44849	3.38955
Nit1	4.92538	5.19194	5.08459	5.0673
Prdm15	2.5139	2.78782	2.49656	2.59943
Rnf168	13.6024	13.2178	14.9019	13.9074
Tctex1d2	3.59755	4.12475	4.8321	4.1848
Chp1	5.59965	5.50488	5.45376	5.51943
Tvp23b	8.93582	9.05158	9.02238	9.00326
Dnajc7	38.7567	43.2849	38.4452	40.1623
Cacybp	43.5211	41.1275	46.9802	43.8763
Cluap1	8.56871	8.46129	7.84777	8.29259
Zswim7	3.00534	2.76789	2.16746	2.6469
Pigl	4.05214	4.82294	3.66069	4.17859
Ndufa2	74.5394	73.8413	76.186	74.8556
Pam16	3.91701	4.33689	4.4149	4.22293
Glis2	3.71553	3.80274	3.81447	3.77758
Cox6c	17.0581	17.9883	16.9032	17.3165
Bicc1	1.90423	2.13888	1.68075	1.90795
Ube2z	28.568	26.4376	28.2625	27.756
Tmem87b	2.47061	2.05777	1.89755	2.14198
Anapc1	20.8912	20.7881	20.363	20.6808
Tsg101	30.7108	31.5932	30.0012	30.7684
Hps5	4.41115	4.32281	4.48943	4.4078
Map3k4	16.6665	18.0976	16.9077	17.2239
Rnf166	8.04239	7.83296	9.66897	8.51477
Ankrd28	17.029	17.8539	16.0207	16.9679
Ankrd52	20.8643	21.4321	20.4226	20.9063
Pkd2l2	6.60141	5.49532	6.30828	6.135
Srp19	5.2234	5.46019	5.92893	5.53751
Wdfy2	7.65761	7.36274	6.89023	7.30353
Rbsn	7.75876	7.56183	7.87424	7.73161
Mrps25	23.1292	19.9267	23.295	22.117
Dguok	2.72816	3.56088	3.17707	3.15537
Camta1	5.96448	6.20066	5.80717	5.99077
Csf1	1.33022	1.39123	1.25002	1.32382
Strip1	16.8969	16.8484	15.479	16.4081
Kif1a	20.2685	20.7988	18.6668	19.9114
Slc25a11	18.6482	20.2423	18.0154	18.9686
Cmc2	4.34671	4.55214	3.5797	4.15952
Chfr	7.35277	6.88711	6.46746	6.90245
Tex261	9.18097	8.92476	9.54689	9.21754
Fam120b	12.1267	10.2111	11.5887	11.3088
Tbp	4.21987	3.95614	4.29317	4.15639
Psmb1	134.689	143.37	134.462	137.507
Pdcd2	4.69647	5.56315	5.46685	5.24216
Dll1	27.0215	29.2167	28.1583	28.1322
Nol3	14.3864	12.6576	13.9728	13.6723
Fhod1	4.46242	4.62499	4.99501	4.69414
Slc9a5	12.9393	12.2071	13.3685	12.8383
Stc1	1.23145	1.33247	1.44121	1.33504
4931428F04Rik	25.1868	24.572	24.2098	24.6562
Tppp3	1.22344	1.59268	1.35113	1.38908
Msh3	3.31272	2.88146	2.73188	2.97535
Tmem208	6.21475	5.51706	6.1016	5.94447
E2f4	48.0141	48.0402	51.8776	49.3106
Surf4	31.1703	30.3137	30.5877	30.6905
Surf2	2.45602	2.59252	2.74303	2.59719
Dnajb9	11.0656	8.27335	9.30119	9.54671
Naf1	8.724	7.76681	8.7024	8.39773
Yes1	6.73381	6.70863	7.40339	6.94861
Ppp1cb	26.304	24.4591	26.9706	25.9112
Gorasp2	14.8383	15.1976	15.2974	15.1111
Tsen15	2.89759	3.57046	3.64362	3.37056
Efr3a	2.95083	2.98404	3.03769	2.99085
Trappc2l	18.9842	23.3657	22.6532	21.6677
Acsf3	7.88299	9.39663	8.4388	8.57281
Ddx19a	38.4695	40.696	41.6921	40.2859
Galns	1.58049	1.68818	1.5958	1.62149
Rabl6	10.4769	10.3811	9.7557	10.2046
Edf1	15.2253	18.4157	16.0915	16.5775
Npdc1	9.32215	8.34525	9.03756	8.90165
Fbxw5	9.32374	9.16805	9.08943	9.19374
Slc25a13	8.25355	8.21514	8.25526	8.24131
Ube2i	30.9599	30.4064	30.4164	30.5942
Tsr3	18.2799	18.5669	18.2796	18.3755
Unkl	1.27657	1.311	1.42581	1.33779
Aldh1a3	9.72932	8.02267	8.33161	8.69453
Actn1	19.9527	22.216	20.7438	20.9709
Sirt2	9.57079	9.86751	9.35834	9.59888
Hnrnpl	53.9268	58.2568	59.6997	57.2944
Nolc1	47.1613	44.5183	48.8406	46.8401
Casd1	17.3474	16.8822	16.547	16.9255
Cnksr3	4.88119	5.42665	5.17219	5.16001
Mtmr1	4.43093	4.28666	4.05659	4.25806
Hmgb3	102.347	89.0821	91.8343	94.4212
Map2	7.16795	7.30677	7.49201	7.32224
Abca1	5.10749	4.48551	4.90663	4.83321
Nipsnap3b	13.1222	12.1447	12.4074	12.5581
Lage3	8.55047	8.49564	8.5729	8.53967
Ubl4a	8.129	7.74025	7.77951	7.88292
Gdi1	28.5449	28.0808	27.6061	28.0773
Sash1	5.23571	5.07734	4.65324	4.98876
Zdhhc12	1.85673	1.50237	1.54582	1.63497
Endog	9.46078	9.9702	10.7464	10.0591
Golga7	37.1826	37.4437	36.7172	37.1145
Clpx	9.14801	9.49337	9.25746	9.29961
Trabd	3.30152	3.28424	3.92005	3.50193
Dennd6b	5.59377	6.25863	5.09694	5.64978
Ager	1.18038	1.26545	1.13923	1.19502
Atf6b	19.13	22.5713	21.2161	20.9724
Ppt2	3.42733	3.63078	3.1163	3.39147
Rnf5	21.65	23.3786	24.7195	23.2493
Cacfd1	9.28996	10.2092	9.47027	9.65648
Arnt	4.06434	4.3665	4.42493	4.28526
Mocs2	2.02489	2.51049	2.28503	2.27347
Nat9	1.28391	1.76868	1.87251	1.6417
Lpl	2.57075	2.90922	2.63707	2.70568
Atp6v0e	4.65199	4.11763	5.46999	4.74654
Zfp318	8.97418	9.15158	8.54103	8.88893
Ttbk1	8.38486	9.02577	8.37488	8.59517
Srf	13.2323	14.2034	12.5335	13.3231
Lama5	1.97561	1.91747	1.90914	1.93407
Hspa8	162.972	201.495	177.301	180.59
Serac1	3.52363	3.88325	3.52011	3.64233
Pdzd11	16.0625	15.9317	17.0372	16.3438
Psma2	119.296	114.086	112.832	115.404
Mrpl32	30.2816	26.788	27.8204	28.2967
Setdb1	22.5214	22.465	22.9244	22.637
Arnt2	80.6505	78.0065	74.0304	77.5624
Prune	9.70542	9.25922	9.68868	9.55111
Cers2	9.14105	8.01549	9.06625	8.74093
Capza2	22.3738	23.4818	24.1128	23.3228
Plekho1	15.8444	18.105	16.5751	16.8415
Vps45	5.49363	5.70724	5.88159	5.69416
Prpf3	9.30935	8.18843	8.51089	8.66956
Anp32e	57.3815	59.9437	56.7102	58.0118
Aph1a	4.94156	5.42807	5.00497	5.12487
Tab2	27.6229	28.3393	28.7267	28.2296
Ppil4	12.0886	11.588	12.7027	12.1264
Cnih1	22.4863	43.1833	19.6724	28.4473
Med22	17.8835	19.2593	18.0779	18.4069
Surf1	3.65628	4.4507	3.99935	4.03544
Med28	6.74973	6.17974	6.26003	6.3965
Qdpr	11.3695	10.0815	10.6071	10.686
Gnrh1	1.20651	1.19671	1.62423	1.34248
Sqstm1	10.7552	10.7564	10.2259	10.5791
Nfe2l2	7.37207	7.11332	8.71101	7.73213
Rxra	8.40542	8.48111	7.87425	8.25359
Prpsap1	12.1578	11.792	12.692	12.2139
Ncapg	16.4123	15.8211	16.1512	16.1282
Lcorl	2.30245	2.15958	2.3955	2.28584
Lta4h	33.7193	35.0791	32.8684	33.889
Dstn	129.865	131.145	130.957	130.656
H2afy	51.6369	55.2681	50.8638	52.5896
Gtf2ird2	2.52252	2.79982	2.33134	2.55123
Bola1	8.11602	7.10281	8.60779	7.94221
Gatsl2	14.0894	12.2788	13.1356	13.168
Adss	15.4889	15.8759	14.2344	15.1997
Actr8	21.5838	20.9426	21.4438	21.3234
Stk32c	10.0116	7.78609	9.5113	9.10301
Fnta	24.3169	26.4474	25.399	25.3878
Skiv2l2	54.5477	50.7748	51.4959	52.2728
Celsr1	11.2722	10.1554	11.4388	10.9554
Fli1	1.88941	1.60633	1.4838	1.65985
Camk1g	3.08308	3.0912	2.80842	2.99423
Diexf	3.82075	3.98441	3.88479	3.89665
Syt14	3.75776	3.42619	4.1555	3.77982
Lonrf3	5.39126	6.16725	5.85476	5.80442
Atp5e	31.3027	30.12	31.564	30.9956
Nelfcd	22.2194	23.1965	22.3673	22.5944
Ctsz	25.1536	23.4704	25.544	24.7227
Slmo2	21.2227	22.9679	19.4256	21.2054
Sertad4	4.99511	4.78567	5.34017	5.04032
Ube2a	4.1345	4.758	4.72758	4.54002
Slc25a5	178.621	202.291	178.302	186.405
Ppdpf	16.7124	16.504	18.0502	17.0889
Kcnq2	1.53709	1.51354	1.4762	1.50894
Eef1a2	1.15614	1.19656	0.862816	1.07184
Pls3	6.8176	7.28682	6.37994	6.82812
Mpped2	49.5165	41.264	48.3775	46.386
Nkap	9.79004	9.21771	10.2908	9.76617
Ndufa1	45.2534	44.6369	41.6527	43.8477
E2f3	28.2058	28.5705	31.2521	29.3428
Cr1l	2.4923	2.11538	2.5907	2.39946
Ppfibp1	2.03643	2.30504	2.19961	2.18036
Cd34	3.28135	3.02743	2.76453	3.02443
Plgrkt	3.13637	2.2845	2.95233	2.79107
Gtf3a	10.7739	10.2863	10.3602	10.4735
Mtif3	2.96574	2.46692	2.59974	2.67746
Lnx2	2.31554	2.34617	2.07596	2.24589
Dyrk3	6.4011	7.9292	7.1749	7.1684
Mapkapk2	46.3678	47.9717	45.1822	46.5072
Lamp2	7.41734	7.04385	7.83975	7.43365
Atxn10	104.974	101.869	101.934	102.926
Foxred2	1.6184	2.03161	1.88941	1.84647
Eif3d	112.108	115.791	117.624	115.174
H3f3b	115.403	114.271	109.775	113.15
Nup50	49.1199	49.3443	49.8411	49.4351
Phf21b	21.1986	19.8196	20.4241	20.4808
Ift27	25.9825	24.3334	25.7116	25.3425
Pacsin2	11.1623	13.5113	12.1736	12.2824
Ttll12	13.5363	15.792	14.4516	14.5933
Scube1	1.88805	2.38659	1.86334	2.04599
Tox4	12.445	12.0896	12.0035	12.1794
Mrps18c	11.0144	10.8284	10.6312	10.8247
Srsf6	103.346	104.895	108.365	105.535
Plcg1	26.1315	24.5279	22.7055	24.455
Kctd2	6.00593	5.87577	6.10087	5.99419
Kctd5	29.1078	32.6186	31.9963	31.2409
Etaa1	12.8914	11.9174	13.825	12.8779
Sdc4	1.59768	2.16091	2.30978	2.02279
Il13ra1	1.94728	1.88942	1.36776	1.73482
Nbr1	23.0139	20.9479	21.4501	21.804
Cyth1	4.80162	4.38478	4.16271	4.4497
Rnd3	50.3842	46.3207	50.6656	49.1235
Brca1	10.346	8.28219	9.67815	9.43546
Nt5c3b	8.499	8.52319	8.69548	8.57256
Coa3	25.2773	28.3376	29.1167	27.5772
Med24	14.449	15.0636	14.4935	14.6687
Psmd3	22.8425	29.0403	22.7898	24.8909
Exosc10	22.4895	24.0694	22.0217	22.8602
Glod4	6.47429	7.18798	5.11713	6.2598
Vps53	6.17941	6.15422	5.49619	5.94327
Taok1	26.3822	24.5071	28.9133	26.6009
Dnttip1	16.8965	16.014	17.6499	16.8534
Acot8	3.77472	3.61421	3.50941	3.63278
Mpp2	9.97429	10.3877	10.156	10.1727
Vtn	1.45283	1.56364	1.71658	1.57768
Nlk	15.2879	11.9252	13.575	13.5961
Traf4	19.4554	17.0789	17.7086	18.081
Aldoc	3.13557	1.37703	3.20409	2.57223
Rpl19	64.224	60.3058	61.8448	62.1249
Nek8	0.97009	1.12441	1.0706	1.05503
Arl5b	6.69661	1.60063	2.14483	3.48069
Zfp207	32.9404	31.377	32.9284	32.4152
Psmd11	11.1318	14.4801	13.8806	13.1641
Pipox	7.61813	7.48768	7.4831	7.52964
Timp2	12.1859	11.5788	11.0374	11.6007
Zc3h18	16.1734	16.9815	16.0183	16.391
Top2b	132.543	123.554	136.601	130.899
Rarb	1.65735	1.0274	0.801847	1.1622
Igfbp4	15.3476	7.80687	14.4055	12.52
Cdc6	8.36236	8.9098	8.85014	8.70743
Suz12	17.7705	17.4395	18.0342	17.7481
Atad5	17.4127	16.4095	17.6838	17.1687
Crlf3	5.59097	5.32036	6.06668	5.65934
Tnfaip1	32.4811	32.2557	32.9024	32.5464
Abr	7.58969	6.83568	6.24186	6.88907
Rab11fip4	10.9866	10.5489	9.25808	10.2645
Slc35c2	5.46002	5.50366	5.10516	5.35628
Zfp334	17.0192	17.6277	18.4732	17.7067
Elmo2	12.9845	12.1031	12.8242	12.6373
Wsb1	30.3295	28.676	28.5103	29.1719
Ttpal	1.07365	0.979018	0.987882	1.01352
Rhot1	5.93103	5.74395	6.27801	5.98433
Rhbdl3	17.7783	14.8966	17.6918	16.7889
Ada	4.16877	4.01314	3.91201	4.03131
Serinc3	17.8559	17.1585	17.9267	17.6471
Pgs1	8.92671	8.03386	9.96732	8.97596
Birc5	33.178	30.0429	33.0176	32.0795
Afmid	1.97505	0.869543	1.81105	1.55188
Pigt	11.767	13.1038	12.0944	12.3218
Slc12a5	1.23141	1.62269	1.62523	1.49311
Pltp	2.8072	2.8884	2.49002	2.72854
Slc12a7	24.398	26.0926	25.7475	25.4127
Ctsa	4.13186	3.77667	3.71697	3.87517
Zswim1	4.24219	5.61015	4.81867	4.89033
Slc12a4	3.56661	3.55912	3.6231	3.58295
Myo1c	2.69978	2.62032	2.87802	2.7327
Crk	9.51617	26.1325	30.6657	22.1048
Cox7c	8.14985	6.01836	7.92846	7.36555
Pitpna	11.2296	10.6318	12.0455	11.3023
Mlx	6.96427	5.39953	5.64518	6.003
Fam134c	10.9263	10.3014	10.4943	10.574
Rab5a	38.9787	38.1542	37.5164	38.2164
Nkiras2	10.278	10.0629	10.2171	10.186
Ppp2r5c	32.0921	34.4258	32.4029	32.9736
Ift52	12.7671	12.6124	14.3689	13.2494
Mybl2	22.1799	20.9281	23.2291	22.1123
B4galt5	14.6055	14.398	13.8914	14.2983
Gdap1l1	8.3099	7.55873	7.49735	7.78866
Ptgis	0.935943	1.49192	0.978747	1.13554
Ddx27	14.757	14.5703	14.2058	14.511
Cyth3	3.11032	3.05985	2.82334	2.99784
Rac3	3.15304	5.64838	3.50843	4.10328
Rrp7a	8.35154	7.93051	8.5602	8.28075
Cyb5r3	19.3927	19.6798	16.8616	18.6447
Ints2	7.73909	8.29706	8.22571	8.08729
Med13l	8.07811	7.5252	7.7215	7.77494
Hist1h2bc	2.13508	3.17641	2.73049	2.68066
Mafk	1.76586	1.82444	1.74995	1.78008
Med1	13.4854	12.9244	13.609	13.3396
Stard3	4.8989	4.92702	5.46078	5.09557
Mfng	37.1926	35.3882	38.8629	37.1479
Vmp1	4.5031	5.53109	4.9168	4.98366
Uchl5	7.19487	7.34098	7.18516	7.24034
Glrx2	2.84612	2.08714	2.20919	2.38082
Trove2	19.4079	20.2518	21.287	20.3155
Stk4	18.407	18.3636	19.0024	18.591
Zcchc10	5.57576	6.14843	6.1596	5.96126
Psmb6	53.0028	56.0824	54.095	54.3934
Spag7	28.0304	27.4792	24.4407	26.6501
Pfn1	77.006	73.6879	69.2446	73.3128
Tomm34	10.3427	11.2412	12.0999	11.2279
Ywhab	106.405	106.582	106.974	106.653
Ksr1	4.18244	4.44168	4.42201	4.34871
Gpx3	1.76658	1.83977	1.7391	1.78182
Anxa6	7.06197	5.1252	7.89557	6.69425
Il12rb2	1.55524	1.58863	1.68748	1.61045
Zkscan6	3.35952	3.30316	3.18557	3.28275
Kpna2	1.95512	2.35848	2.72103	2.34487
Smurf2	14.7598	15.3599	16.1183	15.4127
Cep95	5.72179	5.22851	5.97334	5.64122
Vezf1	60.01	59.8044	63.1987	61.0044
Cuedc1	4.21763	5.19146	4.04403	4.48437
Srsf1	25.764	26.3389	24.5735	25.5588
Kif3a	13.8914	12.7926	11.7792	12.8211
Septin8	8.93309	7.56642	7.84563	8.11505
Mtmr4	21.7063	19.5132	21.6354	20.9516
Mrm1	4.09341	4.82332	3.80241	4.23971
Mapt	0.953497	0.75272	1.92547	1.21056
Kansl1	17.3485	16.9804	17.5358	17.2883
Gid4	20.1134	18.4835	19.5715	19.3895
Myo1b	18.4212	17.2977	18.9681	18.229
Dhx40	25.1736	25.226	25.8505	25.4167
Ypel2	3.54454	3.27983	3.92803	3.58413
Akap1	10.5715	10.6014	10.3088	10.4939
Nol11	13.1752	13.197	12.5758	12.9827
Derl2	5.70169	5.63986	5.79863	5.71339
C1qbp	32.2955	32.0185	31.7347	32.0163
Rpain	5.07638	4.34843	4.72616	4.71699
6330403K07Rik	89.6124	82.3099	87.0112	86.3112
Slc13a3	1.26132	1.34624	1.42581	1.34445
Kcnab3	3.40787	4.00543	3.30324	3.57218
Chd3	69.6449	66.1396	64.1459	66.6435
Kdm6b	31.4851	31.8574	32.7794	32.0406
Appbp2	32.2881	30.1923	32.5845	31.6883
Adora2b	2.66865	1.43609	0.687959	1.59757
Ncor1	15.1248	15.3192	15.1147	15.1863
Cenpv	12.288	15.4066	13.7692	13.8213
Pcgf2	15.5684	14.3061	16.6639	15.5128
Cwc25	4.29763	4.07256	4.53273	4.30097
Pip4k2b	25.9684	25.5033	24.9893	25.487
Trim37	39.8372	40.2211	40.0289	40.0291
Ybx2	2.70875	2.89111	2.55661	2.71882
Ctdnep1	27.4698	27.6535	29.1083	28.0772
Elp5	10.7497	11.609	10.1834	10.8474
Slc2a4	4.78059	4.14893	4.86043	4.59665
Gabarap	43.0172	42.6043	45.5945	43.7387
2810408A11Rik	3.02895	2.76068	3.12717	2.97227
Phf23	9.76364	9.59151	9.4088	9.58798
Acadvl	5.26272	6.03274	5.42258	5.57268
G3bp1	66.6152	70.2463	66.4652	67.7755
Atox1	21.8247	23.8114	21.7689	22.4683
Sparc	29.6534	32.4188	27.8362	29.9695
Mief2	3.34787	3.39605	3.19593	3.31328
Tada2a	10.0443	10.2809	9.62279	9.98264
Cog1	6.19795	6.32249	6.69989	6.40678
Cbx1	68.2024	64.5648	66.0333	66.2669
Cdk5rap3	6.78078	6.79863	7.24336	6.94092
Copz2	1.40022	1.26087	1.11613	1.25907
Slc25a39	8.63281	8.90893	8.63247	8.72473
Sp2	8.51159	8.89184	8.13637	8.51327
Aatf	11.5785	12.98	11.0357	11.8648
Dync1h1	58.6983	59.5006	58.5236	58.9075
Pex12	2.52395	2.90916	2.64642	2.69318
Ndel1	6.68101	7.82954	7.88731	7.46595
Mpdu1	5.92052	6.60633	5.95821	6.16169
Fxr2	35.3306	35.143	36.6121	35.6952
Atp5g3	59.6167	60.0881	60.6633	60.1227
Cd68	2.88884	2.94071	3.3262	3.05192
Smyd4	3.22563	3.59926	3.50304	3.44264
Zfyve27	3.7597	3.57444	3.79612	3.71009
Avpi1	1.96054	2.3335	1.78157	2.0252
Rad51d	2.75309	2.35054	2.46388	2.5225
Pank3	34.8531	34.7804	37.5998	35.7445
Rars	28.2336	30.3919	28.4002	29.0086
Wwc1	14.8414	13.4666	13.8549	14.0543
Ict1	3.12133	3.1087	3.06041	3.09681
Fdxr	3.85358	2.95483	3.50182	3.43674
Sult4a1	3.25306	2.35456	3.41776	3.00846
Mrpl45	14.2679	16.176	15.6772	15.3737
Slc22a5	2.61331	3.06553	2.3849	2.68791
Arrb1	0.712353	2.74308	0.944903	1.46678
Pelp1	26.4223	28.108	26.2635	26.9313
Med11	5.37351	6.64968	6.89601	6.3064
Natd1	11.508	11.9673	12.2663	11.9139
Map2k3	3.10118	2.86061	3.40259	3.12146
Ywhah	41.7657	42.2539	41.1383	41.7193
Sart3	17.3008	17.5269	17.8357	17.5545
E2f2	22.6822	20.6811	21.8855	21.7496
Nars2	1.20357	1.59942	1.36862	1.39054
Slc35b4	4.02231	4.34304	4.03556	4.13363
Dalrd3	6.6743	6.73546	6.302	6.57059
Fis1	20.5501	22.07	20.1652	20.9285
Plod1	1.97362	2.18293	2.03208	2.06288
Mfsd3	2.07679	2.51496	1.95063	2.18079
Slc25a22	1.81545	2.0462	2.09843	1.98669
Atp6ap1	5.30361	5.15833	4.97133	5.14442
Scrn1	18.856	18.4629	18.2754	18.5315
BC005537	107.603	100.676	111.131	106.47
Isyna1	17.2885	21.6468	17.6864	18.8739
Hars2	8.6606	8.03532	8.17981	8.29191
Tmem160	9.5234	9.19048	8.18638	8.96676
Rab5c	24.6651	25.2951	25.0704	25.0102
Mdh2	43.9891	43.9829	43.4728	43.8149
H13	8.21515	7.70925	7.72233	7.88224
Rnf145	20.8069	23.8834	21.4259	22.0387
Atp6v1e1	11.3534	10.8257	10.8726	11.0172
Chtf18	9.19497	9.30945	9.52133	9.34192
Ppp1r12c	6.82995	7.6211	6.95682	7.13596
Map1s	13.0347	13.0556	14.8425	13.6443
Tmem129	4.24649	4.46115	3.86761	4.19175
Nop9	16.3064	17.1299	16.8939	16.7767
Atp6v0a1	5.48568	5.29611	5.60437	5.46205
Psmc3ip	11.5176	14.1688	10.0323	11.9062
Zfp687	4.67633	5.31402	4.73375	4.90803
D8Ertd738e	77.0982	80.6484	75.5978	77.7814
Calm3	108.974	120.158	114.927	114.686
Cops3	23.4714	23.9472	23.9024	23.7737
Fkbp8	14.4326	15.1103	14.6324	14.7251
Ddx39b	126.226	130.87	128.655	128.584
Gipc1	47.4168	54.9118	52.0678	51.4655
Plscr3	6.96171	6.89399	6.44711	6.7676
Ptger1	5.83958	3.72901	4.23992	4.60284
Arhgef25	16.8965	19.6535	17.0601	17.87
Xab2	11.5974	12.7872	11.7739	12.0528
Cdc37	77.8861	80.7207	82.0428	80.2166
Rab4a	9.90172	9.79494	8.82767	9.50811
Trip10	10.7503	10.1409	10.9006	10.5973
Cops6	27.2721	26.0968	25.6449	26.3379
Ubb	98.4875	142.026	134.33	124.948
Ap4m1	14.1274	14.3449	15.154	14.5421
Gyg	4.8892	3.70832	5.10594	4.56782
Rcn3	17.8082	17.4843	16.9615	17.418
Slc6a8	6.10478	3.80678	3.91274	4.6081
Arid3a	0.891562	1.03555	1.08971	1.00561
Pdk4	1.20987	1.44783	1.54024	1.39931
Ubxn6	8.56451	8.64231	9.0815	8.76278
Mydgf	10.3692	13.4589	11.0297	11.6192
Sema6a	2.48119	3.63423	2.85964	2.99169
Ccdc12	5.15371	4.7092	5.03974	4.96755
1110001J03Rik	11.5566	10.8257	9.07547	10.4859
Akt3	26.9504	25.3979	27.6823	26.6769
Mrpl24	19.299	20.3794	20.6898	20.1227
Gle1	12.5325	12.0375	12.8824	12.4842
L3hypdh	1.10174	1.21765	1.04881	1.12273
Lyst	3.54044	3.74922	4.17501	3.82156
Slc35e1	17.7526	18.0438	18.945	18.2472
Polr2i	6.1562	6.05515	6.63021	6.28052
Krt10	3.90217	4.31699	4.142	4.12039
Rmnd1	2.0969	2.10442	2.14227	2.11453
Fbxo5	49.8229	49.3057	48.766	49.2982
Mtrf1l	4.25444	3.20818	3.73663	3.73308
Hdac2	67.1319	69.1816	69.8041	68.7059
Rwdd1	25.5731	25.784	26.8166	26.0579
Stxbp5	2.67764	2.43847	2.75207	2.62273
Hint3	3.7039	2.91123	2.54026	3.0518
Trmt11	5.99508	6.07833	5.47023	5.84788
Katna1	10.845	10.5993	12.4644	11.3029
Pcmt1	7.89923	8.73482	7.5985	8.07752
Lrp11	2.85919	2.49189	2.56232	2.6378
1700021F05Rik	11.2596	11.1678	9.75249	10.7266
Sec63	15.8717	15.3448	12.7799	14.6655
Nr2e1	83.1007	94.6247	88.5457	88.757
Snx3	20.5129	20.9985	32.4518	24.6544
Adat2	6.074	4.89049	5.8442	5.6029
Pex3	3.04316	2.32304	2.84742	2.73787
Cep57l1	2.07664	2.24697	1.8063	2.0433
Ltv1	30.0156	26.035	28.2101	28.0869
Plagl1	7.00851	6.79064	7.97322	7.25746
Cd164	27.3113	26.1844	28.0103	27.1687
Utrn	3.79031	3.8895	3.94662	3.87548
Smpd2	1.8674	2.50454	1.82047	2.06414
Mical1	4.74192	4.24531	4.53642	4.50788
Zbtb24	7.44567	7.71569	6.95677	7.37271
Wasf1	21.5173	22.6071	20.6618	21.5954
Rab32	2.73327	2.66172	3.86363	3.08621
Amd-ps4	1.25332	3.26328	2.95277	2.48979
Gtf3c6	48.3736	47.6739	42.5166	46.188
Rev3l	6.07415	5.92767	6.09349	6.03177
Traf3ip2	1.17156	1.04579	0.989325	1.06889
Fyn	17.0662	15.6748	15.1799	15.9736
Tube1	6.97435	8.08818	7.36689	7.47647
Lama4	1.41306	1.16209	1.32637	1.30051
Prep	47.4463	40.3777	36.2007	41.3416
Reps1	11.2216	10.2583	11.4551	10.9784
Fam184a	1.68805	1.92626	1.62167	1.74533
Asf1a	37.9628	39.5362	43.9103	40.4698
Gopc	9.9803	9.73672	10.313	10.01
Qrsl1	6.61526	6.57362	5.83197	6.34028
Rtn4ip1	6.88363	6.81099	6.81534	6.83665
Vta1	13.1751	12.4738	13.2142	12.9544
Smpdl3a	3.18494	2.16941	3.64199	2.99878
Reep3	25.0746	24.6614	25.3368	25.0243
Fabp7	185.043	201.242	190.615	192.3
Serinc1	27.1813	23.4866	23.8677	24.8452
Hsf2	41.4943	39.9633	42.9487	41.4688
Echdc1	8.215	5.35349	5.64397	6.40415
Ptprk	3.84978	4.16325	4.02407	4.01236
Dcbld1	4.28809	4.17872	4.76259	4.4098
Slc6a15	3.65202	3.16591	3.6874	3.50177
Ccdc59	7.30824	7.26855	6.71189	7.09623
Ppp1r12a	30.4146	31.6935	31.0511	31.0531
P4ha1	5.3044	5.65061	6.0192	5.65807
Septin10	12.708	12.4612	13.5392	12.9028
Lims1	6.40509	15.4694	18.4236	13.4327
Zwint	37.9222	40.1547	39.6149	39.2306
Ube2d1	20.5756	18.678	19.4462	19.5666
Cdk1	30.6895	33.3113	36.5804	33.527
Atp2b1	14.4281	14.0993	13.3366	13.9546
Rhobtb1	1.16944	1.35973	1.05178	1.19365
Arid5b	3.38005	3.60683	3.13035	3.37241
Actr6	9.65769	11.5314	11.7387	10.9759
Uhrf1bp1l	10.4661	11.1706	9.81262	10.4831
Poc1b	4.78832	5.31434	4.19733	4.76666
Dusp6	2.39788	2.34119	3.0264	2.58849
Tmpo	158.706	161.391	164.652	161.583
Kitl	2.77505	2.93229	2.89745	2.86827
Psen1	20.939	20.6115	21.7166	21.089
Cep290	6.32003	5.45091	5.78672	5.85255
Ikbip	2.03057	1.87922	2.21167	2.04049
Hbs1l	23.251	23.7305	22.4386	23.1401
Epb41l2	15.9812	15.851	16.3256	16.0526
Apaf1	4.04979	5.22729	5.59549	4.95752
Myb	7.70711	7.60559	7.82116	7.71129
Med23	9.66066	10.2921	10.5773	10.1767
Ahi1	15.3445	18.9734	16.3031	16.8736
Nedd1	16.5111	18.6993	17.539	17.5831
Mtfr2	8.26438	7.70162	7.84013	7.93538
Stx7	24.7229	20.3237	24.497	23.1812
Pex7	3.24436	2.91211	3.43824	3.19823
Ifngr1	2.99381	2.50778	2.64179	2.71446
Cdk17	25.3053	23.4876	28.3958	25.7296
Snrpf	58.5235	57.9259	54.9135	57.1209
Ntn4	12.0665	14.4503	13.4342	13.317
Usp44	3.39429	4.51839	3.86006	3.92424
Fgd6	1.11221	1.01122	1.03564	1.05302
Ndufa12	8.88572	8.19485	10.231	9.10386
Cep83	24.3827	23.3316	26.1421	24.6188
Socs2	1.09418	0.979015	1.11251	1.0619
Nudt4	133.225	115.385	139.623	129.411
Nuak1	8.4234	7.08808	5.81632	7.10927
Rfx4	4.84177	4.54309	4.6109	4.66525
Cry1	11.6437	12.3072	12.5636	12.1715
Timp3	2.1107	1.79443	1.95551	1.95355
Hsp90b1	114.128	117.037	111.003	114.056
Ascl1	183.76	187.832	185.028	185.54
Ccdc53	1.88707	1.46702	1.44188	1.59866
Sirt1	4.6537	4.52702	4.96987	4.71686
Herc4	14.8053	14.1547	14.1065	14.3555
Hnrnph3	42.7001	37.8314	37.8903	39.474
Rufy2	4.66413	4.08939	3.98947	4.24766
Ccar1	60.988	61.1176	63.185	61.7635
Ddx21	56.1788	57.222	55.2285	56.2098
Ddx50	40.9581	43.112	39.1364	41.0688
Vps26a	14.2706	20.2249	20.3935	18.2963
Supv3l1	6.56603	6.95656	6.08722	6.5366
Aifm2	4.89369	5.73821	4.27111	4.96767
H2afy2	131.586	129.558	127.657	129.6
Tysnd1	11.2732	11.8631	12.5854	11.9072
Sar1a	76.1513	76.1675	79.0359	77.1182
Ppa1	48.0447	53.8596	51.6228	51.1757
Eif4ebp2	53.6617	53.637	53.0264	53.4417
Pald1	5.29428	5.0688	5.39505	5.25271
Sgpl1	9.05681	9.2647	8.7728	9.03144
Pcbd1	8.0284	6.16492	7.58317	7.25883
Unc5b	2.7926	2.37034	2.15088	2.43794
Slc29a3	1.7073	1.76312	1.57174	1.68072
Anapc16	4.80021	4.54468	4.44614	4.59701
Ddit4	31.8316	28.5815	27.8085	29.4072
Dnajb12	4.19714	4.03936	4.68807	4.30819
Micu1	3.27246	3.46924	3.42387	3.38852
Cand1	35.0088	35.7879	36.3749	35.7239
Tbk1	18.7673	19.2828	19.9611	19.3371
Pno1	15.6947	16.3209	16.6144	16.21
Srgap1	4.10614	3.85268	3.73965	3.89949
Usp15	20.3543	21.5891	19.9943	20.6459
Vps54	5.92409	5.65019	6.03773	5.87067
Tbc1d15	15.1876	14.458	15.2225	14.956
Rab21	23.2732	22.7416	21.2358	22.4169
2310011J03Rik	14.0397	13.7048	14.304	14.0162
Peli1	17.3029	17.2025	16.9473	17.1509
Apc2	16.8559	15.2339	14.5894	15.5597
Thap2	18.5663	16.9668	18.9323	18.1552
Slc1a4	6.83238	7.32154	7.20247	7.11879
Rab1a	29.4485	24.4392	29.7477	27.8785
Gamt	1.49545	1.25507	1.62608	1.45887
Actr2	43.5919	46.2341	45.2346	45.0202
Ndufs7	10.7946	9.53896	11.0454	10.4597
Mum1	5.00355	4.84642	5.42665	5.09221
Meis1	2.86925	2.832	3.43406	3.0451
Uqcr11	13.1302	15.8808	12.1129	13.708
Kcnmb4os1	1.52558	1.70239	1.15533	1.4611
Cnot2	13.2417	11.7675	13.1781	12.7291
Tcf3	31.7237	32.4062	31.0675	31.7325
Frs2	15.4316	15.6351	15.2833	15.45
Yeats4	61.1275	60.7034	57.5098	59.7802
Grb10	109.55	118.093	108.632	112.092
Adora2a	1.69498	1.66067	2.08708	1.81424
Snrpd3	54.1803	51.1082	51.841	52.3765
Mdm2	8.29714	8.15521	9.54495	8.66577
E2f7	8.82912	8.32823	8.78282	8.64672
Csrp2	52.0022	43.2491	46.527	47.2595
Osbpl8	9.53545	8.43353	10.0567	9.34189
Mknk2	15.542	16.1265	15.1032	15.5906
Cabin1	16.0367	16.2334	16.2346	16.1682
Ap3d1	36.9865	36.6412	36.8751	36.8343
Phlda1	4.48769	2.89994	3.2496	3.54575
Sf3a2	40.4422	42.3835	36.1046	39.6434
Mdm1	19.9603	21.6289	20.9262	20.8384
Timm13	28.9902	31.6803	28.4939	29.7215
Vps13d	2.31365	2.33197	2.18468	2.27677
Llph	24.8824	24.0861	23.8513	24.2733
Tmbim4	3.99238	4.37481	3.23449	3.86723
Helb	4.76338	3.8924	4.5909	4.41556
Prmt2	10.2309	9.44672	9.26464	9.64741
Dip2a	3.43191	3.59944	2.93445	3.32193
Hmg20b	6.93913	6.84012	6.77568	6.85165
Fzr1	18.0384	17.3733	17.8719	17.7612
Ncln	7.79981	8.31236	8.19652	8.1029
Hcfc2	7.36022	4.9797	7.76778	6.70256
Nfyb	10.467	10.6933	10.2893	10.4832
Txnrd1	140.321	126.756	127.41	131.496
Ppm1m	4.04303	4.71249	4.81022	4.52191
D10Wsu102e	23.2862	25.4061	26.2247	24.9723
Aldh1l2	3.3315	2.8644	3.30659	3.1675
Wdr82	53.8549	51.2428	52.3086	52.4688
Pofut2	12.4161	15.5927	13.0131	13.674
Slc36a1	1.17032	2.54807	3.0262	2.2482
Appl2	3.69856	3.56595	3.95345	3.73932
Sumo3	6.66486	14.9134	15.0604	12.2129
Hint1	156.62	158.036	152.049	155.568
Fbxw11	17.6855	17.0073	17.9387	17.5438
Stk10	3.54172	2.10771	2.60952	2.75298
Papolg	7.5673	7.3014	8.66281	7.84384
Pfkl	28.3966	30.4236	28.8235	29.2146
Pus10	3.27369	4.67791	3.6789	3.87683
Rhbdf1	1.1293	1.31357	1.33719	1.26002
Pex13	9.03154	9.63129	10.172	9.61161
Mpg	2.95561	2.91213	2.96448	2.94408
Ahsa2	8.63141	13.6977	13.8523	12.0605
Nprl3	1.87214	1.80012	1.9398	1.87069
Xpo1	49.5556	49.6889	47.341	48.8618
Nsg2	40.0816	34.8306	34.0298	36.314
Cpeb4	3.20836	4.63638	4.18206	4.00893
Asb3	3.55555	3.50368	3.96298	3.67407
Cdc34	39.3731	41.3433	36.9559	39.2241
Tpgs1	13.6061	14.7221	15.179	14.5024
Chac2	3.32278	2.33817	2.35756	2.67284
Erlec1	5.29399	5.58708	5.23993	5.37367
Sptbn1	11.8067	11.9485	11.2262	11.6605
Wdpcp	1.41347	1.07337	1.53122	1.33935
Mdh1	62.3648	72.7788	62.2885	65.8107
Ccng1	7.50005	8.19728	9.11666	8.27133
Nudcd2	12.6293	10.9204	13.678	12.4092
Polrmt	4.0088	3.81978	3.97941	3.936
Hmmr	22.677	21.2699	23.8211	22.5893
Acsl6	2.10608	2.2139	2.38094	2.23364
Cyfip2	16.9016	19.2918	17.1155	17.7696
Mgat1	1.5468	1.18811	1.16952	1.30148
Ppp2ca	55.289	58.4565	57.7557	57.1671
Hnrnpab	468.136	442.596	466.828	459.187
Phykpl	29.6841	26.226	26.9369	27.6157
Hspa4	90.5993	93.8288	93.027	92.4851
Cnot6	48.1874	43.6206	49.1959	47.0013
Gfpt2	1.51405	1.12629	1.61972	1.42002
Zfp354a	1.10685	1.28746	1.26996	1.22142
Mapk9	1.80581	1.91004	1.86604	1.86063
Canx	62.0614	67.8572	63.8391	64.5859
Gnb2l1	75.8589	95.8867	79.0416	83.5957
Rufy1	9.10802	7.97936	8.81174	8.63304
Rnf130	27.1595	28.4294	27.4715	27.6868
Rad50	9.34919	8.2522	8.61477	8.73872
3010026O09Rik	4.83871	4.31933	5.71614	4.95806
Clk4	8.98438	8.10155	9.60315	8.89636
Sar1b	28.1021	26.596	28.9097	27.8693
Pdlim4	2.59175	2.9991	2.51994	2.7036
Cdkl3	0.954843	1.04503	1.18572	1.06187
Ube2b	33.4786	31.7708	33.1002	32.7832
Cdkn2aipnl	29.0528	31.2503	29.5128	29.9386
Kremen1	2.38946	3.09304	2.9033	2.79527
Med7	4.60942	3.65748	4.26992	4.17894
Vdac1	80.9273	78.019	81.9878	80.3114
Slu7	14.1012	14.7937	16.4146	15.1031
Ascc2	17.6682	17.8106	15.5463	17.0083
Hus1	3.54308	3.65713	3.99676	3.73232
Pttg1	14.0753	9.46779	10.4635	11.3355
Zfp607	1.20902	1.06211	1.19748	1.1562
Tns3	5.31273	5.21675	5.59664	5.37537
Btg2	51.6725	52.1038	58.5742	54.1168
Igfbp3	1.9938	2.10117	1.92924	2.00807
Pes1	35.1452	36.524	35.2058	35.625
Tcn2	2.58509	2.99138	2.94157	2.83935
Gabrg2	1.19155	1.26104	0.905413	1.11933
Smtn	7.78161	7.94575	7.69021	7.80586
Arf5	33.2848	36.2848	30.3648	33.3115
2310033P09Rik	17.2015	16.2527	16.7919	16.7487
Guk1	9.05317	9.06215	7.91927	8.6782
Rnf185	14.338	16.1911	14.5095	15.0129
Limk2	8.64379	8.33482	8.17043	8.38301
Patz1	8.04051	9.73692	9.49393	9.09045
Eif4enif1	11.4126	11.6396	11.358	11.4701
Trim11	4.50836	4.30734	4.85743	4.55771
Ogdh	22.2641	24.5046	22.6092	23.126
Drg1	21.1805	20.0467	21.5271	20.9181
Rtn4	38.3705	31.3121	32.0983	33.927
Mtif2	6.64564	7.37926	7.64288	7.22259
Rps27a	14.8193	13.9279	17.0293	15.2588
Cfap36	9.30466	8.60291	10.2542	9.38727
Smek2	16.8854	18.4071	15.7265	17.0064
Pnpt1	11.3693	11.2884	10.5486	11.0688
Pold2	28.7328	30.7901	25.4043	28.3091
Zkscan17	14.7376	14.3221	14.8998	14.6532
Polm	1.77634	1.91375	1.77809	1.82273
Pgam2	1.87074	1.29884	1.63696	1.60218
Dbnl	25.0556	25.3067	22.9265	24.4296
Mrps24	4.93262	5.38855	5.15455	5.15857
Ccdc117	17.6772	18.1186	22.93	19.5752
Dynll2	27.6437	28.8161	25.7015	27.3871
Xbp1	6.28269	8.03171	6.71948	7.01129
Supt4a	23.4049	24.7525	23.774	23.9771
2810021J22Rik	6.91175	6.2798	7.24507	6.81221
Ska2	49.7831	42.2443	50.0897	47.3724
Prr11	36.3804	34.7662	38.6414	36.596
Smg8	7.8414	8.17006	8.46683	8.15943
Rnf187	139.373	146.181	132.908	139.487
Tubd1	3.97189	4.54556	4.08747	4.20164
Mrpl22	11.7395	13.2205	11.4415	12.1338
Cnot8	27.1761	26.5854	26.6875	26.8163
Rps6kb1	10.352	9.26966	10.3253	9.9823
Sap30l	21.3885	20.1761	21.5038	21.0228
Galnt10	1.77975	2.30463	1.74708	1.94382
Rnft1	2.68828	3.05477	3.18451	2.97585
Mfap3	7.57583	7.24678	6.96642	7.26301
Fam114a2	11.9468	11.6845	11.4942	11.7085
Ppm1d	16.8271	16.2351	17.4372	16.8331
Znhit3	5.8904	6.05223	5.09314	5.67859
Myo19	3.61165	3.53669	3.95567	3.70133
Prpsap2	19.9574	20.1755	19.8924	20.0084
Ggnbp2	9.88789	10.0392	9.6194	9.84884
Acaca	7.42108	7.80399	7.23206	7.48571
Shmt1	13.042	12.4718	14.1685	13.2275
Llgl1	48.0466	48.6329	49.064	48.5812
Drg2	19.2266	21.4186	19.0011	19.8821
Srebf1	8.68526	9.68707	8.35563	8.90932
Tom1l1	2.24101	1.94491	2.27215	2.15269
Cox11	8.51053	8.16355	8.42337	8.36582
Stxbp4	5.77471	6.14715	5.92919	5.95035
Bzw2	80.2582	75.7498	79.159	78.389
Elac2	8.47067	6.83602	7.71639	7.67436
Pctp	1.30802	2.46117	1.3984	1.72253
Twistnb	9.78163	7.17582	9.14816	8.70187
Sypl	3.20591	2.81774	3.16218	3.06194
Pdia6	43.6043	50.4068	46.2268	46.746
Nampt	16.6111	15.4589	16.0974	16.0558
Nbas	7.07648	7.60014	7.71489	7.46384
Tspan13	29.426	26.2345	29.8237	28.4947
Rock2	18.4229	17.7022	19.0898	18.405
Laptm4a	105.113	107.069	108.636	106.939
Fam49a	4.08569	3.6343	4.08162	3.93387
Snx13	4.64581	5.27111	5.1919	5.03627
Sdc1	13.8777	13.8453	12.1395	13.2875
Lpin1	2.90944	2.2868	2.16165	2.45263
Pum2	22.2059	21.494	22.4324	22.0441
Nrcam	10.7351	10.5271	11.6026	10.9549
Trib2	23.7421	22.6876	21.9022	22.7773
Hs1bp3	3.2936	3.47755	2.8249	3.19868
Fam84a	9.54883	9.68627	10.7682	10.0011
Smc6	35.0004	35.2716	36.5665	35.6128
Amz2	9.62157	10.4266	12.3798	10.8093
Gna13	23.7382	24.0303	23.5399	23.7694
Prkar1a	86.3944	86.306	84.4466	85.7157
Rdh14	4.6259	5.08224	5.96408	5.22407
Map2k6	8.48163	9.53796	8.96478	8.99479
Klhl29	1.68124	1.54948	1.38206	1.5376
Trappc12	7.99679	8.32824	7.63384	7.98629
Adi1	8.63429	9.43457	9.11586	9.06157
Rnaseh1	11.2883	12.0877	11.2525	11.5428
Ubxn2a	4.59816	4.19718	4.4857	4.42701
Fkbp1b	1.60513	1.75113	1.29651	1.55092
Cmpk2	1.96544	1.7545	1.05838	1.59277
Pfn4	1.71541	1.58406	1.01531	1.43826
Itsn2	4.3569	3.33217	4.16944	3.95283
Rnf144a	23.0293	22.882	22.4329	22.7814
Id2	4.37177	5.39978	5.16374	4.97843
Mboat2	12.7489	12.6265	13.8539	13.0764
Ncoa1	15.2105	12.2295	14.4341	13.958
Dus4l	6.28076	5.55376	6.93986	6.25813
Rrm2	168.334	162.353	169.965	166.884
Bcap29	7.88395	7.25767	7.71158	7.61773
Cenpo	3.64198	3.57679	3.81154	3.67677
Klf11	4.9218	4.13471	4.41257	4.48969
Adcy3	2.09973	1.79395	2.20404	2.03257
Dnajc27	5.26393	5.752	4.66931	5.22842
Efr3b	19.2331	16.3546	18.3047	17.9641
Cbll1	5.24561	5.39077	6.13332	5.5899
Pomc	1.14432	2.01201	1.68058	1.6123
Dnmt3a	10.5378	10.2315	10.0064	10.2586
Dld	58.9937	55.847	57.5827	57.4744
Kif3c	19.6546	18.66	19.1963	19.1703
Sh3yl1	1.9047	2.07082	1.52866	1.83473
Rab10	65.6715	65.6543	65.2532	65.5263
Pxdn	14.9654	15.8149	15.3136	15.3647
Ddx52	21.9059	19.5993	20.7546	20.7533
Taf15	78.3798	80.9873	80.1558	79.8409
Rasl10b	3.44584	3.79439	3.38766	3.54263
Cdc27	26.4832	25.4817	25.995	25.9866
Mettl2	8.44281	8.82354	8.18466	8.48367
Nle1	3.61866	5.17203	4.24899	4.34656
Tlk2	9.8303	10.0428	10.2584	10.0438
Mrc2	6.45082	7.78277	6.65015	6.96125
Rffl	15.7563	15.5346	17.4183	16.2364
Lig3	9.16179	9.41914	9.81059	9.46384
Map3k3	11.1311	10.7177	12.3492	11.3993
Tmem132e	1.38652	1.27522	1.53995	1.40056
Ddx42	54.73	52.955	51.8182	53.1677
Ftsj3	21.232	21.917	21.2355	21.4615
Psmc5	89.6714	93.3781	90.2103	91.0866
Ern1	2.73864	2.90197	3.0039	2.8815
Nf1	8.8511	8.59728	9.1958	8.88139
Pecam1	2.86161	2.79774	2.90112	2.85349
Polg2	1.00568	0.922672	1.30312	1.07716
Ddx5	182.056	145.175	160.424	162.552
Psmd12	39.4017	39.5629	39.6479	39.5375
Helz	6.80427	6.95805	6.92495	6.89576
Cacng4	23.7167	20.9815	22.6876	22.462
Cep112	1.71658	1.65048	1.69784	1.6883
Slc9a3r1	7.9453	6.80102	8.29697	7.6811
Nt5c	5.02394	4.98301	4.62168	4.87621
Hn1	106.795	88.3371	104.424	99.8521
Sumo2	2.51761	2.85683	1.85263	2.40902
Nup85	27.6655	27.3661	26.6423	27.2246
Gga3	4.99754	7.33094	7.88746	6.73865
Cluh	9.01273	9.24755	8.61728	8.95919
Mif4gd	2.17651	1.43919	1.62043	1.74538
Slc25a19	1.40323	1.49649	1.80551	1.56841
Pafah1b1	16.6998	16.2614	16.7517	16.571
2310067B10Rik	11.4523	12.4908	11.242	11.7284
Recql5	3.88077	3.44725	3.39976	3.57593
Sap30bp	14.5278	14.4281	14.3459	14.4339
Galk1	23.1719	23.057	19.635	21.9546
Unk	15.584	17.835	16.2046	16.5412
Mrpl38	8.53716	8.1652	9.08165	8.59467
Fbf1	7.69924	7.86951	8.00336	7.85737
Acox1	15.5172	15.5484	15.5156	15.5271
Ten1	3.87445	4.18026	3.85227	3.96899
Srp68	38.6483	41.3233	39.3041	39.7586
Tsen54	3.56974	3.47255	4.0202	3.6875
1200014J11Rik	5.02666	4.78836	5.02217	4.94573
Camkk1	1.35172	1.40246	0.98769	1.24729
Ankfy1	5.31791	5.19556	5.20853	5.24067
Exoc7	11.9606	10.4795	10.5792	11.0065
Ube2g1	20.9516	19.746	19.3004	19.9993
Med31	7.42038	7.38697	7.54732	7.45156
Ube2o	17.0477	17.4136	17.3413	17.2675
Txndc17	21.2202	18.7827	22.1038	20.7023
4933427D14Rik	4.8806	4.31579	4.53236	4.57625
Fam64a	36.2635	37.3251	35.7132	36.4339
Wscd1	9.58752	11.1464	9.75529	10.1631
1810032O08Rik	1.95242	2.25925	2.54083	2.25083
Mxra7	1.56103	1.91853	1.57613	1.68523
Rabep1	8.47536	7.07361	7.25772	7.60223
Mfsd11	5.26396	5.68551	5.60472	5.51806
Kif1c	4.96369	4.97323	5.28313	5.07335
Sec14l1	14.0929	13.978	14.0411	14.0373
Mink1	5.11106	6.161	5.76326	5.67844
Slc46a1	2.74019	3.10271	2.79124	2.87805
0610010K14Rik	5.72258	6.11611	6.24968	6.02945
Eral1	9.28089	10.9888	9.68317	9.98429
Dhrs13	2.02182	2.79813	2.77725	2.5324
Blmh	19.4088	20.3409	19.1371	19.6289
Cpd	13.0482	13.7106	13.4051	13.3879
Timm22	8.01851	7.42724	7.96561	7.80379
Nxn	6.38945	7.38881	6.39269	6.72365
Fam101b	4.14618	3.63901	3.49364	3.75961
Ywhae	365.863	363.561	335.632	355.019
Prpf8	92.9983	91.1692	89.8958	91.3544
Nme2	86.0782	88.5666	81.5923	85.4123
Spag9	33.1613	32.5854	34.2856	33.3441
Luc7l3	20.0416	18.9938	18.3431	19.1261
Ankrd40	21.6241	16.7842	18.7662	19.0581
Xylt2	5.23309	5.18093	4.93412	5.11605
Lrrc59	74.5429	83.7159	75.1736	77.8108
Slc35b1	13.5445	13.1343	13.4925	13.3904
Snx11	7.08405	7.19831	6.80255	7.0283
Scrn2	4.41088	4.69394	4.36082	4.48855
Cacnb1	3.62611	3.56356	3.45971	3.5498
Fbxl20	5.19058	5.01136	4.6196	4.94051
Dlg4	8.28943	8.77971	9.53651	8.86855
A230052G05Rik	1.8203	2.09888	2.02171	1.9803
Dvl2	8.61188	8.81307	9.39189	8.93895
Nr1d1	5.05543	4.85104	4.56073	4.8224
Per1	2.73778	2.41375	2.35478	2.5021
Vamp2	17.8752	16.9123	17.195	17.3275
Tmem107	2.24554	2.32734	1.80873	2.1272
Aurkb	18.2831	17.2757	18.2599	17.9396
Ctc1	12.7045	14.9104	14.1168	13.9105
Pfas	8.45456	8.74118	8.53645	8.57739
Myh10	47.0557	48.9502	46.5726	47.5261
Ntn1	46.5195	50.7781	46.9099	48.0692
Stx8	1.70632	1.64918	1.5971	1.65087
Adprm	2.68203	2.29948	2.45556	2.47903
Top2a	176.119	166.384	175.874	172.792
Acly	62.5095	65.026	59.9379	62.4912
Kat2a	20.4607	21.2951	19.6631	20.473
Stat5b	4.78853	4.17356	4.45607	4.47272
Tmem101	7.07712	7.34598	6.77178	7.06496
Lsm12	29.196	26.1793	28.784	28.0531
Ubtf	20.3313	22.7734	21.1154	21.4067
Ccdc43	6.79512	6.43339	6.68768	6.63873
Adam11	2.03861	1.82631	1.41651	1.76048
Eftud2	25.9216	25.3403	25.3032	25.5217
Dcakd	52.4151	56.9676	54.5478	54.6435
Nmt1	22.2243	21.1255	21.7913	21.7137
Map3k14	1.39977	1.56191	1.36286	1.44151
Gosr2	22.6972	22.6726	18.9771	21.449
Klhl28	7.15763	7.42694	8.1164	7.56699
Fkbp3	223.454	206.218	206.855	212.176
Foxg1	17.387	58.0696	15.251	30.2358
Scfd1	19.5388	20.7958	20.3351	20.2232
Strn3	31.523	32.8258	21.9979	28.7822
Ap4s1	17.7891	15.8238	14.9204	16.1777
Dtd2	2.82124	2.9059	3.22422	2.98379
Ston2	2.25172	2.56182	2.43402	2.41585
Gtf2a1	13.5201	13.395	13.7423	13.5525
Sel1l	7.94308	7.93449	7.58978	7.82245
Dnaaf2	13.9369	13.7466	14.0094	13.8977
Pole2	18.5412	21.4246	20.0313	19.9991
Klhdc2	20.3513	18.7675	20.9795	20.0328
Nemf	24.6059	22.5764	23.0818	23.4214
Sec23a	21.6382	20.4814	20.6138	20.9111
L2hgdh	6.08841	6.35006	6.93955	6.45934
Trappc6b	27.735	27.7162	29.1845	28.2119
Pnn	111.583	111.557	114.768	112.636
Ctage5	3.69563	3.89642	3.76816	3.78674
Galc	13.0468	10.6433	11.5404	11.7435
Spata7	1.97812	1.81485	1.91407	1.90235
Ptpn21	10.7716	11.1908	10.9128	10.9584
Npas3	10.3707	12.6721	11.2808	11.4412
Zc3h14	45.1181	46.3026	45.1759	45.5322
Ttc8	7.80929	8.16235	7.85999	7.94387
Polr2h	16.6692	18.4487	15.9412	17.0197
Ppp2r3c	21.564	21.4751	21.5079	21.5156
1110008L16Rik	1.68252	1.91737	1.62653	1.74214
Psma6	93.8206	95.1005	97.5596	95.4936
Nfkbia	6.11142	5.04042	6.43892	5.86359
Ralgapa1	11.2217	11.1133	11.3189	11.2179
Mbip	13.329	11.3614	13.2479	12.6461
Gstz1	16.3586	17.5982	15.8183	16.5917
Sptlc2	3.28526	3.40447	3.39378	3.36117
Ahsa1	97.6809	114.087	102.239	104.669
Vipas39	25.0938	28.0438	25.102	26.0799
Snw1	70.8091	70.7678	72.5381	71.3717
Slirp	5.77303	6.981	4.79093	5.84832
Adck1	4.73035	5.49658	4.56699	4.93131
Nova1	11.4037	10.4647	10.7586	10.8757
Mthfd1	37.9134	39.0111	39.9671	38.9639
Ppp2r5e	40.0469	37.2137	38.1249	38.4618
Sgpp1	5.42068	5.53283	5.44139	5.46497
Akap5	1.72369	1.91116	1.64112	1.75866
Rab15	1.15852	1.09685	1.22291	1.15943
Fut8	8.2127	7.07037	8.26897	7.85068
Atl1	11.0037	12.4995	10.7725	11.4252
Sav1	30.6306	28.405	29.8796	29.6384
Nin	10.7839	10.1008	10.7166	10.5338
Trim9	1.25586	0.944708	1.12555	1.1087
Tmx1	28.8779	27.5378	28.7133	28.3764
Actr10	24.3012	22.8244	22.2223	23.1159
Timm9	15.7445	16.3817	18.079	16.7351
Rtn1	19.2588	13.6726	16.4938	16.4751
Dhrs7	1.28837	0.718734	1.21951	1.07554
Ppm1a	39.1763	38.615	38.1905	38.6606
Glrx5	46.071	53.9634	46.4036	48.8127
Mnat1	5.0553	4.95166	4.12338	4.71011
Hif1a	30.594	30.5166	29.7491	30.2866
Papola	13.8724	14.281	14.1714	14.1083
Mpp5	13.0377	13.629	13.7973	13.488
Snapc1	7.39468	7.11438	8.16316	7.55741
Atp6v1d	38.4536	36.1037	37.9214	37.4929
Vrk1	34.5514	32.9287	31.1801	32.8867
Eif2s1	39.2574	40.4633	40.0104	39.9104
Pigh	7.0909	8.89091	8.10522	8.02901
Vti1b	15.8836	13.3383	12.8961	14.0393
Zfp36l1	27.9682	32.4834	31.0135	30.4884
Galnt16	8.49823	10.7351	9.30909	9.51412
Erh	69.3775	74.3016	80.0947	74.5913
Susd6	8.54655	7.88479	8.62934	8.35356
Srsf5	26.1113	23.7977	23.8848	24.5979
Smoc1	3.48221	2.84807	3.73684	3.35571
Gm20498	1.5909	1.90071	1.63064	1.70742
Pcnx	9.37205	9.86062	9.30599	9.51289
Pacs2	31.3892	31.598	30.0526	31.0133
Mta1	40.2902	41.8411	45.9981	42.7098
Wdr37	4.34913	4.10593	4.35097	4.26867
Gtpbp4	35.2947	36.4905	36.2406	36.0086
Zmynd11	9.74738	9.89393	10.0843	9.90852
Esyt2	10.2318	9.28557	9.6053	9.70757
Cdca7l	13.0411	13.7433	12.8498	13.2114
Efcab11	3.34174	3.69116	3.52746	3.52012
Tdp1	10.0002	10.3816	9.40901	9.93029
Psmc1	140.092	142.509	134.899	139.167
Nrde2	10.6925	10.0053	9.48915	10.0623
Rps6ka5	3.87552	3.71426	4.58524	4.05834
Ccdc88c	19.3407	18.1201	16.8882	18.1163
Trip11	5.51227	5.39737	5.28068	5.39677
Atxn3	8.98213	8.21216	9.1367	8.777
Lgmn	8.45244	8.2541	7.71056	8.13903
Golga5	15.7661	16.1936	15.1156	15.6918
Pitrm1	33.1159	33.3473	35.5077	33.9903
Chga	9.07307	8.52991	8.03695	8.54664
Pfkp	1.25131	1.15372	1.37021	1.25842
Unc79	2.11342	1.74076	1.91122	1.9218
Otub2	1.49433	1.56515	1.41224	1.49057
Ppp4r4	2.2141	2.10193	1.831	2.04901
Net1	18.0114	19.0334	19.5456	18.8635
Tshz3	1.66734	1.63497	1.62609	1.6428
Gdi2	230.343	244.511	226.853	233.902
Dpf3	1.03621	1.02776	0.944532	1.00283
Dcaf4	9.41364	10.4853	10.318	10.0723
Numb	2.72085	2.55581	2.45632	2.57766
Acot2	2.00356	1.91628	1.44497	1.78827
Fam161b	1.68335	1.32235	1.72685	1.57752
Coq6	3.06485	3.12431	3.2378	3.14232
Aldh6a1	7.653	7.88619	7.63211	7.72376
Abcd4	4.02119	3.33054	4.10198	3.81791
Isca2	33.6722	37.3481	33.3892	34.8032
Npc2	44.7495	43.1103	44.4045	44.0881
Fcf1	17.1841	19.3618	17.0602	17.8687
Ylpm1	17.3772	18.3756	18.3902	18.0477
Mlh3	4.36653	4.46449	3.9621	4.26437
Tmed10	43.5551	42.7877	42.6271	42.99
0610007P14Rik	5.90895	6.35075	6.17323	6.14431
Gpatch2l	8.93081	9.54144	9.31164	9.2613
Vash1	38.8964	36.4006	38.215	37.8373
Angel1	2.76375	3.08387	3.24192	3.02985
Ccnk	43.5063	44.4373	44.0485	43.9974
Cyp46a1	4.69658	6.98748	4.69214	5.45873
Hhipl1	2.25201	2.99148	2.47685	2.57344
Evl	85.9444	82.6417	79.8693	82.8185
Degs2	18.6712	17.269	18.053	17.9977
Yy1	42.2417	39.0506	39.3004	40.1976
Slc25a29	3.1146	2.8401	2.84044	2.93171
Wars	16.4608	17.8344	15.6554	16.6502
Meg3	9.84733	10.2879	9.43955	9.85827
Hsp90aa1	151.501	125.995	130.417	135.971
Zfp839	1.49051	2.09203	1.76052	1.78102
Fdft1	42.8922	40.926	41.3476	41.7219
Tecpr2	3.74597	3.93967	4.23874	3.97479
Cinp	18.9484	18.8964	18.6627	18.8358
Traf3	2.00899	2.14709	1.997	2.05103
Cdc42bpb	30.7195	31.4822	28.4192	30.207
Eif5	101.467	102.867	101.168	101.834
Ppp1r13b	1.51603	1.44997	1.53072	1.49891
Zfyve21	8.39667	10.5887	10.2543	9.74658
Xrcc3	6.34258	5.47366	5.8623	5.89285
Klc1	39.9864	41.2675	38.631	39.9616
2010107E04Rik	147.522	127.248	148.372	141.047
Kif26a	24.4426	24.2579	22.7244	23.8083
Hecw1	1.62785	1.36746	1.25227	1.41586
Ggps1	19.0751	16.2639	17.5171	17.6187
Gpr137b	8.79433	9.62985	8.98607	9.13675
[truncated: 10,054 more rows]

## Sheet: E16.5
Supplementary Table 1. Genes identified at 5 time-points
Sheet2: A list of 12,844 genes identified in at least two of three replicates of E16.5.
GeneSymbol	E16.5_WT1_FPKM	E16.5_WT2_FPKM	E16.5_WT3_FPKM	E16.5_WT_FPKM_Mean
Gnai3	56.6823	54.9618	45.8165	52.4869
Cdc45	7.33172	3.41055	3.87808	4.87345
H19	4.58034	4.354	2.83024	3.92153
Scml2	1.81762	1.67771	1.43689	1.64407
Narf	30.1321	30.7369	30.7981	30.5557
Klf6	10.5119	11.595	12.4843	11.5304
Scmh1	9.62318	9.5082	13.2258	10.7857
Cox5a	108.483	115.652	84.8112	102.982
Wnt3	1.89618	1.4451	1.41449	1.58525
Fer	13.2718	10.5922	13.7852	12.5497
Xpo6	3.96341	4.20499	5.0695	4.41264
Tfe3	1.44012	1.55761	1.05318	1.3503
Axin2	1.89991	2.24082	1.74623	1.96232
Brat1	2.99878	2.26025	2.7002	2.65308
Gna12	22.9978	23.9575	17.4288	21.4613
Dlat	8.59102	8.24145	8.98232	8.60493
Sdhd	48.4929	43.5843	38.0323	43.3698
Ccnd2	81.5532	75.5944	38.0361	65.0612
Gpr107	5.58138	4.6687	5.53644	5.26217
Nalcn	8.8263	8.24075	14.3094	10.4588
Drp2	9.68849	9.12252	15.1623	11.3244
Lhx2	5.3271	5.00734	2.34516	4.22653
Gmpr	6.28109	5.36539	6.91999	6.18882
Mid2	1.80331	1.86796	2.8993	2.19019
Trim25	1.37036	1.8558	2.0195	1.74855
Dgke	2.64542	3.64418	3.30735	3.19898
Scpep1	7.04641	7.16678	7.15812	7.12377
Mnt	9.78407	10.652	8.62881	9.68829
Hddc2	3.89795	3.6488	5.0952	4.21398
Tpd52l1	1.381	0.835312	1.37355	1.19662
Cdh4	16.3579	17.7316	14.7273	16.2723
Ckmt1	2.08644	1.78226	3.44798	2.43889
Bcl6b	1.15425	1.15612	1.4982	1.26952
Arvcf	8.86528	7.54383	6.59401	7.6677
Comt	6.33437	8.23105	7.71641	7.42728
Rtca	20.3409	15.8852	20.2667	18.8309
Dbt	6.13973	5.40321	5.66761	5.73685
Dazap2	60.5846	64.6838	38.3624	54.5436
Mcts1	19.4705	14.6753	20.4243	18.19
Trappc10	21.8381	21.2175	22.4958	21.8505
Ccm2	5.82333	5.90012	6.5158	6.07975
Tbrg4	4.08443	5.60676	5.92795	5.20638
Ndufa9	27.4682	19.1036	31.646	26.0726
Cttnbp2	6.33027	6.34255	6.61264	6.42849
Galnt1	7.11574	7.77057	5.77725	6.88785
Mkrn2	23.5366	27.3857	22.0728	24.3317
Raf1	23.485	26.4155	22.9512	24.2839
Septin1	2.38533	1.93669	1.35711	1.89304
Pdgfb	1.93222	2.3213	2.31116	2.18823
Grasp	1.35221	1.89273	1.51303	1.58599
Acvr1b	36.2591	37.1732	37.5146	36.9823
Tom1l2	7.53509	7.96132	7.66892	7.72178
Zfp385a	7.72263	9.70117	9.40066	8.94148
Itga5	1.3764	1.06346	1.54007	1.32664
Gabra2	1.59566	2.27416	2.32104	2.06362
Wdr77	3.57018	4.12103	3.8263	3.83917
Atp5f1	32.0963	37.6849	28.3624	32.7145
Sox9	10.0621	8.75351	8.94384	9.25317
Hnrnpd	26.4277	24.0074	22.5873	24.3408
Dynlt1c	2.70595	3.2907	2.99551	2.99739
C1d	13.5437	15.0233	14.2012	14.2561
Gm2a	4.1928	4.35959	4.00617	4.18619
Krit1	3.76873	3.69419	4.55455	4.00582
Clcn4	52.5346	56.1775	54.6952	54.4691
Sema4f	3.28486	3.68248	4.76723	3.91152
Hk2	1.21905	1.01853	0.888196	1.04193
Myo18a	8.85887	6.96469	8.56539	8.12965
Sez6	15.8889	14.0345	15.1173	15.0136
Loxl3	1.82692	1.49172	1.14003	1.48622
Kat2b	8.86045	9.42636	5.46596	7.91759
Rab5b	37.7058	42.1871	31.127	37.0066
Spg7	5.75294	5.11721	5.72489	5.53168
Rpl13	3.91218	4.20316	2.99506	3.70347
Chmp1a	31.0832	32.9441	25.4513	29.8262
Rpa1	8.17433	6.77771	5.51207	6.82137
Tubgcp3	6.7263	5.15321	6.65511	6.17821
Oprm1	1.49251	1.07358	1.5358	1.36729
Polr3d	14.1263	14.7423	16.1803	15.0163
Tcf7	1.04405	1.57867	1.23309	1.28527
Ddx3x	99.1385	95.3499	72.7067	89.0651
Kcnn3	2.83008	1.22867	2.77808	2.27894
Usp32	13.2846	12.1911	14.1556	13.2104
Txnrd3	5.55303	3.80647	4.90939	4.7563
Znf512b	15.6726	18.0328	17.6507	17.1187
Dnajc5	8.13689	8.9319	8.69821	8.589
Tpd52l2	2.20158	1.80543	2.19145	2.06615
Fmr1	9.66247	8.51801	9.12561	9.10203
Bcl11a	29.8509	32.8796	30.76	31.1635
Il4	3.56235	3.43087	3.06621	3.35315
Pxmp4	2.72169	2.70549	1.39026	2.27248
Dlg3	10.2587	10.935	12.0792	11.091
Mmp11	6.98329	8.7563	8.13705	7.95888
Smarcb1	10.5582	11.715	9.72903	10.6674
Hip1r	7.23228	6.27913	8.73255	7.41465
Nsun5	3.70961	3.2458	3.71786	3.55776
Top1mt	3.98454	3.78184	6.97335	4.91325
Gm38393	10.2061	8.34282	8.76405	9.10433
Mmp14	9.53095	7.14983	4.71039	7.13039
Oxa1l	19.0022	16.4493	19.9654	18.4723
Heatr6	11.6335	11.5471	11.8676	11.6827
Ilf2	30.6813	25.4729	29.0983	28.4175
Chtop	11.9243	11.6562	9.53897	11.0398
Snapin	3.83335	4.80226	3.37849	4.0047
Mapk7	6.29102	6.03263	5.37649	5.90004
Epn2	8.71754	8.57579	10.5197	9.271
B9d1	7.11432	5.30508	7.74218	6.72053
Sec24b	11.2666	10.1585	14.3586	11.9279
N4bp3	1.08349	0.851929	1.54906	1.16149
Rmnd5b	11.0774	11.5005	11.8197	11.4659
Nhp2	15.788	17.0683	14.0829	15.6464
Vps9d1	4.94884	6.07474	5.91241	5.64533
Zfp276	1.85389	1.64604	2.23547	1.9118
Mfsd10	1.45679	1.99267	1.96439	1.80462
Luzp1	2.62711	2.56285	2.20201	2.46399
Kctd10	11.8424	13.2613	10.4259	11.8432
Poldip2	20.4818	19.2202	18.257	19.3197
Ift20	13.2633	10.931	12.2746	12.1563
Col6a1	3.51938	3.22411	9.41258	5.38536
Pcbp3	4.8949	4.27944	6.51434	5.22956
Araf	8.44494	8.81963	9.59885	8.95447
Cfp	6.29944	7.06613	8.11657	7.16071
Uxt	1.69198	1.84212	1.63501	1.72304
Cnnm3	6.06994	5.18816	5.27255	5.51022
Lman2l	7.02838	7.74082	6.6754	7.1482
Mcm3ap	23.6405	20.7625	22.1909	22.1979
Pcnt	8.69096	6.53006	5.68402	6.96835
Mxd1	6.1263	7.25669	5.26453	6.21584
Gmcl1	9.17639	7.70092	8.18967	8.35566
Snrnp27	15.7051	13.258	15.1295	14.6976
Ocrl	5.55898	5.39822	5.71994	5.55905
Calm1	43.5811	32.7639	114.905	63.7499
Agpat3	10.6225	11.8124	11.9248	11.4533
Sema6b	11.4396	10.1657	16.5743	12.7266
Uhrf1	14.9501	14.3215	6.39598	11.8892
Dpp9	17.1209	15.2013	18.7849	17.0357
Ramp2	1.59193	1.50711	1.43275	1.5106
Lsr	1.10993	0.906296	1.44892	1.15505
Gramd1a	45.0079	48.6541	54.1565	49.2728
Ckb	134.834	146.509	103.18	128.174
Sp1	8.68385	6.83094	4.68638	6.73372
Myg1	4.21147	4.65726	4.30417	4.39097
Rarg	0.89675	1.0514	1.35074	1.09963
Pfdn5	33.8541	39.4347	31.9861	35.0916
Efnb2	62.6621	63.4317	51.1872	59.0937
Rrp15	6.09016	6.42952	6.76282	6.4275
Rnd2	32.8885	15.9138	19.8866	22.8963
Srr	3.20501	4.28363	4.27131	3.91999
Fbxo9	5.43043	4.82626	6.07621	5.4443
Ccdc132	5.889	4.62957	5.95163	5.49007
Hars	52.3488	42.2917	61.0923	51.9109
Zmat2	65.6409	64.1485	58.3141	62.7011
Ube2c	16.0271	14.7057	6.42141	12.3847
Smg5	16.2911	14.3813	13.746	14.8061
Cct3	29.6331	31.6539	25.9611	29.0827
Glmp	1.45286	1.45645	1.09449	1.3346
Mef2d	13.8706	15.9685	16.9901	15.6097
Snd1	10.7766	7.05893	10.2843	9.37329
Col18a1	1.07503	0.830601	1.18347	1.0297
Slc19a1	2.44639	2.38881	2.68086	2.50535
Kpnb1	70.0039	61.2669	60.9499	64.0736
Npepps	17.5451	14.1839	18.4969	16.742
Mrpl10	14.4189	15.7978	11.8175	14.0114
Cyp51	29.1098	32.631	37.6784	33.1397
Tcf25	74.9958	52.6661	78.1421	68.6013
Tubb6	8.63127	6.50553	6.93369	7.35683
Def8	9.9493	10.132	10.5501	10.2105
Nkx2-1	1.50575	2.36064	2.22399	2.03013
Itga3	1.38277	1.69362	2.22412	1.76683
Foxm1	8.35867	2.99469	2.91079	4.75472
Itfg2	2.81342	2.64183	2.91189	2.78904
Nrip2	1.62092	1.14552	1.52731	1.43125
Tulp3	3.12343	3.22856	2.84693	3.06631
Gtf2h4	2.10765	1.13069	1.40131	1.54655
Tubb5	735.385	766.682	604.855	702.307
Jup	3.12044	3.78228	4.86487	3.92253
Fkbp10	0.955186	1.13447	0.923025	1.00423
Nom1	4.76812	5.0792	4.92121	4.92284
Ergic1	18.7012	17.423	19.6942	18.6062
Ifrd1	5.14104	4.50311	6.14462	5.26292
Stk38l	3.06798	2.70054	2.04507	2.60453
Brpf1	5.00473	5.06356	4.2219	4.7634
Akr1b3	1.5023	1.71838	1.72352	1.64807
Gstt1	1.35455	1.47467	1.39895	1.40939
Ddt	7.31273	5.53848	6.22577	6.35899
Ddx18	10.1205	10.5686	9.01303	9.90072
Ubl3	3.45312	3.41164	3.35313	3.40596
Gramd3	1.4927	1.21882	0.918624	1.21005
Eef1e1	43.8961	47.9953	43.6356	45.1757
Akt1	49.3443	38.8484	51.152	46.4482
Tcirg1	0.852401	0.956993	1.43064	1.08001
Naglu	1.37924	0.834215	0.800247	1.00457
Coasy	7.9173	6.96797	6.52475	7.13667
Smo	7.1195	7.11077	4.12161	6.11729
Crnkl1	13.5202	12.9821	10.9616	12.488
Rin2	3.78465	5.17599	4.02473	4.32846
Chordc1	37.1214	32.8306	38.9707	36.3076
Rtcb	60.5989	53.1233	69.3412	61.0211
Pwp1	20.7813	20.5334	19.6703	20.3283
Fbxo7	5.22612	6.8758	6.04194	6.04795
Capns1	15.361	8.57864	17.3363	13.7586
Lrp3	14.8587	20.4747	19.1411	18.1582
Clpb	3.08639	3.03187	3.45342	3.19056
Septin7	93.2288	76.8955	91.7154	87.2799
Zdhhc4	3.45165	2.79582	3.02791	3.09179
Rac1	19.1173	17.9674	16.5276	17.8707
Nup214	6.18507	4.34984	5.32966	5.28819
Aif1l	6.78446	5.84746	3.61992	5.41728
Ugp2	8.8251	9.11266	10.18	9.37257
Trmt1	3.77392	3.22192	4.49613	3.83066
Nacc1	27.4003	30.4708	26.2572	28.0428
Nfix	9.67123	3.34098	6.78936	6.60052
Slc1a5	1.46482	1.22674	1.44989	1.38048
Uba1	187.069	130.766	192.937	170.257
Siae	2.54852	2.52796	2.97831	2.68493
Esam	2.98039	3.43559	3.2694	3.22846
Spa17	3.38633	3.37945	3.47317	3.41298
Fam50a	11.4697	7.66873	11.09	10.0762
Emd	9.92346	9.07877	10.0305	9.67758
Taco1	7.45089	7.34643	6.76385	7.18706
Grik3	36.1634	38.3334	29.3843	34.627
Gria3	1.30372	1.46553	2.13477	1.63468
Npas1	1.30177	2.5307	2.0808	1.97109
Sipa1l2	25.0782	22.4142	20.7463	22.7462
Ap4e1	4.17991	3.33597	3.98755	3.83448
Blvra	3.13696	2.6728	3.73891	3.18289
Pdzd4	67.5344	76.2976	78.141	73.991
Idh3g	13.1753	8.21873	12.5108	11.3016
Pnck	14.9557	14.6254	22.9541	17.5117
Ssr4	3.19976	3.02673	4.19654	3.47434
Bcap31	22.4888	20.3163	20.8801	21.2284
Fam98a	20.8873	21.6915	29.2141	23.9309
Kmt2a	26.4381	25.9458	27.7635	26.7158
Ift46	10.7043	7.10855	9.64151	9.15145
Tmem25	1.96157	2.51245	1.54929	2.00777
Supt6	33.0674	24.7939	32.2717	30.0443
Spag5	8.08035	5.2474	3.22525	5.51767
Unc119	3.19618	3.18428	3.20514	3.1952
Rab34	6.08814	6.8864	7.56409	6.84621
Sdf2	12.5363	17.6863	13.8611	14.6946
Ccne1	1.91476	1.35219	1.2739	1.51361
Bbc3	1.34503	1.75724	1.7307	1.61099
Psmc3	20.2684	16.8972	20.134	19.0999
Acp2	13.2101	13.7663	11.8766	12.951
Slc39a13	2.4791	3.13334	2.64639	2.75294
Celf2	14.1474	9.82111	15.0026	12.9904
Ddb2	2.5043	3.64705	2.40182	2.85106
Sf3a1	26.8729	27.3732	27.0359	27.094
Clgn	2.67657	3.63058	4.56594	3.62436
Vrk3	6.52062	5.04931	4.9839	5.51794
Smg9	5.17598	4.6333	5.49119	5.10016
Paxip1	6.56038	5.68842	6.72416	6.32432
Rmnd5a	5.76262	5.08394	5.0821	5.30955
Mov10	1.04817	1.06155	1.28191	1.13055
Ppm1j	1.91596	1.19192	1.42925	1.51238
Rhoc	3.83391	2.90056	3.12647	3.28698
Ppard	1.89756	1.93471	1.24697	1.69308
Peg3	15.1637	15.8061	14.2277	15.0658
Metrn	7.41062	7.61974	6.90982	7.31339
Narfl	3.773	3.95211	3.70999	3.8117
Dbf4	3.08173	2.63734	1.93854	2.55253
Daxx	5.29953	7.1501	5.71149	6.05371
Cd320	3.97723	3.70251	3.80528	3.82834
Ipo4	8.237	6.14253	11.2402	8.53992
Tm9sf1	1.63823	2.59121	2.35184	2.19376
Irf9	2.85452	3.40372	2.91514	3.05779
Gmpr2	25.4529	20.44	24.109	23.334
Mdp1	22.1014	19.9091	21.7168	21.2424
Dhrs1	6.65873	6.28988	5.47836	6.14232
Ncan	64.4479	68.1055	62.104	64.8858
Tmem161a	1.69363	2.62848	2.43934	2.25382
Armc6	6.73055	7.46588	9.62684	7.94109
Borcs8	5.76914	3.7578	5.29658	4.94117
Slc25a42	2.08662	2.12972	2.33476	2.1837
Snx9	2.41918	1.49246	2.43626	2.11597
Ranbp3	41.6568	36.248	40.3728	39.4259
Ndufa11	14.759	15.1932	13.0805	14.3442
Nr2f6	1.52966	1.22353	1.78146	1.51155
Use1	7.75423	5.18915	7.48234	6.80857
Ocel1	1.67732	1.98392	2.24751	1.96958
Dyrk1b	9.09269	8.49279	8.33934	8.64161
Braf	8.68803	9.38987	8.65993	8.91261
Ndufb2	4.15296	4.7296	4.43283	4.43846
Hltf	7.11509	5.14717	6.28516	6.18247
Prpf6	22.0698	20.727	21.3023	21.3664
Rgs19	2.76762	3.37337	4.51045	3.55048
Rgs20	1.791	1.83736	1.38734	1.6719
Snrpd1	128.223	141.62	101.625	123.823
Tchp	3.58962	3.04464	2.84893	3.16106
Tiam1	4.93761	4.26657	5.44433	4.88284
Tsc2	26.1042	22.5107	27.1118	25.2423
Slc9a3r2	4.3071	4.5016	6.16882	4.99251
Puf60	73.4177	63.2136	70.4292	69.0202
Golga2	10.4935	8.88978	10.7499	10.0444
Uck1	8.38334	8.55953	7.63063	8.19117
Ikzf4	2.86986	3.66312	3.37724	3.30341
Mien1	60.1232	57.5225	64.3608	60.6688
Axl	2.36576	1.73359	1.22174	1.7737
Ccdc97	9.71086	9.95987	7.58608	9.0856
Zfp40	7.30177	8.17953	7.2769	7.58607
Akap8l	31.1079	24.3805	29.7749	28.4211
Pdcd2l	6.73665	4.17776	5.53402	5.48281
Gtf2f1	56.3911	42.778	60.9431	53.3707
Clpp	24.4842	24.5518	28.6576	25.8979
Alkbh7	2.55818	2.16624	2.65035	2.45826
Dennd1c	1.7745	1.34396	1.20863	1.44236
Med6	8.90282	6.71023	8.88882	8.16729
Prkd1	4.78602	2.4652	2.41847	3.22323
Cse1l	18.8773	14.0018	20.0593	17.6462
Naa20	6.52906	7.0678	5.56211	6.38632
Prkra	21.0388	23.2065	21.7855	22.0103
Fkbp7	1.81139	1.80779	1.52014	1.71311
Plekha3	8.2186	7.14476	6.65673	7.34003
Ykt6	53.7373	63.3118	59.6406	58.8965
Baz1b	23.386	22.7557	19.3153	21.819
Pex6	8.1394	5.01592	7.21716	6.79083
Mrpl2	5.4999	4.82131	4.79524	5.03882
Mea1	61.5678	64.0054	57.753	61.1087
Grin2d	0.959473	1.11426	0.930445	1.00139
Kdelr1	7.15675	11.088	7.9565	8.73375
Jag2	8.29688	7.10093	12.2885	9.22879
Btbd6	12.3392	14.6712	10.3549	12.4551
Nudt14	6.12934	8.00762	6.30952	6.81549
Epdr1	5.13358	6.03256	4.74114	5.30243
Flii	16.5566	14.6141	20.4445	17.2051
Top3a	2.81089	2.51683	2.46909	2.59894
Atg4d	15.0735	13.9948	14.7256	14.598
Qtrt1	14.1507	11.5544	16.9881	14.2311
Hdgfrp2	45.3456	35.3569	45.2293	41.9773
Chaf1a	11.8724	12.4136	7.29975	10.5286
Adprh	34.881	34.6322	32.9822	34.1651
Tmem39a	2.37731	1.60095	1.59052	1.85626
Timmdc1	11.2832	10.6596	10.4338	10.7922
Mcm2	7.53802	5.27404	3.69463	5.50223
Tpra1	1.04396	1.02099	1.42549	1.16348
Nab1	4.15792	4.74403	3.72191	4.20795
Adgre5	1.35323	0.993608	1.65499	1.33394
Lamb1	2.07208	1.90755	3.00039	2.32667
Kcnn1	10.6468	9.71159	8.96154	9.77332
Arrdc2	3.6731	4.18069	4.01649	3.95676
Map2k7	6.44966	6.25312	6.25584	6.31954
Timm44	6.14058	5.5265	6.80974	6.15894
Ap2a2	29.1621	29.7582	31.1132	30.0112
Pnkp	1.9711	1.71675	2.17795	1.95527
Med25	25.3082	24.0514	30.212	26.5239
Clptm1	15.7705	17.0669	20.8064	17.8813
Tomm40	8.16028	7.22527	7.50157	7.62904
Apoe	6.18877	6.16995	5.91325	6.09066
Hbp1	17.132	18.1283	14.0443	16.4349
Prkar2b	18.6809	14.6706	22.0008	18.4508
Cdkn1b	16.0054	18.3188	13.8046	16.0429
Ap1m1	37.0441	34.923	40.1748	37.3806
Rab8a	13.7989	9.45264	12.3172	11.8562
Hmgn2	7.70272	5.89016	5.20712	6.26667
Fam32a	69.5246	77.3542	49.4318	65.4369
Stard3nl	6.42446	5.15374	7.4213	6.33317
Stk11	9.22775	6.36627	9.96624	8.52009
Efna2	19.0684	17.9786	16.2317	17.7596
Atp5d	18.7508	17.1784	18.9249	18.2847
Ppp5c	9.33346	7.27379	9.24128	8.61618
Cdk12	4.66102	4.48413	4.00184	4.38233
Lipe	1.62942	1.64256	1.30549	1.52582
Pafah1b2	79.4935	87.4934	69.1467	78.7112
Tbc1d8	3.03227	3.39129	3.85553	3.42636
Cnot11	4.53959	5.21532	4.0411	4.59867
Slc2a3	2.68748	3.56532	4.20195	3.48492
Foxj2	5.11161	6.16398	7.25836	6.17798
Sri	2.81231	2.91597	4.19568	3.30799
Dgcr2	6.80894	9.39805	8.2892	8.1654
Irf3	7.45263	6.95467	6.41459	6.94063
Bcl2l12	1.99512	1.97452	2.02926	1.99963
Zfp959	7.86134	9.91553	7.07993	8.2856
Mpnd	26.9711	19.4408	22.9981	23.1367
Sh3gl1	25.8983	25.3351	24.7783	25.3372
Ccdc94	11.1227	12.1093	8.29693	10.5097
Ranbp2	25.3365	23.8541	23.9651	24.3852
Edar	1.1226	1.10581	1.25608	1.1615
Grk5	8.41587	9.49677	13.1971	10.3699
Dvl3	11.2647	9.75809	9.36234	10.1284
Abcf3	12.7712	9.69625	14.619	12.3621
Eif2b5	25.7562	19.9712	24.1651	23.2975
Cyth2	26.1572	22.9552	25.9238	25.0121
Car11	38.809	24.773	65.3485	42.9768
Dlgap1	1.32445	1.94433	1.97147	1.74675
Plag1	1.34507	1.2647	0.638496	1.08276
Mrpl4	19.6693	19.2728	18.9611	19.3011
Keap1	6.62303	7.07551	7.32737	7.00864
Glg1	30.2165	27.1716	27.5398	28.3093
Btbd2	9.58938	10.9993	12.1476	10.9121
Csnk1g2	35.1816	29.6185	32.2732	32.3577
Abhd17a	10.1592	9.9345	10.1421	10.0786
Mob3a	18.7513	19.6941	17.5254	18.6569
Cacnb3	66.6777	74.3563	83.3226	74.7855
Ddx23	13.5291	11.1952	12.4457	12.39
Pld3	6.43143	6.31097	8.56927	7.10389
Grik5	22.8568	18.7865	26.4929	22.7121
Rabac1	8.29615	6.62839	7.41119	7.44524
Etv3	1.89568	1.80876	1.59679	1.76708
Prkcsh	38.2341	24.6014	41.365	34.7335
Elavl3	157.025	185.523	159.34	167.296
Rab3b	2.31152	3.03587	4.9265	3.42463
Fcgrt	0.894888	0.974332	1.62721	1.16548
Nosip	15.4882	12.5289	15.1033	14.3735
Pih1d1	30.8662	22.345	30.086	27.7657
Rps11	671.443	826.643	626.256	708.114
Supt5	55.5182	39.6921	60.2605	51.8236
Dll3	2.58425	2.48248	1.24734	2.10469
Paf1	11.025	8.50349	11.5294	10.3526
Timm50	10.0832	8.9924	11.1623	10.0793
Med29	8.65124	10.2448	7.64206	8.84604
Bicd1	1.35184	1.23478	1.26905	1.28522
Ncstn	17.8136	15.943	17.5975	17.118
Pex19	19.4392	17.3444	13.5403	16.7746
Impdh1	5.42167	5.13641	8.34132	6.2998
Dusp3	1.68525	2.39641	2.34748	2.14305
Prodh	1.097	1.56182	0.660968	1.10659
Dgcr14	17.1044	19.5978	15.5886	17.4302
Slc25a1	11.5515	11.1229	13.0975	11.924
Dgcr6	5.54931	6.04156	5.06291	5.55126
Ddr1	20.0583	18.0152	16.5188	18.1974
Klc4	19.3419	12.033	15.4587	15.6112
Ercc1	4.77824	3.54283	5.0699	4.46366
As3mt	6.21806	3.38478	4.72108	4.77464
Homer3	10.5676	8.91727	7.61929	9.03472
Crtc1	9.30344	10.3351	11.3818	10.3401
Rnf215	14.844	17.9487	16.9626	16.5851
Crot	3.12236	2.77795	2.66718	2.85583
Rps6ka1	1.46314	1.30621	2.25927	1.67621
Calb2	2.03946	0.888181	2.12989	1.68584
Snrnp200	41.5786	28.2049	36.0617	35.2817
Ciao1	11.4286	9.54418	9.80906	10.2606
Taf6l	1.80192	1.41683	1.69884	1.6392
Insig2	6.50222	7.6946	7.27546	7.15743
Kpna6	12.7837	12.518	13.2454	12.8491
Man1a	1.58128	1.82165	2.90088	2.10127
Itpkc	3.26498	3.41128	3.27026	3.3155
Adck4	2.22352	2.20289	2.26402	2.23015
Brd8	17.8294	13.608	15.6075	15.6816
Kif20a	19.9751	17.8437	8.99755	15.6055
Farsa	8.86808	7.01003	9.00571	8.29461
Gcdh	5.76109	4.95447	4.8753	5.19695
Mast2	16.9844	16.7274	18.3039	17.3386
Dnase2a	3.52059	1.79172	0.256404	1.85624
Rad23a	8.74472	7.70701	8.75957	8.40377
Calr	79.5727	89.969	101.682	90.4078
Syce2	1.96055	2.41911	0.658132	1.67926
Nfat5	4.13212	2.13766	4.51967	3.59649
Nob1	7.31192	8.89283	9.98726	8.73067
Ppfia3	4.55635	3.83614	6.68429	5.02559
Gys1	3.49644	2.51777	3.29615	3.10345
Ruvbl2	29.9651	20.9395	30.1757	27.0267
Lin7b	1.25843	1.19882	1.2321	1.22978
Bax	56.8282	42.383	65.589	54.9334
Tfam	11.088	11.0756	9.49944	10.5544
Zfp81	22.7253	25.5064	20.5127	22.9148
Efnb3	27.1816	32.5187	31.3709	30.3571
Mmd	15.4356	17.8572	20.483	17.9253
Fam162a	23.2698	28.6674	29.4627	27.1333
Rpl8	581.695	560.855	603.928	582.159
Grm3	5.80273	7.01174	13.5564	8.7903
Ssbp2	17.4212	19.6099	22.8215	19.9509
Fancl	2.61581	2.69249	2.87364	2.72731
Brinp2	8.5597	9.68523	6.29444	8.17979
Gstm5	11.8494	7.55366	10.6418	10.0149
Gstm7	28.9569	27.7571	19.4591	25.391
Stat3	1.90237	1.53317	2.01802	1.81786
Ptrf	2.10872	1.88766	2.41194	2.1361
Map3k11	5.0128	4.56642	4.12084	4.56669
Akt2	3.66376	4.27247	3.15606	3.69743
Dnaja3	8.61506	8.01336	8.6569	8.42844
Hmox2	8.22806	11.4873	9.26069	9.65867
Cdip1	10.0399	10.3778	9.52983	9.98253
Zak	1.2611	1.62438	1.17259	1.35269
Cwc15	72.0998	70.8745	63.6383	68.8709
Dnmt1	44.4007	29.5942	39.7242	37.9064
Ppan	7.14072	5.81899	6.45891	6.47287
Cacna1e	6.83126	7.30977	10.9644	8.36847
Cacna1b	8.54213	7.62757	11.3137	9.16115
Etv1	1.9069	1.77331	2.25221	1.97747
Kifc2	9.40262	11.5837	16.0581	12.3481
Psap	109.422	100.715	110.818	106.985
Ikbkg	1.30905	1.18921	0.746917	1.08173
Wars2	1.29602	1.52478	1.49694	1.43925
Atn1	35.685	43.7741	40.8217	40.0936
Phb2	24.1728	21.2107	23.6833	23.0223
Eno2	4.74353	4.30908	8.26572	5.77278
Emg1	9.10138	7.12102	7.20518	7.80919
Lpcat3	2.91892	2.21065	2.69802	2.6092
Atp6v1f	50.6639	50.1799	45.4329	48.7589
Clcn5	2.94021	2.95851	2.40923	2.76931
Clcn3	4.5988	5.08936	5.02681	4.90499
Hif3a	1.42301	1.09019	1.06147	1.19156
Utp20	6.95711	5.60878	7.46418	6.67669
9330159F19Rik	47.5383	57.1182	54.8103	53.1556
Cul3	30.5369	29.1576	32.6405	30.7783
Sst	25.3174	24.3827	31.2334	26.9778
Large	12.5062	14.259	15.6334	14.1329
Ddx56	14.3002	9.84959	14.4334	12.8611
Tmed4	24.8001	23.8451	19.6809	22.7754
Bid	3.38038	2.86669	3.98143	3.4095
Ralb	2.66236	2.979	2.31694	2.65277
Ppp1cc	1.31119	1.51317	3.16898	1.99778
Dnajb11	9.90499	8.9294	12.3366	10.3903
Tbccd1	5.03687	4.23028	3.7036	4.32358
Zfp324	2.75482	2.98289	2.9149	2.8842
Gab2	8.70954	9.5144	8.05478	8.75957
Coro1c	26.4413	27.6513	21.7857	25.2927
Tax1bp1	15.4216	12.8257	14.6897	14.3123
Ndrg2	37.1362	22.276	31.1644	30.1922
Mettl17	4.63115	3.85562	5.4867	4.65783
Arhgef40	3.77115	3.59962	4.41587	3.92888
Pnpla6	5.36224	5.13171	8.80632	6.43342
Mcoln1	7.80347	6.85267	9.22571	7.96062
Arhgef18	5.22428	4.92341	5.64461	5.2641
Pkn2	4.82976	4.52752	4.02291	4.46006
Etfb	6.35425	4.64008	6.84981	5.94805
Stxbp2	2.04792	1.78366	2.52059	2.11739
Sgce	2.04413	2.06762	1.97902	2.03026
Chn2	5.57758	5.39763	5.42786	5.46769
Slbp	3.77391	3.91067	2.16223	3.28227
Arid3b	1.6181	1.47058	1.30672	1.46513
Cnn2	2.47038	2.90761	2.98829	2.78876
Polr2e	11.6865	9.55337	12.6238	11.2879
Myo9b	19.2306	17.3291	21.3767	19.3122
Hdac9	2.85788	2.3934	1.82026	2.35718
Mtfp1	1.70831	0.697473	1.43352	1.27977
Rab23	1.46949	1.39473	1.27534	1.37985
Rab11a	24.047	26.7671	26.9468	25.9203
Eif2b2	5.99529	5.99525	6.80762	6.26605
Dlst	48.2021	50.183	48.0377	48.8076
Pgf	1.22891	1.33798	0.825043	1.13065
Ulk2	32.3219	30.135	34.2177	32.2248
Dgkq	2.4867	2.0102	2.59915	2.36535
Grap	2.32716	1.49713	2.60393	2.14274
Chmp2b	12.6937	12.6681	21.5415	15.6344
Plod3	7.44815	6.90754	8.08695	7.48088
Ap1s1	28.281	26.9329	31.3139	28.8426
Srpk1	14.4546	14.8635	14.5983	14.6388
Lbr	5.67498	4.76307	3.94418	4.79408
Crabp2	3.67063	2.26451	2.46437	2.79984
Nes	22.7045	20.7404	11.7378	18.3942
Bcan	1.41277	2.30716	2.78519	2.16837
Prcc	32.2343	30.5557	32.3364	31.7088
Rrnad1	2.42687	2.69421	2.71546	2.61218
Hdgf	70.3094	74.3397	56.0467	66.8986
Thop1	5.73478	5.90599	6.9717	6.20416
Apba3	2.86195	3.71885	4.64838	3.74306
Matk	0.769613	0.981506	1.84526	1.19879
Pias4	5.704	4.47116	6.0176	5.39759
Map2k1	8.99182	8.33145	11.8807	9.73467
Sgta	64.6765	59.2335	68.8323	64.2474
Tmem242	15.5716	14.6542	14.4702	14.8986
Dtx2	1.40861	1.37214	1.47242	1.41772
Syt5	39.6953	38.6416	52.3923	43.5764
Hnrnpa2b1	136.184	150.788	117.222	134.732
Ccdc130	2.70888	2.18954	2.66362	2.52068
Mri1	2.14412	1.62568	2.35626	2.04202
Prkacb	16.8817	16.383	19.0591	17.4413
Chd5	15.3723	15.2779	23.0804	17.9102
Cstb	17.203	22.2627	19.6117	19.6925
Sh2b2	3.8479	4.33271	5.04273	4.40778
Pex5	11.7654	12.6751	12.5586	12.333
Jkamp	11.1697	12.0468	10.9211	11.3792
Slc1a2	0.219691	1.47726	2.15448	1.28381
Eif2ak4	5.33496	3.76682	5.64469	4.91549
Wdr1	13.8978	10.4132	13.1263	12.4791
Ndrg1	0.758582	1.22628	1.6204	1.20175
Man2b1	4.63022	4.25787	4.87904	4.58904
Klf5	4.74481	5.90361	8.21641	6.28828
Wdr83	3.68399	3.51966	3.67344	3.6257
Prdx2	120.502	115.625	90.4652	108.864
Polr2a	31.4563	28.0553	20.1931	26.5682
Senp3	12.9986	14.2858	16.0264	14.4369
Plekha8	7.53044	8.14007	6.56684	7.41245
Spc25	6.36122	3.62381	2.35879	4.1146
Ufd1l	7.49561	5.42987	7.9999	6.97513
Zfp287	3.03533	3.27218	2.34743	2.88498
Letm1	6.90703	7.46471	8.9725	7.78141
Ubqln1	62.9796	59.3208	64.6852	62.3285
Cadm3	16.6305	18.9238	24.3389	19.9644
Txn2	6.89557	6.20599	9.08726	7.39627
Slc1a3	12.4118	8.94233	7.09246	9.48221
Crbn	8.4288	8.37008	8.74526	8.51471
Msh6	21.0695	21.2965	17.8475	20.0712
Fbxo11	48.2114	44.373	52.1369	48.2404
Tbl2	3.75022	3.44423	3.11784	3.43743
Wbscr22	4.40127	3.40886	4.5611	4.12375
Nid1	6.39936	5.14648	7.16035	6.2354
Mcm5	21.4197	15.031	13.4774	16.6427
Hmox1	1.33408	1.83466	0.942736	1.37049
Mprip	22.2952	21.2436	24.2787	22.6058
Cic	14.8713	15.3476	15.2822	15.167
Pafah1b3	37.7912	35.6616	41.6795	38.3775
Prkaca	49.0089	52.7101	51.042	50.9203
Asf1b	2.99847	3.33869	1.14376	2.49364
Ddx39	9.28652	6.41222	7.49676	7.73183
Dnajb1	25.0011	27.406	24.1289	25.512
Usp40	4.20761	3.49997	4.13932	3.94897
Kbtbd4	11.1704	13.715	12.2786	12.388
Celf1	15.9138	18.96	15.9249	16.9329
Ndufs3	14.1137	15.5472	12.87	14.1769
Por	13.5859	10.9888	13.1403	12.5717
Igf1r	18.6672	15.6549	18.3186	17.5469
Insr	15.4382	14.5249	13.1217	14.3616
Trim28	53.0107	40.9686	56.2281	50.0691
Ube2m	12.6973	12.4282	12.056	12.3938
Adcy9	1.80401	1.8373	2.8216	2.1543
Mef2c	1.26355	1.69813	2.16991	1.71053
Ctr9	16.6524	12.8617	16.5468	15.3536
Eif4g2	187.831	167.589	175.508	176.976
Pcyt1a	5.90148	6.13092	4.54825	5.52688
Zfp592	8.83037	9.37092	8.23374	8.81168
Psmd4	11.2914	9.54037	12.9556	11.2625
Snx6	49.4129	38.0964	45.2467	44.252
Mthfd2	3.68467	3.28601	2.93861	3.3031
Kit	1.93554	2.10723	2.11535	2.05271
Tomm40l	3.06815	3.95566	4.49455	3.83945
Nr1i3	0.631606	0.810429	1.66586	1.03597
Pan2	19.5735	18.0753	16.0348	17.8945
Cs	98.8623	117.512	100.311	105.562
Ampd3	1.35463	1.09938	1.12989	1.19463
Bcas2	9.01375	8.64559	8.14698	8.60211
Ctcf	36.815	36.11	32.0546	34.9932
Pard6a	5.03909	5.66894	4.1348	4.94761
Tfap4	6.16488	5.6098	6.79512	6.18993
Ranbp1	39.6094	44.0661	29.2528	37.6427
Cd247	4.04609	4.27697	3.55338	3.95881
Rfx5	1.26077	1.30827	1.15722	1.24208
Psmb4	46.1384	31.9218	51.9523	43.3375
Slc30a4	5.52177	7.22445	6.55781	6.43467
Bloc1s6	8.56644	10.0273	8.20689	8.93355
Metap1	7.08403	6.43904	8.09931	7.20746
Gpr108	5.66105	4.54668	5.60736	5.2717
Rsl1d1	40.7823	38.7335	40.9879	40.1679
Apc	22.0145	19.6281	20.9909	20.8778
Reep5	57.7093	66.4123	80.2076	68.1097
Ergic3	20.9026	13.4421	25.5093	19.9513
Uqcc1	2.61832	2.85057	2.49689	2.65526
Ncoa2	6.31661	6.83736	6.0305	6.39482
Nr2c2	14.9787	14.6454	13.8882	14.5041
Nr2c1	2.61169	2.25098	2.88165	2.58144
Smpd4	4.07043	3.5372	5.02091	4.20951
Pex1	3.38733	2.78097	3.60375	3.25735
Kctd20	8.15842	21.617	16.8346	15.5367
Ctns	4.48372	4.72774	5.01692	4.74279
Ephb3	0.977614	1.13086	0.97993	1.02947
Rcn1	5.63171	4.71636	5.42892	5.259
Dnase1	2.3764	2.27786	3.03472	2.56299
Trap1	21.4679	16.0437	20.8995	19.4704
Naa60	3.67752	4.50705	4.67915	4.2879
1700037C18Rik	3.45424	4.34268	3.03682	3.61125
Ankrd13d	2.7828	3.02965	4.72247	3.51164
Tpr	21.5399	17.7199	21.0134	20.0911
BC003331	5.67541	5.13601	4.42111	5.07751
Dhx34	3.79027	3.65759	2.63457	3.36081
Kptn	3.42858	3.65732	4.72757	3.93783
Napa	17.7605	16.2635	19.5778	17.8673
Sra1	9.00688	7.47275	8.34038	8.27334
Atp5g1	1.96469	2.247	1.46556	1.89242
Snf8	11.2737	10.7907	11.6683	11.2442
Tbcb	25.9173	20.6985	27.8956	24.8371
Inpp5k	4.1405	4.09602	4.23196	4.15616
Crkl	33.4694	35.8904	23.8776	31.0792
Clint1	10.9039	10.0656	10.345	10.4381
Cdkal1	1.30018	1.32417	1.14192	1.25543
Zbtb17	8.42768	7.74258	7.08025	7.75017
Fam131c	4.47738	6.20393	8.19778	6.29303
Fblim1	6.38384	8.27547	9.23605	7.96512
Ccdc159	3.34291	3.52193	5.18825	4.01769
Mob1b	4.13322	4.42862	3.31907	3.9603
Vax1	5.55931	4.74382	2.52176	4.27497
Atp6v1b2	29.932	26.6123	31.5995	29.3813
Eps15l1	35.0348	26.5516	34.7685	32.1183
Ttc5	42.5601	42.0813	37.3407	40.6607
Osgep	3.01953	4.27647	2.15274	3.14958
Aamp	17.6352	14.766	18.1131	16.8381
Arpc2	58.4362	51.6958	58.3064	56.1461
Kmt2b	15.5975	13.4222	15.7455	14.9218
Tmem147	33.5986	31.702	42.1057	35.8021
Rps9	80.6548	75.3481	58.2811	71.428
Tfpt	2.88584	2.15611	2.84909	2.63035
Crip2	24.319	13.5491	15.133	17.667
Cbfa2t3	2.84933	3.51917	3.18816	3.18555
Fbln1	4.29484	2.74253	3.78901	3.6088
Pgrmc1	124.591	126.98	118.789	123.453
Gcat	1.93778	1.05485	1.65197	1.5482
Tek	1.33768	1.00822	1.69823	1.34804
Med8	7.54717	6.44008	7.15133	7.04619
Hyi	2.82198	2.24021	4.40747	3.15656
Cdc20	20.7194	19.1508	9.84111	16.5704
Adamts4	1.36333	1.4018	1.18645	1.31719
Pfdn2	24.1885	25.3361	24.3822	24.6356
Rnf114	14.006	14.2023	12.1854	13.4646
C330007P06Rik	3.39979	3.64668	2.21125	3.08591
Neurl1a	4.05513	3.743	6.31281	4.70365
Srm	26.6445	35.6602	30.5975	30.9674
Rbm14	10.5453	11.4807	8.95756	10.3278
Zdhhc24	1.4052	1.42953	1.95894	1.59789
Bbs1	8.29118	8.57154	10.2906	9.05111
Ndor1	4.50558	4.87211	4.27494	4.55088
Nsmf	5.42147	5.19627	6.122	5.57991
Pdk1	3.16669	3.35391	4.39058	3.63706
Ptbp1	8.53391	9.69485	4.44817	7.55898
Mvd	11.3718	10.6978	13.8359	11.9685
Cyba	3.07807	1.11686	2.58304	2.25932
Tmem110	3.61482	4.21657	4.33358	4.05499
Sfmbt1	5.69202	5.42486	5.47099	5.52929
Rundc3a	31.8758	31.0174	35.5456	32.813
Slc4a3	5.53663	5.52173	7.06693	6.04177
Cdt1	6.03965	4.15796	2.28572	4.16111
Runx1t1	12.2139	10.4806	8.09697	10.2638
Aprt	29.4105	26.1534	31.9032	29.1557
Gtf2h1	13.1381	12.2313	14.6485	13.3393
Abhd1	4.06003	4.7517	4.42927	4.41367
Slc5a6	2.81916	3.64029	3.15441	3.20462
Aplp1	191.66	159.262	239.382	196.768
Qrich1	8.68828	6.94977	7.87721	7.83842
P4htm	1.12577	1.51401	1.48193	1.3739
Usp19	12.0824	11.3386	11.1953	11.5388
Pola1	4.56899	3.04806	3.21968	3.61224
Cdc42	137.642	152.656	141.909	144.069
Pknox1	5.15917	5.19325	4.54244	4.96495
D130043K22Rik	0.668947	0.873939	1.46706	1.00331
Gmnn	6.70766	6.01395	3.53191	5.41784
Acot13	11.5953	9.39467	7.8449	9.61163
Zfp184	1.48728	1.39656	1.22731	1.37038
Cdk4	51.3086	41.0082	40.2382	44.185
B4galnt1	14.9315	17.7961	21.9832	18.237
Mettl1	2.59573	2.22371	2.52353	2.44766
Tspan31	34.3705	40.212	31.857	35.4798
Kif5b	27.5793	24.8746	28.5138	26.9892
Saal1	3.59584	2.44191	2.54952	2.86242
Cnp	4.49292	4.39471	4.5952	4.49427
Sulf2	5.05449	4.6234	5.99128	5.22305
Sod2	20.5915	18.5987	24.6332	21.2745
Tmco6	6.52719	7.22267	8.14153	7.29713
Stambp	2.49837	2.24694	3.08413	2.60981
Ezh1	3.67924	3.58797	4.64356	3.97026
Hap1	3.4444	2.63295	1.968	2.68178
P3h4	1.21366	0.792821	1.26747	1.09132
Ctnnb1	88.2324	87.6208	70.0235	81.9589
Eif1b	111.312	123.032	95.3689	109.904
Chrd	1.24097	1.57211	2.12066	1.64458
Psmd2	47.2385	48.1701	40.3446	45.2511
Syngr3	21.7571	27.1141	32.839	27.2367
Vars	9.20294	8.62228	10.8133	9.54619
Hspa1l	3.14603	2.39755	2.4641	2.66923
Abhd16a	8.06329	4.98108	8.1605	7.06829
Neu1	4.31844	4.28666	4.44114	4.34874
Ddah2	73.3693	54.1929	52.795	60.1191
Clic1	20.8847	13.7648	11.4222	15.3572
Lsm2	3.44991	3.16806	2.1147	2.91089
Pole	3.92649	2.79327	1.76054	2.82676
Atp1a2	10.1345	10.8192	11.725	10.8929
Stx1a	9.82972	9.58983	14.7601	11.3932
Zfp775	4.33659	5.33331	4.58274	4.75088
Mrpl49	26.6459	25.199	23.7505	25.1985
Mark3	45.2777	42.984	46.4884	44.9167
Gatad1	10.7644	11.3165	8.02966	10.0369
M6pr	9.53549	13.3415	9.51254	10.7965
Lrrc8a	5.00651	6.32004	5.39569	5.57408
Ppp2r1a	79.3862	82.5551	86.9662	82.9692
Fance	1.89835	1.88361	1.77458	1.85218
Tinf2	11.9835	10.3641	8.02017	10.1226
Dus3l	24.9046	24.0807	30.5111	26.4988
Gtpbp3	1.90439	1.62676	2.03251	1.85455
Tgfbr1	15.5684	15.9061	12.2487	14.5744
Homer1	3.19846	3.33858	3.41894	3.31866
Rad51c	1.11574	1.24941	0.856059	1.07374
Gabrb2	4.58035	5.1795	10.1085	6.62279
Cav1	1.03797	1.13006	2.58092	1.58298
Arpp19	2.88059	9.61633	9.66941	7.38878
Bcl2l1	3.95218	9.0856	7.07183	6.7032
Khsrp	31.1371	28.9655	28.1882	29.4303
Dio2	1.97335	1.78425	2.69453	2.15071
Ccdc124	42.4704	32.9937	44.4164	39.9602
Cct4	32.4244	34.7356	35.4605	34.2068
0610009B22Rik	11.1044	13.3621	12.8609	12.4425
Cpt1c	15.6626	14.7784	21.2638	17.2349
Zfp655	4.82578	4.9883	3.56728	4.46045
Rhoa	26.2271	28.5789	21.8274	25.5445
Zmiz1	29.9133	30.5346	26.6328	29.0269
Ankrd26	8.31362	7.37096	8.82882	8.17113
Aldh16a1	2.17458	1.54001	1.34652	1.68704
Hnrnpa0	138.812	139.665	106.173	128.217
Prrg2	3.0027	1.96137	2.51981	2.49463
Hnrnph1	66.5578	62.7406	63.9257	64.408
Ift43	11.2891	7.37447	10.1052	9.5896
Id3	1.44145	1.66161	1.61284	1.57197
Arid1a	21.1784	30.942	30.2	27.4401
Ctsd	29.5678	29.4033	26.4559	28.4757
Rplp1	485.472	504.59	428.499	472.854
Hmgcll1	3.67483	3.7436	3.52444	3.64762
Ttc9b	13.7386	14.751	14.5242	14.3379
Abhd8	23.8011	23.2465	23.234	23.4272
Ift22	4.92422	6.07581	7.3005	6.10018
Fzd3	17.4517	15.8491	21.3424	18.2144
Mid1ip1	3.78748	3.77983	2.47208	3.34647
Ap2s1	42.7215	32.6255	49.1943	41.5138
4930432K21Rik	1.09084	1.46704	1.29237	1.28342
Fhl2	1.91079	1.04012	2.13804	1.69632
Emc10	10.2431	9.16635	12.5031	10.6375
Clstn3	10.332	10.0177	15.6017	11.9838
Fbxw9	3.2482	3.33279	3.63447	3.40516
Fnbp4	22.5011	25.4888	22.4502	23.48
Cers4	2.82047	2.30569	2.61329	2.57982
Scrn3	1.74177	1.18515	1.07886	1.33526
Phax	29.2504	31.5988	30.2826	30.3773
Tle1	4.46571	3.33499	3.92309	3.90793
1700109H08Rik	1.33836	2.12958	1.26715	1.57836
Relt	1.08908	0.995994	1.36483	1.14997
Snrpb2	25.4084	23.9398	16.2928	21.8803
Ubc	9.76744	3.77213	13.5135	9.01769
Prpf31	9.05219	6.8173	7.27693	7.71547
Carhsp1	135.667	156.617	130.344	140.876
Elk3	2.19181	2.1174	2.10706	2.13876
Herpud2	13.2498	13.5766	13.1606	13.329
Rdh13	2.6903	3.7904	4.88212	3.78761
Nutf2	35.2061	43.174	32.5323	36.9708
Arpc5	36.4595	42.9305	43.5091	40.9663
Elavl2	6.47248	5.62546	4.11404	5.40399
Mgst1	0.880651	0.958797	1.25412	1.03119
Nfib	9.68646	10.3856	6.74687	8.93964
Ubqln4	20.9062	19.7489	23.941	21.532
Rbfox1	27.8399	25.8027	35.3244	29.6557
Rps18	16.8799	13.0535	9.99601	13.3098
Rpl10	9.12544	11.2486	9.83091	10.0683
Rps15a	15.611	19.1715	15.4329	16.7385
Ncaph2	17.7075	17.0496	14.7455	16.5009
Hipk1	11.8218	11.6058	11.8208	11.7495
Gprc5b	9.3238	9.68308	6.05762	8.35483
Man1a2	9.0714	8.98224	10.4639	9.50584
Acyp1	3.15377	3.71195	1.62132	2.82901
Hdac5	8.18171	6.98367	8.73486	7.96675
Rala	75.3359	86.1984	83.9706	81.835
Vdac3	48.3092	54.1751	47.5558	50.0134
Vps72	19.5022	19.3738	15.3275	18.0678
Gabpa	10.882	12.7248	10.1918	11.2662
Bmp7	1.25433	1.04697	1.12282	1.14137
Dynll1	22.4826	26.2937	22.1687	23.6484
Pdcl	12.8813	12.5442	8.81382	11.4131
Tmem184b	12.7389	13.3142	14.1271	13.3934
Nf2	21.9087	22.89	23.3873	22.7287
Cabp7	1.33168	1.53038	0.993316	1.28513
Zmat5	4.76655	3.96033	3.92984	4.21891
Ewsr1	61.2443	68.7251	52.861	60.9435
Ap1b1	15.257	14.016	16.3358	15.2029
Bcl2l13	8.73953	8.24323	7.00742	7.99673
Lnp	4.09353	2.81051	4.11267	3.67224
Rarres2	0.861966	3.87099	2.83307	2.52201
Pttg1ip	7.17722	8.04599	6.79828	7.3405
Ube2g2	17.6343	8.55592	9.86565	12.0186
Syn2	4.77191	4.76606	7.56801	5.70199
Elk1	14.2405	14.2243	14.1936	14.2195
Nav1	22.403	26.2629	25.3136	24.6598
Tnpo1	34.7548	14.4463	32.0787	27.0933
Rnmt	9.09922	9.72199	9.3716	9.3976
Srp14	19.9599	12.9668	21.9659	18.2975
6330409D20Rik	1.2605	1.8297	0.940189	1.34346
Cdk9	6.65417	7.22214	5.91056	6.59562
Tor2a	2.6592	3.94787	3.95598	3.52102
Fpgs	2.3309	2.00027	2.76152	2.36423
Mkl2	11.8661	7.89574	17.8385	12.5335
Cbx5	40.3039	43.23	37.4584	40.3308
Vav2	11.599	11.0495	10.2833	10.9773
Ppp2cb	48.6593	46.3683	53.4928	49.5068
G0s2	0.892833	1.70107	1.49853	1.36414
Dmap1	7.19027	5.32309	7.44765	6.65367
Mcu	3.24002	3.47477	3.97701	3.56393
Bcr	31.1698	30.3405	37.6719	33.0607
Kcnd1	0.901591	1.57756	1.54926	1.3428
Tfcp2	8.9136	8.9879	8.50097	8.80082
Pou6f2	1.36849	1.48989	2.72837	1.86225
Pou6f1	16.817	21.088	13.1735	17.0262
Ubp1	45.2121	49.4068	49.2163	47.9451
Nuak2	3.27394	4.21837	3.32719	3.6065
Ick	4.92816	7.03713	5.0214	5.66223
Sdhb	36.0073	30.4358	37.203	34.5487
Snap47	42.4053	45.962	35.9153	41.4275
Kdsr	3.05451	3.54714	3.038	3.21321
Vps4b	5.54351	7.03421	4.21359	5.5971
Rps25	373.193	422.413	317.24	370.949
Taz	2.34689	2.12684	2.15652	2.21008
Aldh3a2	5.371	4.96718	4.81423	5.0508
Tmem115	8.24137	8.77945	8.03156	8.35079
Hyal2	1.39874	1.38684	1.76071	1.51543
Ifrd2	2.17423	2.27605	2.76026	2.40351
Tusc2	16.1953	21.0157	17.3889	18.2
Nprl2	7.64322	8.20564	9.32424	8.39104
Slc38a3	2.58423	1.80208	2.21117	2.19916
Cacna2d2	2.07922	1.00195	2.61253	1.8979
Rassf1	2.49037	2.54332	2.78652	2.60673
Rnf112	5.94611	7.71847	11.8442	8.50292
Slc3a2	9.45628	8.41457	10.286	9.38561
Nxf1	25.8147	20.1135	25.2606	23.7296
Stx5a	3.61365	3.46585	3.60329	3.56093
Spire2	12.1828	12.0826	15.499	13.2548
Prox1	1.83854	4.42024	1.88573	2.71483
Raver1	21.2511	21.4748	18.4028	20.3762
2610507B11Rik	20.8074	17.9926	21.1028	19.9676
AI597479	19.6224	19.8939	19.3765	19.6309
Tmem86a	6.62194	7.09118	5.34453	6.35255
Rdm1	3.0687	1.98861	1.38979	2.14904
Nedd8	88.4286	71.9898	90.1102	83.5095
Gosr1	15.0627	15.081	12.6905	14.2781
Mrpl52	11.039	6.33525	9.38358	8.91929
Kansl3	13.475	12.9794	13.6578	13.3707
Myt1	16.8746	13.2434	8.99736	13.0385
Faf1	13.7468	10.9213	15.5479	13.4053
Tsacc	1.44025	1.42537	0.878935	1.24818
Mettl16	4.28271	3.8048	4.15211	4.07987
Pigyl	5.8143	5.40363	4.91902	5.37898
Rbm25	15.7058	15.2297	16.4613	15.7989
Acaa1b	2.22784	1.49263	1.53407	1.75152
Fads1	58.5074	61.0637	54.5122	58.0278
Lmbr1	1.93106	2.4271	3.02147	2.45988
Cars	7.08042	6.0418	8.88595	7.33606
Gabra1	1.24331	1.53237	2.49358	1.75642
Apip	7.33874	5.32649	7.49746	6.7209
Pdhx	11.3513	11.765	11.431	11.5158
Vac14	16.1164	13.4916	14.0097	14.5392
Akt1s1	3.60179	2.50015	3.13756	3.07983
Tbrg1	7.58623	7.00063	8.20543	7.59743
Brf1	25.2646	19.0542	23.1364	22.4851
Odc1	123.51	135.297	109.669	122.825
Thg1l	4.32397	3.53067	3.05269	3.63578
Adam19	9.03814	9.41329	11.3698	9.9404
Pabpc4	5.43196	6.22633	5.80616	5.82148
Sugp1	26.524	29.5248	24.7319	26.9269
Zfp790	9.3831	9.93936	10.0733	9.79859
Fsd1	32.367	28.0936	41.6921	34.0509
Fuz	5.04104	3.86671	3.8458	4.25118
Sptbn4	2.61457	3.19576	6.56889	4.12641
Pgam1	91.7438	110.749	86.8518	96.4481
Evi5	5.92147	6.44674	7.22798	6.53206
Evi5l	10.451	6.19689	11.7203	9.45607
Snapc2	18.1189	20.9852	16.1038	18.4026
Git1	22.8621	22.927	25.4007	23.7299
Gltp	5.28717	5.7562	3.49578	4.84638
Bnip2	15.287	17.7332	13.2581	15.4261
Ccnt1	9.27262	9.27708	7.65116	8.73362
Brms1l	25.7617	24.0048	26.6209	25.4625
Med15	20.5747	16.5808	20.7064	19.2873
Dhdds	3.0065	1.99417	1.97885	2.32651
Ubxn11	0.995213	1.68541	1.73219	1.47094
Tjap1	9.51732	7.86853	7.76659	8.38415
Rpl15	27.1984	32.7407	28.4535	29.4642
Tmem167	10.7433	10.6158	9.35177	10.237
Mplkip	8.00397	7.76338	5.29208	7.01981
Kif11	23.6424	18.3164	9.38979	17.1162
Rpa3	13.8053	19.8833	9.33252	14.3404
Tnpo3	9.50641	8.41949	10.2596	9.39517
Ttll5	1.14282	0.927873	1.14868	1.07313
Zfp715	6.18476	7.46738	7.37941	7.01052
Acpt	1.78009	1.72267	1.6598	1.72086
Rps5	163.506	142.29	174.263	160.02
Adgrl1	32.9061	36.3978	40.0126	36.4388
Amotl1	8.40006	8.79271	7.08447	8.09241
Etv5	4.79217	3.99491	3.61555	4.13421
Gfod2	10.7721	12.3427	10.0723	11.0624
Enkd1	3.05699	2.49609	2.05223	2.5351
Atp6v0d1	53.1744	49.8343	57.2488	53.4192
Ptprs	130.532	115.54	111.441	119.171
Slc41a1	4.11579	4.00502	4.8905	4.3371
Iglon5	25.6369	29.6821	24.6085	26.6425
Igf2bp1	4.98906	5.79644	3.97847	4.92133
Zfp651	5.78407	6.26383	6.23221	6.09337
Nelfb	8.06203	7.03972	7.08115	7.3943
Tmem175	3.95119	3.97438	3.53204	3.8192
Tango2	2.22106	1.7806	2.19149	2.06438
Ndufs2	44.6607	40.0671	45.5021	43.41
Atraid	6.60517	4.88559	6.7701	6.08695
Cad	6.14993	4.54538	6.47422	5.72317
Sh3bp5l	4.70995	3.71256	3.83447	4.08566
Atad1	50.3168	47.0297	49.6495	48.9987
Pten	12.0925	13.6878	14.8063	13.5289
Pea15a	70.6412	74.976	49.6718	65.0963
Trnt1	8.29301	10.4948	8.12922	8.97235
Ehmt2	23.2476	17.9801	24.2642	21.8306
Elof1	18.5504	18.982	16.7866	18.1064
Med16	5.53379	5.41884	4.56606	5.1729
St3gal1	9.67247	10.8277	12.1319	10.8774
Tmem259	7.11383	5.18531	7.37019	6.55644
Rnf170	2.45179	2.14455	2.20407	2.2668
Clip3	63.5368	62.5223	67.6923	64.5838
Dedd	3.38068	4.58155	3.27048	3.74424
Nit1	5.94382	4.39587	4.97653	5.10541
Prdm15	2.81663	2.57627	2.81928	2.73739
Rnf168	8.80533	8.418	7.50532	8.24288
Tctex1d2	2.45022	3.00104	3.70114	3.0508
Chp1	3.86273	3.87162	3.73896	3.82444
Klhl3	3.2069	2.8996	5.10868	3.73839
Tvp23b	7.90405	8.68195	8.765	8.45033
Dnajc7	47.6512	36.9702	52.0501	45.5571
Cacybp	33.2519	32.2842	32.139	32.5584
Cluap1	12.9476	8.88665	13.3062	11.7135
Zswim7	3.1874	3.46991	3.26915	3.30882
Pigl	1.42495	1.63755	1.41727	1.49326
Ndufa2	70.3599	68.4603	59.711	66.177
Pam16	4.22658	4.78562	3.40512	4.1391
Glis2	2.29089	2.36815	2.01958	2.22621
Cox6c	13.2598	14.0516	16.0218	14.4444
Ube2z	26.6075	27.5909	27.7579	27.3187
Tmem87b	3.50756	2.24001	2.87226	2.87328
Anapc1	15.3623	10.9607	14.627	13.65
Tsg101	28.8884	31.2919	30.089	30.0898
Hps5	3.67671	3.25565	3.19973	3.37736
Map3k4	10.5183	10.5337	12.8764	11.3095
Rnf166	7.69389	8.71145	7.57574	7.99369
Ankrd28	15.3933	14.249	14.6861	14.7761
Ankrd52	21.0378	21.5679	23.1963	21.934
Pkd2l2	8.02199	7.7015	7.83361	7.85237
Srp19	5.48078	6.27737	5.91984	5.89266
Wdfy2	5.99419	5.26287	5.84158	5.69955
Rbsn	9.17358	9.70487	8.91665	9.26503
Mrps25	19.0843	22.9596	17.6752	19.9064
Dguok	2.98208	3.04367	3.68426	3.23667
Camta1	9.91804	11.0973	9.71271	10.2427
Strip1	29.1196	24.6202	27.1965	26.9788
Kif1a	56.9846	50.0105	72.658	59.8844
Slc25a11	16.8896	16.0969	14.7467	15.9111
Chfr	9.17079	8.54863	11.2674	9.66227
Ceacam16	1.07017	1.42412	1.99582	1.4967
Ankrd53	1.09055	1.10246	1.39456	1.19585
Tex261	8.72332	9.34929	7.44395	8.50552
Fam120b	19.5801	19.2556	19.8863	19.574
Tbp	4.64902	4.80186	4.14817	4.53302
Psmb1	131.743	139.343	112.132	127.74
Pdcd2	6.7177	5.98387	7.08169	6.59442
Dll1	7.46301	7.77481	6.04694	7.09492
Nol3	33.5448	43.4557	33.7427	36.9144
Fhod1	2.54352	2.09375	2.04774	2.22834
Plekhg4	1.10311	0.900726	1.44001	1.14795
Slc9a5	9.0101	10.4984	11.9979	10.5021
Stc1	2.54521	2.71443	3.60345	2.95436
4931428F04Rik	69.844	83.3098	82.8044	78.6527
Tppp3	1.77393	2.08585	2.22308	2.02762
Msh3	2.41421	2.05597	2.32913	2.26644
Tmem208	6.94599	5.75835	6.4173	6.37388
E2f4	22.5462	23.3773	24.1353	23.3529
Surf4	22.6575	24.2106	23.2979	23.3887
Surf2	3.84519	3.71498	3.76109	3.77375
Dnajb9	13.2396	14.5276	12.0146	13.2606
Naf1	5.202	4.60155	4.80204	4.86853
Yes1	4.2399	4.19271	3.31466	3.91576
Ppp1cb	22.4164	20.8391	21.6249	21.6268
Gorasp2	12.436	11.3299	13.2337	12.3332
Tsen15	1.41867	1.8678	0.922879	1.40312
Efr3a	2.38344	2.58029	2.53203	2.49859
Trappc2l	41.3191	31.7333	54.1174	42.3899
Acsf3	8.54906	7.86807	6.60721	7.67478
Ddx19a	16.6341	16.2281	14.5635	15.8085
Galns	1.053	1.0645	0.925731	1.01441
Rabl6	9.11153	7.80918	9.41417	8.77829
Ptgds	1.39399	1.43776	4.6793	2.50369
Edf1	13.5048	13.7439	11.9901	13.0796
Clic3	1.26471	1.65224	1.50946	1.47547
Npdc1	18.6303	22.2389	21.8647	20.9113
Fbxw5	11.2378	12.0542	13.4273	12.2398
Slc25a13	1.83387	1.68333	0.885154	1.46745
Ube2i	27.3205	32.0455	20.9053	26.7571
Tsr3	18.7575	19.1782	15.8779	17.9379
Unkl	1.92895	1.30112	2.01756	1.74921
Aldh1a3	3.77523	3.10197	1.03612	2.63777
Actn1	10.8943	10.0399	13.5264	11.4869
Sirt2	12.6209	6.24259	13.3896	10.751
Hnrnpl	26.6589	22.502	24.4984	24.5531
Nolc1	38.5211	43.1031	39.151	40.2584
Casd1	19.5447	15.8764	20.089	18.5033
Cnksr3	1.6924	1.13802	1.16958	1.33333
Mtmr1	8.0957	8.00204	7.98573	8.02782
Hmgb3	60.8037	78.2756	43.5502	60.8765
Map2	36.1655	42.7902	46.415	41.7902
Abca1	8.68772	8.41635	6.71399	7.93935
Nipsnap3b	13.5209	14.0109	15.22	14.2506
Lage3	4.54989	5.49718	3.97346	4.67351
Ubl4a	4.93276	6.22731	4.93222	5.3641
Gdi1	55.1345	54.6789	58.9329	56.2488
Sash1	1.48871	1.50288	1.06002	1.35054
Zdhhc12	0.785943	1.25057	1.28523	1.10725
Endog	8.77921	8.96076	5.1162	7.61873
Golga7	22.8269	25.1391	20.3003	22.7554
Xk	1.57041	1.70971	1.58573	1.62195
Clpx	7.09019	6.25875	7.24722	6.86539
Trabd	2.47973	3.03225	2.13122	2.54773
Dennd6b	20.5946	19.2971	27.4352	22.4423
Atf6b	16.5446	12.3065	20.2942	16.3818
Ppt2	1.9316	1.88539	2.12404	1.98034
Prrt1	5.1274	6.56283	7.6753	6.45518
Rnf5	22.8269	24.5382	17.726	21.697
Cacfd1	12.8541	10.6636	9.47351	10.9971
Hivep2	3.52377	3.91221	4.21013	3.88204
Arnt	4.6056	3.39099	3.15475	3.71711
Mocs2	1.75622	1.67134	1.38791	1.60516
Nat9	2.11809	2.59424	2.51814	2.41016
Lpl	1.39582	1.63015	1.95935	1.66177
Atp6v0e	6.83053	7.73392	6.11427	6.89291
Zfp318	11.9861	13.5297	11.5396	12.3518
Ttbk1	11.2313	10.7676	13.9112	11.97
Srf	15.3431	17.4281	16.6361	16.4691
Hspa8	157.761	168.633	166.488	164.294
Serac1	6.53963	6.21564	6.96888	6.57472
Pdzd11	11.3924	7.21234	8.31099	8.97192
Psma2	107.304	123.325	89.4148	106.682
Mrpl32	35.9483	38.5859	28.0428	34.1923
Setdb1	19.7098	17.7338	20.8369	19.4268
Arnt2	89.5821	86.6056	91.2252	89.1376
Prune	14.7561	15.5111	15.8277	15.365
Cers2	7.20648	6.96309	7.89548	7.35502
Capza2	20.7251	18.5199	19.865	19.7033
Plekho1	17.2799	17.8226	17.5823	17.5616
Vps45	9.18505	7.41614	8.65461	8.4186
Prpf3	7.06287	7.38883	6.20382	6.88517
Anp32e	27.8929	23.8333	16.5852	22.7705
Aph1a	5.22846	5.47452	5.24281	5.31527
Tab2	22.4645	24.8177	19.6854	22.3226
Ppil4	16.2827	16.1474	16.4753	16.3018
Cnih1	36.5321	14.8305	37.1352	29.4993
Med22	16.1078	12.7385	10.7791	13.2084
Surf1	6.16895	5.9886	7.53531	6.56429
Med28	4.42133	3.64098	5.10566	4.38932
Qdpr	3.24956	3.95133	5.99699	4.39929
Tnr	3.47528	4.43641	5.84046	4.58405
Sqstm1	17.7153	15.3932	17.9607	17.0231
Nfe2l2	2.47862	2.26676	1.66403	2.13647
Rxrg	55.0114	62.2807	95.72	71.004
Rxra	1.97052	2.37517	1.91611	2.08727
Fcrls	2.39854	2.84865	1.78917	2.34545
Prpsap1	11.1157	10.5799	11.2459	10.9805
Ncapg	3.97744	3.01473	1.87782	2.95667
Lcorl	1.86411	1.53727	1.71852	1.70663
Lta4h	26.6322	17.0075	25.5874	23.0757
Dstn	143.453	159.833	129.548	144.278
H2afy	27.4267	21.9236	22.3137	23.888
Gtf2ird2	1.88257	1.21357	1.41355	1.50323
Bola1	3.67072	4.54758	2.4077	3.542
Gatsl2	13.4325	14.624	15.6438	14.5668
Adss	12.7202	10.2836	13.7749	12.2596
Cacna1d	3.80771	3.45839	5.90822	4.39144
Actr8	23.925	20.4586	22.1545	22.1793
Lrrc27	1.65692	1.45846	1.93284	1.68274
Stk32c	8.95263	9.56292	15.8765	11.464
Fnta	25.2109	25.0752	26.8159	25.7007
Skiv2l2	40.4243	27.6343	39.2489	35.7692
Celsr1	8.90306	4.71232	2.6578	5.42439
Fli1	1.2802	0.666601	1.37018	1.10566
Tenm1	1.7283	1.80924	2.79449	2.11068
Camk1g	13.6831	14.8969	16.8414	15.1405
Diexf	4.72186	4.87016	5.30191	4.96464
Syt14	6.39659	6.49241	5.63857	6.17586
Lonrf3	2.49035	2.66285	2.38843	2.51388
Atp5e	16.9736	13.9434	18.3014	16.4061
Nelfcd	13.7046	10.3813	11.0389	11.7083
Ctsz	25.7703	23.7964	27.4762	25.681
Slmo2	18.3443	18.4352	18.3977	18.3924
Sertad4	38.1444	43.6841	12.043	31.2905
Ube2a	4.78764	4.10563	4.76992	4.5544
Slc25a5	57.5351	59.1039	45.994	54.211
Ppdpf	14.9682	14.7664	11.0042	13.5796
Kcnq2	8.0475	1.99939	9.79528	6.61406
Eef1a2	46.9269	55.5586	82.4668	61.6508
Pls3	4.99388	3.48204	4.86575	4.44722
Mpped2	69.6566	67.198	64.36	67.0716
Nkap	8.29485	8.02725	7.51344	7.94518
Ndufa1	53.3625	62.6425	63.8616	59.9555
E2f3	7.03911	8.01586	5.74868	6.93455
Cr1l	2.41135	2.49317	2.56234	2.48896
Ppfibp1	1.2682	1.21666	1.64381	1.37623
Cd46	1.48948	1.92567	1.87495	1.76337
Cd34	1.77953	1.63603	1.76992	1.72849
Plgrkt	6.03314	6.46928	6.9202	6.47421
Gtf3a	7.98013	7.35515	9.23349	8.18959
Mtif3	3.47768	3.9496	3.63928	3.68885
Lnx2	2.25989	2.29902	2.40426	2.32106
Dyrk3	4.08214	4.27331	3.33786	3.89777
Mapkapk2	17.518	16.1485	15.5236	16.3967
Lamp2	5.03782	4.99575	4.19492	4.74283
Atxn10	119.14	99.1581	127.387	115.229
Foxred2	3.26961	3.13385	3.29083	3.23143
Eif3d	88.3563	70.594	84.7402	81.2302
H3f3b	153.959	155.601	98.7491	136.103
Nup50	21.7759	23.8861	15.4636	20.3752
Phf21b	10.6662	6.29005	10.2596	9.07195
Ift27	14.6011	11.2947	10.9634	12.2864
Pacsin2	4.18662	3.8507	2.66532	3.56755
Ttll12	11.2914	10.0511	10.9061	10.7495
Scube1	9.32669	7.83064	10.6569	9.27141
Tox4	11.1767	13.4726	9.68564	11.445
Mrps18c	10.086	8.82369	8.5648	9.15816
Srsf6	69.9251	74.5431	62.0416	68.8366
Plcg1	35.6859	30.9296	34.9779	33.8645
Kctd2	8.41064	14.2316	7.97466	10.2056
Kctd5	26.3862	24.6446	20.4337	23.8215
Etaa1	6.64342	7.23274	5.14621	6.34079
Il13ra1	3.14264	4.39079	4.92288	4.15211
Nbr1	27.3742	18.7474	22.3862	22.8359
Cyth1	9.95631	9.56821	10.0744	9.86631
Rnd3	49.0175	47.9912	31.1942	42.7343
Brca1	2.47494	1.68179	1.18949	1.78208
Nt5c3b	7.37965	6.96811	7.67026	7.33934
Coa3	25.7692	30.5727	30.6819	29.0079
Med24	15.1075	12.1269	14.1318	13.7887
Psmd3	15.3062	13.4025	16.5913	15.1
Exosc10	19.6463	12.8738	21.0702	17.8634
Glod4	7.18369	5.37336	6.38988	6.31564
Vps53	8.45427	5.461	9.1171	7.67746
Taok1	19.7915	18.9521	19.3748	19.3728
Dnttip1	13.0081	10.9587	11.0028	11.6565
Acot8	4.02307	4.30441	4.34623	4.22457
Mpp2	3.57197	4.08751	3.705	3.78816
Vtn	5.73693	3.62261	5.07116	4.81024
Nlk	18.403	17.0907	11.5419	15.6785
Traf4	25.1685	25.9435	19.3878	23.4999
Aldoc	14.4083	8.51112	6.00154	9.64032
Stac2	9.65445	9.32097	12.7728	10.5827
Rpl19	49.9854	53.6913	44.145	49.2739
Cacnb4	3.79605	4.28922	4.24747	4.11091
Arl5b	5.41964	0.62109	1.69841	2.57971
Zfp207	31.9477	28.9847	32.0993	31.0106
Psmd11	6.75491	7.76381	5.91603	6.81158
Pipox	3.45475	3.90046	1.57487	2.97669
Timp2	29.3632	38.3822	38.331	35.3588
Zc3h18	8.00553	9.30481	7.46165	8.25733
Top2b	98.1929	82.0493	89.6515	89.9646
Rarb	75.2322	80.5802	92.6397	82.8173
Igfbp4	12.0939	11.5035	7.37142	10.3229
Cdc6	1.41458	1.34205	0.768783	1.17514
Suz12	8.34141	15.4671	13.5293	12.4459
Atad5	7.97457	6.72225	5.17574	6.62419
Crlf3	2.49307	2.97096	1.69632	2.38678
Tnfaip1	28.8672	33.1887	30.4904	30.8487
Abr	30.6179	30.1627	35.8014	32.194
Rab11fip4	30.4834	32.3808	34.5946	32.4863
Slc35c2	5.12668	5.35299	5.36734	5.28234
Zfp334	12.8432	13.2343	9.6245	11.9007
Elmo2	12.3707	9.96849	12.4903	11.6098
Wsb1	67.0691	69.8013	59.0786	65.3163
Ttpal	1.81586	1.06718	1.86996	1.58433
Rhot1	5.80236	5.28543	6.01307	5.70029
Rhbdl3	4.02382	3.70374	1.14605	2.95787
Ada	1.91147	1.48643	1.32401	1.57397
Serinc3	26.8965	25.3474	27.3639	26.5359
Pgs1	8.11147	7.53534	8.76069	8.13584
Birc5	7.78443	7.81526	2.55565	6.05178
Pigt	13.0772	13.5965	14.3762	13.6833
Dbndd2	1.69956	0.704894	0.845185	1.08321
Mmp9	3.35213	3.64952	2.97856	3.32673
Slc12a5	3.1996	2.73698	6.50262	4.1464
Ghdc	1.18174	1.22529	1.95195	1.45299
Pltp	1.7529	1.53732	2.61513	1.96845
Slc12a7	7.99523	7.30187	4.70621	6.66777
Ctsa	4.77242	2.97534	4.95199	4.23325
Zswim1	3.82723	4.10721	3.24241	3.72561
Slc12a4	2.70425	1.75772	1.98714	2.14971
Myo1c	1.97845	1.87299	2.93558	2.26234
Crk	21.6831	15.9848	20.476	19.3813
Cox7c	4.63703	4.80803	2.71779	4.05429
Pitpna	11.2799	10.4816	13.3855	11.7157
Mlx	12.6218	14.27	13.0365	13.3094
Fam134c	16.6069	17.4958	14.0943	16.0657
Rab5a	41.3266	47.8662	39.688	42.9603
Nkiras2	5.27687	10.7406	5.09758	7.03834
Ppp2r5c	27.0648	24.9556	32.3434	28.1213
Ift52	14.1538	10.7315	10.6051	11.8301
Mybl2	3.10213	2.92195	1.56004	2.52804
B4galt5	6.7043	9.46168	8.75183	8.30593
Gdap1l1	17.5986	14.588	16.317	16.1679
Ddx27	9.02562	5.828	9.08907	7.9809
Cyth3	3.77943	4.70835	4.50238	4.33005
Cyth4	1.53254	1.51679	1.32506	1.45813
Rac3	23.5268	25.8738	42.8944	30.765
Rrp7a	8.24903	10.8664	10.6424	9.91929
Cyb5r3	14.0722	14.0319	13.6364	13.9135
Ints2	6.20203	5.92838	5.6091	5.91317
Med13l	10.4986	9.79557	11.289	10.5277
Hist1h2bc	2.90593	2.3008	3.84251	3.01641
Mafk	2.54903	3.00642	2.64844	2.73463
Med1	10.104	5.14936	9.43091	8.22809
Stard3	6.50992	4.9493	5.98188	5.8137
Mfng	15.9294	13.7798	7.11568	12.275
Vmp1	5.86319	4.93735	5.94424	5.58159
Uchl5	4.15922	2.66128	3.95981	3.59344
Glrx2	3.12862	3.13785	2.40971	2.89206
Trove2	16.2171	14.2893	15.9741	15.4935
Stk4	16.0998	16.8268	14.137	15.6879
Pmp22	3.45414	2.1623	1.78752	2.46798
Zcchc10	4.86975	6.89225	4.63148	5.46449
Psmb6	36.92	41.8301	35.499	38.083
Spag7	17.215	17.5913	13.4329	16.0798
Pfn1	21.3914	15.2565	21.6507	19.4328
Tomm34	8.73557	9.6982	8.68125	9.03834
Ywhab	135.899	148.262	143.954	142.705
Ksr1	5.59308	5.03641	4.91299	5.18083
Gpx3	1.47541	1.24936	0.733681	1.15282
Anxa6	8.56724	4.94204	8.65601	7.38843
Il12rb2	1.33553	1.5009	1.1569	1.33111
Zkscan6	6.50613	6.61105	5.58122	6.2328
Kpna2	4.21701	1.54817	1.15218	2.30579
Smurf2	12.9195	11.4745	11.9832	12.1258
Cep95	6.32566	6.10178	6.63786	6.3551
Vezf1	43.7249	43.241	34.2428	40.4029
Cuedc1	5.32168	5.51787	7.75036	6.19664
Srsf1	15.7111	17.9786	13.8534	15.8477
Kif3a	38.8128	38.4142	45.8959	41.0409
Septin8	7.94751	7.96489	6.18362	7.36534
Mtmr4	26.9259	29.2581	26.8317	27.6719
Mrm1	2.30952	3.44074	3.26421	3.00482
Mapt	18.0936	110.131	133.776	87.3336
Kansl1	18.4417	15.5731	15.3722	16.4623
Gid4	11.6676	12.9294	11.734	12.1103
Myo1b	10.1235	8.87314	7.38173	8.79278
Dhx40	18.4368	15.191	18.6133	17.4137
Ypel2	6.57842	6.46325	6.23867	6.42678
Akap1	20.0938	19.8992	22.9251	20.9727
Nol11	9.72408	8.26502	9.79877	9.26262
Derl2	4.67754	5.36379	4.6761	4.90581
C1qbp	16.3704	11.1673	17.5636	15.0338
Rpain	3.26284	3.33026	3.10324	3.23211
6330403K07Rik	202.493	234.624	172.551	203.223
Kcnab3	1.32821	1.03286	1.27387	1.21165
Chd3	141.721	114.595	149.166	135.161
Kdm6b	27.9736	25.1851	27.5897	26.9161
Appbp2	24.8182	24.7927	22.7206	24.1105
Ncor1	15.8043	14.9518	16.4889	15.7484
Trpv2	1.7009	1.77621	3.18491	2.22067
Cenpv	17.5273	17.6086	18.3244	17.8201
Pcgf2	16.3683	14.1194	18.6869	16.3916
Cwc25	4.52151	5.00555	4.74655	4.75787
Pip4k2b	45.0581	46.7909	55.3967	49.0819
Trim37	29.1407	26.8406	32.0927	29.358
Ybx2	0.874322	1.42782	1.65088	1.31767
Ctdnep1	15.6643	19.8641	17.3301	17.6195
Elp5	13.1722	11.4474	12.1529	12.2575
Slc2a4	1.50954	1.10681	0.689424	1.10193
Gabarap	49.526	56.6534	48.1619	51.4471
2810408A11Rik	3.064	2.75684	2.23837	2.6864
Phf23	7.00845	6.32461	4.05511	5.79606
Acadvl	6.1646	4.57595	6.00186	5.5808
G3bp1	35.1924	38.6679	28.1397	34
Atox1	27.0033	26.459	34.3347	29.2657
Glra2	9.62867	13.5738	15.3318	12.8448
Sparc	22.3744	23.067	22.6743	22.7053
Mief2	3.78454	3.6898	2.97053	3.48162
Crhr1	0.632242	0.94652	1.94554	1.17477
Tada2a	9.63065	8.66827	10.9893	9.76273
Ikzf1	7.58197	7.94231	11.0708	8.86503
Pnpo	3.17998	2.79392	3.37085	3.11492
Cog1	8.22766	8.15877	8.12129	8.16924
Cbx1	35.9579	35.7358	27.9794	33.2244
Cdk5rap3	6.74832	4.66631	5.71415	5.7096
Slc25a39	3.55016	3.42816	4.35229	3.77687
Sp2	3.58316	3.39215	2.68447	3.21993
Aatf	9.9319	8.58478	10.8436	9.78676
Dync1h1	66.6554	51.7813	74.4341	64.2903
Pex12	2.72822	3.27847	2.90865	2.97178
Ndel1	11.1786	9.34576	12.0811	10.8685
Zbtb4	2.09751	2.72379	0.282768	1.70136
Mpdu1	7.3736	5.35177	4.89365	5.87301
Fxr2	25.8607	22.4748	25.2403	24.5253
Atp5g3	34.0956	23.7597	39.5604	32.4719
Cd68	2.16339	3.07211	1.68399	2.3065
Acsl1	1.52799	0.73546	1.1878	1.15042
Abca5	2.96691	3.13825	4.18507	3.43008
Smyd4	3.1325	3.37251	3.07665	3.19388
Zfyve27	7.59046	8.13408	7.65523	7.79325
Rad51d	2.78704	1.95962	2.43629	2.39432
Pank3	35.6638	35.7281	30.3195	33.9038
Rars	18.1705	16.2536	18.1334	17.5192
Wwc1	14.1126	12.5957	14.1877	13.632
Ict1	2.32199	3.07524	2.97311	2.79011
Fdxr	3.68602	6.10938	3.44723	4.41421
Sult4a1	46.5868	50.2752	61.0734	52.6451
Mrpl45	13.1693	14.4917	12.2795	13.3135
Slc22a5	2.61162	3.35102	3.18309	3.04857
P4ha2	1.44103	1.29493	1.86832	1.53476
Arrb1	2.61825	1.83449	13.1397	5.86416
Pelp1	17.3285	15.7675	18.8774	17.3245
Med11	7.82916	8.4222	8.55162	8.26766
Natd1	21.3581	25.4581	17.9358	21.584
Map2k3	2.1104	1.16968	1.37387	1.55132
Ywhah	31.6989	18.7446	34.2032	28.2156
Sart3	11.3162	9.45549	9.8221	10.1979
E2f2	3.41862	2.94289	1.33435	2.56529
Nars2	1.80002	1.18055	1.60157	1.52738
Slc35b4	4.59878	4.69808	5.0928	4.79655
Dalrd3	9.45248	8.37403	9.71248	9.17966
Fis1	23.869	16.2242	22.6095	20.9009
Plod1	1.32541	1.23309	1.3482	1.30223
Rab3d	0.909802	1.28766	1.70514	1.30087
Mfsd3	2.24092	2.24454	1.00293	1.82947
Slc25a22	2.75675	3.29771	3.74465	3.26637
Atp6ap1	12.2231	12.2838	14.2028	12.9032
Scrn1	31.4688	30.3357	31.1122	30.9722
BC005537	100.106	102.464	90.6534	97.7412
Isyna1	24.9914	22.712	31.518	26.4071
Hars2	8.98576	9.26626	7.59881	8.61694
Cacng2	4.55185	6.60754	5.80383	5.65441
Tmem160	6.68773	4.42053	7.216	6.10809
Rab5c	36.7541	26.1953	28.2911	30.4135
Mdh2	37.7702	28.6574	37.627	34.6849
H13	14.9515	17.7247	17.8861	16.8541
Rnf145	17.4115	19.0256	19.5536	18.6635
Scn1b	0.513644	1.11849	2.44269	1.35827
Atp6v1e1	22.123	14.5547	23.8427	20.1735
Chtf18	1.85373	1.33557	0.79307	1.32746
Rps6kl1	10.2046	10.5251	13.9078	11.5458
Ppp1r12c	6.24873	4.68921	7.64106	6.193
Map1s	9.86684	9.38316	10.1757	9.80855
Tmem129	2.66996	2.83677	2.23159	2.57944
Nop9	10.6844	9.68394	10.7772	10.3818
Atp6v0a1	12.1289	10.1004	17.1888	13.1394
Psmc3ip	8.42269	5.90483	8.13917	7.4889
Zfp687	2.56247	2.45015	1.72031	2.24431
D8Ertd738e	46.6148	42.3985	40.604	43.2057
Calm3	134.672	163.246	155.124	151.014
Cops3	20.5949	16.2162	18.3887	18.3999
Fkbp8	15.8511	13.729	16.9715	15.5172
Ddx39b	86.5993	85.7618	85.9529	86.1047
Gipc1	22.8734	23.7229	19.9361	22.1775
Plscr3	8.72337	8.95964	8.56368	8.74889
Ptger1	7.45257	6.072	7.16704	6.89721
Arhgef25	18.9781	13.8336	20.1414	17.651
Xab2	11.0864	9.53386	10.0954	10.2385
Cdc37	47.4979	41.5413	45.4401	44.8264
Rab4a	10.948	13.0898	13.2343	12.424
Trip10	3.31117	1.66379	2.27996	2.4183
Cops6	17.2481	12.9283	19.956	16.7108
Ubb	56.8868	161.345	145.061	121.097
Ap4m1	13.2806	13.0235	11.2542	12.5194
Gyg	2.31301	2.42133	2.1899	2.30808
Rcn3	5.08476	3.20501	4.04255	4.11077
Slc6a8	3.86209	3.64691	4.96074	4.15658
Ubxn6	9.00114	6.28064	7.27897	7.52025
Mydgf	10.6122	9.65671	11.6084	10.6258
Cyb561	2.42061	2.09475	2.84735	2.45424
Sema6a	1.38327	1.46711	1.46787	1.43942
Ccdc12	4.89543	4.22275	2.9916	4.0366
1110001J03Rik	4.96483	3.6755	2.66643	3.76892
Akt3	34.5527	32.8814	36.368	34.6007
Mrpl24	16.6738	16.304	17.2747	16.7508
Gle1	16.2502	16.4341	15.0396	15.908
L3hypdh	1.22684	1.01766	0.849786	1.03143
Lyst	6.81786	6.16761	9.96884	7.65144
Slc35e1	15.2506	15.6267	14.3266	15.068
Polr2i	6.98224	4.28456	7.74159	6.33613
Krt10	3.80678	2.6282	2.38942	2.94147
Rmnd1	3.08575	3.25918	3.3754	3.24011
Fbxo5	11.6522	11.0548	4.00446	8.90379
Mtrf1l	2.97452	3.47387	3.26771	3.2387
Rgs17	7.19867	8.3876	9.4575	8.34792
Hdac2	70.4798	50.7833	67.4154	62.8928
Rwdd1	20.6585	21.3522	20.1891	20.7332
Clvs2	0.956185	1.28887	2.08884	1.44463
Stxbp5	3.52102	3.37238	3.57818	3.49052
Hint3	2.85345	3.38904	2.75738	2.99995
Trmt11	4.61544	2.96104	4.51871	4.03173
Katna1	7.28023	8.62538	6.82821	7.57794
Pcmt1	6.11678	6.25495	6.98274	6.45149
Lrp11	3.10854	3.35009	4.32138	3.59334
1700021F05Rik	9.73151	8.58726	8.48176	8.93351
Sec63	15.0075	13.4261	13.4465	13.96
Nr2e1	9.84844	9.74736	3.74349	7.77977
Snx3	23.2088	25.9325	25.741	24.9607
Aig1	1.01915	1.42101	1.80055	1.41357
Adat2	6.1006	5.34236	4.60025	5.34774
Pex3	3.28229	3.67004	3.40795	3.45343
Fuca2	1.49881	1.32582	2.04391	1.62285
Cep57l1	1.46823	1.65297	1.81085	1.64402
Ltv1	14.9727	15.8214	18.3546	16.3829
Plagl1	5.8118	4.46712	2.76005	4.34633
Cd164	10.9133	11.6744	7.31818	9.96864
Utrn	3.43878	3.02583	4.97217	3.81226
Smpd2	1.34875	1.18958	1.43272	1.32368
Mical1	4.23667	3.81579	4.91287	4.32178
Zbtb24	8.04375	8.15848	7.07718	7.7598
Wasf1	24.7534	24.7081	35.2403	28.2339
Gtf3c6	46.1282	35.6937	42.0161	41.2793
Rev3l	16.8736	16.9138	21.259	18.3488
Traf3ip2	2.64872	3.91665	3.2291	3.26482
Fyn	31.4122	29.2386	33.1721	31.2743
Tube1	4.04913	3.97472	3.71365	3.9125
Lama4	1.89772	1.5065	2.28561	1.89661
Prep	29.1387	26.2941	33.5605	29.6644
Perp	1.22734	1.44752	0.801089	1.15865
Arfgef3	3.80993	3.24616	7.09619	4.71743
Reps1	7.49452	5.68934	7.55861	6.91416
Fam184a	3.31543	2.98034	4.05004	3.4486
Asf1a	17.7479	19.8077	13.871	17.1422
Gopc	11.0182	13.8375	11.9888	12.2815
Qrsl1	4.90183	4.18956	3.74192	4.27777
Rtn4ip1	4.58931	4.05114	3.74718	4.12921
Vta1	16.5906	15.4061	16.6223	16.2063
Smpdl3a	3.98821	3.10145	3.02806	3.37257
Reep3	13.0729	14.3486	9.42048	12.2807
Fabp7	246.923	200.604	146.566	198.031
Serinc1	68.141	71.0518	70.5488	69.9139
Hsf2	33.5574	29.1625	30.6378	31.1192
Echdc1	5.33417	8.64244	6.95545	6.97735
Ptprk	6.04329	5.58562	6.76199	6.1303
Nts	0.826591	1.62002	1.8498	1.43214
Dcbld1	2.30795	2.01447	2.22621	2.18288
Slc6a15	10.0868	14.4097	18.4523	14.3162
Ccdc59	8.54694	8.21279	7.94174	8.23382
Lin7a	11.8902	13.9763	20.8335	15.5666
Ppp1r12a	28.1667	23.2011	29.4706	26.9461
P4ha1	4.46131	4.04757	5.62416	4.71101
Septin10	6.58545	6.83614	5.22658	6.21606
Lims1	6.62165	5.42395	5.57446	5.87335
Zwint	45.9865	53.7716	47.1983	48.9855
Ube2d1	36.8302	37.4804	37.0022	37.1043
Cdk1	9.04028	4.89998	3.38626	5.7755
Atp2b1	27.0231	26.8077	38.8103	30.8804
Rhobtb1	0.838975	1.72751	1.59179	1.38609
Arid5b	6.05684	6.547	6.82552	6.47646
Actr6	12.5582	10.192	15.7123	12.8208
Uhrf1bp1l	15.9859	14.6784	15.8957	15.52
Poc1b	3.80049	2.70654	4.85992	3.78899
Dusp6	4.5894	5.75361	7.62499	5.98933
Tmpo	55.0139	49.8627	35.0598	46.6455
Kitl	8.89601	9.84444	9.43001	9.39015
Psen1	27.5904	24.6694	25.7481	26.0026
Sgk1	1.08288	0.868696	1.36047	1.10402
Cep290	5.60979	4.01873	4.5107	4.71307
Ikbip	1.27598	1.38916	1.16211	1.27575
Hbs1l	19.8279	16.3523	19.6071	18.5958
Epb41l2	8.36233	7.3023	6.67647	7.44703
Apaf1	4.21108	4.0567	5.16877	4.47885
Myb	1.91927	1.22216	1.7018	1.61441
Med23	11.6736	9.83792	10.9573	10.823
Ahi1	28.3258	26.0589	35.6667	30.0171
Nedd1	6.49183	6.04946	3.32412	5.28847
Pde7b	5.74081	6.51999	9.24046	7.16709
Mtfr2	3.03395	2.75251	0.94294	2.24313
Map7	1.29269	0.938245	0.819644	1.01686
Stx7	60.816	56.8126	74.3135	63.9807
Pex7	2.63747	3.3048	3.28519	3.07582
Ifngr1	2.33457	2.49084	2.82119	2.54887
Cdk17	33.8895	27.4249	33.7396	31.6847
Snrpf	21.0007	20.651	15.4127	19.0214
Ntn4	5.88606	4.60588	2.46977	4.32057
Ndufa12	2.02525	2.62485	3.66888	2.773
Cep83	23.5706	23.393	24.9893	23.9843
Socs2	4.43068	5.82864	4.33787	4.86573
Nudt4	71.0062	74.8154	42.6877	62.8364
Nuak1	25.7866	27.0491	22.9847	25.2735
Tcp11l2	7.66345	7.87973	10.3215	8.62156
Rfx4	1.22535	1.30627	0.999753	1.17713
Cry1	10.9017	9.97255	13.353	11.4091
Timp3	1.22686	1.47629	1.10784	1.27033
Hsp90b1	59.6956	49.6251	65.2233	58.1813
Ascl1	20.5317	25.0832	10.1715	18.5955
Ccdc53	1.64073	1.06488	2.2595	1.65504
Sirt1	3.63566	3.81752	2.89098	3.44805
Herc4	15.0934	12.9035	16.0223	14.6731
Hnrnph3	28.4165	24.362	25.6012	26.1266
Rufy2	9.70847	10.0837	10.9344	10.2422
Ccar1	53.013	45.7093	54.1677	50.9633
Ddx21	37.2695	39.9506	35.7835	37.6679
Ddx50	35.161	36.0184	30.9918	34.0571
Vps26a	15.0661	14.5801	13.513	14.3864
Supv3l1	5.68689	5.26663	4.71036	5.2213
2010107G23Rik	3.6168	4.38854	4.47941	4.16158
Aifm2	5.81117	6.07528	5.46876	5.78507
H2afy2	123.001	135.372	107.722	122.032
Tysnd1	6.29374	7.22239	6.37599	6.63071
Sar1a	64.7089	65.8281	62.8224	64.4531
Ppa1	26.0026	18.9961	27.5101	24.1696
Eif4ebp2	35.1277	41.1155	33.546	36.5964
Pald1	4.77645	4.75443	6.87147	5.46745
Sgpl1	11.9868	10.3083	9.56771	10.6209
Pcbd1	2.88403	4.44785	1.61337	2.98175
Unc5b	2.15953	1.80855	2.00742	1.99183
Slc29a3	3.22458	3.55118	2.7321	3.16928
Slc16a7	1.45218	1.76167	2.36768	1.86051
Anapc16	3.8777	3.79415	3.62484	3.76556
Ddit4	38.3079	38.6912	37.441	38.1467
Dnajb12	2.9698	3.57777	3.56811	3.37189
Micu1	3.66755	2.84293	4.03805	3.51618
Cand1	23.7118	23.5793	23.9551	23.7487
Tbk1	22.4509	17.6683	20.0248	20.048
Pno1	7.15606	6.58388	8.00708	7.24901
Plek	2.02893	2.00274	2.11886	2.05018
Srgap1	28.549	32.0404	37.9644	32.8513
Egfr	1.82165	1.69006	2.07372	1.86181
Usp15	26.0879	23.6138	34.0441	27.9153
Vps54	6.13502	6.71675	6.47892	6.44356
Tbc1d15	13.501	13.24	10.7821	12.5077
Rab21	21.6501	15.5589	20.7641	19.3244
2310011J03Rik	7.42797	6.41821	5.27709	6.37442
Peli1	17.2333	17.3293	13.2515	15.938
Apc2	37.4137	37.3531	35.8094	36.8587
Thap2	14.2053	16.3971	13.6604	14.7543
Slc1a4	10.3902	10.8861	12.1258	11.134
Rab1a	32.5502	34.1179	32.2653	32.9778
Gamt	0.996343	1.3171	1.19442	1.16929
Ptprr	0.994958	0.960129	1.44221	1.13243
Actr2	54.8793	63.0542	54.8787	57.6041
Ndufs7	8.26909	5.70898	8.72592	7.568
Ptprb	1.7301	1.84804	1.97237	1.85017
Mum1	3.60515	3.36266	3.08206	3.34995
Meis1	2.49373	2.04563	2.26711	2.26882
Uqcr11	10.5189	10.116	12.5546	11.0632
Kcnmb4os1	5.19093	4.62387	6.86429	5.5597
Cnot2	15.6933	12.694	16.425	14.9374
Tcf3	9.80256	7.15212	7.39668	8.11712
Frs2	17.8274	19.2225	15.2764	17.4421
Yeats4	57.7609	45.4333	48.0858	50.4266
Cobl	3.04543	3.53874	5.73394	4.10604
Rab36	1.92837	2.45226	2.33901	2.23988
Grb10	15.8443	13.2255	8.09953	12.3898
Adora2a	10.8184	10.191	15.7965	12.2686
Snrpd3	40.1168	35.3645	40.4105	38.6306
Nav3	11.5353	11.1473	14.3575	12.3467
Mdm2	8.385	8.71777	7.06994	8.05757
E2f7	1.95363	2.04449	0.999783	1.66597
Csrp2	42.7615	36.3301	46.9522	42.0146
Osbpl8	20.8778	20.2733	21.9614	21.0375
Mknk2	12.875	11.1193	11.5318	11.842
Cabin1	19.0515	17.365	21.0838	19.1668
Ap3d1	44.804	35.8901	46.8666	42.5202
Phlda1	7.82413	7.23589	4.895	6.65167
Sf3a2	15.9588	13.9843	14.1546	14.6992
Mdm1	13.2128	10.6878	10.0172	11.3059
Timm13	29.3621	26.6102	27.5262	27.8328
Vps13d	4.46473	3.49067	5.61129	4.52223
Llph	26.3052	35.0028	22.2386	27.8489
Tmbim4	2.4403	1.83556	2.03545	2.10377
Helb	2.87986	2.33326	1.91094	2.37469
Prmt2	19.2676	17.7027	22.8892	19.9532
Dip2a	5.56605	4.31057	6.27612	5.38425
Hmg20b	2.17293	1.84638	1.60112	1.87348
Fzr1	13.2601	8.81703	11.6781	11.2518
Ncln	6.57066	6.06371	7.35203	6.66213
Hcfc2	5.90288	4.50864	5.77493	5.39548
Nfyb	12.7098	11.7807	11.116	11.8688
Txnrd1	87.2833	78.8579	75.2527	80.4647
D10Wsu102e	15.6803	16.468	14.0112	15.3865
Aldh1l2	9.5811	10.3929	10.8381	10.2707
Wdr82	43.044	43.4236	41.126	42.5312
Glyctk	1.54013	1.20124	0.951666	1.23101
Pofut2	8.6742	11.7331	11.5685	10.6586
Slc36a1	1.61579	5.13316	4.83105	3.86
Adarb1	1.50515	1.55008	2.13021	1.72848
Appl2	2.56933	2.9016	2.03814	2.50302
Sumo3	6.06108	7.67608	16.4149	10.0507
Hint1	80.424	76.9396	74.0656	77.1431
Lyrm7	1.11664	1.82351	0.992201	1.31078
Fbxw11	16.6803	16.7559	17.7259	17.054
Stk10	2.94905	2.32096	2.86245	2.71082
Papolg	10.9234	9.22268	10.6189	10.255
Pfkl	16.7834	13.1942	21.4111	17.1296
Pus10	3.43264	2.69073	4.34016	3.48784
Pex13	7.41326	8.15038	6.86471	7.47612
1810043G02Rik	1.01151	0.96909	1.32796	1.10285
Mpg	4.75888	4.90419	4.51188	4.72498
Ahsa2	11.1105	16.2573	10.6498	12.6725
Nprl3	2.57937	3.02292	3.07287	2.89172
Xpo1	39.5884	31.0844	35.5816	35.4181
Nsg2	337.822	352.753	362.893	351.156
Cpeb4	10.0299	12.4075	9.83009	10.7558
Asb3	3.68509	2.86125	3.57993	3.37542
Cdc34	15.4326	16.0836	12.1022	14.5395
Tpgs1	6.88699	4.80627	7.3108	6.33469
Chac2	3.50014	4.17352	5.31511	4.32959
Erlec1	6.82446	5.11133	6.06547	6.00042
Shc2	4.04156	4.16625	5.57082	4.59287
Sptbn1	27.8225	26.3732	38.3578	30.8512
Wdpcp	1.28431	1.04123	0.917262	1.08094
Mdh1	58.1	44.6243	71.0521	57.9254
Ccng1	5.94623	5.44381	5.14125	5.51043
Nudcd2	5.60939	4.58024	3.64257	4.61073
Polrmt	3.40656	2.79863	3.6246	3.2766
Hmmr	6.86203	5.90545	3.03468	5.26739
Hcn2	1.29913	1.4144	3.60906	2.10753
Acsl6	5.67939	5.34664	8.65995	6.562
Zfp354b	1.08713	0.946849	1.11909	1.05102
Cyfip2	26.4999	22.9279	27.1751	25.5343
Ppp2ca	55.7563	50.5162	58.0461	54.7729
Hnrnpab	237.281	224.08	205.019	222.127
Phykpl	12.0838	16.8851	9.23069	12.7332
Hspa4	53.4422	45.1538	52.9251	50.507
Cnot6	34.9972	35.9787	29.1314	33.3691
Gfpt2	3.81357	3.60556	3.25645	3.55853
Zfp354a	1.88617	1.66718	1.77614	1.77649
Mapk9	3.71804	3.07865	3.86721	3.55463
Canx	34.3178	29.486	39.7239	34.5092
Gnb2l1	80.8017	66.6712	89.4413	78.9714
Rufy1	10.1305	6.79707	8.5015	8.47637
Rnf130	24.033	17.1492	23.6682	21.6168
Rad50	5.1034	4.88938	4.47034	4.82104
3010026O09Rik	4.93922	3.5197	3.51691	3.99194
Clk4	14.3482	13.3226	13.5173	13.7294
Sar1b	28.9598	22.3457	28.9431	26.7495
Pdlim4	2.19723	1.61628	1.26246	1.69199
Cdkl3	2.15914	2.37285	2.21077	2.24759
Ube2b	40.9923	38.6337	42.9766	40.8675
Cdkn2aipnl	23.4721	27.3412	20.3863	23.7332
Kremen1	2.3301	2.37311	1.90634	2.20318
Nefh	1.21697	1.53693	1.41617	1.39002
Med7	2.49856	4.08027	2.79568	3.12484
Tnip1	1.63784	1.23449	1.55068	1.47434
Vdac1	68.461	83.9428	71.0404	74.4814
Slu7	21.6798	18.8024	19.1414	19.8746
Ascc2	16.3955	11.0833	11.9105	13.1298
Hus1	1.21132	1.23313	1.02092	1.15513
Pttg1	2.46055	0.669694	1.78955	1.63993
Tns3	3.45103	3.20253	2.35363	3.0024
Btg2	15.1684	15.7422	6.42408	12.4449
Igfbp3	2.5183	2.46194	3.91043	2.96356
Pes1	25.4393	28.3805	22.3878	25.4025
Adcy1	9.64517	10.1196	21.9355	13.9001
Tcn2	2.51316	2.57023	1.95983	2.34774
Gabrg2	7.43227	6.72641	7.32125	7.15997
Smtn	2.31619	1.81708	2.28673	2.14
Arf5	36.7264	25.867	40.373	34.3221
2310033P09Rik	9.38079	9.5541	10.4963	9.81039
Guk1	16.3375	13.9934	18.367	16.2326
Rnf185	15.8225	18.009	14.6863	16.1726
Limk2	22.8688	24.0113	25.9409	24.2737
Patz1	4.97423	7.26861	4.28989	5.51091
Eif4enif1	9.91601	10.2265	9.90644	10.0163
Trim11	4.75837	5.20957	4.5166	4.82818
Ogdh	17.223	14.9695	17.541	16.5778
Drg1	18.1596	16.5147	18.5248	17.733
Rtn4	51.3301	49.6302	52.3313	51.0972
Mtif2	9.20531	9.49785	8.2804	8.99452
Rps27a	14.8421	12.5594	12.8292	13.4102
Cfap36	15.4712	12.2768	19.2615	15.6698
Smek2	16.409	9.8097	12.8611	13.0266
Pnpt1	10.5723	5.87447	11.9277	9.45815
Pold2	7.49449	5.17806	6.20871	6.29375
Zkscan17	6.88258	6.87195	4.82812	6.19422
Polm	2.64312	2.50628	2.48042	2.54327
Pgam2	2.31446	1.25993	2.33088	1.96842
Dbnl	20.3945	18.2758	20.8014	19.8239
Mrps24	3.00885	2.85758	2.29219	2.71954
Ccdc117	10.2056	11.6131	8.70957	10.1761
Dynll2	52.9187	30.2301	79.9451	54.3646
Xbp1	12.524	14.0581	17.4925	14.6916
Supt4a	21.5882	26.9218	18.446	22.3187
Septin4	1.0849	0.836648	1.18863	1.03672
2810021J22Rik	9.30259	9.27495	8.16273	8.91342
Ska2	20.655	22.437	16.3017	19.7979
Prr11	6.86386	6.80849	2.84448	5.50561
Smg8	7.39135	7.94706	6.0615	7.1333
Rnf187	107.038	117.185	105.257	109.827
Tubd1	1.77199	1.69773	2.61722	2.02898
Mrpl22	10.8939	13.5074	12.6971	12.3661
Cnot8	30.5386	36.106	25.2798	30.6415
Rps6kb1	9.87565	9.46147	9.90487	9.74733
Sap30l	15.7094	15.0799	11.9074	14.2322
Galnt10	2.56908	2.83027	3.28526	2.89487
Rnft1	2.20001	2.48071	2.24185	2.30752
Mfap3	10.6953	12.2183	8.38513	10.4329
Fam114a2	24.2615	25.7417	22.2592	24.0875
Gria1	10.9501	14.3763	19.168	14.8315
Ppm1d	11.271	11.2482	9.72124	10.7468
Znhit3	5.1943	4.66876	5.00105	4.95471
Myo19	2.48048	2.49437	3.07207	2.6823
Prpsap2	17.5023	16.9869	13.8907	16.1266
Ggnbp2	13.5651	12.1765	11.9872	12.5763
Acaca	5.1697	5.86844	5.81666	5.61827
Shmt1	2.45118	2.55739	1.63796	2.21551
Llgl1	25.3985	21.7596	19.3358	22.1647
Drg2	18.3947	17.8716	15.4366	17.2343
Srebf1	4.60552	4.02503	3.90036	4.17697
Tom1l1	2.16624	1.60371	1.97786	1.91594
Cox11	5.71535	7.01422	6.97629	6.56862
Stxbp4	2.97373	3.15535	2.16194	2.76367
Bzw2	200.069	199.039	256.727	218.612
Elac2	8.00556	6.09465	6.97781	7.02601
Twistnb	7.44566	8.83486	6.5526	7.61104
Atxn7l1	2.6644	2.80525	2.15926	2.54297
Sypl	3.55427	4.0192	3.20793	3.5938
Pdia6	35.1799	29.7788	39.7041	34.8876
Nampt	14.1959	15.0362	17.1759	15.4694
Nbas	7.86936	6.43288	8.62489	7.64238
Tspan13	55.3033	52.4668	63.3477	57.0393
Rock2	17.4235	15.2703	21.5319	18.0752
Laptm4a	107.575	86.1966	98.4047	97.3921
Fam49a	29.2078	31.0998	41.3004	33.8694
Snx13	8.1618	6.85236	8.70296	7.90571
Sdc1	3.77435	3.45168	2.63527	3.2871
Lpin1	7.81093	8.02316	9.9178	8.58396
Pum2	21.5841	21.5292	18.9791	20.6975
Nrcam	23.7329	21.0634	28.3219	24.3727
Rgs9	2.57586	1.23047	4.73501	2.84711
Trib2	30.5535	34.7432	26.4113	30.5693
Hs1bp3	3.94371	4.86602	4.92749	4.57907
Fam84a	80.9575	84.0671	87.0439	84.0228
Smc6	19.8484	17.1891	21.3546	19.464
Amz2	25.8203	28.5836	27.7298	27.3779
Gna13	14.3827	16.8783	12.2308	14.4973
Prkar1a	108.601	105.836	113.355	109.264
Rdh14	8.057	7.47753	7.38945	7.64133
Map2k6	12.9511	10.8902	10.6623	11.5012
Klhl29	19.4397	24.6213	29.6302	24.5637
Trappc12	11.6484	12.5348	12.3794	12.1875
Adi1	4.12254	3.83676	2.90159	3.6203
Rnaseh1	9.87474	8.71675	10.1532	9.58155
Ubxn2a	6.96728	8.12393	5.25871	6.78331
Fkbp1b	6.95089	9.94568	8.88857	8.59505
Cmpk2	3.2222	3.83897	4.82979	3.96365
Pfn4	2.08587	2.39038	1.22832	1.90153
Itsn2	8.96296	7.63672	13.5898	10.0632
Rnf144a	20.7115	20.4169	16.3485	19.159
Id2	40.8751	43.8342	35.2869	39.9987
Mboat2	22.9673	23.4938	22.9036	23.1216
Ncoa1	47.0938	49.7404	68.1314	54.9885
Dus4l	3.62901	4.90864	3.44528	3.99431
Rrm2	28.3351	26.5229	11.4652	22.1077
Bcap29	7.86475	8.06464	7.67441	7.86794
Cenpo	2.22146	2.31516	1.89078	2.14246
Klf11	4.0948	4.28656	3.78874	4.0567
Adcy3	3.66547	3.73858	5.05116	4.15174
Dnajc27	4.71916	6.48986	5.55829	5.5891
Efr3b	39.0512	40.0581	40.3059	39.8051
Cbll1	5.12047	5.62255	4.91795	5.22032
Dnmt3a	9.89524	9.34579	10.588	9.94301
Dld	49.452	42.8821	52.8088	48.381
Kif3c	61.2314	61.7799	61.811	61.6074
Sh3yl1	3.39905	3.25651	5.02026	3.89194
Rab10	69.9397	71.0796	74.7251	71.9148
Pxdn	15.5183	15.2367	17.1547	15.9699
Ddx52	13.9233	12.2479	12.0893	12.7535
Taf15	38.5734	27.6953	37.5839	34.6176
Rasl10b	9.74017	9.71094	8.73288	9.39466
Cdc27	22.3829	18.711	18.2942	19.796
Mettl2	8.26723	6.3318	7.15293	7.25065
Nle1	2.9807	2.87541	3.884	3.24671
Tlk2	8.09969	7.10013	7.67553	7.62511
Rffl	7.27473	7.27124	1.65557	5.40051
Lig3	9.11125	8.68276	9.22824	9.00742
Map3k3	12.1203	10.3387	9.18089	10.5466
Asic2	1.91506	1.29068	2.09178	1.76584
Ddx42	48.4753	48.31	45.5986	47.4613
Ftsj3	12.9436	9.86059	10.7014	11.1686
Psmc5	56.0001	42.7565	56.0139	51.5902
Adap2	1.40011	0.914617	1.56657	1.29376
Ern1	3.1813	2.60756	3.08908	2.95931
Nf1	8.00469	6.64183	9.34791	7.99814
Pecam1	2.25445	1.62841	2.54681	2.14322
Polg2	1.151	1.28695	1.04421	1.16072
Ddx5	173.056	212.652	169.657	185.122
Psmd12	26.8858	20.6657	24.6514	24.0677
Helz	6.47634	6.2593	6.44551	6.39372
Cacng4	68.6991	91.42	80.6086	80.2426
Slc9a3r1	6.36297	4.5083	4.40741	5.0929
Nt5c	3.93685	3.98532	4.17315	4.03178
Hn1	144.966	156.881	134.536	145.461
Sumo2	1.50472	1.55196	1.15197	1.40288
Nup85	16.6141	12.8338	15.3145	14.9208
Gga3	7.88107	8.82301	6.92569	7.87659
Cluh	6.65534	6.7385	7.79429	7.06271
Slc25a19	3.27268	4.36591	3.50712	3.71524
Pafah1b1	18.4104	21.0554	8.85301	16.1063
2310067B10Rik	11.9622	10.7317	13.155	11.9496
Recql5	3.3894	2.99818	2.89176	3.09312
Sap30bp	15.8009	13.2152	15.2602	14.7588
Galk1	8.4352	6.02201	8.20057	7.5526
Unk	12.2532	11.5687	9.40032	11.0741
Mrpl38	4.10257	3.79907	4.06284	3.98816
Fbf1	12.6016	10.902	12.1331	11.8789
Acox1	21.2579	20.5759	21.0427	20.9588
Ten1	4.94018	5.0199	4.91349	4.95786
Srp68	30.3344	20.7728	25.402	25.503
Tsen54	3.05781	3.00538	2.51857	2.86059
1200014J11Rik	4.3985	3.86641	3.91295	4.05929
Camkk1	3.20191	2.65935	4.76459	3.54195
Ankfy1	6.78927	5.99638	8.12056	6.96874
Exoc7	19.8082	15.4545	20.8267	18.6964
Ube2g1	22.4246	25.3837	23.488	23.7654
Tekt1	1.77225	1.47546	1.04984	1.43252
Med31	8.70857	8.04794	6.34505	7.70052
Ube2o	22.2961	22.2909	27.7782	24.1217
Txndc17	22.8075	26.1875	23.9858	24.3269
4933427D14Rik	7.83987	7.72242	9.84946	8.47058
Fam64a	9.56888	9.83571	3.88794	7.76418
Cygb	2.5857	3.35989	2.79979	2.91513
Wscd1	4.81846	4.94611	3.61999	4.46152
1810032O08Rik	2.61701	1.35883	1.93713	1.97099
Mxra7	1.0707	1.09711	0.845622	1.00448
Rabep1	10.2191	9.32195	12.6441	10.7284
Mfsd11	3.30793	3.34193	3.77972	3.47652
Kif1c	2.50961	2.17221	2.30225	2.32802
Sec14l1	16.0091	16.1338	17.332	16.4917
Mink1	7.28746	7.38739	9.29681	7.99056
Slc46a1	4.50057	5.78174	4.53222	4.93818
0610010K14Rik	4.37835	4.10598	4.70498	4.39643
Eral1	8.82769	8.59503	7.06677	8.16316
Dhrs13	3.83961	4.70276	4.7356	4.42599
Blmh	10.5022	9.22594	10.3194	10.0159
Cpd	6.22141	7.33164	6.63688	6.72998
Timm22	6.38483	6.37627	6.01605	6.25905
Nxn	4.09657	3.2276	3.19656	3.50691
Fam101b	3.65375	4.88196	3.46882	4.00151
Doc2b	7.04406	10.5811	11.7727	9.79929
Ywhae	283.686	281.103	301.649	288.813
Prpf8	69.919	51.1196	64.6977	61.9121
Nme2	45.2092	40.5093	51.0117	45.5767
Spag9	27.7881	26.0345	22.8343	25.5523
Luc7l3	22.8969	22.3084	23.2019	22.8024
Ankrd40	9.50267	9.93179	8.50616	9.31354
Cacna1g	1.41779	1.52989	2.68141	1.87637
Xylt2	3.1422	2.56573	2.55703	2.75499
Lrrc59	42.366	39.8483	41.2046	41.1396
Slc35b1	18.3483	14.1725	21.0325	17.8511
Snx11	7.815	8.54158	8.26426	8.20695
Scrn2	1.9329	1.67112	1.463	1.689
Lrrc46	1.01864	1.42601	1.30261	1.24909
Cacnb1	9.94042	9.91473	12.8842	10.9131
Fbxl20	10.014	10.1213	8.68216	9.60584
Dlg4	22.1047	21.1391	32.7966	25.3468
A230052G05Rik	2.70273	2.75849	2.17352	2.54491
Dvl2	4.9009	3.86955	3.80402	4.19149
Nr1d1	9.60467	11.6051	11.8028	11.0042
Per1	4.18725	3.50864	5.02736	4.24109
Vamp2	37.9595	46.7487	49.7573	44.8218
Tmem107	0.936535	1.0196	1.30986	1.08866
Aurkb	4.21643	2.87816	2.09682	3.0638
Ctc1	11.1122	9.30112	10.1163	10.1766
Pfas	3.20956	2.79242	3.76004	3.25401
Myh10	35.3036	27.1367	32.4257	31.622
Ntn1	12.1602	15.4353	17.9046	15.1667
Stx8	2.49647	2.08878	2.06915	2.21813
Adprm	3.66997	2.98517	3.1624	3.27251
Top2a	36.5338	24.5116	13.3357	24.7937
Acly	51.2531	41.1454	47.3341	46.5775
Kat2a	14.6021	11.5407	16.672	14.2716
Stat5b	5.0405	5.37931	6.60465	5.67482
Tmem101	7.25467	7.06678	6.57938	6.96694
Lsm12	11.7981	13.0432	10.9555	11.9323
Ubtf	13.3574	12.2083	15.1136	13.5598
Ccdc43	5.44578	5.72083	4.98877	5.38513
Adam11	4.61753	3.76481	6.09984	4.82739
Higd1b	2.34907	2.95076	3.23496	2.84493
Eftud2	14.5801	10.4018	13.2141	12.732
Dcakd	26.9725	28.0546	26.3389	27.122
Nmt1	17.8725	16.6346	16.3904	16.9658
Map3k14	1.22937	1.1364	1.0122	1.12599
Gosr2	21.7694	23.9804	20.0427	21.9308
Klhl28	9.80978	10.6058	9.60432	10.0066
Fkbp3	106.554	70.1846	96.4828	91.0737
Foxg1	18.3478	16.7886	14.1125	16.4163
Scfd1	21.0138	10.1229	20.7037	17.2802
Coch	4.09535	5.21429	7.61138	5.64034
Strn3	32.0306	32.7368	32.8095	32.5256
Ap4s1	7.51144	9.12858	10.3594	8.9998
Dtd2	1.38093	1.19024	1.60951	1.39356
Gtf2a1	8.74602	8.60923	7.03473	8.12999
Sel1l	11.0471	9.79386	10.2454	10.3621
Dnaaf2	5.90729	6.18156	4.04288	5.37724
Pole2	4.2441	1.49851	2.31026	2.68429
Klhdc2	18.7773	17.4628	18.8341	18.3581
Nemf	27.4316	16.2693	28.3552	24.0187
Sec23a	26.6837	24.4027	29.633	26.9065
L2hgdh	3.72772	4.31207	3.5193	3.85303
Cdkl1	1.26629	0.501233	2.31846	1.362
Trappc6b	36.7454	41.8616	34.0024	37.5364
Pnn	78.6329	79.8725	75.7552	78.0869
Ctage5	3.32142	3.32207	3.47468	3.37272
Galc	7.02005	7.19971	6.37493	6.8649
Spata7	2.14156	2.56469	2.90974	2.53866
Ptpn21	2.74458	2.69293	1.63026	2.35592
Npas3	2.18268	2.37632	1.25812	1.93904
Zc3h14	35.8737	37.9936	31.9767	35.2813
Ttc8	6.05424	4.9435	5.95314	5.6503
Polr2h	10.8153	16.156	13.2273	13.3995
Ppp2r3c	22.0808	16.7039	18.9842	19.2563
1110008L16Rik	1.50596	1.68778	1.43724	1.54366
Psma6	64.2641	52.7513	66.9986	61.338
Nfkbia	9.12333	10.3352	7.44922	8.96925
Ralgapa1	17.8725	15.7364	22.2645	18.6245
Mbip	16.7496	16.9729	18.8857	17.5361
Gstz1	14.9467	14.2386	10.4526	13.2126
Sptlc2	7.24268	8.05782	7.86736	7.72262
Ahsa1	77.2213	56.5714	83.6588	72.4838
Vipas39	36.2792	28.9177	33.9084	33.0351
Snw1	57.8655	53.9851	45.0497	52.3001
Slirp	5.77306	4.10131	4.05093	4.64177
Adck1	8.01023	7.81385	8.89112	8.2384
Nova1	14.1374	14.0005	14.2648	14.1342
Mthfd1	16.3775	9.67929	16.9508	14.3359
Ppp2r5e	31.9862	28.8803	32.668	31.1782
Sgpp1	8.36423	9.87034	10.4061	9.54688
Akap5	4.79249	5.68111	5.98848	5.48736
Sptb	1.64552	1.38801	2.77012	1.93455
Rab15	4.1048	5.63938	7.87361	5.8726
Fut8	7.27859	7.73782	8.43162	7.81601
Atl1	34.6349	36.0547	44.7752	38.4883
Sav1	13.4033	14.4245	11.9805	13.2695
Nin	9.15936	8.65071	9.3	9.03669
Trim9	6.46859	7.15644	8.32204	7.31569
Tmx1	18.5288	19.9501	18.2764	18.9184
Actr10	26.9738	22.6828	31.2093	26.9553
Timm9	11.8412	18.9215	25.0027	18.5885
Rtn1	60.6003	43.199	73.9964	59.2652
Lrrc9	2.11212	1.74856	2.65869	2.17312
[truncated: 10,847 more rows]

## Sheet: P0
Supplementary Table 1. Genes identified at 5 time-points
Sheet3: A list of 13,212 genes identified in at least two of three replicates of P0.
GeneSymbol	P0_WT1_FPKM	P0_WT2_FPKM	P0_WT3_FPKM	P0_WT_FPKM_Mean
Gnai3	53.1705	54.2368	57.8707	55.0926
Cdc45	2.86823	4.10635	4.10974	3.69477
H19	1.4476	2.30507	2.66965	2.14077
Scml2	2.05124	1.77641	2.30644	2.0447
Narf	16.9694	19.4426	17.2397	17.8839
Cav2	1.65967	0.993051	1.41645	1.35639
Klf6	9.54224	12.2062	12.3947	11.3811
Scmh1	11.6458	14.2397	9.49383	11.7931
Cox5a	190.545	148.495	153.356	164.132
Fer	9.60728	10.6972	9.65055	9.98501
Xpo6	4.35284	4.53548	4.15292	4.34708
Tfe3	1.24086	1.15193	1.24586	1.21289
Axin2	2.33287	2.56094	1.8409	2.2449
Brat1	2.72711	2.54094	2.37786	2.54864
Gna12	16.0921	17.2428	18.1268	17.1539
Dlat	10.3655	10.8165	10.1602	10.4474
Sdhd	49.3243	39.6177	38.2529	42.3983
Ccnd2	24.2625	47.732	43.2017	38.3987
Gpr107	4.94805	5.40472	5.00084	5.11787
Nalcn	17.1161	14.7648	13.7265	15.2025
Th	2.70048	1.533	1.11309	1.78219
Drp2	22.1005	22.8221	12.9838	19.3022
Lhx2	2.68431	3.92609	3.78127	3.46389
Gmpr	11.287	7.96462	5.8789	8.37684
Mid2	3.09736	3.25045	2.80677	3.05153
Trim25	1.98623	2.53221	1.73113	2.08319
Dgke	4.204	3.69693	4.40524	4.10206
Scpep1	7.72636	9.49435	10.4427	9.22114
Mnt	10.4192	10.8326	11.4512	10.901
Hddc2	5.30023	3.88212	4.04322	4.40852
Tpd52l1	6.39391	3.70487	4.03707	4.71195
Cdh4	8.23053	6.91772	10.7042	8.61748
Ckmt1	5.65685	3.23359	2.95565	3.9487
Bcl6b	1.0092	1.15317	1.02486	1.06241
Arvcf	8.03925	8.83707	8.68467	8.52033
Comt	9.5608	7.82542	7.60153	8.32925
Rtca	22.9768	19.9865	20.682	21.2151
Dbt	4.01906	5.36716	5.34209	4.90944
Dazap2	49.4561	51.3258	56.2863	52.356
Mcts1	23.658	18.7039	19.4704	20.6108
Trappc10	20.7046	20.9388	21.0253	20.8896
Ccm2	6.00102	4.37175	4.70451	5.02576
Tbrg4	4.16467	5.0514	3.99059	4.40222
Ndufa9	27.5622	26.6901	27.8781	27.3768
Lck	1.44106	0.998738	0.986245	1.14201
Cttnbp2	6.03059	7.2603	5.23394	6.17494
Galnt1	7.09811	7.36908	7.91901	7.46206
Mkrn2	23.2955	20.9204	22.804	22.34
Raf1	22.6111	18.406	26.3616	22.4595
Septin1	0.994167	1.14441	1.4957	1.21143
Pdgfb	2.09358	1.94152	2.30068	2.11193
Grasp	4.61816	3.61847	4.12907	4.1219
Acvr1b	35.3603	32.3147	30.3531	32.676
Tom1l2	8.19521	8.35665	8.52646	8.35944
Zfp385a	13.2746	12.5763	11.0934	12.3148
Itga5	0.97048	1.47855	1.20455	1.21786
Gabra2	2.77439	4.03368	3.04109	3.28306
Wdr77	5.39149	4.1541	3.9607	4.5021
Atp5f1	39.628	32.6473	28.9268	33.734
Sox9	11.9154	17.1066	13.6456	14.2225
Hnrnpd	26.5882	19.5903	23.3233	23.1673
Dynlt1c	2.14328	1.53382	2.08264	1.91991
C1d	20.7716	16.8781	19.6083	19.086
Gm2a	7.11164	6.27543	6.46805	6.61837
Krit1	2.94072	3.7685	3.80407	3.50443
Clcn4	59.1498	51.8695	53.3856	54.8016
Sema4f	5.84266	4.46773	4.7327	5.01436
Myo18a	8.33354	8.29411	9.02147	8.54971
Sez6	12.2729	14.7923	17.2199	14.7617
Loxl3	1.67986	1.93048	2.07963	1.89666
Kat2b	5.89115	8.38643	7.53374	7.27044
Rab5b	38.3396	36.7089	34.8867	36.645
Spg7	6.47131	6.25699	6.40015	6.37615
Rpl13	3.27001	3.5999	3.59718	3.48903
Chmp1a	27.4185	25.5782	26.1468	26.3812
Rpa1	4.28937	8.15756	6.74262	6.39652
Tubgcp3	4.86038	5.39254	5.68352	5.31214
Polr3d	16.7861	15.6578	13.6066	15.3502
Ddx3x	87.464	90.7338	104.708	94.302
Kcnn3	0.901332	2.94881	3.54	2.46338
Usp32	11.085	12.6732	13.3572	12.3718
Txnrd3	8.61635	6.33541	6.65072	7.20083
Znf512b	18.248	17.6812	18.2766	18.0686
Dnajc5	11.7775	10.6821	11.4442	11.3013
Tpd52l2	1.68935	1.72579	1.857	1.75738
Fmr1	9.40441	9.51751	10.0008	9.64091
Bcl11a	38.0635	37.7058	38.1326	37.9673
Il4	4.77306	4.3347	4.95636	4.68804
Pxmp4	3.11198	2.61075	2.77266	2.83179
Dlg3	9.9611	11.1069	10.9932	10.6871
Mmp11	7.76363	7.57809	5.22646	6.85606
Smarcb1	10.0533	9.01865	8.96524	9.34573
Hip1r	15.9146	11.4898	12.588	13.3308
Nsun5	2.98471	3.52419	3.62981	3.37957
Top1mt	9.6306	7.05986	6.55162	7.74736
Gm38393	6.94824	10.6989	12.4886	10.0452
Mmp14	6.07315	7.26199	7.69725	7.0108
Oxa1l	17.9816	17.9423	18.3276	18.0838
Heatr6	8.04429	9.08872	8.22877	8.45393
Ilf2	19.8355	24.1119	22.6191	22.1888
Chtop	14.9243	10.0183	8.025	10.9892
Snapin	3.19233	4.85273	3.10835	3.7178
S100a4	1.91085	1.94077	1.91658	1.92273
S100a6	2.68359	2.01288	2.73302	2.47649
Mapk7	4.30665	5.33004	5.04646	4.89438
Epn2	9.61284	10.5286	9.65772	9.93305
B9d1	5.79144	5.11154	4.40665	5.10321
Sec24b	11.5882	12.585	12.8747	12.3493
N4bp3	3.24814	2.1549	2.47434	2.62579
Rmnd5b	10.5307	12.0746	11.5481	11.3845
Nhp2	16.742	14.523	15.0675	15.4442
Vps9d1	5.50826	6.36896	5.07359	5.65027
Zfp276	1.40157	1.64834	1.70171	1.58387
Mfsd10	2.30909	2.02139	2.48746	2.27265
Luzp1	1.80091	2.04606	1.88113	1.90937
Kctd10	10.7737	11.3762	11.9186	11.3562
Poldip2	18.9235	18.6427	18.0011	18.5224
Ift20	13.7165	12.6418	11.3118	12.5567
Col6a1	17.0916	23.476	18.419	19.6622
Pcbp3	5.95249	5.83497	4.8779	5.55512
Araf	7.64773	9.11456	8.08951	8.28393
Cfp	4.36811	6.19818	5.179	5.24843
Uxt	1.10321	1.66476	1.32777	1.36525
Cnnm3	4.83718	6.62715	6.12843	5.86426
Lman2l	6.90817	7.24624	7.23961	7.13134
Mcm3ap	17.6046	20.3411	19.7111	19.2189
Pcnt	4.06913	5.89379	5.80331	5.25541
Mxd1	3.78293	4.97801	4.77472	4.51189
Gmcl1	7.0702	8.2309	7.49929	7.60013
Snrnp27	13.9975	13.9841	15.5354	14.5057
Ocrl	6.02008	5.33741	6.10893	5.82214
Calm1	72.7593	57.1313	57.0583	62.3163
Agpat3	15.4081	14.5549	14.934	14.9657
Sema6b	22.173	20.0248	19.4528	20.5502
Uhrf1	4.45518	6.83342	7.56133	6.28331
Dpp9	13.8897	15.0842	15.5333	14.8357
Ramp2	1.53654	1.18129	1.28032	1.33272
Lsr	0.85292	1.03959	1.40678	1.09976
Gramd1a	33.278	24.5172	20.3317	26.0423
Gabrg1	1.98378	1.09771	1.7578	1.6131
Ckb	216.818	183.332	194.234	198.128
Sp1	4.35207	4.76593	5.61038	4.90946
Myg1	3.76011	4.05839	4.28027	4.03292
Rarg	1.22509	1.20603	1.36109	1.26407
Pfdn5	30.927	28.4314	26.6648	28.6744
Efnb2	28.817	36.3884	35.2429	33.4828
Rrp15	6.7127	5.87699	6.22074	6.27014
Rnd2	10.1546	16.0415	13.2462	13.1474
Srr	3.43513	3.8723	4.16664	3.82469
Sync	1.77236	1.20573	1.6371	1.53839
Fndc5	2.11487	1.28883	1.04132	1.48167
Fbxo9	7.9738	8.55006	8.44314	8.32233
Ccdc132	6.38817	6.1316	6.43936	6.31971
Hars	50.9963	52.625	54.9433	52.8549
Zmat2	44.778	45.6124	49.5037	46.6314
Ube2c	4.58934	9.20627	8.63081	7.47548
Smg5	11.8575	11.5106	12.0085	11.7922
Cct3	24.0833	23.1214	24.7193	23.9747
Glmp	1.00223	1.11377	0.981567	1.03252
Mef2d	24.0539	19.8859	22.2048	22.0482
Snd1	10.5124	8.6754	8.7573	9.31503
Slc19a1	2.53239	2.43568	2.50887	2.49231
Kpnb1	49.8063	54.9793	56.0703	53.6186
Npepps	14.7968	16.1803	17.0389	16.0053
Mrpl10	15.2439	13.8393	13.8928	14.3253
Cyp51	27.0763	30.2191	29.2208	28.8387
Tcf25	82.8405	77.9148	84.5025	81.7526
Tubb6	2.94782	4.42205	4.82161	4.06383
Def8	10.079	8.07933	8.85917	9.00583
Nkx2-1	13.2064	8.32398	12.5279	11.3528
Itga3	2.51873	1.84676	1.84734	2.07095
Foxm1	2.59259	3.47949	3.82164	3.2979
Itfg2	2.21	2.4594	2.41418	2.3612
Nrip2	2.0007	1.89401	1.89369	1.92947
Tulp3	2.52903	3.53535	3.04393	3.0361
Gtf2h4	1.37708	1.52584	1.63232	1.51175
Tubb5	549.9	507.885	502.591	520.125
Jup	5.59864	5.61147	5.02822	5.41278
Fkbp10	1.15662	1.12057	1.82043	1.36587
Nom1	3.86058	4.08944	3.88624	3.94542
Ergic1	18.2845	18.1427	16.6453	17.6908
Ifrd1	6.1773	6.10892	5.78276	6.02299
Stk38l	2.40773	2.28249	2.33443	2.34155
Brpf1	3.07848	3.47948	3.30671	3.28822
Akr1b3	1.32493	1.10825	1.20381	1.21233
Gstt1	1.85047	1.73493	2.56982	2.05174
Ddt	10.4245	7.9411	7.18828	8.51797
Ddx18	5.07891	6.19039	5.54695	5.60542
Ubl3	4.51997	4.07801	3.87694	4.15831
Gramd3	3.16081	3.79036	2.88388	3.27835
Eef1e1	48.386	42.3488	48.7891	46.508
Akt1	46.5604	45.1983	46.9144	46.2244
Tcirg1	1.38281	1.26406	1.18256	1.27648
Naglu	1.18639	1.10576	1.46989	1.25401
Coasy	6.37953	6.23629	6.39215	6.33599
Smo	4.01733	5.15416	5.11515	4.76221
Crnkl1	6.99446	9.30015	9.00161	8.43207
Rin2	4.74301	4.27062	4.11435	4.376
Chordc1	28.3075	38.2461	34.6507	33.7347
Rtcb	55.2687	51.8225	54.5033	53.8648
Pwp1	17.4554	17.4467	17.8028	17.5683
Fbxo7	8.95139	5.82321	6.39941	7.05801
Capns1	13.1232	12.6412	13.8661	13.2102
Lrp3	17.9207	17.757	15.5064	17.0614
Clpb	3.3925	3.20455	3.48529	3.36078
Septin7	98.949	92.9235	96.6109	96.1611
Zdhhc4	2.58404	3.33343	3.06472	2.99406
Rac1	16.1931	15.7388	16.1417	16.0245
Nup214	4.16652	4.65216	4.87453	4.5644
Aif1l	4.07639	5.3084	5.42277	4.93585
Ugp2	12.2115	10.1119	12.379	11.5675
Trmt1	3.5051	3.70705	3.66069	3.62428
Nacc1	23.8121	25.3717	25.7607	24.9815
Nfix	9.60738	15.8131	16.7622	14.0609
Slc1a5	0.981306	1.43058	1.55163	1.32117
Uba1	165.82	169.016	168.66	167.832
Siae	4.48741	3.44198	3.35237	3.76058
Vsig2	0.908062	1.24518	1.09294	1.08206
Esam	3.23329	4.08681	4.32397	3.88136
Spa17	3.66218	2.11446	2.55179	2.77614
Fam50a	11.2835	10.1199	12.9145	11.4393
Emd	10.0536	9.3031	9.73521	9.6973
Taco1	5.76157	7.25653	6.81897	6.61236
Grik3	24.1543	31.659	31.5837	29.1323
Gria3	1.1222	1.35897	0.95855	1.14657
Npas1	2.47696	2.63197	2.52258	2.54384
Sipa1l2	12.3519	12.2576	12.1043	12.238
Ap4e1	3.25328	3.6602	3.9704	3.62796
Blvra	4.09918	2.83878	3.47606	3.47134
Pdzd4	99.486	83.5428	82.941	88.6566
Idh3g	11.3102	10.5836	10.5098	10.8012
Pnck	23.8668	21.7071	21.5989	22.3909
Ssr4	3.85173	3.51553	3.01875	3.462
Bcap31	25.4932	26.6901	26.3563	26.1798
Fam98a	18.4229	20.7662	21.7152	20.3015
Kmt2a	16.5151	23.8524	20.7789	20.3822
Ift46	7.16247	6.85054	7.04424	7.01908
Tmem25	2.56151	1.58503	1.70752	1.95135
Supt6	27.1851	27.3868	28.7814	27.7844
Spag5	2.19484	4.32746	4.02082	3.51437
Unc119	3.41897	2.63585	2.826	2.96027
Rab34	8.85721	8.85362	8.4504	8.72041
Sdf2	15.2515	13.0926	10.9774	13.1071
Ccne1	1.09579	1.24942	1.27636	1.20719
Bbc3	4.91526	4.70315	4.1467	4.58837
Psmc3	16.4063	15.7781	15.8104	15.9983
Acp2	11.2001	11.8752	12.1282	11.7345
Slc39a13	2.74445	2.75196	2.50668	2.6677
Celf2	14.798	15.3722	15.4641	15.2115
Ddb2	3.13239	3.16801	2.24603	2.84881
Sf3a1	20.6405	26.6697	25.8621	24.3908
Clgn	2.96718	3.25123	2.63336	2.95059
Vrk3	5.14404	4.70233	5.47404	5.1068
Smg9	4.89732	5.04339	5.70527	5.21533
Paxip1	5.61	6.49023	6.27183	6.12402
Rmnd5a	6.04008	5.75479	6.33629	6.04372
Mov10	1.06563	1.3597	1.16235	1.19589
Rhoc	2.70758	3.62467	3.79303	3.37509
Tead3	1.30424	1.43069	1.43241	1.38911
Ppard	1.21385	1.55473	1.56003	1.44287
Peg3	13.5941	19.1851	19.1054	17.2949
Zim1	1.38808	1.42396	1.0581	1.29004
Metrn	16.0293	14.6528	14.7235	15.1352
Narfl	5.07631	4.23585	4.41788	4.57668
Angptl4	0.815218	1.49042	1.19581	1.16715
Dbf4	1.39287	1.92744	2.18064	1.83365
Daxx	5.17448	5.73841	5.69338	5.53542
Cd320	2.87422	3.59916	3.50678	3.32672
Ipo4	11.9376	12.095	12.5579	12.1968
Tm9sf1	1.91078	2.25172	2.16004	2.10751
Irf9	2.35216	2.84803	2.88692	2.6957
Gmpr2	21.4311	20.2464	19.9932	20.5569
Mdp1	20.844	19.3344	19.6459	19.9414
Dhrs1	7.92612	8.1932	7.08444	7.73458
Ncan	68.3125	76.7152	78.9104	74.646
Tmem161a	1.6122	2.83502	1.97007	2.1391
Armc6	9.02131	7.48013	8.56113	8.35419
Borcs8	5.05216	4.96724	5.35106	5.12349
Slc25a42	2.43487	2.02674	2.32303	2.26155
Snx9	2.53383	2.81975	2.05518	2.46958
Ranbp3	36.9694	42.8679	40.1039	39.9804
Ndufa11	13.3752	13.5041	11.8936	12.9243
Nr2f6	3.43312	2.78095	2.66918	2.96108
Use1	8.01782	6.45573	7.13531	7.20295
Ocel1	2.43288	1.84469	1.92375	2.06711
Dyrk1b	4.98905	9.67976	8.08813	7.58565
Braf	9.51933	9.58103	10.0019	9.70074
Ndufb2	5.63616	5.80045	5.54821	5.66161
Hltf	6.10705	7.38503	5.50319	6.33175
Prpf6	17.3115	20.5278	19.6729	19.1707
Rgs19	3.9042	4.20759	4.17969	4.09716
Rgs20	3.4348	2.95346	2.77495	3.0544
Snrpd1	89.4881	90.1194	98.3499	92.6525
Tchp	2.73705	2.81476	2.53936	2.69706
Tiam1	3.41363	3.93118	4.37466	3.90649
Tsc2	25.7752	26.7088	27.8888	26.7909
Slc9a3r2	6.7079	5.73741	5.80731	6.08421
Puf60	65.4991	74.9227	76.2429	72.2216
Golga2	9.92085	9.9657	10.6124	10.1663
Uck1	7.86263	7.1965	7.46359	7.50757
Ikzf4	2.92917	2.966	2.82043	2.9052
Mien1	50.4904	44.638	44.5077	46.5454
Axl	2.47055	2.68926	3.4785	2.87944
Ccdc97	7.09825	7.64105	8.32438	7.68789
Zfp40	5.35644	6.48953	3.43582	5.09393
Akap8l	29.5049	37.5219	34.7417	33.9228
Pdcd2l	6.29072	6.67343	6.02915	6.3311
Gtf2f1	50.0433	50.3418	53.5291	51.3047
Clpp	25.3066	21.5912	25.0291	23.9756
Alkbh7	2.78292	2.99753	2.18109	2.65384
Med6	5.98765	7.29795	6.19327	6.49295
Prkd1	3.23398	3.51323	4.14626	3.63116
Cse1l	16.5215	15.5337	17.4421	16.4991
Naa20	6.81632	6.51669	6.58768	6.64023
Prkra	25.7793	20.6654	19.2691	21.9046
Fkbp7	1.70131	1.69659	2.41995	1.93928
Plekha3	6.15841	8.16993	6.908	7.07878
Ykt6	64.8302	58.4605	61.6667	61.6525
Baz1b	13.337	19.3242	18.3729	17.0114
Pex6	9.17881	7.99104	8.42771	8.53252
Mrpl2	6.68413	5.41141	7.0467	6.38075
Mea1	49.6435	39.3104	38.4383	42.4641
Grin2d	2.90557	1.33136	1.7617	1.99955
Kdelr1	10.0904	10.3124	11.8053	10.736
Tmem143	1.54926	0.884605	1.15912	1.19766
Jag2	15.3639	11.8985	14.1548	13.8057
Btbd6	14.4171	11.084	11.3458	12.2823
Nudt14	7.87107	5.30707	5.4422	6.20678
Epdr1	8.51595	6.98755	6.36419	7.28923
Flii	13.134	15.5963	14.398	14.3761
Top3a	1.39965	2.25271	2.20294	1.95176
Atg4d	10.2438	11.4664	10.0649	10.5917
Qtrt1	12.787	10.9221	13.8151	12.508
Hdgfrp2	44.6024	44.0082	48.1445	45.585
Chaf1a	5.9015	7.14408	7.34464	6.79674
Adprh	35.571	34.6638	34.2303	34.8217
Tmem39a	1.25555	1.67314	1.57163	1.5001
Timmdc1	8.59881	9.31603	8.96955	8.96146
Mcm2	2.89349	4.12353	4.01838	3.67847
Tpra1	1.19654	1.22269	1.22195	1.21373
Nab1	3.27182	4.01552	3.77387	3.68707
Lamb1	2.60176	2.63837	2.86842	2.70285
Kcnn1	5.99485	6.22871	6.54511	6.25622
Arrdc2	2.79409	3.40552	3.08838	3.096
Map2k7	3.57134	7.56194	4.29845	5.14391
Timm44	7.82955	6.33926	7.26965	7.14615
Ap2a2	33.5079	33.2815	33.6429	33.4774
Pnkp	2.03641	1.76409	2.06614	1.95555
Med25	36.3087	41.0128	43.2835	40.2016
Bcam	1.02158	1.15926	1.48393	1.22159
Clptm1	25.4354	23.0455	23.6087	24.0299
Tomm40	8.095	8.48518	8.60176	8.39398
Apoe	29.4724	22.1438	26.2403	25.9522
Hbp1	8.55631	13.6311	11.0057	11.0644
Prkar2b	28.8528	29.6442	28.3931	28.9634
Cdkn1b	12.019	18.1086	18.7889	16.3055
Ap1m1	36.5079	35.6205	36.8608	36.3298
Rab8a	9.87559	11.2622	11.7269	10.9549
Hmgn2	5.01088	9.52382	4.90026	6.47832
Fam32a	56.2506	56.95	58.1626	57.1211
Stard3nl	5.68526	5.89001	6.09432	5.88986
Stk11	8.42666	6.45003	8.90493	7.9272
Efna2	16.8265	17.3184	16.3518	16.8322
Atp5d	22.7	18.3551	18.7031	19.9194
Ppp5c	8.53102	8.35746	9.35703	8.7485
Cdk12	1.93864	2.79512	2.64633	2.46003
Lipe	1.23667	1.30633	1.28999	1.27766
Pafah1b2	76.3131	77.2884	80.5431	78.0482
Tbc1d8	3.16335	3.37365	3.21816	3.25172
Cnot11	3.06655	4.09262	4.00019	3.71979
Slc2a3	5.4707	4.94905	4.8579	5.09255
Foxj2	6.48208	7.15634	7.08569	6.90804
Sri	2.32347	2.76504	2.24603	2.44485
Dgcr2	9.29316	9.73451	11.0804	10.036
Irf3	5.25849	6.95466	7.67568	6.62961
Bcl2l12	1.73445	2.26492	2.83295	2.27744
Zfp959	4.84594	6.78438	5.51725	5.71586
Mpnd	20.5512	21.2545	21.715	21.1736
Sh3gl1	23.8432	23.3581	23.9918	23.731
Ccdc94	9.11704	9.38357	10.7293	9.74331
Ranbp2	15.1204	21.145	20.2734	18.8462
Grk5	8.93754	8.94998	7.12092	8.33615
Dvl3	8.7858	10.3703	10.7304	9.96216
Abcf3	12.0522	12.941	12.6755	12.5562
Eif2b5	22.1098	19.8893	21.5695	21.1895
Cyth2	22.0622	20.9781	22.9924	22.0109
Car11	96.5377	75.5658	72.3345	81.4794
Dlgap1	2.57896	1.8411	2.23194	2.21733
Mrpl4	18.1895	20.6585	19.1562	19.3347
Keap1	6.47247	5.86503	7.01529	6.45093
Ap1m2	1.69447	0.688438	0.67982	1.02091
Glg1	23.5694	29.5347	28.3857	27.1633
Btbd2	9.63806	9.69434	9.48862	9.60701
Csnk1g2	36.3874	36.168	38.5847	37.0467
Abhd17a	11.9673	10.4332	11.0029	11.1345
Mob3a	15.3699	15.4276	14.5696	15.1224
Cacnb3	76.7029	79.9995	72.8513	76.5179
Ccdc65	1.96747	0.513824	1.52231	1.33453
Ddx23	10.2646	12.3786	12.4477	11.697
Pld3	13.7573	8.56008	9.74014	10.6858
Grik5	31.805	32.0295	30.3266	31.387
Rabac1	12.5218	11.8643	10.6708	11.6856
Etv3	1.33124	1.65804	1.27832	1.42253
Prkcsh	36.9827	34.6158	35.6692	35.7559
Elavl3	157.717	157.198	157.267	157.394
Rab3b	5.26306	4.64309	3.68009	4.52875
Fcgrt	0.993376	1.11762	0.919693	1.01023
Nosip	17.4353	16.0642	14.5117	16.0038
Pih1d1	28.7996	25.6973	26.684	27.0603
Rps11	512.686	548.518	527.587	529.597
Supt5	48.1789	52.0336	55.3914	51.8679
Dll3	1.66135	1.814	2.29118	1.92218
Paf1	10.4856	10.8545	10.4224	10.5875
Timm50	10.2946	10.8506	9.43623	10.1938
Med29	9.12315	8.59244	9.23369	8.98309
Bicd1	1.37726	1.259	1.31389	1.31672
Ncstn	13.9491	16.9683	16.3273	15.7482
Pex19	11.9152	13.6921	13.2298	12.9457
Phyhip	4.41063	3.33304	3.50369	3.74912
Impdh1	8.35034	7.05279	6.23597	7.21303
Dusp3	3.42994	4.06601	3.93031	3.80875
Prodh	1.35455	1.75637	1.4569	1.52261
Dgcr14	13.6149	13.0917	14.6291	13.7786
Slc25a1	13.7468	9.74534	10.341	11.2777
Dgcr6	4.5875	4.35942	4.42186	4.45626
Ddr1	9.25854	14.7587	13.6988	12.572
Klc4	10.2949	13.6632	12.8039	12.254
Ercc1	3.12314	4.01237	4.09764	3.74438
As3mt	3.71641	4.34483	5.02071	4.36065
Homer3	5.79222	5.7227	6.73382	6.08291
Crtc1	14.997	14.1234	14.1675	14.4293
Rnf215	15.8347	15.198	14.7483	15.2603
Aven	2.48329	2.04935	1.93032	2.15432
Crot	4.17379	4.66789	5.13395	4.65854
Rps6ka1	1.29926	1.6323	1.27507	1.40221
Calb2	2.50747	2.60346	2.57084	2.56059
Snrnp200	28.5555	31.9241	33.0148	31.1648
Ciao1	7.77512	9.59125	7.84874	8.40504
Taf6l	1.40177	1.43073	1.50886	1.44712
Insig2	5.21386	5.75573	4.64843	5.20601
Kpna6	12.1951	12.4202	11.8062	12.1405
Man1a	7.23427	3.73515	4.14194	5.03712
Itpkc	2.73378	2.76208	2.2513	2.58239
Adck4	2.85535	2.85082	2.94311	2.88309
Brd8	12.8493	16.0634	17.0029	15.3052
Kif20a	8.71134	11.6411	11.2429	10.5318
Farsa	8.49643	8.47956	10.4188	9.13158
Gcdh	4.69578	5.1994	4.45776	4.78431
Mast2	14.5437	15.3356	16.2839	15.3877
Dnase2a	4.63883	4.92554	5.13798	4.90079
Rad23a	8.59004	7.80039	7.7713	8.05391
Calr	104.831	86.7048	81.4448	90.9934
Syce2	1.56239	1.8499	2.20284	1.87171
Nfat5	1.33118	1.29311	4.69818	2.44082
Nob1	5.46694	6.99238	7.33818	6.59917
Nqo1	1.11171	1.45916	1.44095	1.33727
Ppfia3	8.29939	6.67631	6.7926	7.2561
Gys1	2.50113	2.65882	2.73872	2.63289
Ruvbl2	22.5624	26.5137	28.2446	25.7736
Lin7b	3.06224	2.35731	2.26311	2.56089
Bax	46.0001	51.7825	48.1919	48.6582
Tfam	10.3484	10.9983	10.1688	10.5052
Zfp81	17.4632	20.0657	22.2465	19.9251
Efnb3	51.2358	45.819	49.9665	49.0071
Mmd	25.9486	20.849	19.577	22.1249
Fam162a	36.3905	28.2949	32.4718	32.3857
Rpl8	571.428	535.362	511.237	539.342
Grm3	16.2466	16.1389	14.941	15.7755
Ssbp2	22.2686	19.8474	20.5708	20.8956
Fancl	4.32069	4.07835	3.98825	4.12909
Brinp2	2.91064	5.8193	6.66843	5.13279
Gstm5	10.9161	12.2665	11.4722	11.5516
Gstm7	13.5514	16.6576	15.6164	15.2751
Stat3	2.19385	2.08774	2.16319	2.14826
Ptrf	2.65671	2.06771	2.58119	2.43521
Map3k11	4.36742	4.51404	5.34068	4.74071
Akt2	2.81671	3.11405	2.99949	2.97675
Dnaja3	7.65573	7.45096	6.91079	7.33916
Hmox2	9.38919	9.34854	9.47039	9.4027
Cdip1	10.7877	11.051	10.1708	10.6698
Zak	1.21327	1.27174	1.47488	1.31996
Cwc15	64.4298	64.8341	64.1672	64.4771
Dnmt1	30.3077	40.5428	39.9606	36.937
Ppan	5.89982	4.77022	5.55424	5.40809
Cacna1e	11.4155	11.9107	11.8484	11.7249
Cacna1b	12.7264	9.64172	9.64833	10.6721
Etv1	2.75884	2.09472	3.21165	2.6884
Kifc2	32.113	23.9994	23.1907	26.4343
Psap	174.187	149.977	165.973	163.379
Ikbkg	1.28499	1.19089	1.1261	1.20066
Atn1	49.7626	51.6037	56.0511	52.4725
Phb2	25.712	24.4969	24.9157	25.0415
Eno2	12.4549	7.26954	7.22831	8.98425
Emg1	7.53289	7.74614	7.50337	7.59413
Lpcat3	2.18885	2.5622	2.68664	2.47923
Atp6v1f	42.8521	43.8547	41.8027	42.8365
Clcn5	2.15035	2.64565	2.3684	2.38813
Clcn3	6.43805	6.52648	6.37623	6.44692
Pde1c	1.54635	0.978518	1.19138	1.23875
Utp20	4.57167	6.63524	7.00476	6.07056
9330159F19Rik	53.837	58.9362	59.7002	57.4911
Cul3	34.9976	30.5648	33.2442	32.9355
Sst	104.869	55.1265	59.7742	73.2565
Large	14.7758	12.5573	12.4197	13.2509
Ddx56	14.1137	12.3915	12.3325	12.9459
Tmed4	15.4209	17.2246	17.2308	16.6255
Col26a1	1.33224	1.06748	1.24715	1.21562
Bid	4.08329	2.60693	2.8376	3.17594
Ralb	2.17216	1.97022	1.85438	1.99892
Ppp1cc	3.67209	5.37081	4.78622	4.60971
Dnajb11	12.3375	11.5673	10.9436	11.6161
Tbccd1	2.80158	3.41466	3.72687	3.31437
Zfp324	2.68962	3.004	2.9295	2.87438
Gab2	9.14634	7.10309	8.35379	8.20107
Coro1c	22.989	18.4097	21.5524	20.9837
Tax1bp1	13.7264	14.0488	13.7292	13.8348
Ndrg2	69.3882	69.0391	78.6245	72.3506
Mettl17	4.17965	4.51859	4.25534	4.31786
Arhgef40	4.12149	4.12535	4.3189	4.18858
Pnpla6	8.97964	9.57663	9.38578	9.31401
Mcoln1	8.77483	8.39672	9.1693	8.78028
Arhgef18	4.25991	4.62127	5.15405	4.67841
Pkn2	3.70833	4.08085	4.68995	4.15971
Etfb	5.18727	4.64503	5.73369	5.18867
Stxbp2	3.65452	1.93942	3.03059	2.87484
Sgce	1.73296	1.94323	1.8474	1.8412
Chn2	5.5177	6.24481	5.56936	5.77729
Slbp	2.23618	3.08516	3.00919	2.77684
Cnn2	5.4727	2.44576	2.85433	3.59093
Polr2e	11.2972	12.4565	12.4004	12.0514
Myo9b	16.8029	18.7689	17.8446	17.8055
Hdac9	1.95213	2.56236	2.38571	2.30006
Mtfp1	1.45858	0.800034	1.40444	1.22102
Rab23	1.1067	1.43516	1.09969	1.21385
Rab11a	36.534	32.3494	34.6045	34.496
Eif2b2	4.55018	5.39804	6.0242	5.32414
Dlst	50.4435	48.2032	51.5863	50.0777
Pgf	0.839513	1.02314	1.7176	1.19342
Ulk2	39.0029	35.074	36.4959	36.8576
Dgkq	2.58347	2.8141	2.69322	2.69693
Grap	1.22835	1.67327	1.04359	1.31507
Chmp2b	39.8846	32.6728	35.9167	36.158
Plod3	6.85878	7.96932	8.23252	7.68687
Ap1s1	39.1597	34.4575	33.0073	35.5415
Srpk1	11.2264	13.1243	12.0854	12.1454
Lbr	3.48361	4.05864	5.01499	4.18575
Crabp2	1.08652	1.32432	1.20712	1.20599
Nes	9.96333	12.1682	13.8572	11.9963
Bcan	14.613	10.7538	13.9931	13.12
Prcc	32.774	33.9311	31.9838	32.8963
Rrnad1	1.42905	2.34892	2.17212	1.98336
Hdgf	50.0035	53.4333	51.0592	51.4987
Slc25a18	3.26623	1.43999	2.00744	2.23789
Thop1	7.51681	7.20039	8.00233	7.57318
Apba3	5.04479	5.38022	5.16111	5.19537
Matk	3.90512	3.07551	2.63934	3.20665
Pias4	4.809	5.59004	5.52013	5.30639
Map2k1	15.0609	11.2291	12.7402	13.0101
Sgta	64.4799	64.2864	64.8625	64.5429
Tmem242	17.0061	15.674	16.6352	16.4384
Dtx2	1.27867	1.72823	1.24948	1.4188
Syt5	85.4949	56.7252	58.6686	66.9629
Hnrnpa2b1	111.194	121.023	120.075	117.431
Ccdc130	1.3457	1.77687	1.61968	1.58075
Mri1	2.19684	1.65754	1.60533	1.81991
Prkacb	32.8059	26.7199	25.7307	28.4188
Chd5	24.6298	24.7236	26.042	25.1318
Cstb	31.2611	34.8594	27.4853	31.202
Sh2b2	4.66263	5.35387	5.17857	5.06502
Pex5	9.80186	10.7174	11.069	10.5294
Jkamp	8.4139	9.25573	7.50936	8.393
Slc1a2	6.49676	8.41342	8.6588	7.85633
Eif2ak4	5.30607	5.85396	5.1935	5.45117
Wdr1	13.3188	9.19226	10.7925	11.1012
Ndrg1	1.64867	0.976031	0.869326	1.16468
Man2b1	3.59263	5.01507	5.91325	4.84032
Klf5	8.48839	11.8508	9.38061	9.9066
Wdr83	3.68044	3.42178	3.64682	3.58301
Prdx2	82.0335	76.8223	79.4668	79.4409
Polr2a	15.0507	21.5589	22.0139	19.5412
Senp3	14.1388	13.9761	13.4975	13.8708
Plekha8	4.30171	5.46622	4.84705	4.87166
Spc25	2.12204	3.57174	3.55745	3.08374
Dnah2	2.45307	1.78363	2.04639	2.09436
Ufd1l	7.5421	7.5605	7.96369	7.68876
Zfp287	1.89038	2.09348	1.77371	1.91919
Letm1	10.0112	8.52742	8.79473	9.11113
Ubqln1	61.2859	61.1721	65.2206	62.5595
Cadm3	31.4721	22.9827	24.3048	26.2532
Txn2	5.61026	6.09806	4.13212	5.28015
Slc1a6	2.41581	1.9371	2.37197	2.24162
Slc1a3	26.2049	26.4551	29.3984	27.3528
Crbn	7.39739	8.73978	8.06353	8.0669
Msh6	13.8923	15.9432	16.3074	15.381
Fbxo11	34.2356	46.68	51.1979	44.0378
Tbl2	3.16269	2.68616	2.85925	2.9027
Wbscr22	3.79325	3.78723	4.61411	4.06487
Nid1	4.06364	5.11356	5.0496	4.74227
Mcm5	8.84843	12.8188	13.546	11.7377
Mprip	20.0555	21.7552	21.1295	20.9801
Cic	15.2489	18.1626	18.7525	17.388
Pafah1b3	31.657	29.1189	29.823	30.1996
Prkaca	55.6006	51.6731	50.2601	52.5113
Asf1b	0.884418	1.41836	1.79284	1.36521
Ddx39	6.06655	6.92714	6.45622	6.4833
Dnajb1	26.4083	26.1791	29.5246	27.3707
Usp40	2.97901	3.62109	3.27458	3.29156
Kbtbd4	10.8905	10.9796	12.1773	11.3491
Celf1	14.1737	15.4666	15.1879	14.9427
Ndufs3	14.5367	13.2306	13.8874	13.8849
Por	10.8791	12.8126	13.5358	12.4092
Igf1r	6.30147	12.1517	12.427	10.2934
Insr	11.9141	12.1578	13.5312	12.5344
Trim28	40.7958	44.827	44.8654	43.4961
Ube2m	16.8263	15.2063	15.9052	15.9792
Adcy9	2.11999	2.16404	1.92965	2.07123
Mef2c	2.43118	1.59143	2.06619	2.0296
Ctr9	13.3491	13.9685	14.0349	13.7841
Eif4g2	163.974	172.351	173.446	169.924
Pcyt1a	4.86128	5.01442	5.49573	5.12381
Zfp592	5.75754	7.03606	7.07641	6.62334
Psmd4	12.7172	11.4099	11.7868	11.9713
Snx6	43.5333	43.0693	43.2769	43.2932
Mthfd2	3.34688	3.16556	3.41599	3.30948
Kit	2.70569	2.236	2.38073	2.44081
Tomm40l	3.26771	3.99962	4.31469	3.86067
Pan2	12.0568	16.0776	14.9785	14.371
Cs	106.882	99.8789	97.6125	101.458
Ampd3	2.48987	2.66566	2.79431	2.64994
Bcas2	8.96068	10.4408	9.51322	9.63823
Sh2d1a	3.0123	1.36614	1.62308	2.00051
Ctcf	28.1493	30.0013	31.1638	29.7714
Pard6a	5.6793	5.87336	4.83325	5.46197
Tfap4	5.21661	5.89862	5.6735	5.59625
Ranbp1	32.7573	37.369	41.563	37.2297
Cd247	3.85638	0.802964	4.60285	3.0874
Rfx5	1.5138	2.3207	2.26739	2.03396
Psmb4	53.4913	47.9695	49.7742	50.4117
Slc30a4	8.76759	8.66999	8.40229	8.61329
Bloc1s6	9.56113	8.20406	8.19352	8.6529
Metap1	7.47683	8.06578	7.56575	7.70279
Gpr108	4.81771	6.02658	4.27264	5.03898
Rsl1d1	41.7179	38.1218	40.6242	40.1546
Apc	22.72	25.436	23.9628	24.0396
Reep5	112.705	88.4283	86.4387	95.8572
Ergic3	21.1717	19.151	20.7648	20.3625
Uqcc1	1.99171	2.34086	2.82528	2.38595
Ncoa2	5.0472	5.91716	5.51439	5.49292
Trh	2.01512	0.584817	0.461973	1.02064
Nr2c2	11.72	13.1427	12.2417	12.3682
Nr2c1	2.37858	2.5971	2.65409	2.54326
Smpd4	3.0316	2.9499	3.25571	3.07907
Pex1	3.03444	3.46733	3.3669	3.28956
Kctd20	16.1681	16.1073	16.533	16.2695
Ctns	3.7138	4.58529	4.55697	4.28535
Ephb3	1.41903	1.17	1.35629	1.31511
Rcn1	8.72932	7.89856	8.86826	8.49871
Dnase1	2.01139	1.80641	2.25101	2.02293
Trap1	19.6348	19.1352	19.4444	19.4048
Naa60	4.83733	4.58377	7.27342	5.56484
1700037C18Rik	3.70773	3.76593	3.58361	3.68576
Ankrd13d	7.47657	6.10091	6.21523	6.59757
Tpr	17.6465	18.9192	19.2581	18.608
BC003331	4.72723	4.88452	4.48874	4.70017
Dhx34	3.43239	2.89261	2.40791	2.91097
Kptn	5.44086	4.38257	3.87221	4.56521
Napa	16.8865	15.9768	15.8698	16.2443
Sra1	8.67682	9.15349	9.19223	9.00751
Atp5g1	2.39934	2.01569	1.66418	2.0264
Snf8	12.0964	9.54228	10.6201	10.7529
Tbcb	36.3864	32.4032	30.4497	33.0798
Inpp5k	4.16076	4.29236	3.5677	4.00694
Crkl	15.7454	22.7108	22.2199	20.2254
Clint1	7.88697	8.7155	9.45864	8.68704
Htra1	3.02903	2.61509	2.88621	2.84344
Zbtb17	5.7375	6.08398	6.60639	6.14262
Fam131c	15.6622	11.5215	14.7238	13.9692
Fblim1	12.4124	6.47664	6.54212	8.47704
Epor	1.37958	1.3275	0.961282	1.22278
Ccdc159	6.26089	4.84794	4.87591	5.32825
Mob1b	3.6948	4.06755	4.17807	3.98014
Vax1	6.46571	8.63124	6.79386	7.29694
Atp6v1b2	34.6701	33.465	33.9001	34.0117
Eps15l1	27.3134	29.5287	31.195	29.3457
Ttc5	34.3372	34.0263	32.2116	33.525
Osgep	3.97902	4.42709	4.2399	4.21534
Aamp	17.2183	17.8202	17.542	17.5268
Arpc2	68.4931	64.7354	61.9124	65.047
Kmt2b	11.3878	11.4175	14.0262	12.2772
Tmem147	53.703	48.6718	48.6157	50.3302
Rps9	53.3573	51.223	50.6082	51.7295
Tfpt	2.70557	3.29765	3.02377	3.009
Crip2	33.5263	18.9779	38.6295	30.3779
Cbfa2t3	1.92992	1.65455	2.46062	2.01503
Fbln1	3.32858	4.12573	4.41367	3.95599
Pgrmc1	151.541	146.526	149.772	149.28
Gcat	1.41818	0.960274	0.834489	1.07098
Tek	0.861	1.24217	0.972845	1.02534
Med8	5.01586	4.83987	4.83523	4.89699
Hyi	3.25285	3.86678	2.5134	3.21101
Cdc20	6.70086	11.758	10.9853	9.81472
Adamts4	1.06058	1.41877	2.05485	1.5114
Pfdn2	21.9654	19.6682	22.9589	21.5309
Rnf114	9.98468	11.297	10.4375	10.5731
C330007P06Rik	2.3566	2.80258	2.79507	2.65142
Neurl1a	18.8172	12.3299	11.0886	14.0786
Srm	44.1312	42.2805	40.5988	42.3369
Rbm14	5.54373	9.99746	7.82985	7.79034
Zdhhc24	0.959844	1.57263	1.02269	1.18505
Bbs1	8.56647	9.71606	10.3106	9.53104
Ndor1	3.36871	3.89047	3.92943	3.72954
Nsmf	10.0645	6.96425	6.79512	7.9413
Pdk1	4.63175	4.18386	3.891	4.23554
Ptbp1	5.21368	7.28136	5.92655	6.14053
Mvd	14.932	14.0634	14.9767	14.6574
Cyba	2.45294	2.98955	2.95224	2.79824
Itih3	1.48473	1.87429	1.7232	1.69407
Tmem110	3.35097	3.54687	3.74132	3.54639
Sfmbt1	4.89506	5.62447	5.93771	5.48575
Rundc3a	36.0426	39.4921	35.8595	37.1314
Slc4a3	9.45	8.53607	7.91233	8.6328
Cdt1	3.27615	5.2501	4.45423	4.32683
Runx1t1	6.84475	5.29205	7.14779	6.42819
Aprt	37.725	28.4108	30.2704	32.1354
Gtf2h1	14.6186	14.5711	12.7859	13.9919
Abhd1	3.91723	3.21114	4.58958	3.90598
Slc5a6	3.60504	3.60249	3.23404	3.48052
Aplp1	273.829	230.851	242.471	249.051
Qrich1	5.43849	6.29139	5.65002	5.7933
P4htm	2.17118	2.31553	2.04157	2.1761
Usp19	9.40243	13.3027	11.3541	11.3531
Pola1	3.09434	4.15998	4.10795	3.78742
Cdc42	169.259	150.129	148.834	156.074
Pknox1	4.96832	5.01345	5.2567	5.07949
D130043K22Rik	2.55885	2.31684	2.15587	2.34385
Gmnn	1.88661	3.28492	4.6225	3.26468
Acot13	10.3149	7.63309	12.6365	10.1948
Cdk4	29.5975	31.2833	30.7418	30.5409
B4galnt1	25.659	21.7218	22.5485	23.3098
Mettl1	2.64503	2.12562	2.41389	2.39485
Tspan31	30.6606	32.1385	30.2604	31.0198
Kif5b	26.6345	28.144	29.3616	28.0467
Saal1	1.98197	2.19339	2.15133	2.1089
Cnp	8.51154	7.45189	8.33985	8.10109
Sulf2	6.92082	5.9182	6.45139	6.43014
Sod2	31.4299	25.9901	23.5333	26.9844
Tmco6	7.60134	7.92857	6.15794	7.22928
Stambp	2.3465	2.71304	2.55632	2.53862
Ezh1	4.77619	4.51484	4.65908	4.65004
Hap1	6.6327	6.07077	8.19397	6.96582
P3h4	2.65277	1.88611	2.79375	2.44421
Ctnnb1	78.8457	84.1186	70.5667	77.8437
Eif1b	77.3364	85.4346	84.1918	82.3209
Chrd	2.12685	1.76574	1.65091	1.84783
Psmd2	42.5838	43.5101	42.8246	42.9728
Syngr3	45.7858	35.7648	37.9816	39.8441
Vars	10.0387	12.4192	9.72539	10.7278
Hspa1l	2.73988	2.42274	3.16837	2.777
Abhd16a	8.88042	7.91986	8.30494	8.36841
Neu1	4.31618	4.65272	3.73304	4.23398
Ddah2	37.6012	42.7652	42.3679	40.9114
Clic1	7.16477	10.9938	10.7023	9.62031
Lsm2	2.58191	3.59648	3.0829	3.0871
Pole	1.61696	2.60809	2.29578	2.17361
Atp1a2	23.9767	27.1962	26.6539	25.9423
Casq1	1.64125	1.27804	2.74361	1.88763
Stx1a	17.1201	13.0018	16.4775	15.5331
Zfp775	3.07188	2.74122	2.77298	2.86203
Mrpl49	21.1315	19.4579	19.4001	19.9965
Mark3	45.627	45.1488	49.019	46.5983
Gatad1	10.2079	10.2245	10.6136	10.3487
M6pr	7.79509	8.16189	8.43763	8.13154
Lrrc8a	3.12604	5.85585	5.90887	4.96359
Ppp2r1a	90.4643	78.7443	82.4327	83.8804
Fance	2.10097	1.62047	1.73849	1.81998
Tinf2	8.26201	10.2565	10.5886	9.70238
Dus3l	32.4082	34.2289	36.3689	34.3353
Gtpbp3	2.10134	2.34166	2.02332	2.15544
Tgfbr1	8.7576	10.2663	10.6107	9.87818
Homer1	2.79287	3.16614	2.94582	2.96828
Gabrb2	11.1491	11.0819	10.6104	10.9471
Arpp19	11.6852	10.5227	10.6691	10.959
Bcl2l1	7.78642	4.02457	7.65311	6.48803
Khsrp	26.927	25.3145	26.6805	26.3073
Dio2	1.55353	3.34146	2.39226	2.42909
Ccdc124	46.2118	42.288	47.3738	45.2912
Cct4	38.2062	34.6712	35.2668	36.0481
0610009B22Rik	11.0448	13.1375	10.0902	11.4242
Cpt1c	20.0181	20.8636	20.0876	20.3231
Zfp655	2.73701	3.4665	2.83592	3.01314
Rhoa	23.3463	25.7841	24.8691	24.6665
Zmiz1	19.4094	21.895	23.6543	21.6529
Ankrd26	5.25368	8.10266	6.69165	6.68266
Aldh16a1	1.28348	1.30071	1.63158	1.40526
Hnrnpa0	200.942	204.298	217.083	207.441
Prrg2	1.53825	2.24985	1.23431	1.67413
Hnrnph1	48.3908	67.2419	67.116	60.9162
Ift43	6.85441	7.93669	6.80609	7.19906
Id3	3.18543	2.54133	2.16094	2.62924
Arid1a	13.5762	27.2029	28.1439	22.9743
Crlf1	1.7181	0.930727	0.689267	1.1127
Ctsd	26.9174	24.4493	27.404	26.2569
Rplp1	957.8	814.239	788.234	853.424
Hmgcll1	5.3968	3.95542	4.35915	4.57046
Ttc9b	24.8522	19.2473	19.0066	21.0354
Abhd8	33.4519	30.6609	28.7475	30.9534
Ift22	6.78317	6.45689	3.77847	5.67284
Fzd3	9.1052	17.1212	15.8256	14.0174
Mid1ip1	4.34263	5.36801	4.96728	4.89264
Ap2s1	55.1049	52.0564	47.7397	51.6336
Fgfrl1	0.92555	1.8372	1.14583	1.30286
4930432K21Rik	1.05191	1.06844	1.10779	1.07605
Fhl2	2.0122	1.12687	1.11271	1.41726
Emc10	16.4051	19.1552	19.777	18.4458
Clstn3	20.7647	16.7331	18.5894	18.6957
Fbxw9	3.52761	3.48247	3.66945	3.55985
Fnbp4	16.723	18.9796	18.349	18.0172
Cers4	4.10324	4.10311	4.62946	4.2786
Phax	28.4249	26.3606	27.0846	27.29
Tle1	4.33605	4.87526	4.86486	4.69206
1700109H08Rik	2.18002	0.599968	2.70848	1.82949
Relt	1.81517	1.05177	1.36097	1.4093
Snrpb2	17.4764	16.7854	17.2541	17.172
Ubc	18.3023	15.1098	13.6458	15.6859
Prpf31	6.78353	6.09128	6.46668	6.44716
Carhsp1	142.826	149.879	141.945	144.883
Elk3	1.93998	1.7991	2.36032	2.03313
Herpud2	12.1963	16.2811	15.7862	14.7545
Rdh13	3.79882	4.02785	3.49423	3.77364
Nutf2	25.6016	27.0052	26.0984	26.2351
Arpc5	125.108	70.1531	111.986	102.416
Elavl2	3.04648	5.85955	3.75616	4.22073
Pou2f2	1.15206	1.17272	1.06663	1.13047
Mgst1	3.08975	2.66612	1.77713	2.511
Nfib	4.52513	6.62294	6.13341	5.76049
Ubqln4	20.5473	22.7115	22.4851	21.9146
Rbfox1	39.2757	29.1997	31.1158	33.1971
Rps18	15.4804	3.40565	22.7297	13.8719
Rpl10	12.0286	10.6425	10.4784	11.0499
Rps15a	31.3297	28.953	28.3485	29.5437
Ncaph2	13.6859	13.8475	14.053	13.8622
Hipk1	9.30731	11.2531	11.9888	10.8497
Gprc5b	7.13179	9.12177	8.19525	8.1496
Man1a2	10.7376	10.0865	10.0591	10.2944
Acyp1	3.31866	2.48372	1.89201	2.5648
Hdac5	8.70535	8.37346	8.54736	8.54206
Rala	88.767	86.8436	88.1993	87.9366
Vdac3	58.6935	51.648	51.7616	54.0344
Vps72	12.505	16.343	13.1565	14.0015
Gabpa	9.92911	12.2586	11.7739	11.3205
Dynll1	20.3517	20.1828	18.9576	19.8307
Pdcl	8.22905	9.92701	9.16795	9.10801
Tmem184b	11.2153	12.4441	9.63522	11.0982
Nf2	22.1247	21.4054	20.5633	21.3645
Zmat5	4.71238	4.17715	3.29998	4.06317
Ewsr1	39.4102	46.8056	45.3589	43.8582
Ap1b1	15.1365	15.8264	16.2365	15.7331
Bcl2l13	6.71242	6.35395	6.39039	6.48559
Lnp	3.58544	4.11421	3.54734	3.749
Fam163b	3.09683	1.91462	1.51254	2.17466
Rarres2	3.93738	3.18439	2.96741	3.36306
Pttg1ip	8.05756	8.75594	8.17908	8.33086
Ube2g2	13.6165	13.3515	5.72552	10.8978
Syn2	9.62268	8.6884	6.99343	8.43484
Elk1	15.4643	15.6543	14.6061	15.2416
Nav1	23.3417	18.3622	26.9725	22.8921
Tnpo1	24.7301	32.2087	30.5597	29.1662
Rnmt	8.99173	8.79321	5.97448	7.91981
Srp14	22.4426	27.2171	28.0923	25.9173
Cdk9	5.55216	6.06831	5.89142	5.83729
Tor2a	2.84847	3.82402	3.1551	3.27586
Fpgs	2.9408	2.9451	2.81809	2.90133
Mkl2	17.6029	20.7447	18.8486	19.0654
Cbx5	35.4613	41.9062	41.8723	39.7466
Sardh	1.2001	1.26018	1.13331	1.19786
Vav2	6.35748	8.93634	9.2668	8.18687
Ppp2cb	56.3654	59.2153	63.5519	59.7109
G0s2	1.98219	1.67263	1.28452	1.64645
Dmap1	7.24081	6.4993	6.75582	6.83198
Mcu	6.95319	5.45528	4.69131	5.69993
Bcr	32.6271	33.5272	34.6729	33.6091
Kcnd1	1.6936	1.87657	1.72072	1.76363
Tfcp2	7.68221	7.71978	7.03305	7.47835
Pou6f2	2.54936	2.32009	1.75921	2.20955
Pou6f1	10.9164	16.6027	16.9802	14.8331
Ubp1	22.967	25.3522	25.9392	24.7528
Nuak2	1.51824	2.02553	1.55569	1.69982
Ick	3.82971	4.23175	6.35142	4.80429
Sdhb	39.8209	36.06	32.9123	36.2644
Snap47	44.2038	26.4488	27.9367	32.8631
Kdsr	3.18372	3.18347	3.12505	3.16408
Vps4b	4.53082	5.18813	5.29612	5.00503
Rps25	475.995	389.855	410.723	425.524
Taz	2.69567	2.16128	2.45762	2.43819
Aldh3a2	5.48338	5.12069	5.62641	5.41016
Zmynd10	3.70963	1.90904	1.68673	2.43514
Tmem115	9.56386	9.36971	7.50397	8.81251
Hyal2	1.62081	0.894183	0.985669	1.16689
Ifrd2	2.08489	2.33226	2.44059	2.28591
Tusc2	16.9846	14.8452	14.525	15.4516
Nprl2	6.23596	8.57279	6.851	7.21992
Slc38a3	3.06889	2.82644	2.83276	2.90936
Cacna2d2	5.73917	2.72427	2.49404	3.65249
Rassf1	2.19785	2.27515	1.77563	2.08288
Rnf112	16.8265	14.3344	17.5126	16.2245
Slc3a2	11.5586	11.6995	12.4196	11.8926
Nxf1	18.1436	20.8855	21.9321	20.3204
Stx5a	2.82937	3.37691	2.99111	3.0658
Pifo	2.53709	0.832505	0.822053	1.39722
Spire2	13.1094	12.7131	12.2797	12.7008
Prox1	3.08725	3.79476	4.10942	3.66381
Raver1	14.9019	19.5275	20.2126	18.214
2610507B11Rik	18.6947	20.2881	20.294	19.7589
AI597479	19.0872	20.4557	21.7715	20.4381
Tmem86a	6.59944	6.5072	5.53336	6.21333
Rdm1	1.39741	1.03413	1.20137	1.21097
Nedd8	80.6263	69.8409	66.0466	72.1713
Gosr1	12.0341	14.9662	13.784	13.5948
Mrpl52	15.8406	15.8874	14.6335	15.4538
Kansl3	12.3122	12.9122	13.542	12.9221
Myt1	5.84339	9.58984	8.72197	8.05173
Faf1	12.8921	13.4245	12.7679	13.0281
Gm266	2.29919	2.2686	2.63549	2.4011
Tsacc	1.07316	0.981052	0.968687	1.00763
Mettl16	3.28994	4.08397	3.89707	3.75699
Pigyl	7.74933	6.96588	6.76212	7.15911
Rbm25	14.6168	15.7691	16.352	15.5793
Psen2	1.5453	1.46246	1.1597	1.38915
Acaa1b	2.39974	2.4255	1.26803	2.03109
Plcd1	1.35258	1.40435	0.844133	1.20035
Fads1	60.2153	65.9457	69.6536	65.2715
Lmbr1	2.84182	3.04546	2.81377	2.90035
Cars	9.38952	7.72692	9.25597	8.7908
Gabra1	2.98041	3.43733	2.6229	3.01355
Apip	5.812	6.90683	4.37206	5.69696
Pdhx	10.9171	11.1515	10.7134	10.9273
Vac14	14.0786	14.1126	14.5695	14.2536
1700049J03Rik	1.57733	0.768771	1.51869	1.28826
Akt1s1	3.53353	3.68291	5.16711	4.12785
Tbrg1	8.71049	7.72944	8.04854	8.16283
Brf1	24.6327	25.3817	25.9926	25.3356
Odc1	100.059	59.1669	51.0216	70.0826
Thg1l	4.39517	4.19987	3.59718	4.06407
Adam19	8.42181	9.5689	8.84793	8.94621
Pabpc4	4.87174	5.36798	4.84701	5.02891
Sugp1	26.4214	24.7011	23.6933	24.9386
Dhdh	1.60722	1.53309	1.80825	1.64952
Zfp790	4.85024	6.15797	5.49025	5.49949
Fsd1	40.4946	37.7813	38.9548	39.0769
Fuz	10.017	9.06148	8.57136	9.21663
Sptbn4	14.5612	11.9253	12.0004	12.829
Pgam1	113.221	90.1715	92.885	98.7591
Evi5	11.7031	10.3852	10.1027	10.7303
Evi5l	10.3652	10.8245	7.8834	9.69106
Snapc2	17.2918	17.2245	17.2203	17.2455
Git1	26.2397	24.1808	26.1816	25.534
Gltp	4.39123	3.70155	4.0504	4.04773
Bnip2	9.2336	12.6714	12.1563	11.3538
Ccnt1	6.15927	7.83247	7.63568	7.20914
Brms1l	29.3453	30.7206	30.8348	30.3002
Med15	19.9815	21.4355	22.5376	21.3182
Dhdds	2.08815	3.61784	2.12901	2.61167
Ubxn11	3.00239	1.91027	2.2273	2.37998
Tjap1	6.98968	9.94911	10.5306	9.15647
Rpl15	43.3115	39.8109	45.3577	42.8267
Tmem167	10.2166	10.5969	10.8365	10.55
Mplkip	9.14519	8.90507	9.6312	9.22716
Kif11	6.03529	10.6478	13.3672	10.0168
Rpa3	7.36707	11.0146	8.03942	8.80704
Tnpo3	8.12799	8.22238	6.72457	7.69165
Ttll5	1.12462	1.36267	1.0749	1.1874
Zfp715	5.98649	7.00374	5.54256	6.1776
Acpt	2.02655	1.97602	2.03254	2.0117
Rps5	131.836	129.269	127.264	129.456
Adgrl1	38.1982	43.3163	38.4496	39.988
Amotl1	5.40603	7.36779	7.26086	6.67823
Etv5	3.8532	4.67361	4.3225	4.28311
Gfod2	9.57054	8.71735	9.32052	9.2028
Enkd1	3.96747	5.34466	4.90077	4.73763
Atp6v0d1	66.0276	55.5276	55.0585	58.8712
Ptprs	105.651	116.456	122.209	114.772
Slc41a1	3.95575	5.18531	4.31198	4.48435
Iglon5	20.5784	20.3688	20.5955	20.5142
Igf2bp1	0.890114	1.30188	1.04072	1.07757
Zfp651	9.13512	8.79017	8.80606	8.91045
Nelfb	5.50688	5.65823	6.5602	5.90844
Tmem175	4.54709	3.03924	4.97853	4.18829
Tango2	2.42741	2.08447	2.02522	2.17903
Ndufs2	45.7143	43.6152	45.8693	45.0663
Atraid	8.33472	5.62505	6.50809	6.82262
Cad	5.69178	6.3316	6.33787	6.12041
Sh3bp5l	3.25179	4.91911	4.06649	4.07913
Atad1	54.7174	53.572	57.5615	55.2836
Pten	20.9265	18.7485	18.6004	19.4251
Pea15a	85.4056	89.7283	82.2085	85.7808
Timm23	1.50469	1.63461	1.5748	1.57137
Trnt1	10.0221	9.35323	9.7607	9.71199
Ehmt2	26.6269	27.4836	29.6475	27.9193
Elof1	16.4794	15.3596	13.5841	15.141
Med16	6.22948	6.07418	6.81155	6.37174
St3gal1	6.02082	9.31912	8.7216	8.02052
Tmem259	9.13694	9.85409	9.11434	9.36846
Rnf170	2.51924	0.540838	1.96401	1.6747
Clip3	64.051	70.6844	70.4888	68.4081
Dedd	3.36761	3.32763	3.50316	3.39947
Nit1	6.00601	5.47747	4.7181	5.40053
Prdm15	1.61637	2.32902	2.26051	2.06863
Rnf168	7.23084	8.20401	7.66025	7.69837
Tctex1d2	3.80754	4.13083	2.87049	3.60296
Chp1	3.24576	3.70083	4.38546	3.77735
Klhl3	5.79185	5.97326	5.67513	5.81341
Tvp23b	7.03792	9.45938	8.12267	8.20666
Dnajc7	43.3172	43.849	44.0192	43.7285
Cacybp	33.307	33.9331	28.8676	32.0359
Cluap1	13.1699	12.6541	13.4215	13.0818
Zswim7	3.99147	4.8648	4.14881	4.33503
Pigl	2.91999	2.43853	2.73347	2.69733
Ndufa2	63.3838	65.3692	58.9628	62.5719
Pam16	3.46451	2.81511	4.30873	3.52945
Glis2	1.56481	1.71462	0.951218	1.41022
Cox6c	19.0792	16.1671	20.3512	18.5325
Ube2z	27.5776	28.7124	26.8337	27.7079
Tmem87b	3.45329	3.18122	2.98033	3.20494
Anapc1	12.5789	13.3769	13.9166	13.2908
Tsg101	25.9552	27.0522	29.4373	27.4816
Hps5	2.32167	3.52357	3.37203	3.07243
Map3k4	11.866	12.8151	12.5042	12.3951
Rnf166	7.72543	8.96767	7.7802	8.15777
Ankrd28	16.737	16.8398	18.2188	17.2652
Ankrd52	19.7739	23.6816	22.5026	21.986
Pkd2l2	9.01635	9.71443	7.8542	8.86166
Srp19	5.45326	5.24874	5.28727	5.32976
Wdfy2	3.69818	5.47335	5.16643	4.77932
Rbsn	7.43076	8.03856	8.60843	8.02592
Mrps25	18.3304	19.7605	19.2716	19.1208
Dguok	3.03418	2.99994	3.26887	3.101
Camta1	9.57491	11.4198	10.3302	10.4416
Strip1	20.4277	21.1881	22.1769	21.2642
Kif1a	84.9916	74.5196	76.5806	78.6973
Slc25a11	20.5769	15.8594	16.4805	17.6389
Chfr	7.65627	8.69966	8.47588	8.27727
Ceacam16	2.03066	1.88102	1.36868	1.76012
Ankrd53	1.43657	1.88064	1.85711	1.72477
Tex261	7.09464	9.21238	7.78562	8.03088
Fam120b	18.6949	18.5943	16.805	18.0314
Tbp	3.72927	3.9896	4.62573	4.11487
Psmb1	131.907	117.963	108.002	119.29
Pdcd2	6.33302	5.82388	5.97924	6.04538
Dll1	3.7354	4.76708	4.76037	4.42095
Nol3	38.0036	37.2931	35.9353	37.0773
Fhod1	1.7374	2.09178	2.21861	2.01593
Plekhg4	1.69537	1.64545	1.5304	1.62374
Slc9a5	12.7667	13.8247	13.1009	13.2308
Stc1	3.6545	5.05967	3.41635	4.04351
4931428F04Rik	78.8899	73.6421	72.3611	74.9644
Tppp3	3.24739	2.8356	3.85022	3.31107
Msh3	2.1621	1.76874	1.94951	1.96012
Tmem208	7.05157	7.32142	6.23441	6.86913
E2f4	16.0005	19.502	18.7767	18.0931
Surf4	22.14	22.2692	23.0687	22.4926
Surf2	2.88743	3.03168	3.20312	3.04074
Dnajb9	12.0343	15.6226	11.9989	13.2186
Naf1	5.68526	5.14292	7.16352	5.99723
Yes1	4.24933	4.16189	3.8663	4.09251
Ppp1cb	23.986	24.6048	25.0592	24.55
Gorasp2	16.9297	15.5906	15.1811	15.9005
Tsen15	1.14933	1.23604	1.32907	1.23814
Efr3a	2.4695	2.43023	2.43286	2.4442
Trappc2l	46.8207	50.9334	36.603	44.7857
Acsf3	7.88636	6.38367	8.47756	7.58253
Ddx19a	13.0591	13.309	16.0286	14.1323
Galns	2.466	1.25237	1.42216	1.71351
Entpd2	2.95388	3.6003	4.13179	3.56199
Rabl6	9.42831	10.0713	8.97311	9.4909
Edf1	14.6892	13.8097	13.818	14.1056
Clic3	0.979056	1.12311	1.66358	1.25525
Npdc1	24.5604	22.6204	21.9733	23.0513
Fbxw5	12.7936	12.6954	12.2914	12.5935
Ube2i	21.8246	24.3378	24.8445	23.669
Tsr3	22.7282	18.7396	21.1872	20.885
Unkl	1.80453	2.11214	1.91334	1.94334
Aldh1a3	0.437908	1.83839	1.22978	1.1687
Actn1	18.0162	17.9012	16.1453	17.3542
Sirt2	12.048	10.6372	10.6579	11.1143
Hnrnpl	19.5138	20.7802	21.7155	20.6699
Nolc1	32.4519	28.2844	34.3085	31.6816
Casd1	23.8546	24.3446	23.0437	23.7477
Cnksr3	1.56402	1.69905	1.67779	1.64695
Mtmr1	7.81458	7.6446	8.28462	7.9146
Hmgb3	41.9095	42.5079	43.6393	42.6855
Map2	22.1211	21.6715	28.5241	24.1056
Cyp2j9	1.64143	1.48888	0.964821	1.36504
Abca1	7.90815	12.1366	13.8763	11.307
Nipsnap3b	16.3571	14.9864	17.8793	16.4076
Lage3	3.82798	4.29614	4.10555	4.07656
Ubl4a	5.62761	5.83245	5.95365	5.80457
Gdi1	52.0772	51.8339	56.9645	53.6252
Sash1	3.97506	2.38867	3.64948	3.33774
Zdhhc12	1.40404	1.50994	1.39166	1.43522
Endog	9.36997	8.67959	10.6761	9.57523
Golga7	22.3969	23.014	24.3533	23.2547
Xk	2.40701	1.81765	1.98385	2.0695
Clpx	6.80644	6.92393	7.18394	6.97144
Trabd	2.27068	2.43847	2.46706	2.39207
Dennd6b	32.1705	30.7782	29.8035	30.9174
Cd83	1.54929	1.20854	1.26796	1.34193
Atf6b	19.6539	17.9662	18.5864	18.7355
Ppt2	1.66063	1.91313	2.08086	1.88487
Prrt1	14.104	11.1911	11.6208	12.3053
Rnf5	18.2975	17.3257	17.4643	17.6958
Cacfd1	7.792	8.86535	9.12495	8.5941
Hivep2	4.07279	2.89225	2.68423	3.21642
Arnt	2.49052	3.24447	3.1068	2.94726
Mocs2	2.32372	1.33944	1.8982	1.85378
Nat9	1.83865	1.54299	2.28552	1.88905
Lpl	2.61759	1.66916	1.27272	1.85316
Atp6v0e	4.47906	5.82318	4.62724	4.97649
Zfp318	12.0172	12.0145	12.0607	12.0308
Ttbk1	12.5571	13.1885	13.8734	13.2063
Srf	22.0313	16.4912	16.8317	18.4514
Lama5	0.84917	1.16602	1.47487	1.16336
Hspa8	189.338	157.252	121.606	156.065
Serac1	5.6251	6.85609	6.08762	6.1896
Pdzd11	7.64463	7.64626	7.42686	7.57258
Psma2	96.7894	93.6222	98.547	96.3195
Mrpl32	25.5925	25.924	22.4779	24.6648
Setdb1	13.8963	18.6537	15.9433	16.1644
Arnt2	83.9452	90.5297	95.8575	90.1108
Prune	18.7684	14.2338	14.1813	15.7278
Cers2	7.44523	7.6746	7.20835	7.44272
Capza2	24.0001	23.3771	21.843	23.0734
Plekho1	13.667	12.3251	13.5002	13.1641
Vps45	9.03573	7.75671	8.74365	8.51203
Prpf3	4.46295	5.114	5.31484	4.96393
Anp32e	16.2188	19.0136	18.6102	17.9475
Aph1a	5.60099	4.82866	4.72128	5.05031
Tab2	16.33	18.7421	18.7021	17.9247
Ppil4	13.8934	14.1376	16.0152	14.6821
Cnih1	44.9166	41.3431	40.6224	42.294
Med22	9.19106	11.0076	12.377	10.8585
Surf1	7.76038	6.89069	7.05807	7.23638
Med28	6.05943	5.63938	5.98826	5.89569
Qdpr	8.10028	4.28647	3.9553	5.44735
Tnr	6.16265	6.56953	6.26328	6.33182
Sqstm1	20.2435	18.0031	19.2823	19.1763
Nfe2l2	1.69308	2.31119	2.16001	2.05476
Rxrg	83.6259	78.8877	60.2891	74.2676
Rxra	2.67595	2.44128	2.58433	2.56718
Fcrls	1.58868	1.33123	1.4341	1.45134
Prpsap1	10.6161	12.219	10.2603	11.0318
Fam184b	2.41435	2.06349	2.48065	2.3195
Ncapg	2.20098	2.97606	2.88364	2.68689
Lcorl	2.3774	2.44909	2.64249	2.48966
Lta4h	34.0689	27.9702	28.781	30.2733
Dstn	185.412	145.943	152.566	161.307
H2afy	16.0031	19.1196	18.1389	17.7538
Gtf2ird2	1.67506	2.0004	2.34193	2.0058
Bola1	4.9283	4.53146	4.78695	4.7489
Gatsl2	12.8909	15.8708	14.6132	14.4583
Adss	17.7431	15.5444	18.6893	17.3256
Cacna1d	8.67926	7.04072	6.64137	7.45378
Actr8	16.0918	18.3159	19.1419	17.8499
Lrrc27	1.10772	1.20335	1.5361	1.28239
Stk32c	26.2493	16.8758	17.1508	20.0919
Fnta	26.4333	27.2945	25.2473	26.325
Skiv2l2	32.1074	35.8073	35.6011	34.5053
Celsr1	1.76671	2.44631	2.90754	2.37352
Tenm1	4.54702	3.12285	3.72398	3.79795
Camk1g	13.7222	16.5181	13.2435	14.4946
Diexf	4.18727	3.95874	4.24976	4.13192
Syt14	2.45587	5.60193	5.12826	4.39535
Lonrf3	1.24543	2.59166	2.55924	2.13211
Atp5e	25.823	21.9034	24.1667	23.9644
Nelfcd	10.9965	11.0317	11.1652	11.0645
Ctsz	27.6483	23.5892	24.7362	25.3246
Slmo2	18.6068	16.345	16.6954	17.2158
Sertad4	44.5817	42.7248	39.996	42.4342
Ube2a	5.80135	6.0608	2.23762	4.69992
Slc25a5	58.9058	54.0637	50.3979	54.4558
Ppdpf	11.5899	10.6172	10.7065	10.9712
Kcnq2	1.88517	2.73579	2.57434	2.39844
Eef1a2	128.789	90.3316	90.736	103.286
Pls3	3.77524	4.36784	3.8519	3.99833
Mpped2	52.9023	65.2264	57.9269	58.6852
Nkap	8.69374	8.73276	8.98436	8.80362
Ndufa1	65.9266	69.1507	67.5228	67.5334
E2f3	5.36081	7.34228	6.38572	6.36294
Cr1l	2.48619	2.58835	2.30661	2.46039
Ppfibp1	1.94695	1.17083	2.19881	1.7722
Cd46	2.92506	2.73201	2.92744	2.8615
Cd34	1.56669	1.74493	1.31671	1.54277
Plgrkt	6.21257	5.37621	5.95701	5.8486
Gtf3a	7.21628	7.05903	7.56716	7.28082
Mtif3	2.61473	2.68701	2.96195	2.75457
Lnx2	1.3918	1.29543	1.24875	1.312
Dyrk3	3.11007	3.1807	3.18394	3.15824
Mapkapk2	12.7083	13.1473	14.4021	13.4193
Lamp2	5.10836	4.92574	5.8755	5.3032
Atxn10	118.237	113.741	115.812	115.93
Foxred2	2.89587	2.77419	2.72664	2.7989
Eif3d	75.0239	70.1705	80.3398	75.1781
H3f3b	124.359	95.7929	110.361	110.171
Nup50	10.4764	15.0224	14.7672	13.422
Phf21b	6.21521	5.58901	5.26911	5.69111
Ift27	18.3721	16.9544	20.3751	18.5672
Pacsin2	2.93367	3.00477	3.14522	3.02789
Ttll12	9.0724	10.0006	10.4681	9.84702
Scube1	4.25614	7.16167	7.44033	6.28605
Tox4	9.90634	10.681	10.8022	10.4632
Mrps18c	9.16528	9.89641	9.32847	9.46339
Srsf6	57.8871	67.1397	66.6264	63.8844
Plcg1	21.4208	22.079	26.8448	23.4482
Kctd2	10.2441	9.22382	13.6349	11.0343
Kctd5	24.7111	23.0082	23.748	23.8224
Etaa1	5.07734	6.49788	5.69091	5.75538
Il13ra1	4.25745	3.44489	3.44488	3.71574
Nbr1	17.1341	20.6767	20.389	19.3999
Cyth1	9.78138	9.82406	9.72646	9.7773
Rnd3	35.9894	40.8619	38.3737	38.4083
Brca1	0.782872	1.28609	1.66602	1.24499
Nt5c3b	7.57311	7.89097	6.49837	7.32082
Coa3	28.2082	27.9176	27.161	27.7623
Med24	11.8321	13.4539	13.6282	12.9714
Psmd3	15.3044	15.1324	15.709	15.3819
Exosc10	18.0786	19.1648	16.1823	17.8086
Glod4	8.82537	6.51855	8.32779	7.89057
Vps53	7.17426	8.01884	7.53133	7.57481
Taok1	17.626	20.4078	19.6342	19.2227
Dnttip1	12.4289	13.086	13.4953	13.0034
Acot8	4.21677	4.56205	4.33394	4.37092
Mpp2	4.64824	4.66695	4.24418	4.51979
Vtn	4.31057	3.05678	3.1129	3.49342
Nlk	11.3025	14.7693	13.0804	13.0507
Traf4	16.3295	17.7693	17.5472	17.2153
Aldoc	14.4394	15.8189	17.091	15.7831
Stac2	11.4472	12.6379	12.3301	12.1384
Rpl19	47.6177	39.1096	35.8717	40.8664
Cacnb4	4.89959	5.77241	5.5427	5.4049
Arl5b	0.452308	1.80653	1.41542	1.22475
Zfp207	23.3068	30.7956	28.3378	27.4801
Psmd11	6.11775	6.313	6.65173	6.36083
Pipox	3.84559	4.74044	5.57529	4.72044
Timp2	75.4245	49.723	49.4527	58.2001
Zc3h18	6.40321	6.79745	7.62837	6.94301
Top2b	69.8941	85.2549	87.2846	80.8112
Rarb	73.4494	81.6803	65.5913	73.5736
Igfbp4	10.0435	9.37974	11.6696	10.3643
Suz12	14.9421	17.6116	18.2214	16.9251
Atad5	4.08893	6.32551	4.81817	5.07753
Crlf3	1.81797	1.99142	2.02191	1.94376
Tnfaip1	31.9373	34.9684	31.5092	32.805
Abr	35.5856	33.8117	33.2975	34.2316
Rab11fip4	38.3804	32.5478	36.3002	35.7428
Slc35c2	4.97631	4.46787	4.78172	4.74197
Zfp334	6.34482	8.85779	7.9483	7.71697
Elmo2	10.7654	13.1213	12.5728	12.1531
Wsb1	57.155	54.4555	56.6668	56.0924
Rhot1	6.07363	5.99786	6.30704	6.12618
Rhbdl3	1.34929	1.67502	1.98488	1.66973
Ada	1.80307	1.66715	1.19732	1.55585
Serinc3	30.8765	30.1693	30.3709	30.4722
Pgs1	7.80824	8.60438	8.44529	8.28597
Birc5	2.45168	3.99719	4.36875	3.60587
Pigt	14.5377	13.3097	13.1702	13.6725
Etv4	1.35248	1.43575	1.68034	1.48953
Dbndd2	4.03553	3.43633	3.10503	3.52563
Mmp9	2.18872	1.96996	2.43168	2.19679
Slc12a5	9.21043	7.20314	7.70358	8.03905
Ghdc	2.4216	1.9677	2.31321	2.23417
Pltp	3.92461	2.51334	3.36258	3.26684
Slc12a7	2.71769	3.84871	3.33328	3.2999
Ctsa	4.45792	4.31282	4.57746	4.4494
Zswim1	3.47323	4.09672	3.46114	3.67703
Slc12a4	4.19062	3.86438	3.84923	3.96808
Spata25	1.2628	1.15441	1.26658	1.22793
Myo1c	2.71749	2.30957	2.31604	2.4477
Crk	6.35169	25.6698	23.0396	18.3537
Cox7c	9.27591	2.57372	6.17223	6.00729
Pitpna	14.537	10.3631	11.2478	12.0493
Mlx	9.57482	8.08323	7.18394	8.28066
Fam134c	13.5235	14.0846	15.232	14.28
Rab5a	50.6538	46.9736	51.2011	49.6095
Nkiras2	5.17156	7.53124	4.31133	5.67138
Ppp2r5c	29.6483	30.2351	29.7434	29.8756
Ift52	11.6964	12.1518	12.0518	11.9667
Mybl2	1.54756	1.91525	2.52172	1.99484
B4galt5	12.7207	10.3708	10.2071	11.0995
Gdap1l1	17.0275	14.4291	16.1318	15.8628
Ddx27	9.26886	9.14662	9.82545	9.41364
Cyth3	4.68796	3.89796	3.86467	4.1502
Cyth4	0.999255	1.15993	1.20266	1.12062
Rac3	63.8733	42.5547	43.3971	49.9417
Rrp7a	10.1463	8.35851	9.62964	9.37815
Cyb5r3	12.427	10.9493	10.2357	11.204
Ints2	4.50402	5.50093	5.03222	5.01239
Med13l	8.04349	9.04895	9.40062	8.83102
Hist1h2bc	4.51106	4.39861	6.51532	5.14166
Mafk	2.25935	3.08221	2.61954	2.6537
Med1	4.23431	5.52575	5.61558	5.12521
Stard3	4.84414	4.93532	5.53139	5.10362
Mfng	4.00646	6.3739	5.32975	5.2367
Vmp1	7.3018	6.55341	6.71115	6.85546
Uchl5	3.88768	3.55383	3.4794	3.6403
Glrx2	1.52228	1.38264	1.42701	1.44397
Trove2	14.4028	18.8144	16.5508	16.5893
Stk4	11.6675	13.7357	13.2866	12.8966
Pmp22	2.50686	2.51626	1.91683	2.31332
Zcchc10	3.32634	4.45965	4.30379	4.02993
Psmb6	30.6899	33.4465	30.8161	31.6508
Spag7	11.8621	13.2008	14.4014	13.1548
Pfn1	22.5989	23.3335	23.2325	23.055
Tomm34	9.65707	9.42587	11.0089	10.0306
Ywhab	169.881	149.898	147.604	155.794
Ksr1	4.96298	5.78795	5.28583	5.34559
Anxa6	11.0925	9.52784	11.1433	10.5879
Il12rb2	2.08931	1.64987	1.80631	1.8485
Zkscan6	4.88849	5.01038	4.68025	4.85971
Smurf2	9.10686	11.2817	10.0825	10.157
Cep95	4.58949	5.51198	4.95803	5.01984
Vezf1	21.897	32.9032	31.4905	28.7636
Cuedc1	6.67386	6.37622	6.11129	6.38712
Srsf1	18.4421	20.9709	21.7616	20.3915
Kif3a	42.1227	37.1202	43.1829	40.8086
Septin8	5.17699	6.16385	6.25985	5.8669
Mtmr4	21.5163	24.3101	23.8149	23.2138
Mrm1	3.11356	2.47935	2.59825	2.73039
Mapt	150.331	121.652	130.359	134.114
Kansl1	14.9157	16.1337	17.342	16.1304
Gid4	12.4289	13.5588	10.3345	12.1074
Myo1b	8.53405	8.62265	9.48439	8.88036
Dhx40	16.6578	19.7798	18.3957	18.2778
Ypel2	4.52088	5.34324	6.59553	5.48655
Akap1	24.4036	23.5323	24.4389	24.1249
Nol11	9.24463	8.0957	8.64899	8.6631
Derl2	4.11167	4.4688	4.49172	4.3574
C1qbp	19.7101	20.1417	18.5269	19.4596
Rpain	2.61877	3.66723	2.74955	3.01185
6330403K07Rik	223.385	185.811	179.101	196.099
Slc13a3	0.921169	0.82618	1.35973	1.03569
Kcnab3	1.94412	1.73765	1.45595	1.71257
Chd3	141.509	141.484	147.393	143.462
Kdm6b	23.4554	29.2117	26.252	26.3064
Appbp2	21.7402	23.868	22.3329	22.6471
Ncor1	13.1485	15.4229	15.9323	14.8346
Trpv2	2.48964	1.76288	1.96912	2.07388
Cenpv	13.775	13.8598	15.0774	14.2374
Pcgf2	17.0359	19.8104	16.282	17.7094
Cwc25	3.38343	3.72205	3.50844	3.53797
Pip4k2b	56.5458	53.2165	52.191	53.9844
Trim37	29.901	30.4164	30.7067	30.3413
Ybx2	2.3515	2.09272	1.61729	2.0205
Ctdnep1	17.3519	19.8304	19.2448	18.809
Elp5	10.2602	8.8501	10.7343	9.9482
Gabarap	39.9729	36.9536	35.2432	37.3899
2810408A11Rik	1.74697	1.60222	1.74873	1.69931
Phf23	5.49711	5.41331	5.36751	5.42598
Acadvl	5.60529	6.46534	6.05539	6.04201
G3bp1	27.7184	30.8543	31.9819	30.1849
Atox1	24.3139	21.2553	18.7693	21.4462
Glra2	20.1947	13.5146	16.1872	16.6322
Sparc	37.6824	33.8518	41.7766	37.7703
Mief2	3.81975	3.85619	3.76152	3.81249
Crhr1	4.04889	1.90816	3.05387	3.00364
Dusp14	1.52177	0.891713	1.72592	1.3798
Tada2a	11.3004	10.9552	9.99504	10.7502
Ikzf1	5.12998	5.19311	4.86292	5.062
Pnpo	2.5151	2.04363	1.88048	2.1464
Cog1	7.60671	7.28618	7.30277	7.39855
Cbx1	23.1712	27.435	20.9564	23.8542
Cdk5rap3	4.60953	4.90965	4.72329	4.74749
Slc25a39	4.38604	3.62388	4.08615	4.03202
Sp2	2.34111	2.80155	2.43349	2.52538
Aatf	9.49774	8.71974	8.21482	8.81077
Dync1h1	57.5482	61.8867	63.8664	61.1004
Pex12	2.26791	2.27136	1.9044	2.14789
Ndel1	14.3854	11.7207	13.8012	13.3024
Zbtb4	0.90625	2.40901	2.69053	2.00193
Mpdu1	6.54269	6.46987	5.31916	6.11057
Fxr2	21.5871	24.3425	24.4393	23.4563
Atp5g3	64.8842	54.3974	56.7711	58.6842
Cd68	1.67052	2.11438	2.47458	2.0865
Acsl1	2.88943	1.87469	2.11572	2.29328
Abca5	3.40966	4.49532	3.71081	3.87193
Smyd4	3.23333	2.86874	3.6627	3.25492
Zfyve27	7.75389	7.58043	7.41567	7.58333
Avpi1	1.32556	0.605819	1.09681	1.00939
Sfrp5	3.42497	2.98177	4.79523	3.73399
Rad51d	2.18135	2.63452	2.60158	2.47248
Pank3	23.7845	32.0617	27.9118	27.9193
Rars	15.2965	14.5145	16.069	15.2933
Wwc1	13.4811	15.0594	14.076	14.2055
Ict1	2.17471	2.43139	4.07379	2.8933
Fdxr	3.34454	4.7635	5.0205	4.37618
Sult4a1	59.1293	45.1026	45.2094	49.8138
Mrpl45	12.0423	11.9072	13.2717	12.4071
Slc22a5	4.42786	3.41672	3.22062	3.6884
P4ha2	1.95301	2.17092	1.8805	2.00147
Arrb1	3.01023	6.32359	15.59	8.30793
Pelp1	15.7241	17.1766	17.7974	16.8994
Med11	6.93944	7.13891	5.97686	6.68507
Natd1	10.498	13.5286	11.8026	11.9431
Map2k3	1.46774	1.72505	1.48264	1.55848
Ywhah	26.1124	40.4819	42.3148	36.303
Sart3	8.68397	9.34368	10.2606	9.4294
E2f2	1.00466	1.91951	1.73207	1.55208
Nars2	1.92578	2.09444	1.8721	1.96411
Slc35b4	4.75492	4.91698	4.57062	4.74751
Dalrd3	10.6556	9.41266	10.1076	10.0586
Fis1	22.9895	20.7131	22.5306	22.0777
Plod1	1.31685	1.48466	1.90195	1.56782
Mfsd3	2.14297	2.83584	2.13709	2.37197
Slc25a22	2.1465	3.49462	3.26438	2.9685
Atp6ap1	18.8258	12.1822	13.6966	14.9015
Scrn1	34.1793	31.6985	32.9201	32.9326
BC005537	109.85	107.855	111.681	109.795
Isyna1	40.2897	35.7059	29.8616	35.2858
Hars2	8.00146	8.9871	8.53339	8.50732
Cacng2	7.54405	5.34659	5.80191	6.23085
Tmem160	15.8256	15.7094	15.1201	15.5517
Rab5c	31.5471	35.8619	36.7127	34.7072
Mdh2	38.6863	31.8843	33.436	34.6689
H13	14.5249	15.2293	13.582	14.4454
Rnf145	22.8255	19.9073	21.1301	21.2876
Scn1b	7.71913	5.23874	5.80665	6.25484
Atp6v1e1	23.3856	17.9946	18.6344	20.0049
Chtf18	0.800693	1.1348	1.38955	1.10834
Rps6kl1	15.9847	10.9231	11.2911	12.733
Ppp1r12c	7.10363	7.35758	8.45815	7.63978
Map1s	14.941	13.3116	15.4907	14.5811
Tmem129	2.52688	2.59781	1.95704	2.36058
Nop9	9.31138	7.79974	8.82726	8.64613
Atp6v0a1	19.1895	17.3871	17.4998	18.0255
Psmc3ip	5.88399	8.49973	7.18686	7.19019
Zfp687	1.52963	1.9293	1.98761	1.81551
Gdpd2	1.39835	1.80038	1.56453	1.58775
D8Ertd738e	45.3429	38.0718	42.2043	41.873
Calm3	194.777	151.739	164.072	170.196
Cops3	16.3412	15.3796	16.8291	16.1833
Fkbp8	17.2274	16.5372	16.0042	16.5896
Ddx39b	76.1013	80.9198	76.4499	77.8237
Gipc1	32.1526	27.1616	28.0095	29.1079
Tlcd1	0.937377	1.01352	1.36477	1.10522
Plscr3	11.1021	11.1679	9.87811	10.7161
Ptger1	8.86692	9.40826	7.06807	8.44775
Arhgef25	13.5753	13.2911	11.049	12.6385
Xab2	9.04293	8.93531	10.0841	9.35411
Cdc37	45.2053	44.3552	49.4627	46.3411
Rab4a	14.489	13.5092	12.617	13.5384
Trip10	1.15986	2.33255	2.09401	1.86214
Cops6	17.9807	16.6528	17.5953	17.4096
Ubb	134.083	16.6677	118.828	89.8595
Ap4m1	9.33831	11.4632	11.5005	10.7673
Gyg	3.82827	3.40695	3.69344	3.64289
Rcn3	3.19897	5.68154	4.95033	4.61028
Slc6a8	3.66096	3.87155	6.30168	4.6114
Pdk4	2.00056	2.84477	2.64866	2.498
Ubxn6	7.2243	7.01695	8.4765	7.57259
Mydgf	13.7402	10.4834	11.2638	11.8292
Cyb561	4.93909	3.17792	4.1332	4.0834
Sema6a	1.65197	1.44139	1.82689	1.64009
Ccdc12	3.00951	2.85296	3.31262	3.05837
1110001J03Rik	8.95316	7.44022	7.51048	7.96795
Akt3	30.1983	31.118	27.171	29.4958
Mrpl24	12.5141	15.8954	14.0465	14.152
Gle1	13.0186	14.1628	14.1368	13.7727
Lyst	5.07324	7.60935	6.17383	6.28547
Slc35e1	14.1494	14.1566	14.0801	14.1287
Polr2i	5.6365	6.55286	6.36657	6.18531
Krt10	3.86871	4.01959	3.35868	3.74899
Rmnd1	2.35943	2.22393	2.3097	2.29769
Fbxo5	3.92274	6.65207	6.43202	5.66895
Mtrf1l	2.84449	3.557	3.46807	3.28986
Rgs17	12.5	13.7204	12.6012	12.9405
Hdac2	51.5426	53.8515	56.1776	53.8572
Rwdd1	28.8471	26.8871	26.8733	27.5358
Clvs2	2.83026	2.76728	2.58294	2.72683
Hey2	1.92697	1.52347	1.81779	1.75608
Stxbp5	3.50105	4.16518	3.68255	3.78293
Hint3	2.74643	3.34749	2.77245	2.95546
Trmt11	5.79855	5.62653	5.42069	5.61526
Katna1	4.42438	6.01654	5.45718	5.29937
Pcmt1	6.22493	6.96866	6.43361	6.5424
Lrp11	5.9839	4.94069	5.31776	5.41412
1700021F05Rik	11.4052	9.89285	10.6113	10.6364
Sec63	11.8048	13.5901	13.3378	12.9109
Nr2e1	4.95683	7.29694	8.09671	6.7835
Snx3	29.6665	27.345	29.96	28.9905
Aig1	2.39375	1.7714	1.63164	1.93226
Adat2	5.88834	5.29982	5.45166	5.54661
Pex3	4.10026	3.88974	4.27868	4.08956
Fuca2	2.86339	2.59314	2.79175	2.74943
Cep57l1	1.56133	1.70854	1.33053	1.53347
Ltv1	14.8897	14.0236	13.7577	14.2237
Plagl1	2.326	4.47794	4.70882	3.83759
Cd164	9.27266	11.3968	10.9104	10.5266
Utrn	3.34638	3.98719	3.82115	3.71824
Smpd2	2.01749	2.31685	1.951	2.09511
Mical1	4.9328	4.04026	4.51219	4.49508
Zbtb24	6.38662	6.86843	6.10432	6.45312
Wasf1	46.0842	41.345	44.8473	44.0922
Amd-ps4	0.926814	1.12965	1.59365	1.2167
Gtf3c6	28.3837	29.0408	31.8117	29.7454
Rev3l	16.4137	18.9609	17.8029	17.7258
Traf3ip2	3.72652	3.68628	2.4376	3.28347
Fyn	26.1767	28.7473	31.7212	28.8817
Tube1	1.859	3.03952	2.72862	2.54238
Lama4	1.17924	1.43731	1.61435	1.4103
Prep	32.1183	28.1739	29.2859	29.8594
Perp	4.26149	2.9802	3.36334	3.53501
Arfgef3	3.49144	4.62982	4.72757	4.28294
Reps1	5.24113	4.83881	5.02979	5.03658
Fam184a	5.90056	4.81143	4.9263	5.21276
Asf1a	11.5138	15.5184	14.8111	13.9478
Gopc	14.1634	13.1097	13.231	13.5014
Qrsl1	3.50473	3.5089	3.31436	3.44266
Rtn4ip1	3.81258	2.7365	3.11015	3.21974
Vta1	15.1099	15.7082	16.5816	15.7999
Smpdl3a	8.80497	8.12298	11.0075	9.31181
Reep3	9.34216	13.0724	12.4708	11.6284
Fabp7	328.363	319.77	338.832	328.988
Serinc1	78.7057	67.4003	69.0982	71.7347
Hsf2	21.4479	26.2035	25.8146	24.4887
Echdc1	8.86509	7.69295	7.66582	8.07462
Ptprk	1.84899	1.57228	1.75964	1.72697
Nts	5.53353	5.23039	4.21347	4.99246
Dcbld1	2.54138	2.73312	2.7153	2.66327
Slc6a15	27.1951	21.683	19.1302	22.6694
Ccdc59	10.1025	9.09573	9.37913	9.52578
Lin7a	15.4626	19.7166	15.039	16.7394
Ppp1r12a	19.5128	23.8781	22.8749	22.0886
P4ha1	3.47399	3.51616	3.81451	3.60155
Septin10	4.23677	6.24769	5.09932	5.1946
Lims1	6.6122	6.8254	10.0323	7.82329
Zwint	63.8035	54.0389	50.2903	56.0442
Ube2d1	34.161	35.5687	34.4865	34.7387
Cdk1	3.07429	4.71615	4.27438	4.02161
Atp2b1	49.8807	42.3623	45.554	45.9324
Rhobtb1	1.58218	0.804777	1.34952	1.24549
Arid5b	3.75302	4.93452	4.83725	4.50826
Actr6	15.0506	14.5424	14.1727	14.5886
Uhrf1bp1l	17.2856	18.9087	17.3084	17.8342
Poc1b	2.28367	3.0689	2.84257	2.73172
Dusp6	11.1145	9.89957	9.89009	10.3014
Tmpo	36.7989	49.3496	51.8908	46.0131
Kitl	5.17704	9.72077	7.26557	7.38779
Psen1	23.8983	24.2898	24.8547	24.3476
Sgk1	1.60912	1.31277	1.43693	1.45294
Cep290	2.9195	3.59883	3.99307	3.5038
Ikbip	1.01347	1.80346	1.65893	1.49196
Hbs1l	18.4292	19.5841	19.2739	19.0957
Epb41l2	11.186	9.31896	10.2408	10.2486
Apaf1	5.32577	5.55634	3.99711	4.95974
Myb	2.25091	1.44711	1.6672	1.78841
Med23	7.87608	9.6337	9.79897	9.10292
Ahi1	59.2443	53.4577	52.1929	54.9649
Nedd1	2.89359	3.84743	4.16116	3.63406
Pde7b	8.05111	8.24101	6.33475	7.54229
Mtfr2	1.38158	2.17507	1.66286	1.73984
Map7	2.70789	2.00897	1.94842	2.22176
Stx7	82.5511	69.3437	70.011	73.9686
Pex7	4.75879	4.30873	5.07307	4.71353
Ifngr1	2.64714	2.06026	2.2648	2.32407
Cdk17	41.8135	42.6994	41.4196	41.9775
Snrpf	28.3809	18.7999	22.2777	23.1528
Ntn4	2.85836	3.29245	3.28908	3.14663
Fgd6	0.955655	1.29844	1.4519	1.23533
Ndufa12	6.3899	4.01456	3.33005	4.57817
Cep83	24.4616	25.0985	24.7847	24.7816
Socs2	6.42147	4.70549	5.41721	5.51472
Nudt4	48.7483	58.9654	57.4859	55.0665
Nuak1	10.4489	12.7915	12.0234	11.7546
Tcp11l2	7.78731	8.74318	7.62267	8.05105
Rfx4	1.953	1.65778	2.07778	1.89619
Cry1	11.0156	11.3854	12.2507	11.5506
Timp3	4.73409	3.94228	4.99011	4.55549
Hsp90b1	60.6226	56.7133	53.4881	56.9413
Ascl1	5.35285	14.3533	11.2102	10.3055
Ccdc53	2.5647	2.04896	1.66016	2.09127
Sirt1	2.3195	3.68752	2.94347	2.9835
Herc4	12.5237	13.8145	12.9656	13.1012
Hnrnph3	22.134	26.1398	26.8632	25.0457
Rufy2	11.8692	11.8785	11.979	11.9089
Ccar1	36.4781	48.7263	47.296	44.1668
Ddx21	25.5134	28.6049	27.9438	27.354
Ddx50	35.9995	34.7818	36.371	35.7174
Vps26a	12.0471	12.6427	12.0914	12.2604
Supv3l1	4.71687	5.10348	5.25217	5.02417
2010107G23Rik	6.97779	6.78085	6.44637	6.735
Aifm2	4.75803	5.09437	5.37871	5.07704
H2afy2	91.3449	93.92	99.6535	94.9728
Tysnd1	8.88848	8.63856	9.92898	9.15201
Sar1a	67.2413	65.0939	67.8305	66.7219
Ppa1	26.081	27.6853	28.3637	27.3766
Eif4ebp2	23.4231	31.977	32.2647	29.2216
Pald1	6.92917	6.21108	5.46023	6.20016
Sgpl1	7.04092	8.06165	8.02503	7.7092
Pcbd1	3.28317	2.80109	3.16129	3.08185
Unc5b	1.4297	1.52132	2.13051	1.69384
Slc29a3	2.06254	2.1725	1.30252	1.84585
Slc16a7	2.06887	2.55617	2.08073	2.23526
Anapc16	3.90601	3.86175	3.69239	3.82005
Ddit4	38.7772	35.2553	32.6326	35.555
Dnajb12	4.19014	3.81007	4.46285	4.15435
Micu1	5.03039	3.92057	3.05139	4.00078
Cand1	21.1421	24.3698	23.741	23.0843
Tbk1	15.3792	19.4389	19.4595	18.0925
Pno1	11.9793	8.30731	10.275	10.1872
Plek	2.53154	2.16213	2.53542	2.4097
Srgap1	32.0959	32.2968	31.8142	32.069
Egfr	3.47321	3.08595	3.46408	3.34108
Usp15	26.3798	26.9862	28.8281	27.398
Vps54	5.67379	6.18371	5.75218	5.86989
Tbc1d15	11.5451	12.9133	13.5568	12.6717
Rab21	20.4706	21.8427	21.6572	21.3235
2310011J03Rik	6.52345	5.69334	6.68833	6.30171
Peli1	9.90457	13.4626	13.4398	12.269
Apc2	37.9517	38.7391	40.1826	38.9578
Thap2	5.37765	10.2117	7.45742	7.68225
Slc1a4	17.9527	14.8589	16.1657	16.3258
Rab1a	35.465	35.6674	30.8531	33.9952
Gamt	2.18749	2.01444	1.5212	1.90771
Ptprr	3.38265	2.5227	2.21228	2.70588
Actr2	68.0642	55.8904	61.6612	61.872
Ndufs7	8.58725	8.3956	9.67233	8.88506
Ptprb	1.54968	1.64421	1.81151	1.66846
Mum1	3.0505	3.13633	3.05548	3.08077
Meis1	1.80984	1.72291	2.12848	1.88707
Uqcr11	19.28	18.0987	14.4132	17.2639
Kcnmb4os1	7.89737	7.07194	7.1773	7.3822
Cnot2	11.7131	13.1571	12.6845	12.5182
Tcf3	6.02057	8.14391	8.10979	7.42476
Frs2	14.1873	17.0071	15.4723	15.5556
Yeats4	49.8369	57.0618	51.5768	52.8252
Cobl	7.01075	5.94857	6.21122	6.39018
Rab36	3.07715	3.11645	3.13077	3.10812
Grb10	6.70662	7.93386	8.81595	7.81881
Adora2a	25.3659	22.6767	16.0852	21.3759
Snrpd3	32.0413	32.2156	36.5738	33.6102
Nav3	10.0079	9.45104	9.26826	9.57575
Mdm2	6.05321	7.32826	6.71387	6.69845
Csrp2	34.2588	31.9409	34.4984	33.566
Osbpl8	21.0013	26.3894	27.3109	24.9005
Mknk2	9.40749	10.2294	10.2796	9.97217
Cabin1	20.0452	20.2876	21.1267	20.4865
Ap3d1	42.9017	45.6854	44.9114	44.4995
Phlda1	7.93035	10.1561	9.8907	9.32571
Sf3a2	17.5034	18.6333	18.6136	18.2501
Mdm1	9.23597	9.76649	10.2027	9.73505
Timm13	33.3907	33.5625	34.1868	33.7133
Vps13d	3.91795	4.89117	4.36208	4.3904
Llph	19.7249	19.7589	20.4729	19.9856
Tmbim4	2.33363	2.62266	2.5169	2.49106
Helb	1.78415	1.70063	1.37653	1.62044
Prmt2	21.6404	22.9117	22.4815	22.3445
Dip2a	5.31099	5.87608	7.96087	6.38265
Hmg20b	1.53856	1.80905	1.74287	1.69682
Fzr1	11.6286	12.1317	13.2929	12.3511
Ncln	6.94263	7.41489	7.15334	7.17029
Hcfc2	4.3698	5.60912	8.25763	6.07885
Nfyb	8.79308	9.8048	9.70138	9.43308
Txnrd1	60.4751	78.2095	80.0382	72.9076
D10Wsu102e	13.9276	13.6542	14.0756	13.8858
Aldh1l2	7.48968	8.79331	8.97134	8.41811
Wdr82	42.1361	43.2358	43.1547	42.8422
Glyctk	1.14622	1.0143	0.94492	1.03515
Pofut2	8.49854	8.24285	8.06777	8.26972
Slc36a1	1.33891	1.52164	1.39372	1.41809
Adarb1	2.41189	2.34364	1.91969	2.22507
Appl2	2.47535	2.50622	2.91625	2.63261
Sumo3	3.34588	5.6228	4.57622	4.51497
Hint1	101.787	89.4527	93.3292	94.8564
Lyrm7	2.13114	1.2304	2.13302	1.83152
Fbxw11	17.3548	17.2515	17.4599	17.3554
Stk10	1.2863	2.04109	1.25606	1.52782
Papolg	7.11333	8.90864	7.3572	7.79306
Pfkl	16.3112	13.6742	15.0436	15.0097
Pus10	3.23571	4.74396	3.24538	3.74168
Pex13	7.3586	8.3913	7.80599	7.85196
1810043G02Rik	1.36342	1.35862	1.91819	1.54674
Mpg	4.26799	4.3249	3.43457	4.00916
Ahsa2	13.5274	11.2466	9.91989	11.5646
Nprl3	2.41481	1.95796	2.12059	2.16445
Xpo1	36.7865	26.5495	32.4583	31.9315
Nsg2	357.738	311.564	336.606	335.303
Cpeb4	15.8191	12.2919	15.0272	14.3794
Asb3	2.67326	3.32961	2.81827	2.94038
Cdc34	13.0642	11.7502	11.3863	12.0669
Tpgs1	16.7663	15.1429	16.4052	16.1048
Chac2	4.15548	4.44039	3.56272	4.05286
Erlec1	7.33945	7.81731	8.31641	7.82439
Shc2	8.17523	7.15217	6.85406	7.39382
Sptbn1	37.3638	35.8947	35.8156	36.358
Wdpcp	1.64255	1.06926	1.12328	1.27836
Mdh1	61.6258	48.0867	51.5516	53.7547
Ccng1	4.18474	4.35047	4.4812	4.33881
Nudcd2	5.3368	5.42058	4.98219	5.24652
Polrmt	3.64022	3.53209	3.50509	3.55914
Hmmr	1.62937	4.05347	2.90135	2.8614
Hcn2	8.26202	5.14692	4.78791	6.06562
Acsl6	8.54225	8.8355	7.76371	8.38049
Cyfip2	25.1425	25.5628	24.2425	24.9826
Mgat1	1.09446	1.37844	0.856241	1.10971
Ppp2ca	58.7643	53.7867	57.2206	56.5905
Hnrnpab	190.521	203.451	216.525	203.499
Phykpl	14.4579	14.8876	16.2	15.1818
Hspa4	49.934	51.5833	53.2028	51.5734
Cnot6	27.1361	33.8172	32.8997	31.2844
Gfpt2	2.6506	3.14709	2.97023	2.92264
Zfp354a	1.5435	1.35264	1.44321	1.44645
Mapk9	3.36236	3.76028	3.92852	3.68372
Canx	45.2646	43.9818	40.9131	43.3865
Gnb2l1	61.2904	59.9788	55.9647	59.078
Rasgef1c	2.48765	1.20018	1.52824	1.73869
Rufy1	8.89117	8.53219	9.10343	8.84226
Rnf130	19.6132	20.5331	21.9044	20.6835
Rad50	4.16321	4.51585	3.57229	4.08378
3010026O09Rik	3.92585	2.84108	3.83918	3.53537
Clk4	9.81411	12.3361	10.864	11.0048
Sar1b	34.5694	29.9623	29.8188	31.4502
Pdlim4	2.6772	2.57087	3.51517	2.92108
Cdkl3	2.60182	1.89933	1.90907	2.13674
Ube2b	43.8346	47.0319	46.0526	45.6397
Cdkn2aipnl	27.5251	23.7778	23.5479	24.9503
Kremen1	1.98522	1.77303	1.38007	1.71277
Nefh	1.66256	1.21582	1.56079	1.47972
Med7	1.48405	2.53236	2.72396	2.24679
Tnip1	1.44577	1.34259	1.4501	1.41282
Vdac1	86.1182	83.3318	71.423	80.291
Slu7	14.9203	15.4661	16.716	15.7008
Ascc2	12.8583	12.3415	11.5117	12.2372
Hus1	0.816661	1.15254	1.03466	1.00129
Pttg1	0.980407	1.80952	0.876589	1.22217
Tns3	3.63693	4.36442	4.93132	4.31089
Btg2	4.79314	8.43852	8.91573	7.38246
Igfbp3	4.985	3.20908	4.14078	4.11162
Pes1	21.0862	21.7028	21.9954	21.5948
Adcy1	59.6489	35.9492	33.2765	42.9582
Tcn2	2.28883	2.72633	3.56872	2.86129
Osbp2	3.30457	1.316	1.85085	2.15714
Gabrg2	14.6695	8.99682	12.2956	11.9873
Smtn	1.48904	1.9567	1.96023	1.80199
Arf5	48.3575	42.3106	35.6236	42.0972
2310033P09Rik	11.2651	10.5812	12.0659	11.3041
Guk1	20.2036	19.0166	19.4153	19.5452
Rnf185	12.65	12.5242	14.2893	13.1545
Limk2	26.9913	21.9903	21.3267	23.4361
Patz1	3.83794	6.50769	4.5514	4.96568
Eif4enif1	8.93885	8.48013	9.63575	9.01824
Trim11	3.56067	4.0283	3.53837	3.70911
Ogdh	21.5301	18.8148	20.5548	20.2999
Drg1	14.7133	15.6238	17.1387	15.8252
Rtn4	64.7142	57.3182	61.3077	61.1134
Mtif2	8.54812	8.69067	8.43358	8.55746
Rps27a	14.8468	13.8207	11.913	13.5268
Cfap36	23.8891	20.4998	21.4079	21.9323
Smek2	11.064	13.1332	11.318	11.8384
Pnpt1	9.46888	10.2262	9.91801	9.87104
Pold2	6.84201	8.3993	8.17579	7.8057
Zkscan17	5.48073	6.44261	7.71066	6.54467
Polm	2.03837	2.46078	2.2197	2.23962
Pgam2	3.63626	3.08322	4.75712	3.82553
Dbnl	18.2777	17.2713	16.4374	17.3288
Mrps24	4.85388	4.10398	4.3158	4.42455
Ccdc117	6.77411	7.44048	7.72665	7.31375
Dynll2	45.8011	67.9155	52.4726	55.3964
Xbp1	15.6049	13.9503	10.9355	13.4969
Supt4a	17.9634	17.3195	19.3618	18.2149
Septin4	1.04983	1.14786	0.929102	1.04226
2810021J22Rik	5.38441	6.3589	5.31333	5.68555
Ska2	13.6993	16.8507	15.7303	15.4268
Prr11	1.80591	3.25936	4.17999	3.08175
Smg8	4.79789	5.80962	5.62372	5.41041
Rnf187	147.727	130.972	141.8	140.166
Tubd1	1.98505	2.77353	1.92298	2.22719
Mrpl22	8.68136	8.69169	8.95616	8.7764
Cnot8	26.995	28.1283	32.0367	29.0533
Rps6kb1	8.59768	10.9426	10.2153	9.91852
Sap30l	16.2688	16.3133	14.4428	15.675
Galnt10	3.90661	3.59025	3.74649	3.74779
Rnft1	2.73714	2.74739	3.48818	2.9909
Mfap3	8.34918	7.70794	8.41906	8.15872
Fam114a2	20.9503	17.8271	21.5075	20.095
Gria1	30.8934	23.7567	28.0608	27.5703
Ppm1d	8.78142	8.94373	9.02491	8.91668
Znhit3	4.53822	5.22964	4.61798	4.79528
Myo19	2.17288	2.52227	2.25722	2.31745
Prpsap2	11.2601	11.578	12.1025	11.6469
Ggnbp2	12.0439	11.9129	11.9066	11.9545
Acaca	6.05352	5.94893	5.51181	5.83809
Shmt1	1.34875	1.61555	1.84724	1.60385
Llgl1	13.7362	18.0478	18.1002	16.628
Drg2	13.4395	15.2174	14.2135	14.2901
Srebf1	4.66106	4.62577	5.19318	4.82667
Tom1l1	1.82297	2.20747	2.50756	2.17933
Cox11	8.80155	9.86253	9.8246	9.49623
Stxbp4	2.00032	2.22442	2.28347	2.1694
Bzw2	185.997	178.663	168.866	177.842
Elac2	6.79573	6.71326	6.39084	6.63328
Twistnb	8.40025	7.6615	7.22177	7.76117
Atxn7l1	2.11205	2.35515	1.7578	2.075
Sypl	3.78253	4.08713	3.82614	3.8986
Pdia6	30.2084	31.5696	29.9593	30.5791
Nampt	13.6981	17.1941	15.7839	15.5587
Nbas	7.41164	7.33421	7.2204	7.32208
Tspan13	63.9026	67.3678	66.4118	65.8941
Rock2	16.642	21.6981	19.6112	19.3171
Laptm4a	85.7647	95.495	97.4562	92.9053
Fam49a	39.1616	38.7799	33.908	37.2832
Snx13	9.8393	10.7783	10.917	10.5115
Ntsr2	2.48956	1.56948	1.03324	1.69743
Sdc1	1.29937	1.91052	1.7625	1.65746
Lpin1	7.14474	8.48209	6.53331	7.38671
Pum2	16.7077	20.0592	20.436	19.0676
Nrcam	32.2339	27.9584	27.0319	29.0747
Rgs9	8.5101	6.89306	7.06617	7.48978
Trib2	28.3747	26.73	27.4809	27.5285
Hs1bp3	3.09788	3.88522	2.86395	3.28235
Fam84a	48.3031	56.3827	38.3168	47.6676
Smc6	17.4212	20.7714	19.884	19.3589
Amz2	29.0762	24.952	26.366	26.7981
Gna13	13.8161	14.7724	15.3096	14.6327
Prkar1a	125.229	124.365	131.928	127.174
Abca8b	1.09353	1.1893	1.35665	1.21316
Rdh14	11.1873	9.12697	9.77299	10.0291
Map2k6	5.17839	6.92527	7.01178	6.37181
Klhl29	18.6541	16.92	16.9355	17.5032
Trappc12	11.6123	10.222	8.24539	10.0266
Adi1	5.26856	5.42507	3.44391	4.71251
Rnaseh1	7.74769	9.44319	7.67947	8.29012
Ubxn2a	6.64584	5.73192	5.21963	5.86579
Fkbp1b	21.4332	9.58969	12.2453	14.4227
Cmpk2	8.6792	6.88362	7.19742	7.58675
Pfn4	4.94926	2.83337	2.79788	3.52683
Itsn2	14.0856	16.2218	14.3103	14.8726
Rnf144a	18.6229	19.1557	16.7489	18.1758
Id2	9.30677	8.92184	6.41881	8.21581
Mboat2	18.8637	18.8324	19.3385	19.0116
Ncoa1	57.2138	60.5012	54.9895	57.5682
Dus4l	3.98114	4.30305	3.43553	3.90657
Rrm2	11.7485	17.7579	16.2034	15.2366
Bcap29	9.93218	8.29888	6.91699	8.38268
Cenpo	2.06209	1.89687	2.09169	2.01688
Klf11	5.7285	5.08086	4.66127	5.15687
Adcy3	5.11292	5.39663	4.26648	4.92534
Dnajc27	8.65253	7.94973	7.62344	8.07523
Efr3b	44.241	37.9263	40.4794	40.8823
Cbll1	4.08305	5.17784	4.84207	4.70099
Dnmt3a	10.2591	11.3296	10.515	10.7012
Dld	54.461	53.3055	54.6361	54.1342
Kif3c	50.8414	53.0339	52.9308	52.2687
Sh3yl1	5.13882	4.37683	4.02401	4.51322
Rab10	87.0736	80.7259	83.7682	83.8559
Pxdn	12.0624	15.0251	12.1084	13.0653
Ddx52	9.6246	10.4789	11.172	10.4252
Taf15	29.1495	33.8429	39.9073	34.2999
Ace	1.80233	1.05061	0.896005	1.24965
Rasl10b	11.1365	14.2216	14.3896	13.2492
Cdc27	14.2674	15.2792	14.9631	14.8366
Mettl2	6.56633	6.24257	6.52014	6.44301
Nle1	3.19575	3.42391	3.75332	3.45766
Tlk2	6.39053	6.98464	6.92377	6.76631
Rffl	4.87084	5.01289	4.59541	4.82638
Lig3	6.9429	7.32937	7.00424	7.09217
Map3k3	6.82797	8.39153	9.2454	8.15497
Tmem132e	1.98144	1.8892	1.69247	1.85437
Asic2	4.04892	2.84708	3.29882	3.39827
Ddx42	41.7844	44.6078	45.7	44.0308
Ftsj3	9.51074	9.73507	10.8914	10.0457
Psmc5	51.4161	49.8517	54.8089	52.0256
Ern1	1.82335	2.32891	2.04425	2.0655
Nf1	6.44313	8.75896	8.81713	8.00641
Pecam1	1.14014	1.44379	1.63959	1.40784
Polg2	1.06244	1.29494	1.22759	1.19499
Ddx5	161.395	167.95	160.869	163.405
Psmd12	23.7211	24.0417	23.741	23.8346
Helz	3.7132	5.17765	5.19566	4.6955
Cacng1	1.27594	1.81432	1.53572	1.54199
Cacng4	78.8536	72.7352	73.5588	75.0492
Cep112	1.46556	0.902169	1.26505	1.21093
Slc9a3r1	11.7971	10.0063	12.0401	11.2812
Grin2c	1.51053	1.15811	1.37819	1.34894
Nt5c	4.43469	4.08259	4.88329	4.46686
Hn1	133.82	125.541	125.398	128.253
Sumo2	1.89332	1.84616	1.95327	1.89759
Nup85	11.4025	12.5146	13.1386	12.3519
Gga3	4.65957	5.94233	8.38944	6.33045
Cluh	8.39497	7.92341	8.42621	8.2482
Mif4gd	1.58864	1.15498	1.30824	1.35062
Slc25a19	3.22723	2.8014	3.50531	3.17798
Pafah1b1	25.7968	23.4891	23.7535	24.3465
2310067B10Rik	10.8887	10.6857	12.0082	11.1942
Recql5	3.08208	2.53964	2.82137	2.81436
Sap30bp	13.0803	13.3582	12.5029	12.9805
Galk1	8.40654	7.48318	7.95803	7.94925
Unk	9.1636	10.2843	9.88267	9.77684
Mrpl38	4.21957	3.76892	3.87685	3.95511
Fbf1	12.0085	12.3063	13.274	12.5296
Acox1	26.3701	25.4233	25.2585	25.6839
Ten1	3.59943	4.47851	4.42252	4.16682
Srp68	24.2547	23.1546	24.7261	24.0451
Tsen54	2.37877	3.2529	3.14238	2.92468
1200014J11Rik	3.01187	3.0923	3.50007	3.20142
Camkk1	4.46439	4.09477	2.49669	3.68528
Ankfy1	4.90683	5.98063	5.72349	5.53698
Exoc7	19.7141	18.4508	19.0834	19.0828
Ube2g1	25.3968	24.5057	24.7406	24.881
Tekt1	4.77096	2.16976	3.85675	3.59915
Med31	7.33193	7.33457	6.41031	7.0256
Ube2o	29.0768	28.3632	28.5631	28.6677
Txndc17	18.9842	18.7806	20.1852	19.3167
4933427D14Rik	7.65017	9.2098	7.83462	8.23153
Fam64a	3.28635	6.72032	5.22991	5.07886
Cygb	4.84272	2.98598	2.94858	3.59243
Wscd1	5.07801	4.32675	4.21605	4.54027
1810032O08Rik	2.58514	1.97768	1.91983	2.16089
Mxra7	1.84987	1.15356	0.828468	1.2773
Rabep1	10.9588	11.76	17.405	13.3746
Mfsd11	4.33713	4.70278	4.11389	4.3846
Kif1c	2.80024	3.12755	3.47288	3.13356
Sec14l1	15.8857	16.03	15.3849	15.7668
Mink1	8.25297	8.68997	8.89437	8.61243
Pld2	2.10585	1.86291	2.04402	2.00426
Slc46a1	5.56425	4.15908	4.44007	4.72114
0610010K14Rik	3.3164	3.46471	3.27882	3.35331
Eral1	7.20641	7.17015	5.72339	6.69998
Dhrs13	6.0799	4.86763	5.84701	5.59818
Blmh	9.28459	10.2913	9.2297	9.60186
Cpd	7.38732	7.20315	7.49806	7.36284
Timm22	5.01705	5.27564	4.93339	5.07536
Nxn	3.20319	3.54517	3.94397	3.56411
Fam101b	3.02515	3.27235	3.5045	3.26733
Doc2b	19.7333	15.3664	16.1638	17.0879
Ywhae	310.672	277.586	288.115	292.125
Prpf8	50.5758	58.1347	59.5429	56.0845
Nme2	64.3636	52.7574	48.339	55.1533
Spag9	19.9326	25.9614	24.7341	23.5427
Luc7l3	24.1196	25.2893	26.5354	25.3148
Ankrd40	5.92838	7.54218	6.92703	6.7992
Cacna1g	3.52236	3.34263	3.6928	3.51926
Xylt2	3.17073	2.97277	3.3172	3.15356
Lrrc59	36.3166	37.9273	37.6371	37.2937
Slc35b1	19.2403	17.7516	18.4523	18.4814
Snx11	7.66179	7.65447	7.18081	7.49902
Scrn2	1.3591	1.79852	1.82274	1.66012
Lrrc46	2.48513	0.726892	1.19643	1.46948
Cacnb1	17.1646	14.2899	15.6848	15.7131
Fbxl20	7.89025	10.3605	10.3151	9.52195
Dlg4	50.5316	32.9495	48.3125	43.9312
A230052G05Rik	1.7884	1.61726	1.73587	1.71385
Dvl2	3.57382	5.12784	4.77331	4.49165
Nr1d1	20.1368	17.6103	17.3444	18.3638
Per1	5.73637	6.38457	4.66086	5.59393
Vamp2	83.9736	65.6543	63.7049	71.1109
Tmem107	1.85518	1.75433	1.30892	1.63948
Aurkb	1.4629	2.47955	2.83368	2.25871
Ctc1	8.62418	10.611	9.31582	9.51699
Pfas	2.38907	2.63782	2.79654	2.60781
Myh10	26.1004	29.1025	28.6243	27.9424
Ntn1	18.5756	19.6265	18.4722	18.8914
Stx8	1.97367	1.9437	2.20446	2.04061
Adprm	2.33395	3.75781	2.91317	3.00164
Top2a	10.9742	19.2569	21.1009	17.1107
Acly	31.8795	37.2155	37.0819	35.3923
Kat2a	17.5928	17.1897	18.2347	17.6724
Stat5b	7.76936	7.50944	7.30647	7.52842
Tmem101	7.77213	6.61202	7.40826	7.26414
Lsm12	10.0528	10.0249	10.3495	10.1424
Ubtf	12.9128	13.8415	15.0365	13.9302
Ccdc43	5.72112	5.83303	5.603	5.71905
Adam11	6.25255	3.96285	6.03715	5.41752
Higd1b	2.46848	1.9557	2.07974	2.16797
Eftud2	10.505	11.9759	11.5195	11.3335
Dcakd	21.591	22.233	23.7143	22.5128
Nmt1	18.7668	18.6724	17.7187	18.386
Plcd3	1.97521	1.23914	1.01386	1.40941
Gosr2	16.8603	17.125	20.2578	18.081
Klhl28	4.93248	9.30139	8.45696	7.56361
Fkbp3	122.286	98.1114	99.0787	106.492
Foxg1	23.7162	28.1929	34.7271	28.8788
Scfd1	20.9591	16.6434	19.5694	19.0573
Coch	7.25422	4.44976	4.96474	5.55624
Strn3	17.3181	34.9079	33.6652	28.6304
Ap4s1	15.1537	13.5253	17.9517	15.5436
Dtd2	1.5328	1.48502	1.22992	1.41591
Gtf2a1	8.24538	7.35123	7.46605	7.68756
Sel1l	10.0105	11.3679	10.6365	10.6717
Dnaaf2	5.32783	4.96584	5.32806	5.20725
Pole2	1.64538	2.00538	1.60309	1.75128
Klhdc2	16.2212	17.9919	18.9908	17.7346
Nemf	22.0924	25.3175	23.4545	23.6215
Sec23a	28.0235	30.1851	29.8077	29.3388
L2hgdh	3.81941	4.1703	3.92663	3.97212
Cdkl1	4.246	2.58758	1.89275	2.90877
Trappc6b	42.15	40.5313	37.73	40.1371
Pnn	73.0059	74.7042	74.9219	74.2106
Ctage5	2.54541	3.12493	3.21905	2.96313
Galc	7.26219	7.24207	8.15521	7.55316
[truncated: 11,215 more rows]

## Sheet: P14
Supplementary Table 1. Genes identified at 5 time-points
Sheet4: A list of 13,764 genes identified in at all replicates of P14.
GeneSymbol	P14_WT1_FPKM	P14_WT2_FPKM	P14_WT_FPKM_Mean
Gnai3	18.3654	18.0077	18.1865
Cdc45	2.02672	1.38639	1.70656
Narf	13.0245	13.1318	13.0781
Cav2	1.50005	2.32026	1.91016
Klf6	6.37882	6.761	6.56991
Scmh1	15.6246	9.69679	12.6607
Cox5a	231.623	224.918	228.271
Tbx2	1.87499	1.1153	1.49515
Fer	6.48489	6.54409	6.51449
Xpo6	4.39928	3.57649	3.98788
Tfe3	2.32308	2.02148	2.17228
Axin2	5.50206	4.81052	5.15629
Brat1	4.49634	3.46946	3.9829
Gna12	27.4868	24.9056	26.1962
Igsf5	5.97169	4.91744	5.44456
Dlat	12.7582	17.0092	14.8837
Sdhd	67.6791	65.0456	66.3623
Ccnd2	18.2486	15.5821	16.9153
Gpr107	5.73075	5.85967	5.79521
Nalcn	18.931	22.6932	20.8121
Btbd17	3.71298	2.65951	3.18624
Th	3.67783	3.06972	3.37378
Drp2	12.723	8.06785	10.3954
Lhx2	5.82728	3.76923	4.79826
Gmpr	30.8527	27.3361	29.0944
Mid2	3.03451	3.46874	3.25163
Trim25	2.69326	2.62448	2.65887
Dgke	2.1273	3.48124	2.80427
Scpep1	4.88669	5.64097	5.26383
Mnt	6.09482	6.76614	6.43048
Hddc2	3.58167	3.01207	3.29687
Tpd52l1	25.8192	20.7473	23.2833
Cdh4	2.77135	4.14852	3.45993
Ckmt1	21.0015	23.3354	22.1684
Bcl6b	3.18224	2.37693	2.77959
Arvcf	5.70643	5.28126	5.49385
Comt	14.0835	13.9993	14.0414
Rtca	21.3457	22.6501	21.9979
Dbt	5.67859	6.0928	5.8857
Dazap2	55.418	52.2128	53.8154
Mcts1	10.2945	12.1207	11.2076
Trappc10	23.5206	23.3531	23.4369
Ccm2	5.39065	4.28849	4.83957
Tbrg4	4.40991	4.98668	4.69829
Ndufa9	35.9086	31.0702	33.4894
Egfl6	0.94742	1.1217	1.03456
Lck	1.25786	1.22614	1.242
Cttnbp2	13.2282	11.156	12.1921
Galnt1	6.65168	7.35544	7.00356
Mkrn2	12.1265	12.5786	12.3525
Raf1	14.248	13.136	13.692
Pdgfb	11.1432	9.73615	10.4397
Acvrl1	3.94132	4.3515	4.14641
Grasp	22.8588	22.5511	22.705
Acvr1b	39.9222	36.9544	38.4383
Tom1l2	14.8451	13.5696	14.2074
Zfp385a	46.2773	36.805	41.5412
Itga5	19.441	14.9612	17.2011
Gabra2	9.57907	11.4055	10.4923
Wdr77	2.75761	2.96377	2.86069
Atp5f1	30.4055	32.7002	31.5528
Sox9	10.7945	10.9539	10.8742
Hnrnpd	11.4488	10.6977	11.0732
C1d	8.13733	8.90331	8.52032
Gm2a	27.4087	28.0503	27.7295
Krit1	1.72984	1.60758	1.66871
Clcn4	41.927	41.7841	41.8556
Sema4f	6.34579	6.08852	6.21716
Myo18a	10.7938	9.56259	10.1782
Sez6	47.8079	37.2902	42.549
Loxl3	2.54611	2.02792	2.28701
Kat2b	4.69529	4.69515	4.69522
Rab5b	38.9961	36.8839	37.94
Icosl	1.46585	0.770391	1.11812
Spg7	6.77397	6.25053	6.51225
Rpl13	2.19136	3.18542	2.68839
Chmp1a	31.4011	29.7583	30.5797
Rpa1	5.59674	5.78497	5.69086
Serpinf1	2.54868	2.51363	2.53115
Tubgcp3	3.89018	4.29125	4.09071
Polr3d	11.607	11.4317	11.5194
Tcf7	2.43981	2.95588	2.69784
Ddx3x	31.5137	34.6212	33.0675
Slc5a5	0.975914	1.89914	1.43753
Kcnn3	6.64335	6.87987	6.76161
Usp32	10.6795	11.9658	11.3226
Car4	5.6574	4.5265	5.09195
Txnrd3	1.56347	1.42598	1.49472
Znf512b	15.0786	14.0744	14.5765
Dnajc5	10.0605	10.6237	10.3421
Tpd52l2	2.10831	1.88825	1.99828
Fmr1	4.16128	4.57895	4.37011
Bcl11a	6.16868	7.08531	6.62699
Il4	1.45819	1.78126	1.61972
Pxmp4	6.83674	6.79971	6.81822
Dlg3	18.4569	17.9816	18.2192
Smarcb1	6.52201	5.98614	6.25407
Hip1r	24.0214	21.8393	22.9303
Nsun5	2.72196	2.27225	2.49711
Top1mt	11.1322	10.5194	10.8258
Gm38393	7.1657	9.29221	8.22896
Mmp14	9.42146	8.80911	9.11528
Oxa1l	14.7036	13.7375	14.2206
Heatr6	6.06523	5.70174	5.88349
Ilf2	9.16493	8.4998	8.83236
Chtop	9.25818	9.2634	9.26079
Snapin	4.73702	3.31777	4.02739
S100a4	6.49796	5.21276	5.85536
S100a6	8.32166	7.07199	7.69683
Icam2	1.89359	1.9095	1.90155
Mapk7	2.83634	3.0981	2.96722
Epn2	12.6596	12.0243	12.3419
B9d1	8.19872	7.65242	7.92557
Sec24b	8.79619	9.35367	9.07493
N4bp3	3.3556	4.3196	3.8376
Rmnd5b	13.7454	12.7975	13.2715
Nhp2	20.4228	15.2143	17.8185
Vps9d1	4.88617	5.08542	4.98579
Zfp276	2.62706	2.16209	2.39457
Mfsd10	2.10128	1.34999	1.72563
Luzp1	3.08273	3.43736	3.26004
Kctd10	7.79557	6.86203	7.3288
Poldip2	18.1457	16.4929	17.3193
Ift20	12.5326	13.214	12.8733
Col6a1	57.9669	52.0024	54.9846
Pcbp3	9.34023	9.0054	9.17281
Lgals9	3.58683	2.35053	2.96868
Araf	11.2128	9.8858	10.5493
Cfp	6.72365	6.25379	6.48872
Uxt	0.935452	1.31979	1.12762
Cnnm3	4.99208	5.15	5.07104
Lman2l	4.82517	4.86605	4.84561
Mcm3ap	17.7551	16.9351	17.3451
Pcnt	4.42518	4.1375	4.28134
Mxd1	5.41471	5.40306	5.40888
Gmcl1	7.51557	6.56128	7.03842
Snrnp27	9.19356	9.34608	9.26982
Ocrl	5.27349	5.80328	5.53838
Calm1	137.923	127.051	132.487
Agpat3	35.227	31.2319	33.2295
Sema6b	31.9854	31.8538	31.9196
Uhrf1	3.56545	3.3536	3.45952
Dpp9	21.1162	18.0655	19.5908
Ramp2	5.41948	2.64546	4.03247
Lsr	2.62505	2.21254	2.41879
Gramd1a	29.4725	24.3696	26.921
Gabrg1	2.04073	3.41891	2.72982
Ckb	675.13	595.607	635.368
Sp1	2.66349	2.4807	2.5721
Itgb7	1.12971	0.941834	1.03577
Myg1	3.51242	3.89722	3.70482
Rarg	3.19878	2.06261	2.63069
Pfdn5	28.825	25.8529	27.339
Efnb2	19.6174	20.3995	20.0085
Rrp15	4.18543	3.71879	3.95211
Rnd2	46.9304	40.8992	43.9148
Srr	4.5757	5.55551	5.0656
Fndc5	22.2171	22.8699	22.5435
Fbxo9	8.7618	9.50905	9.13543
Ccdc132	4.05092	4.23259	4.14175
Hars	47.9523	48.898	48.4252
Zmat2	44.0058	46.0946	45.0502
Ube2c	3.05032	2.6204	2.83536
Smg5	19.6045	17.2423	18.4234
Cct3	13.5821	12.8933	13.2377
Glmp	1.95374	2.03463	1.99419
Mef2d	31.2943	28.6723	29.9833
Snd1	11.4105	10.4947	10.9526
Col18a1	1.57294	1.73119	1.65207
Slc19a1	2.7736	2.57053	2.67206
Kpnb1	38.0356	37.7587	37.8972
Npepps	10.5579	10.2581	10.408
Mrpl10	26.7626	22.2074	24.485
Cyp51	27.866	28.6678	28.2669
Tcf25	115.428	110.315	112.871
Tubb6	5.88842	3.68278	4.7856
Def8	13.2339	10.9843	12.1091
Meox1	2.65348	1.90588	2.27968
Nkx2-1	4.70076	7.20378	5.95227
Col1a1	2.5294	2.01216	2.27078
Itga3	3.00753	3.34065	3.17409
Foxm1	1.00499	1.66325	1.33412
Itfg2	1.55948	1.32585	1.44267
Nrip2	1.18176	1.30132	1.24154
Tulp3	3.10361	2.44546	2.77453
Gtf2h4	1.03719	1.06424	1.05072
Tubb5	149.162	141.869	145.515
Ell2	6.26806	5.84942	6.05874
Jup	4.36471	4.19732	4.28102
Fkbp10	3.21256	2.91254	3.06255
Nom1	3.72883	3.71924	3.72403
Ergic1	18.4508	17.5429	17.9969
Ifrd1	4.38187	4.09517	4.23852
Stk38l	3.44046	2.95316	3.19681
Brpf1	2.75547	2.27551	2.51549
Akr1b3	1.01193	1.01855	1.01524
Gstt1	2.79861	1.95052	2.37457
Ddt	14.0991	13.2269	13.663
Ddx18	5.61749	5.08382	5.35066
Ubl3	9.79855	11.1775	10.488
Gramd3	14.9785	13.0794	14.0289
Eef1e1	14.3216	14.6953	14.5085
Akt1	33.4813	32.1163	32.7988
Tcirg1	2.90239	2.81189	2.85714
Naglu	2.5371	1.99231	2.2647
Coasy	7.5203	7.07552	7.29791
Smo	5.47492	4.70023	5.08758
Tspan33	2.28742	2.00543	2.14642
Crnkl1	5.32427	4.47196	4.89812
Rin2	6.62592	5.64397	6.13494
Folh1	1.10983	1.31673	1.21328
Chordc1	17.2488	20.7709	19.0099
Rtcb	36.5194	34.9383	35.7289
Pwp1	9.94179	9.17195	9.55687
Fbxo7	4.2809	4.36795	4.32443
Capns1	16.6913	15.4233	16.0573
Lrp3	14.477	12.3314	13.4042
Clpb	3.78454	4.81489	4.29971
Septin7	84.9059	103.812	94.3591
Zdhhc4	3.19067	3.37442	3.28254
Rac1	15.9267	13.4341	14.6804
Nup214	4.72704	4.87994	4.80349
Aif1l	2.4673	2.22134	2.34432
Ugp2	11.089	12.7266	11.9078
Trmt1	4.10037	3.332	3.71618
Nacc1	37.5341	31.8593	34.6967
Nfix	16.106	14.9304	15.5182
Uba1	83.7694	85.9737	84.8715
Siae	6.63008	6.77361	6.70185
Vsig2	10.0217	6.04894	8.03531
Esam	8.8256	7.80993	8.31776
Spa17	5.86341	3.37504	4.61922
Fam50a	9.69847	9.36803	9.53325
Emd	5.17705	4.68333	4.93019
Taco1	8.19324	8.99185	8.59255
Grik3	18.7885	19.7519	19.2702
Gria3	6.80055	7.40238	7.10147
Npas1	5.13632	7.54287	6.3396
Sipa1l2	8.82384	8.06921	8.44652
Ap4e1	1.85672	1.94846	1.90259
Blvra	3.45608	4.04271	3.74939
Pdzd4	65.5975	58.3446	61.9711
Srpk3	2.07511	1.72254	1.89883
Idh3g	14.5814	12.0546	13.318
Pnck	24.1469	23.9166	24.0317
Ssr4	5.15726	3.57333	4.36529
Bcap31	29.4224	28.0336	28.728
Fam98a	12.4097	13.7353	13.0725
Kmt2a	12.7894	11.8277	12.3086
Ift46	4.82208	4.63233	4.72721
Tmem25	4.91203	5.19019	5.05111
Trappc6a	1.53598	1.7102	1.62309
Supt6	29.9433	29.7536	29.8484
Spag5	1.79608	1.29006	1.54307
Unc119	2.09351	2.58716	2.34034
Rab34	8.31459	7.21581	7.7652
Sdf2	13.1202	15.314	14.2171
Ccne1	1.33756	1.42626	1.38191
Bbc3	3.74908	4.4764	4.11274
Psmc3	18.6025	18.8389	18.7207
Acp2	10.498	11.7876	11.1428
Rapsn	1.44752	0.794466	1.12099
Slc39a13	4.00024	3.34888	3.67456
Celf2	8.23688	7.34184	7.78936
Ddb2	2.14273	2.57072	2.35672
Spi1	1.72915	1.77429	1.75172
Sf3a1	16.7022	17.6177	17.16
Stat6	2.66029	1.90728	2.28379
Clgn	1.71226	2.71526	2.21376
Vrk3	8.30803	7.21145	7.75974
Smg9	6.39268	6.34015	6.36641
Paxip1	5.1098	5.19102	5.15041
Rmnd5a	8.37291	8.40683	8.38987
Mov10	3.18724	2.75068	2.96896
Rhoc	7.01452	7.43409	7.2243
Tead3	1.10073	1.06738	1.08406
Ppard	4.41147	4.1663	4.28889
Def6	2.32637	1.34754	1.83695
Peg3	23.857	30.0023	26.9297
Metrn	52.0049	43.9952	48.0001
Lmf1	2.20363	1.65336	1.92849
Narfl	6.05508	5.69283	5.87396
Angptl4	2.00355	2.13339	2.06847
Daxx	4.28404	3.12779	3.70591
Cd320	4.58633	4.19642	4.39137
Ipo4	13.0314	12.2265	12.6289
Tm9sf1	2.53773	2.18602	2.36187
Irf9	2.20441	1.86138	2.0329
Gmpr2	20.3068	19.5916	19.9492
Mdp1	20.9801	21.8192	21.3997
Dhrs1	17.5677	14.7671	16.1674
Ncan	112.241	97.8434	105.042
Tmem161a	4.14548	2.30483	3.22516
Armc6	7.17597	7.54479	7.36038
Borcs8	4.32316	4.12823	4.22569
Slc25a42	3.31563	3.61689	3.46626
Snx9	6.17109	4.23537	5.20323
Ranbp3	36.4544	31.8892	34.1718
Ndufa11	25.1423	23.6326	24.3875
Nr2f6	5.60061	3.70129	4.65095
Use1	6.0569	5.64152	5.84921
Ocel1	4.13483	3.58583	3.86033
Dyrk1b	9.89609	8.78486	9.34048
Braf	9.15854	10.0091	9.5838
Ndufb2	4.70786	4.80227	4.75506
Hltf	2.34856	2.44635	2.39745
Prpf6	14.6058	14.4824	14.5441
Rgs19	2.85094	3.25382	3.05238
Rgs20	9.6351	9.45661	9.54585
Abhd3	10.6539	12.3866	11.5202
Snrpd1	36.0228	41.0695	38.5461
Tchp	2.14707	2.28991	2.21849
Tiam1	5.06542	5.86441	5.46492
Tsc2	26.3933	25.6539	26.0236
Slc9a3r2	17.1134	16.9327	17.023
Puf60	72.2505	65.7807	69.0156
Golga2	11.5517	11.1574	11.3546
Uck1	12.966	12.0168	12.4914
Ikzf4	1.70518	1.93836	1.82177
Mien1	77.4281	70.1092	73.7686
Axl	8.58862	6.94368	7.76615
Tgfb1	2.46806	1.78866	2.12836
Ccdc97	9.85778	8.96029	9.40903
Zfp40	3.43872	3.71157	3.57514
Akap8l	44.1617	40.9286	42.5451
Shh	1.76509	1.77563	1.77036
Pdcd2l	4.84022	3.85791	4.34907
Gtf2f1	35.7519	36.2135	35.9827
Clpp	30.0415	24.4591	27.2503
Alkbh7	6.00223	4.48365	5.24294
Med6	4.51188	4.48714	4.49951
Prkd1	3.33833	2.72963	3.03398
Lcp2	1.19817	0.897895	1.04803
Cse1l	7.66585	8.94249	8.30417
Naa20	4.17369	4.47548	4.32459
Prkra	7.43555	7.29366	7.3646
Plekha3	8.95188	7.81397	8.38293
Ykt6	37.5093	36.2239	36.8666
Baz1b	9.73565	9.97751	9.85658
Pex6	9.49527	8.78465	9.13996
Mrpl2	8.79628	7.46576	8.13102
Mea1	54.6623	51.996	53.3292
Grin2d	5.80272	7.70042	6.75157
Kdelr1	9.55569	10.2344	9.89505
Tmem143	2.47497	1.9445	2.20974
Ggct	0.921682	1.25726	1.08947
Jag2	15.5309	14.1655	14.8482
Btbd6	25.672	22.247	23.9595
Nudt14	7.45518	6.11981	6.78749
Epdr1	14.7014	15.1697	14.9356
Flii	9.31005	10.4962	9.90314
Top3a	1.23815	0.997232	1.11769
Atg4d	15.9374	15.1595	15.5485
Qtrt1	12.1019	12.2643	12.1831
Hdgfrp2	47.2747	48.7776	48.0261
Chaf1a	5.77853	5.40972	5.59412
Adprh	42.8863	39.1512	41.0188
Tmem39a	1.14269	1.18526	1.16398
Timmdc1	9.02625	10.2801	9.65317
Mcm2	2.44406	2.34966	2.39686
Tpra1	1.69482	1.4354	1.56511
Nab1	3.28724	3.97841	3.63283
Adgre5	2.79107	2.60204	2.69655
Lamb1	6.83344	6.60765	6.72055
Kcnn1	5.05545	4.31449	4.68497
Arrdc2	4.48454	2.73486	3.6097
Map2k7	8.16191	3.58213	5.87202
Timm44	10.7883	10.1898	10.489
Ap2a2	35.6297	35.346	35.4878
Pnkp	3.83342	3.10063	3.46702
Med25	52.8912	45.644	49.2676
Bcam	2.9795	3.40587	3.19268
Clptm1	51.4136	47.4427	49.4282
Relb	1.56825	1.44459	1.50642
Tomm40	12.6984	10.7759	11.7372
Apoe	169.525	177.69	173.608
Hbp1	4.74517	5.54009	5.14263
Prkar2b	20.3367	21.1302	20.7335
Cdkn1b	4.43267	4.82842	4.63055
Klf4	1.67572	0.848261	1.26199
Ap1m1	26.7634	25.6846	26.224
Rab8a	8.80038	7.27639	8.03838
Hmgn2	1.88213	1.83586	1.859
Fam32a	38.1234	33.1365	35.63
Stard3nl	4.04676	3.44902	3.74789
Stk11	6.88979	7.33898	7.11439
Efna2	9.38627	9.15672	9.2715
Atp5d	42.5296	38.9184	40.724
Ppp5c	10.345	9.46261	9.90381
Cdk12	2.05228	2.28581	2.16904
Lipe	1.22337	1.25529	1.23933
Pafah1b2	36.035	41.5046	38.7698
Tbc1d8	13.7608	11.6255	12.6932
Cnot11	4.28348	3.59965	3.94157
Slc2a3	15.4781	16.4187	15.9484
Foxj2	5.83158	5.53076	5.68117
Sri	4.2622	3.53771	3.89996
Dgcr2	10.6688	5.65591	8.16235
Irf3	8.92357	6.43074	7.67716
Bcl2l12	3.12512	1.79197	2.45855
Zfp959	3.40102	3.39006	3.39554
Mpnd	20.7388	18.4506	19.5947
Sh3gl1	32.1943	27.1301	29.6622
Ccdc94	8.11709	8.86873	8.49291
Ranbp2	15.9283	17.4	16.6641
Grk5	7.93867	7.98605	7.96236
Dvl3	9.02989	8.60365	8.81677
Abcf3	11.795	12.0372	11.9161
Eif2b5	20.9173	21.2689	21.0931
Cyth2	13.7009	12.5043	13.1026
Car11	131.462	116.814	124.138
Dlgap1	2.73955	2.80168	2.77062
Mrpl4	35.5792	32.4947	34.0369
Keap1	10.1198	7.35251	8.73615
Ap1m2	1.67625	0.859987	1.26812
Glg1	27.7762	32.2329	30.0046
Btbd2	14.2844	11.5939	12.9391
Csnk1g2	53.3449	47.1446	50.2447
Abhd17a	31.1075	26.1933	28.6504
Mob3a	5.81359	6.42412	6.11886
Cacnb3	50.8454	43.4226	47.134
Ccdc65	2.29388	3.95855	3.12622
Ddx23	9.2033	9.03026	9.11678
Pld3	98.2755	79.8046	89.04
Grik5	64.3123	51.677	57.9946
Rabac1	18.2418	19.3787	18.8103
Etv3	1.71094	1.42329	1.56712
Prkcsh	52.954	43.3837	48.1688
Elavl3	74.8159	74.0124	74.4142
Rab3b	13.5183	12.7453	13.1318
Fcgrt	5.0457	5.35184	5.19877
Nosip	16.4441	16.0632	16.2536
Pih1d1	17.9004	14.8098	16.3551
Rps11	238.476	218.498	228.487
Supt5	52.2569	49.1543	50.7056
Dll3	2.20844	1.58098	1.89471
Paf1	10.2765	9.76354	10.02
Timm50	9.56787	6.38694	7.9774
Med29	6.69191	8.99747	7.84469
Bicd1	0.902827	1.18255	1.04269
Ncstn	17.3846	14.7295	16.057
Pex19	16.066	14.6777	15.3718
Phyhip	150.368	125.683	138.025
Impdh1	11.4398	10.2879	10.8638
Dusp3	13.9441	11.4106	12.6774
Prodh	4.4049	3.70799	4.05645
Dgcr14	13.5269	12.2658	12.8963
Slc25a1	21.0491	19.0086	20.0289
Dgcr6	4.91798	4.39516	4.65657
Ddr1	18.7848	16.5662	17.6755
Ier3	2.2651	3.21811	2.7416
Fosb	3.12593	1.8598	2.49286
Klc4	8.31713	8.4906	8.40387
Ercc1	4.75964	4.34831	4.55397
As3mt	5.51467	5.19663	5.35565
Homer3	4.88351	3.40741	4.14546
Crtc1	23.3024	19.097	21.1997
Rnf215	16.7102	13.1717	14.941
Sec14l2	6.79466	7.32573	7.06019
Aven	5.1435	4.31275	4.72812
Crot	3.36893	3.40445	3.38669
Rps6ka1	2.4915	2.67823	2.58487
Calb2	2.75618	6.85809	4.80713
Snrnp200	18.5982	20.1007	19.3495
Ciao1	9.65324	9.49934	9.57629
Has1	1.1786	1.30613	1.24236
Taf6l	1.39517	1.20599	1.30058
Insig2	3.15201	3.42134	3.28668
Kpna6	14.9735	14.4433	14.7084
Man1a	9.48614	11.885	10.6855
Itpkc	1.94824	1.73891	1.84358
Adck4	4.3835	3.70004	4.04177
Brd8	6.0265	6.84828	6.43739
Kif20a	4.90588	4.95395	4.92992
Farsa	5.68088	5.34206	5.51147
Gcdh	5.07875	5.08537	5.08206
Mast2	6.61114	8.21948	7.41531
Dnase2a	2.97721	3.03321	3.00521
Rad23a	11.9869	10.9354	11.4611
Calr	110.267	106.053	108.16
Nfat5	2.62632	2.90057	2.76344
Nob1	5.54174	4.71006	5.1259
Nqo1	2.7282	2.53898	2.63359
Ppfia3	13.906	13.7002	13.8031
Gys1	3.51603	3.04942	3.28273
Ruvbl2	15.0448	14.8937	14.9693
Lin7b	17.1795	15.6236	16.4015
Bax	47.3955	43.2801	45.3378
Tfam	4.91459	5.51853	5.21656
Zfp81	5.31326	5.4062	5.35973
Efnb3	93.3322	92.7496	93.0409
Mmd	33.8586	34.2698	34.0642
Hlf	5.82305	4.64041	5.23173
Fam162a	38.7925	35.3464	37.0695
Rpl8	368.183	323.132	345.658
Grm3	27.9214	26.7597	27.3406
Ssbp2	8.705	10.1612	9.4331
Fancl	2.00054	2.72049	2.36052
Brinp2	3.44765	7.50282	5.47524
Gstm5	32.0409	24.2827	28.1618
Gstm7	6.71719	5.53147	6.12433
Stat3	4.39482	4.14332	4.26907
Ptrf	6.93458	6.40883	6.6717
Map3k11	9.747	8.69792	9.22246
Akt2	7.18622	6.00259	6.5944
Dnaja3	12.208	13.0919	12.6499
Hmox2	13.7607	12.811	13.2859
Cdip1	18.6565	17.5594	18.108
Zak	1.23323	1.2377	1.23547
Cwc15	44.8763	48.7771	46.8267
Dnmt1	17.5753	16.7185	17.1469
Ppan	5.22243	4.89175	5.05709
Cacna1e	13.5752	13.6767	13.6259
Cacna1b	9.40861	9.33802	9.37332
Etv1	1.23485	1.7491	1.49197
Kifc2	155.119	138.675	146.897
Psap	307.603	307.137	307.37
Ikbkg	1.28729	1.12703	1.20716
Wars2	0.985221	1.61965	1.30244
Atn1	46.7049	47.449	47.077
Phb2	21.7382	20.2624	21.0003
Ptpn6	1.43686	1.13101	1.28393
Eno2	31.9409	31.2659	31.6034
Emg1	4.9594	4.00776	4.48358
Lpcat3	4.92022	3.89367	4.40694
Atp6v1f	48.2932	41.9441	45.1187
Clcn5	1.72336	2.10809	1.91573
Clcn3	6.18426	6.7205	6.45238
Hif3a	1.0951	1.09627	1.09569
Gpx6	4.92966	2.68527	3.80746
Utp20	4.3961	4.94583	4.67097
9330159F19Rik	17.9468	18.3971	18.172
Cul3	14.2019	17.4288	15.8154
Sst	387.058	358.841	372.95
Large	16.0308	15.3548	15.6928
Ddx56	12.0689	10.077	11.0729
Tmed4	16.4278	15.77	16.0989
Col26a1	1.26301	1.05179	1.1574
Bid	2.63284	2.36846	2.50065
Ralb	4.14145	3.9803	4.06088
Ppp1cc	3.05672	2.03188	2.5443
Dnajb11	12.8106	13.1915	13.001
Tbccd1	4.70421	5.53787	5.12104
Zfp324	1.85897	1.81404	1.8365
Gab2	5.29972	5.90014	5.59993
Coro1c	13.6822	12.4842	13.0832
Tax1bp1	11.0092	11.6059	11.3076
Ndrg2	240.965	229.486	235.226
Mettl17	3.73825	3.0185	3.37838
Arhgef40	3.06679	3.3429	3.20485
Pnpla6	15.8669	15.1115	15.4892
Mcoln1	10.1107	9.80025	9.95548
Arhgef18	5.12977	4.28728	4.70852
Pkn2	1.87068	1.75122	1.81095
Etfb	8.12923	7.13246	7.63085
Stxbp2	8.96461	7.90723	8.43592
Sgce	1.66781	1.92994	1.79888
Chn2	7.40783	7.42329	7.41556
Slbp	1.45172	1.31227	1.38199
Arid3b	1.31919	0.907279	1.11323
Cnn2	8.86526	7.36057	8.11291
Polr2e	10.6156	8.958	9.78682
Myo9b	14.316	12.4866	13.4013
Hdac9	3.07497	3.61247	3.34372
Adgre1	2.94778	2.60461	2.7762
Mtfp1	8.92801	8.99438	8.96119
Rab23	1.00251	1.01397	1.00824
Rab11a	14.1724	17.5328	15.8526
Eif2b2	5.46904	5.19604	5.33254
Dlst	55.1955	52.47	53.8327
Ulk2	23.365	24.6987	24.0319
Dgkq	3.17702	2.97341	3.07521
Grap	6.54027	5.00569	5.77298
Chmp2b	24.0167	25.6334	24.8251
Plod3	6.22121	6.51261	6.36691
Ap1s1	71.1243	65.3964	68.2604
Srpk1	13.9043	12.1985	13.0514
Lbr	2.03984	1.72904	1.88444
Crabp2	5.70484	5.09017	5.3975
Nes	6.38417	5.62367	6.00392
Bcan	94.254	85.1682	89.7111
Prcc	25.3491	23.6984	24.5237
Rrnad1	1.61162	1.80286	1.70724
Hdgf	40.9147	36.2356	38.5752
Slc25a18	20.315	23.5961	21.9555
Thop1	10.6042	9.41397	10.0091
Apba3	9.96555	8.78535	9.37545
Matk	23.6136	19.5415	21.5775
Pias4	5.56673	4.42381	4.99527
Map2k1	49.8118	52.3549	51.0833
Sgta	70.5093	61.0523	65.7808
Tmem242	17.7894	16.0118	16.9006
Dtx2	1.28684	1.51317	1.40001
Hspb1	2.15021	1.15832	1.65426
Syt5	78.1873	69.9256	74.0565
Hnrnpa2b1	45.6045	48.2633	46.9339
Ccdc130	2.08007	2.39045	2.23526
Mri1	2.79416	2.01092	2.40254
Prkacb	35.9909	44.2093	40.1001
Chd5	22.2355	24.1252	23.1804
Cstb	24.5098	21.0984	22.8041
Sh2b2	1.60281	1.17865	1.39073
Pex5	7.47197	6.84775	7.15986
Jkamp	9.94587	10.6667	10.3063
Slc1a2	218.455	189.775	204.115
Eif2ak4	4.79654	4.15557	4.47606
Wdr1	11.7605	12.6264	12.1935
Man2b1	12.9858	10.2389	11.6124
Klf5	5.89706	9.57572	7.73639
Wdr83	3.226	3.4014	3.3137
Prdx2	40.6756	38.7282	39.7019
Polr2a	12.9427	12.7893	12.866
Senp3	12.2698	12.0773	12.1735
Plekha8	2.53971	2.50842	2.52407
Dnah2	1.6192	1.50689	1.56305
Ufd1l	4.82144	6.34144	5.58144
Zfp287	1.18388	1.08323	1.13355
Letm1	9.06697	8.9969	9.03193
Ubqln1	49.1862	49.866	49.5261
Cadm3	22.2982	27.4456	24.8719
Txn2	8.86858	7.29907	8.08383
Slc1a6	1.65088	2.66188	2.15638
Slc1a3	70.7061	68.5039	69.605
Crbn	5.1001	5.4191	5.2596
Msh6	6.99504	7.46274	7.22889
Fbxo11	21.5302	17.452	19.4911
Tbl2	4.37451	3.98748	4.181
Wbscr22	6.37724	4.5621	5.46967
Nid1	11.4406	9.3478	10.3942
Mcm5	7.97592	6.17493	7.07543
Hmox1	2.27738	1.86214	2.06976
Mprip	27.7805	25.4835	26.632
Cic	18.2355	16.0855	17.1605
Pafah1b3	3.01827	3.57564	3.29696
Prkaca	78.9809	72.2671	75.624
Ddx39	4.89585	3.67855	4.2872
Dnajb1	24.9053	22.4724	23.6888
Usp40	1.64121	1.893	1.76711
Kbtbd4	5.1623	9.28893	7.22561
Celf1	14.7343	14.2588	14.4966
Ndufs3	20.9794	18.435	19.7072
Por	14.7041	15.6465	15.1753
Igf1r	5.97036	5.06755	5.51896
Insr	6.89297	7.12105	7.00701
Cyp2a5	1.25003	0.961962	1.10599
Trim28	26.3906	22.6133	24.5019
Ube2m	19.8324	20.079	19.9557
Adcy9	3.76515	3.7625	3.76383
Mef2c	2.00317	1.98563	1.9944
Ctr9	8.99131	9.78139	9.38635
Eif4g2	70.3451	75.873	73.1091
Pcyt1a	3.96951	3.84133	3.90542
Zfp592	6.59974	6.8415	6.72062
Psmd4	10.8623	9.59191	10.2271
Snx6	19.1648	22.2344	20.6996
Mthfd2	1.41045	1.71224	1.56134
Kit	3.64993	3.5813	3.61561
Tomm40l	6.55726	6.13002	6.34364
Pan2	9.72042	9.58778	9.6541
Cs	124.769	121.875	123.322
Ampd3	9.19922	8.76042	8.97982
Bcas2	3.4705	2.97111	3.2208
Sh2d1a	0.662693	1.50662	1.08466
Ctcf	13.0176	12.8061	12.9119
Pard6a	9.83199	8.47258	9.15229
Pvalb	0.642478	1.43832	1.0404
Tfap4	1.11918	1.38761	1.25339
Ranbp1	17.3999	18.8776	18.1387
Cd247	1.88362	2.32421	2.10392
Rfx5	1.22798	1.36245	1.29522
Psmb4	41.6513	31.7493	36.7003
Slc30a4	5.6827	5.76798	5.72534
Bloc1s6	5.97298	6.0269	5.99994
Metap1	3.93684	3.87888	3.90786
Gpr108	9.5946	7.72151	8.65805
Rsl1d1	18.1306	19.8369	18.9838
Apc	20.6678	22.8696	21.7687
Reep5	94.6174	106.449	100.533
Ergic3	18.2266	17.1037	17.6651
Uqcc1	2.12612	2.06555	2.09583
Ncoa2	4.47248	4.46628	4.46938
Trh	2.91899	3.65261	3.2858
Nr2c2	9.30105	10.2685	9.78479
Nr2c1	1.47065	1.82968	1.65016
Smpd4	4.18165	2.63948	3.41056
Pex1	1.94885	2.15851	2.05368
Kctd20	9.55795	10.5676	10.0628
Ctns	3.84684	2.80893	3.32789
Ephb3	2.13663	1.75814	1.94738
Rcn1	17.6516	14.5528	16.1022
Dnase1	0.955615	1.07457	1.01509
Trap1	22.6816	24.6924	23.687
Naa60	6.70943	9.28857	7.999
1700037C18Rik	6.43964	5.41013	5.92489
Ankrd13d	12.8807	11.3114	12.0961
Tpr	10.7116	10.935	10.8233
BC003331	5.31561	3.28751	4.30156
Dhx34	3.76901	2.94157	3.35529
Kptn	5.66905	6.6994	6.18422
Napa	28.5282	26.6113	27.5697
Sra1	11.7421	11.0148	11.3784
Atp5g1	5.41091	4.69553	5.05322
Snf8	10.4508	9.2334	9.8421
Tbcb	23.5879	21.5917	22.5898
Inpp5k	2.42121	2.30839	2.3648
Crkl	14.2838	14.2639	14.2739
Clint1	6.53453	7.04997	6.79225
Htra1	46.4923	36.6076	41.55
Zbtb17	5.40625	4.57179	4.98902
Fam131c	2.75041	4.02155	3.38598
Fblim1	3.17508	2.31606	2.74557
Epor	10.0742	6.965	8.51957
Ccdc159	6.83115	7.45798	7.14457
Mob1b	1.83492	2.56898	2.20195
Vax1	2.36049	2.34395	2.35222
Atp6v1b2	46.876	47.8675	47.3718
Eps15l1	23.8725	22.6284	23.2504
Ttc5	25.8508	24.3834	25.1171
Osgep	2.38342	2.79299	2.58821
Aamp	20.2967	18.7611	19.5289
Tmbim1	2.23899	2.35029	2.29464
Arpc2	60.9883	55.5397	58.264
Kmt2b	13.3165	10.6932	12.0048
Tmem147	53.4666	48.921	51.1938
Rps9	31.9755	23.6125	27.794
Tfpt	3.87135	3.00132	3.43634
Susd2	1.57412	2.08107	1.8276
Crip2	26.5478	23.8396	25.1937
Cbfa2t3	2.74242	2.20386	2.47314
Fbln1	1.65338	1.88978	1.77158
Pgrmc1	101.876	105.949	103.912
Gcat	0.888523	1.41554	1.15203
Tek	1.68176	2.46137	2.07157
Elovl1	6.01217	5.50262	5.75739
Med8	3.44581	3.30589	3.37585
Hyi	2.35383	2.78211	2.56797
Cdc20	6.08596	3.78203	4.934
Adamts4	19.6144	22.1545	20.8845
Pfdn2	18.3699	15.9888	17.1794
Rnf114	8.32298	7.29847	7.81072
C330007P06Rik	2.99613	2.77819	2.88716
Neurl1a	69.2477	56.1558	62.7018
Srm	41.6772	39.4829	40.5801
Rbm14	6.42149	5.64158	6.03153
Zdhhc24	1.3776	1.28176	1.32968
Bbs1	12.3938	13.2244	12.8091
Ndor1	4.46649	3.80731	4.1369
Nsmf	21.9889	17.4948	19.7419
Pdk1	2.82594	2.59537	2.71066
Ptbp1	6.42021	5.1544	5.78731
Mvd	32.8443	34.0456	33.445
Cyba	8.70938	5.73542	7.2224
Itih3	3.42277	3.85522	3.63899
Tmem110	4.95608	4.26299	4.60954
Sfmbt1	1.67406	3.28018	2.47712
Atp7b	1.33928	0.994676	1.16698
Rundc3a	44.3927	38.5084	41.4506
Slc4a3	18.7338	17.1326	17.9332
Cdt1	2.34068	2.30937	2.32503
Runx1t1	3.88034	3.59913	3.73974
Aprt	27.7622	23.8165	25.7893
Gtf2h1	10.258	11.2015	10.7297
Hfe	1.15442	1.30067	1.22755
Abhd1	3.70366	2.95577	3.32972
Slc5a6	3.32264	3.17066	3.24665
Aplp1	490.604	438.918	464.761
Qrich1	4.55888	5.7819	5.17039
P4htm	7.18188	7.66196	7.42192
Usp19	10.8943	9.88567	10.39
Pola1	1.15284	1.05147	1.10215
Cdc42	98.2718	103.815	101.043
Pknox1	2.88895	2.57728	2.73312
D130043K22Rik	5.88538	5.83021	5.8578
Gmnn	1.34976	1.33367	1.34171
Acot13	20.7725	20.8937	20.8331
Cdk4	16.8362	16.3096	16.5729
B4galnt1	48.3105	39.2317	43.7711
Mettl1	2.67413	2.65537	2.66475
Tspan31	40.882	42.8156	41.8488
Kif5b	20.8235	23.3415	22.0825
Saal1	1.17279	1.22191	1.19735
Cnp	126.55	125.143	125.846
Sulf2	20.9137	16.2385	18.5761
Sod2	35.6615	41.0072	38.3343
Tmco6	4.60943	5.06354	4.83648
Stambp	1.69279	2.01938	1.85609
Ezh1	4.19759	4.08948	4.14353
Hap1	16.973	28.7152	22.8441
P3h4	4.18244	3.5342	3.85832
Ctnnb1	64.8782	70.1786	67.5284
Eif1b	71.9924	70.8937	71.443
Chrd	1.70377	1.49009	1.59693
Psmd2	36.4943	36.3729	36.4336
Syngr3	79.4362	78.5237	78.9799
Vars	8.33215	6.51641	7.42428
Hspa1l	0.956643	1.47236	1.2145
Abhd16a	15.7258	14.2986	15.0122
Neu1	6.0024	6.47274	6.23757
Ddah2	14.8393	14.0083	14.4238
Clic1	9.11285	9.25319	9.18302
Lsm2	1.59635	1.7004	1.64838
Atp1a2	134.635	119.561	127.098
Stx1a	14.8155	14.9807	14.8981
Zfp775	2.76754	2.04629	2.40691
Mrpl49	22.1441	21.7237	21.9339
Mark3	34.3469	32.5274	33.4371
Gatad1	10.6669	11.1375	10.9022
M6pr	11.8969	11.8687	11.8828
Lrrc8a	7.09809	8.30549	7.70179
Mc5r	1.86551	1.04408	1.4548
Ppp2r1a	103.02	93.0803	98.0504
Fance	2.65481	1.71192	2.18337
Tinf2	8.62727	6.52278	7.57503
Hapln4	1.65323	3.25137	2.4523
Dus3l	45.0521	37.623	41.3375
Gtpbp3	3.96448	3.45848	3.71148
Tgfbr1	4.27418	4.37461	4.32439
Homer1	6.81246	7.37313	7.0928
Gabrb2	10.683	14.5411	12.6121
Cav1	1.73008	0.971566	1.35082
Arpp19	7.61956	7.79541	7.70748
Bcl2l1	3.56721	6.9299	5.24855
Khsrp	33.6592	29.0134	31.3363
Dio2	16.6962	13.8271	15.2617
Ccdc124	62.7322	45.5021	54.1172
Cct4	9.62427	10.8756	10.2499
0610009B22Rik	9.3794	12.3593	10.8693
Cpt1c	31.9976	28.0903	30.044
Zfp655	2.5781	2.47323	2.52566
Rhoa	22.8244	24.3146	23.5695
Zmiz1	13.6535	13.7376	13.6956
Ankrd26	2.66169	3.58541	3.12355
Aldh16a1	1.28395	0.977115	1.13053
Hnrnpa0	67.5527	60.8206	64.1867
Prrg2	3.80436	3.04482	3.42459
Hnrnph1	16.7238	16.4737	16.5988
Ift43	8.26401	6.52285	7.39343
Id3	27.9742	23.0161	25.4952
Arid1a	9.29592	15.3571	12.3265
Crlf1	2.59669	2.42224	2.50947
Ctsd	68.6142	62.3641	65.4892
Rplp1	975.972	839.26	907.616
Hmgcll1	0.917877	2.04746	1.48267
Ttc9b	46.0972	40.3527	43.2249
Abhd8	85.8253	68.5058	77.1656
Ift22	9.75346	7.91671	8.83508
Fzd3	7.95551	7.93504	7.94528
Mid1ip1	9.46025	9.58981	9.52503
Ap2s1	59.2248	53.9218	56.5733
Fgfrl1	2.64874	2.17426	2.4115
Fhl2	4.43841	5.21662	4.82751
Emc10	22.6915	20.0956	21.3935
Clstn3	52.3301	52.8298	52.58
Fbxw9	3.30416	3.0015	3.15283
Fnbp4	11.6457	11.7719	11.7088
Cers4	2.277	1.82177	2.04939
Scrn3	2.2856	2.6687	2.47715
Phax	13.6013	19.6797	16.6405
Tle1	4.47026	3.91516	4.19271
Relt	2.16361	2.33334	2.24847
Snrpb2	4.72048	5.61005	5.16527
Ubc	9.95027	9.0945	9.52238
Prpf31	5.24455	5.23283	5.23869
Sertad1	3.57402	3.28794	3.43098
Carhsp1	79.9952	65.3322	72.6637
Elk3	2.45629	1.97455	2.21542
Herpud2	16.5179	16.2856	16.4018
Rdh13	4.01006	3.91481	3.96244
Nutf2	21.601	21.2903	21.4457
Arpc5	22.8786	31.694	27.2863
Elavl2	1.71453	2.36453	2.03953
Pou2f2	1.77528	1.86015	1.81772
Mgst1	3.55018	2.95588	3.25303
Nfib	2.79838	2.54809	2.67324
Ubqln4	22.3793	18.4834	20.4314
Rbfox1	53.8311	52.5151	53.1731
Rps18	2.97861	1.61375	2.29618
Rpl10	2.71366	2.96094	2.8373
Rps15a	9.52204	9.92379	9.72291
Ncaph2	13.059	13.0671	13.0631
Hipk1	11.3175	10.9589	11.1382
Gprc5b	17.5508	18.0757	17.8133
Man1a2	12.9293	14.9848	13.9571
Acyp1	2.89422	4.12216	3.50819
Hdac5	11.8504	10.2337	11.0421
Rala	33.3705	34.9568	34.1636
Vdac3	36.7909	40.5649	38.6779
Vps72	7.76411	7.30092	7.53251
Gabpa	6.87659	6.94422	6.9104
Bmp7	2.37327	2.6526	2.51293
Dynll1	21.0351	19.4223	20.2287
Pdcl	3.61631	3.95161	3.78396
Tmem184b	24.418	22.6997	23.5589
Nf2	27.9037	25.1583	26.531
Cabp7	3.63685	3.73176	3.6843
Zmat5	5.33986	4.2398	4.78983
Ewsr1	38.9787	37.9896	38.4842
Ap1b1	21.2113	21.3659	21.2886
Derl3	1.32756	0.983817	1.15569
Tbx1	2.27343	1.36548	1.81945
Bcl2l13	6.76616	6.50287	6.63452
Lnp	1.60109	2.00084	1.80097
Fam163b	41.9239	30.5463	36.2351
Rarres2	5.40579	5.01456	5.21017
Pttg1ip	15.1076	14.8921	14.9999
Trpm2	2.04558	2.33088	2.18823
Ube2g2	13.4054	6.81111	10.1082
Lpo	1.30783	1.00646	1.15714
Syn2	22.1018	25.5159	23.8088
Elk1	12.9976	11.2876	12.1426
Nav1	14.4755	12.6897	13.5826
Tnpo1	10.9889	4.45541	7.72216
Rnmt	3.97939	4.31539	4.14739
Srp14	31.0959	21.3569	26.2264
Cdk9	6.15312	6.17523	6.16417
Tor2a	3.92049	3.37849	3.64949
Fpgs	1.73717	1.98214	1.85966
Mkl2	26.6011	26.2023	26.4017
Cbx5	20.0933	22.0049	21.0491
Sardh	3.21913	2.54411	2.88162
Vav2	3.46062	3.75763	3.60912
Ppp2cb	37.5029	41.8034	39.6532
G0s2	3.39383	4.87519	4.13451
Dmap1	5.37224	4.3159	4.84407
Mcu	7.54834	7.43092	7.48963
Bcr	52.8764	44.8369	48.8567
Fxyd5	3.41983	2.70698	3.0634
Kcnd1	3.91652	3.43263	3.67457
Tfcp2	7.8523	8.2127	8.0325
Pou6f1	12.8664	11.0379	11.9522
Ubp1	36.0094	18.1885	27.0989
Ick	3.46883	3.05793	3.26338
Sdhb	46.6217	42.8372	44.7294
Cox4i2	1.52504	1.13016	1.3276
Snap47	32.9635	33.4809	33.2222
Kdsr	3.29092	3.50621	3.39857
Vps4b	2.25722	3.08152	2.66937
Rps25	102.861	91.7776	97.3192
Taz	1.70766	1.58858	1.64812
Kif19a	8.09426	7.67624	7.88525
Aldh3a2	7.25862	6.51699	6.8878
Zmynd10	3.73092	3.01239	3.37165
Tmem115	16.8413	14.2393	15.5403
Ifrd2	2.79706	2.6526	2.72483
Tusc2	20.2289	19.1403	19.6846
Nprl2	7.02077	6.84511	6.93294
Slc38a3	15.8358	12.6127	14.2242
Cacna2d2	8.44715	10.1387	9.29293
Rassf1	1.82054	1.8795	1.85002
Rnf112	39.8204	34.3864	37.1034
Slc3a2	18.116	17.7361	17.9261
Nxf1	13.9762	13.4937	13.735
Stx5a	2.7346	2.67811	2.70635
Pifo	2.3167	1.63428	1.97549
Spire2	7.90799	7.11629	7.51214
Prox1	2.05762	2.2806	2.16911
Raver1	22.5136	19.8092	21.1614
2610507B11Rik	40.9353	38.5364	39.7359
AI597479	8.7762	10.2624	9.51929
Tmem86a	9.6277	8.52406	9.07588
Rdm1	1.40708	1.59575	1.50141
Nedd8	66.122	58.9171	62.5196
Gosr1	12.5864	14.4067	13.4966
Mrpl52	10.3217	8.58846	9.45506
Kansl3	11.6958	11.307	11.5014
Myt1	3.10843	3.09796	3.1032
Faf1	6.38308	6.80076	6.59192
Gm266	3.33049	3.25065	3.29057
Mettl16	1.71317	2.06846	1.89081
Dazl	2.37791	1.82137	2.09964
Pigyl	11.8584	10.6929	11.2757
Rbm25	7.60234	8.92849	8.26542
Psen2	2.06372	2.18677	2.12525
Acaa1b	2.73583	2.04971	2.39277
Plcd1	3.79117	3.62311	3.70714
Fads1	94.3702	86.798	90.5841
Lmbr1	2.20394	2.35941	2.28167
Cars	7.07963	6.58432	6.83197
Wnt2	5.37453	5.91827	5.6464
Gabra1	7.78704	13.3211	10.554
Kdelr3	1.74206	0.929547	1.3358
Apip	5.17461	4.25871	4.71666
Pdhx	10.424	12.7265	11.5752
Vac14	11.9099	12.7214	12.3156
Akt1s1	7.21569	5.17899	6.19734
Tbrg1	9.17223	8.84796	9.01009
Adssl1	1.83743	2.08177	1.9596
Brf1	17.9541	14.5692	16.2616
Odc1	20.194	21.1178	20.6559
Thg1l	4.30445	3.56017	3.93231
Adam19	7.91652	7.19935	7.55794
Pabpc4	3.45788	3.50216	3.48002
Sugp1	21.585	26.9226	24.2538
Dhdh	3.24035	3.4579	3.34913
Zfp790	3.4058	3.69247	3.54914
Fsd1	34.385	35.7448	35.0649
Fuz	12.0771	11.3794	11.7282
Sptbn4	44.206	37.552	40.879
Pgam1	179.2	182.273	180.736
Evi5	8.00568	7.78981	7.89774
Evi5l	11.7899	10.9308	11.3604
Snapc2	18.4953	17.1067	17.801
Git1	30.4182	28.4155	29.4168
Gltp	35.199	31.8994	33.5492
Bnip2	4.65176	4.09621	4.37399
Ccnt1	3.34358	3.3761	3.35984
Scarf2	4.17766	2.81693	3.49729
Brms1l	20.1213	19.346	19.7336
Med15	21.9318	20.9798	21.4558
Dhdds	2.21508	1.58313	1.8991
Ubxn11	3.96485	3.53639	3.75062
Tjap1	16.7546	15.666	16.2103
Rpl15	11.5426	10.4639	11.0033
Tmem167	6.3006	6.77282	6.53671
Mplkip	2.72884	3.06487	2.89686
Kif11	2.86255	3.46172	3.16213
Rpa3	5.10153	7.25375	6.17764
Tnpo3	4.53113	4.94346	4.7373
Ttll5	1.12398	1.27922	1.2016
Zfp715	3.7583	4.90808	4.33319
Retn	1.60309	0.704954	1.15402
Rps5	50.806	45.1806	47.9933
Adgrl1	55.5484	50.1037	52.8261
Amotl1	5.97997	6.22016	6.10007
Etv5	10.8247	11.9473	11.386
Gfod2	5.38285	5.64079	5.51182
Enkd1	3.64072	5.16643	4.40357
Atp6v0d1	82.4193	78.7733	80.5963
Ptprs	83.1607	79.0035	81.0821
Slc41a1	26.8575	23.1451	25.0013
Iglon5	17.6752	17.4258	17.5505
Zfp651	19.1854	17.4898	18.3376
Nelfb	5.07585	4.66455	4.8702
Tmem175	5.31081	5.52752	5.41916
Bcas1	46.0502	42.2053	44.1278
Tango2	3.19267	4.25245	3.72256
Ndufs2	52.0043	49.0023	50.5033
Atraid	7.69148	7.26288	7.47718
Cad	3.95957	3.84667	3.90312
Sh3bp5l	2.22441	5.32863	3.77652
Atad1	33.1712	37.4151	35.2931
Pten	13.7166	15.666	14.6913
Pea15a	112.183	108.358	110.27
Timm23	4.15003	3.48633	3.81818
Tnfaip8l2	3.60061	2.43299	3.0168
Trnt1	5.15474	5.36294	5.25884
Ehmt2	28.5871	27.1182	27.8527
Elof1	14.1275	16.2356	15.1815
Med16	11.782	9.25991	10.5209
St3gal1	1.75916	2.06871	1.91394
Tmem259	13.969	11.5405	12.7548
Rnf170	2.08152	0.392291	1.23691
Clip3	66.5057	64.3708	65.4382
Dedd	2.79304	2.637	2.71502
Mcemp1	1.82789	2.05424	1.94106
Nit1	4.35223	4.34854	4.35038
Prdm15	1.2478	1.01133	1.12957
Rnf168	4.90748	4.98477	4.94613
Tctex1d2	3.75629	3.6313	3.6938
Chp1	5.71745	5.77096	5.7442
Klhl3	10.9634	9.04476	10.0041
Tvp23b	6.72384	7.6332	7.17852
Dnajc7	42.6221	35.3845	39.0033
Cacybp	17.9208	19.7755	18.8481
Cluap1	7.02531	7.20861	7.11696
Zswim7	9.96102	9.66838	9.8147
Pigl	3.9718	3.78726	3.87953
Ndufa2	98.8773	89.4376	94.1575
Pam16	3.76995	3.07707	3.42351
Glis2	1.55973	1.29959	1.42966
Cox6c	26.7605	27.4995	27.13
Bicc1	1.06753	1.1684	1.11797
Ube2z	20.6581	19.2241	19.9411
Tmem87b	2.15497	2.4048	2.27989
Anapc1	8.87251	9.57626	9.22439
Mertk	4.43769	4.6197	4.52869
Tsg101	9.87551	9.98115	9.92833
Hps5	2.65007	2.21785	2.43396
Map3k4	11.1441	10.3867	10.7654
Piezo1	1.41779	1.23979	1.32879
Rnf166	8.57824	9.00208	8.79016
Ankrd28	13.8311	16.1642	14.9977
Ankrd52	21.9789	21.1278	21.5533
Pkd2l2	4.50901	4.96794	4.73848
Srp19	4.11022	4.67872	4.39447
Wdfy2	4.16476	3.46897	3.81687
Rbsn	6.26455	6.28343	6.27399
Mrps25	15.8893	14.5664	15.2279
Dguok	2.8494	2.92375	2.88658
Camta1	7.60491	8.8089	8.2069
Csf1	1.69713	1.9702	1.83367
Strip1	6.84742	7.50933	7.17837
Kif1a	145.683	138.242	141.963
Slc25a11	29.5233	27.0108	28.2671
Cmc2	1.07348	1.19524	1.13436
Chfr	6.1159	6.0261	6.071
Ceacam16	0.964229	1.29859	1.13141
Tex261	8.60097	8.31349	8.45723
Fam120b	17.12	16.224	16.672
Tbp	1.73988	1.89065	1.81527
Psmb1	98.1524	95.248	96.7002
Pdcd2	4.33296	3.23345	3.78321
Dll1	3.61918	4.36599	3.99258
Nol3	14.081	12.9331	13.507
Fhod1	2.09076	1.95174	2.02125
Slc9a5	13.4723	12.0813	12.7768
Elmo3	1.61002	1.18944	1.39973
Stc1	2.76408	3.32239	3.04324
4931428F04Rik	21.5818	20.3231	20.9525
Tppp3	10.8602	9.96274	10.4115
Msh3	1.99023	1.95846	1.97435
Tmem208	7.23412	6.9258	7.07996
E2f4	21.7643	17.4089	19.5866
Surf4	27.6434	23.6735	25.6585
Surf2	3.54899	3.15162	3.3503
Dnajb9	10.408	11.9806	11.1943
Naf1	3.95449	4.97063	4.46256
Yes1	2.27073	2.71509	2.49291
Ppp1cb	13.8424	14.9667	14.4045
Gorasp2	15.2052	13.8834	14.5443
Tsen15	1.00322	1.28673	1.14497
Efr3a	1.93401	2.45796	2.19598
Trappc2l	43.1792	43.6393	43.4092
Acsf3	8.44185	8.52458	8.48321
Ddx19a	9.55221	8.06019	8.8062
Galns	5.14583	4.22404	4.68494
Entpd2	8.76636	9.60286	9.18461
Rabl6	14.1575	12.7324	13.445
Ptgds	1.45011	0.915643	1.18288
Edf1	26.9673	23.6633	25.3153
Npdc1	19.7814	16.9828	18.3821
Fbxw5	17.7913	17.4798	17.6356
Ube2i	11.2542	9.86221	10.5582
Tsr3	23.5586	15.5218	19.5402
Unkl	3.82528	3.90327	3.86427
Actn1	72.0653	59.4346	65.7499
Sirt2	50.822	45.5849	48.2034
Hnrnpl	21.8725	19.492	20.6823
Nolc1	19.3324	19.7255	19.5289
Casd1	13.3988	16.5059	14.9523
Cnksr3	9.33363	6.5228	7.92821
Mtmr1	4.32957	4.8192	4.57438
Hmgb3	17.3023	19.7298	18.516
Map2	31.3471	24.4451	27.8961
Cyp2j9	4.70148	4.73694	4.71921
Abca1	15.4473	14.6252	15.0363
Nipsnap3b	5.20114	5.92983	5.56549
Lage3	5.48343	4.6743	5.07887
Ubl4a	7.91188	7.01311	7.46249
Gdi1	41.4002	42.6906	42.0454
Sash1	18.5323	19.5788	19.0556
Gadd45b	6.1486	5.19091	5.66975
Zdhhc12	3.82978	2.73509	3.28243
Endog	16.6847	15.8836	16.2841
Golga7	21.3315	22.9172	22.1244
Xk	2.27115	3.14704	2.70909
Clpx	5.3996	5.75969	5.57964
Trabd	2.68643	2.55095	2.61869
Dennd6b	21.6657	21.2653	21.4655
Cd83	0.87362	1.55689	1.21526
Atf6b	25.4925	22.4437	23.9681
Egfl8	1.82827	1.677	1.75263
Notch4	1.51925	0.688226	1.10374
Ppt2	4.48951	4.39881	4.44416
Prrt1	57.5536	45.6875	51.6205
Rnf5	18.7577	16.1765	17.4671
Fam163a	2.00518	1.84913	1.92715
Cacfd1	5.50476	5.64837	5.57656
Hivep2	11.633	11.538	11.5855
Arnt	2.52859	2.18004	2.35432
Mocs2	1.30705	1.25174	1.27939
Nat9	2.03507	2.82245	2.42876
Lpl	12.9131	11.4683	12.1907
Atp6v0e	6.61871	7.3881	7.00341
Zfp318	9.17689	8.91921	9.04805
Ttbk1	20.8421	17.7392	19.2907
Srf	26.6253	20.9222	23.7738
Lama5	2.89497	2.52861	2.71179
Hspa8	96.114	94.7594	95.4367
Serac1	4.17349	4.93011	4.5518
Pdzd11	7.42684	6.34179	6.88431
Psma2	64.61	62.547	63.5785
Mrpl32	18.0899	20.1417	19.1158
Setdb1	9.71321	9.41291	9.56306
Arnt2	57.5762	57.0691	57.3226
Prune	8.17455	9.55204	8.86329
Cers2	12.8435	12.6321	12.7378
Capza2	19.3753	22.1341	20.7547
Plekho1	5.68459	4.65056	5.16757
Vps45	6.36988	7.58733	6.97861
Prpf3	3.7543	2.84731	3.30081
Anp32e	10.1452	10.1795	10.1623
Aph1a	6.77639	5.4526	6.1145
Tab2	13.2663	13.4403	13.3533
Ppil4	7.77533	8.66281	8.21907
Cnih1	20.1459	32.0053	26.0756
Eps8	2.34837	2.37793	2.36315
Med22	9.13182	7.74755	8.43969
Surf1	8.8841	7.88617	8.38514
Med28	3.6483	3.97929	3.81379
Qdpr	9.21807	9.23909	9.22858
Tnr	32.9041	35.5343	34.2192
Sqstm1	32.7366	32.6391	32.6878
Nfe2l2	4.34631	5.02682	4.68656
Rxrg	38.4459	32.5019	35.4739
Rxra	2.43717	2.98869	2.71293
Fcrls	6.59343	5.06463	5.82903
Prpsap1	8.26447	7.07827	7.67137
Fam184b	7.72228	7.48665	7.60447
Lcorl	1.24602	1.61345	1.42974
Lta4h	20.0309	20.5535	20.2922
Dstn	86.7254	96.4477	91.5865
H2afy	12.8988	10.5984	11.7486
Gtf2ird2	1.7826	1.44267	1.61264
Bola1	6.22242	6.18731	6.20487
Gatsl2	19.9266	20.8187	20.3727
Fcgr1	1.35024	0.900534	1.12538
Ncf1	1.78459	1.56098	1.67278
Adss	10.4995	10.8881	10.6938
Cacna1d	10.5441	9.30957	9.92686
Actr8	16.817	19.8775	18.3472
Lrrc27	2.35835	2.29156	2.32495
Stk32c	64.1619	41.636	52.8989
Fnta	31.2318	34.4744	32.8531
Skiv2l2	18.6108	19.9824	19.2966
Lbp	1.4709	1.39748	1.43419
Celsr1	2.79102	2.22336	2.50719
Fli1	2.25671	2.37346	2.31508
Stard13	1.22707	1.18691	1.20699
Tenm1	1.65072	2.80486	2.22779
Camk1g	10.6854	9.63815	10.1618
Diexf	2.40139	2.38651	2.39395
Syt14	1.90992	2.43279	2.17136
Lonrf3	2.27627	2.52065	2.39846
Atp5e	28.1522	26.64	27.3961
Nelfcd	8.47257	8.45749	8.46503
Ctsz	31.7958	26.5212	29.1585
Slmo2	11.8774	10.2411	11.0593
Sertad4	12.0002	12.5969	12.2986
Ube2a	3.75585	3.06942	3.41263
Slc25a5	88.7585	86.5829	87.6707
Ppdpf	14.35	12.1673	13.2586
Kcnq2	2.71371	2.75232	2.73301
Eef1a2	266.284	241.261	253.773
Col20a1	1.29908	1.24261	1.27085
Pls3	8.77269	9.03074	8.90171
Mpped2	19.1226	19.5478	19.3352
Nkap	4.27049	4.54167	4.40608
Ndufa1	77.1332	69.0108	73.072
E2f3	7.68826	9.17209	8.43018
Cr1l	1.69858	1.92428	1.81143
Ppfibp1	3.90084	3.7349	3.81787
Cd46	2.93688	2.81985	2.87837
Cd34	4.29885	3.65013	3.97449
Plgrkt	2.79635	2.63281	2.71458
Gtf3a	5.58383	4.31482	4.94933
Mtif3	2.13017	2.02962	2.07989
Lnx2	1.20161	1.29076	1.24619
Dyrk3	1.80357	1.41519	1.60938
Mapkapk2	9.1048	8.8104	8.9576
Lamp2	5.2151	5.94009	5.57759
Atxn10	81.5892	86.9281	84.2586
Foxred2	1.96622	2.18835	2.07728
Eif3d	45.81	42.5058	44.1579
H3f3b	32.2976	31.7764	32.037
Nup50	11.3892	10.0869	10.738
Phf21b	2.47754	1.75155	2.11455
Ift27	19.765	20.7801	20.2725
Pacsin2	5.98111	5.70549	5.8433
Ttll12	6.00067	6.22862	6.11464
Scube1	1.41534	1.14399	1.27967
Tox4	6.92064	7.4772	7.19892
Mrps18c	5.0202	6.64971	5.83495
Srsf6	33.2511	33.3892	33.3202
Plcg1	13.6669	13.5063	13.5866
Kctd2	6.67612	6.65709	6.6666
Kctd5	26.7094	26.7924	26.7509
Etaa1	1.64809	2.19844	1.92326
Matn4	8.74741	8.17291	8.46016
Slpi	1.25177	1.22326	1.23751
Sdc4	13.9346	11.4245	12.6796
Il13ra1	2.86678	2.75094	2.80886
Nbr1	16.2032	17.8353	17.0192
Cyth1	5.0302	11.9688	8.49948
Rnd3	11.4346	10.8607	11.1476
Gast	2.14198	1.53862	1.8403
Cntnap1	52.7074	50.1613	51.4344
Nt5c3b	6.43414	6.8748	6.65447
Coa3	24.2774	22.9351	23.6063
Med24	12.9014	11.482	12.1917
Psmd3	17.0579	17.084	17.071
Exosc10	12.9436	12.6066	12.7751
Glod4	4.42638	4.8778	4.65209
Vps53	7.51886	7.16394	7.3414
Taok1	11.737	14.93	13.3335
Dnttip1	10.124	8.57627	9.35015
Acot8	4.88622	5.55474	5.22048
Mpp2	18.7499	18.8323	18.7911
Vtn	12.3275	10.8591	11.5933
Nlk	10.3747	8.64591	9.51031
Traf4	8.5293	9.05018	8.78974
Aldoc	82.7562	71.3156	77.0359
Stac2	4.00038	5.4625	4.73144
Rpl19	31.2628	30.2528	30.7578
Cacnb4	9.40055	11.4018	10.4012
Plxdc1	4.53522	5.03887	4.78705
Arl5b	1.11517	1.95479	1.53498
Zfp207	15.8714	15.8899	15.8807
Psmd11	4.89183	5.1173	5.00457
Pipox	2.20476	2.59496	2.39986
Timp2	71.0101	76.89	73.95
Zc3h18	4.98471	4.91613	4.95042
Top2b	21.5354	23.7018	22.6186
Rarb	58.8144	52.6844	55.7494
Igfbp4	12.2743	18.4201	15.3472
Suz12	5.68927	5.76269	5.72598
Atad5	1.59112	1.38229	1.48671
Crlf3	2.50984	2.20741	2.35863
Tnfaip1	23.3727	21.3064	22.3395
Abr	30.5661	30.9589	30.7625
Rab11fip4	43.7693	41.6824	42.7259
Slc35c2	7.18674	6.43881	6.81277
Zfp334	5.48805	5.21227	5.35016
Elmo2	14.7503	13.8587	14.3045
Wsb1	12.2809	14.2991	13.29
Ttpal	1.66135	1.27852	1.46993
Rhot1	4.00631	4.11758	4.06194
Rhbdl3	13.2737	13.6199	13.4468
Serinc3	64.2057	66.9548	65.5802
Tha1	1.13681	1.22073	1.17877
Pgs1	11.7293	11.5956	11.6625
Birc5	1.29928	1.43013	1.36471
Pigt	22.2349	20.5539	21.3944
Etv4	3.99763	4.13514	4.06638
Dbndd2	23.8847	21.9406	22.9126
Slc12a5	30.9332	31.8675	31.4003
Ghdc	2.33855	2.72146	2.53
Pltp	21.0489	16.5847	18.8168
Slc12a7	1.67069	2.26601	1.96835
Ctsa	11.1215	9.92686	10.5242
Zswim1	6.06824	5.99911	6.03367
Slc12a4	10.6163	9.38203	9.99915
Spata25	1.09304	1.2818	1.18742
Myo1c	3.29133	2.90752	3.09942
Crk	13.7603	13.3447	13.5525
Cox7c	5.59528	4.53556	5.06542
Pitpna	13.3982	18.8459	16.1221
Mlx	5.78158	8.04663	6.91411
Fam134c	12.4669	11.6172	12.042
Rab5a	36.1189	43.7528	39.9359
Nkiras2	3.9865	2.86335	3.42492
Ppp2r5c	32.681	30.5656	31.6233
Ift52	7.97357	9.36447	8.66902
Mybl2	1.3425	1.01503	1.17876
B4galt5	9.58482	9.06013	9.32247
Gdap1l1	9.80878	10.4419	10.1253
Ptgis	2.23223	1.74206	1.98715
Ddx27	7.39745	7.28294	7.34019
Cyth3	3.01126	3.68627	3.34876
Cyth4	7.62562	7.13629	7.38095
Rac3	19.2466	19.4382	19.3424
Rrp7a	12.7499	9.7394	11.2447
Cyb5r3	21.4839	20.5626	21.0233
Ints2	2.88292	3.03542	2.95917
Med13l	6.116	5.99169	6.05384
Hist1h2bc	11.6472	9.89057	10.7689
Mafk	1.38411	1.65692	1.52051
Med1	4.96387	4.86551	4.91469
Erbb3	3.6524	3.26031	3.45636
Stard3	7.5752	5.99509	6.78515
Mfng	3.53581	3.01801	3.27691
Vmp1	12.214	9.53425	10.8741
Uchl5	1.6641	3.1494	2.40675
Glrx2	1.55298	1.90551	1.72924
Trove2	4.5678	5.43107	4.99944
Stk4	7.87951	7.49505	7.68728
Pmp22	2.6039	2.98617	2.79504
Zcchc10	3.51685	3.41867	3.46776
Psmb6	35.3602	33.5167	34.4385
Spag7	14.2729	14.5667	14.4198
Pfn1	36.403	28.4006	32.4018
Tomm34	10.1067	10.6094	10.3581
Ywhab	156.505	165.327	160.916
Ksr1	5.35116	5.24613	5.29864
Gpx3	4.61094	6.22307	5.41701
Anxa6	37.7153	39.1314	38.4234
Il12rb2	1.24449	0.98573	1.11511
Zkscan6	3.07744	3.49603	3.28674
Smurf2	8.51671	8.30953	8.41312
Cep95	2.8736	2.13047	2.50203
Vezf1	10.5322	12.3391	11.4357
Cuedc1	5.57948	4.84651	5.213
Srsf1	7.47758	7.80588	7.64173
Abi3	2.20609	1.66236	1.93422
Kif3a	27.8997	28.7735	28.3366
Septin8	10.7228	11.2216	10.9722
Mtmr4	15.1649	16.0846	15.6248
Mrm1	2.83369	3.25529	3.04449
Mapt	15.8502	16.0853	15.9677
Kansl1	11.2458	10.4818	10.8638
Gid4	15.4513	13.9584	14.7048
Myo1b	7.03595	6.60017	6.81806
Dhx40	9.59845	8.28001	8.93923
Ypel2	12.746	14.7473	13.7467
Akap1	18.8863	17.1209	18.0036
Nol11	4.56785	4.80529	4.68657
Derl2	2.58428	2.34266	2.46347
C1qbp	12.7596	14.3856	13.5726
Rpain	2.91443	3.05411	2.98427
6330403K07Rik	109.745	118.834	114.289
Slc13a3	3.93306	3.00359	3.46833
Kcnab3	3.30151	4.2757	3.7886
Chd3	101.22	90.7619	95.9908
Kdm6b	13.1874	13.0725	13.13
Appbp2	17.2429	20.6962	18.9695
Adora2b	6.30185	4.7675	5.53468
Ncor1	10.8236	11.2364	11.03
Trpv2	2.53325	2.11196	2.32261
Cenpv	9.12278	8.23467	8.67873
Pcgf2	6.94711	8.9921	7.96961
Cwc25	3.47581	3.23625	3.35603
Pip4k2b	40.0492	41.4735	40.7613
Trim37	39.1495	40.5421	39.8458
Ctdnep1	22.0019	18.7624	20.3822
Elp5	9.31066	9.67372	9.49219
Gabarap	34.2157	30.2794	32.2475
Phf23	3.64636	5.23808	4.44222
Acadvl	10.4274	9.88761	10.1575
G3bp1	14.4465	15.3584	14.9025
Atox1	41.6773	35.233	38.4552
Glra2	12.8875	14.4113	13.6494
Sparc	162.959	148.192	155.575
Mief2	5.78256	5.08162	5.43209
Crhr1	2.84383	2.95913	2.90148
Dusp14	7.64291	5.01284	6.32787
Tada2a	8.45673	7.43773	7.94723
Pnpo	6.0505	4.35166	5.20108
Cog1	8.43239	8.12097	8.27668
Cbx1	6.84392	7.61048	7.2272
Cdk5rap3	4.8527	3.58825	4.22047
Slc25a39	8.65174	6.46946	7.5606
Sp2	3.78973	2.54378	3.16676
Aatf	4.69785	4.53869	4.61827
Dync1h1	53.0493	57.1947	55.122
Pex12	1.25221	1.44548	1.34884
Ndel1	19.6447	17.3399	18.4923
Slc25a35	1.63992	1.45243	1.54617
Zbtb4	1.66495	3.97528	2.82011
Mpdu1	7.56535	6.89812	7.23173
Fxr2	17.1957	19.0496	18.1226
Atp5g3	62.0915	59.779	60.9352
Cd68	6.81673	6.0652	6.44097
Acsl1	5.17607	5.38639	5.28123
Abca5	2.0452	2.92481	2.485
Smyd4	2.31074	1.99093	2.15083
Zfyve27	6.58956	6.82342	6.70649
Avpi1	7.13026	6.87479	7.00253
Sfrp5	1.14091	1.2239	1.1824
Rad51d	2.1628	2.06826	2.11553
Pank3	15.7631	18.9295	17.3463
Rars	11.6975	11.0578	11.3777
Wwc1	42.3139	38.4819	40.3979
Ict1	2.03811	2.5643	2.30121
Fdxr	4.29373	4.2627	4.27821
Sult4a1	90.9247	86.2115	88.5681
Mrpl45	8.64762	8.76279	8.70521
Slc22a5	3.56884	3.63769	3.60327
P4ha2	2.28364	2.80711	2.54537
Arrb1	5.67549	19.5332	12.6043
Pelp1	14.5765	14.4282	14.5023
Med11	4.72353	4.16821	4.44587
Natd1	8.27989	8.61038	8.44513
Map2k3	1.30288	1.41668	1.35978
Ywhah	75.6281	77.677	76.6526
Sart3	6.33678	6.12675	6.23176
Nars2	2.38501	2.05252	2.21876
Slc35b4	5.85051	6.02771	5.93911
Dnah1	1.7453	1.64945	1.69737
Dalrd3	9.03295	8.65821	8.84558
Fis1	24.2572	20.7198	22.4885
Plod1	7.3521	5.85217	6.60213
Mfsd3	4.76992	4.47483	4.62237
Slc25a22	7.27871	6.90226	7.09049
Atp6ap1	23.2	23.0412	23.1206
Scrn1	46.6002	45.1105	45.8553
BC005537	79.0578	76.923	77.9904
Isyna1	43.7387	41.1352	42.4369
Hars2	5.15509	5.11994	5.13752
Cacng2	13.3761	14.7526	14.0644
Tmem160	24.6937	19.2518	21.9728
Rab5c	45.4687	31.1475	38.3081
Mdh2	60.6503	52.5001	56.5752
H13	6.1928	5.92242	6.05761
Rnf145	15.7687	15.6371	15.7029
Scn1b	69.6368	63.44	66.5384
Atp6v1e1	34.7358	36.0126	35.3742
Rps6kl1	27.9967	21.9842	24.9905
Ppp1r12c	10.7784	10.0732	10.4258
Ahr	1.35492	1.85368	1.6043
Map1s	21.0561	19.8127	20.4344
Tmem129	4.79296	3.7136	4.25328
Nop9	8.80233	7.41718	8.10975
Atp6v0a1	26.979	27.0876	27.0333
Psmc3ip	3.81585	2.88679	3.35132
Grb7	2.11684	1.59831	1.85758
Zfp687	2.81184	2.75194	2.78189
Gdpd2	2.19189	2.02417	2.10803
D8Ertd738e	55.621	52.4694	54.0452
Calm3	361.703	329.088	345.396
Cops3	10.5639	11.3803	10.9721
Fkbp8	29.1275	25.3704	27.2489
Ddx39b	47.1596	47.4574	47.3085
Gipc1	53.7507	43.8845	48.8176
Tlcd1	3.15206	2.69333	2.9227
Plscr3	6.48545	5.24239	5.86392
Ptger1	8.60296	6.94033	7.77164
Arhgef25	18.6168	16.7729	17.6949
Xab2	7.6806	6.50104	7.09082
Cdc37	41.0821	40.2602	40.6712
Rab4a	20.6082	20.1292	20.3687
Trip10	1.89321	1.14789	1.52055
Cops6	17.2993	15.4966	16.3979
Ubb	119.073	110.795	114.934
Ap4m1	6.42121	5.34461	5.88291
Gyg	4.75645	4.74175	4.7491
Rcn3	4.20444	3.33999	3.77222
Slc6a8	7.67931	8.75061	8.21496
Pdk4	6.53092	5.22904	5.87998
Ubxn6	6.91513	6.82959	6.87236
Mydgf	17.4991	14.1668	15.833
Cyb561	7.2032	7.73001	7.4666
Sema6a	3.86696	3.67083	3.7689
Ccdc12	3.75962	4.28852	4.02407
1110001J03Rik	11.0711	8.05523	9.56316
Akt3	21.6204	22.2437	21.9321
Mrpl24	10.2758	10.7044	10.4901
Gle1	8.3552	7.56297	7.95908
L3hypdh	1.74682	2.00506	1.87594
Lyst	7.75343	7.65598	7.70471
Slc35e1	17.1936	16.6032	16.8984
Polr2i	5.27566	4.5881	4.93188
Krt10	12.5166	10.091	11.3038
Rmnd1	2.29906	2.20336	2.25121
Ccdc170	1.44432	2.10998	1.77715
Fbxo5	1.43413	1.21184	1.32299
Mtrf1l	1.94598	1.60303	1.77451
Rgs17	6.30242	9.61087	7.95664
Hdac2	19.8725	22.0754	20.9739
Rwdd1	14.5778	13.2584	13.9181
Clvs2	2.28448	2.5927	2.43859
Hey2	2.74346	3.2908	3.01713
Stxbp5	5.4662	5.54507	5.50564
Hint3	2.95797	3.2375	3.09773
Trmt11	1.79605	1.67149	1.73377
Katna1	3.09271	3.34041	3.21656
Pcmt1	6.35047	6.70932	6.5299
Lrp11	8.25881	7.33131	7.79506
1700021F05Rik	7.26798	7.19123	7.2296
Sec63	5.75681	6.53192	6.14436
Nr2e1	9.2897	7.59624	8.44297
Snx3	55.7149	33.2777	44.4963
Aig1	2.41938	2.64055	2.52996
Adat2	5.51138	6.55175	6.03156
Pex3	2.4577	2.32191	2.38981
Fuca2	4.1896	3.95791	4.07376
Ltv1	13.7254	9.67521	11.7003
Plagl1	1.31719	1.64564	1.48141
Cd164	10.5798	10.1637	10.3718
Utrn	7.01873	7.45497	7.23685
Smpd2	1.73912	1.50927	1.6242
Mical1	2.801	2.10298	2.45199
Zbtb24	5.29595	4.71913	5.00754
Grm1	5.83277	6.28841	6.06059
Wasf1	58.4468	56.225	57.3359
Rab32	1.07508	0.959224	1.01715
Gtf3c6	18.0643	16.2558	17.1601
Rev3l	5.84458	6.54176	6.19317
Traf3ip2	1.74305	1.74743	1.74524
Fyn	30.4911	29.881	30.1861
Lama4	2.13055	2.13816	2.13435
Prep	20.8692	18.1905	19.5298
Perp	2.59161	2.92513	2.75837
Arfgef3	8.74275	9.62303	9.18289
Reps1	4.23742	4.53355	4.38548
Fam184a	5.96561	5.83654	5.90108
Asf1a	6.5538	5.19429	5.87404
Gopc	12.5969	15.3618	13.9793
Qrsl1	4.43443	3.83544	4.13494
Rtn4ip1	4.65162	4.93422	4.79292
Vta1	8.71025	8.62735	8.6688
Smpdl3a	14.1844	12.5546	13.3695
Reep3	12.9985	14.0026	13.5006
Fabp7	171.438	156.908	164.173
Serinc1	74.5023	79.3607	76.9315
Hsf2	9.27632	12.575	10.9257
Echdc1	6.55608	6.61791	6.587
Ptprk	2.42463	2.89709	2.66086
Nts	9.2165	8.76916	8.99283
Dcbld1	2.90396	2.84522	2.87459
Slc6a15	17.9863	18.8442	18.4153
Ccdc59	5.80048	6.37694	6.08871
Lin7a	9.91618	12.2133	11.0647
Ppp1r12a	19.776	21.6884	20.7322
P4ha1	11.35	10.6254	10.9877
Septin10	2.79416	3.18562	2.98989
Lims1	5.67291	7.4606	6.56676
Zwint	77.6796	90.3787	84.0292
Ube2d1	9.92204	11.5316	10.7268
Dcn	1.56026	0.921781	1.24102
Slc17a8	2.9558	3.31548	3.13564
Epyc	1.14175	2.07946	1.61061
Cdk1	1.75004	1.49305	1.62154
Atp2b1	175.604	176.541	176.072
1700040L02Rik	2.73271	2.24316	2.48793
Arid5b	2.71876	2.85717	2.78797
Actr6	5.84371	6.76791	6.30581
Uhrf1bp1l	16.8603	16.2336	16.547
Poc1b	1.30335	1.60481	1.45408
Dusp6	27.382	23.721	25.5515
Tmpo	8.60907	9.02096	8.81501
Kitl	7.71178	8.49123	8.10151
Psen1	20.9442	21.3685	21.1563
Sgk1	6.1234	6.15472	6.13906
Cep290	3.02761	3.6875	3.35756
Ikbip	1.60913	2.26834	1.93874
Hbs1l	12.7873	12.1498	12.4685
Epb41l2	52.8643	50.6876	51.7759
Apaf1	1.46157	1.79167	1.62662
Med23	4.99399	5.42195	5.20797
Ahi1	41.0731	53.2217	47.1474
Nedd1	2.20264	2.17427	2.18845
Pde7b	16.1128	16.1762	16.1445
Map7	16.9462	17.5452	17.2457
Ctgf	1.28449	1.0204	1.15245
Stx7	27.5892	35.1436	31.3664
Moxd1	1.76302	2.12487	1.94395
Pex7	5.59875	5.43426	5.51651
Ifngr1	5.04021	4.51614	4.77818
Cfap54	2.00247	2.10022	2.05135
Cdk17	44.5196	45.0983	44.809
Snrpf	13.9617	14.5607	14.2612
Ntn4	3.72877	3.1565	3.44264
Fgd6	2.45257	2.33765	2.39511
Ndufa12	5.47406	7.17151	6.32279
Tmcc3	4.30416	3.2893	3.79673
Cep83	17.1921	18.0469	17.6195
Socs2	1.95036	2.39263	2.1715
Nudt4	36.8393	37.4248	37.132
Nuak1	7.08796	7.06308	7.07552
Tcp11l2	4.84272	4.91986	4.88129
Rfx4	4.76103	4.19495	4.47799
Cry1	10.3306	10.3317	10.3312
Timp3	12.1843	12.0769	12.1306
Hsp90b1	43.9201	50.6453	47.2827
Ascl1	8.81673	8.51697	8.66685
Ccdc53	1.42315	2.26425	1.8437
Sirt1	1.25329	1.8618	1.55754
Herc4	5.88403	6.86769	6.37586
Hnrnph3	8.27975	7.65019	7.96497
Rufy2	8.24877	9.63285	8.94081
Ccar1	16.4368	18.6267	17.5317
Ddx21	14.2542	14.2636	14.2589
Ddx50	23.3562	23.5254	23.4408
Vps26a	8.63524	9.23361	8.93443
Supv3l1	4.32309	3.95579	4.13944
2010107G23Rik	2.15479	2.55558	2.35519
Aifm2	2.28194	2.3815	2.33172
H2afy2	25.6865	24.8691	25.2778
Tysnd1	12.9308	10.8799	11.9054
Sar1a	42.5303	41.3939	41.9621
Ppa1	16.5083	18.2941	17.4012
Eif4ebp2	11.1836	11.2746	11.2291
Pald1	5.67127	4.77839	5.22483
Sgpl1	4.74905	5.05568	4.90236
Pcbd1	4.38459	3.49921	3.9419
Unc5b	7.56003	6.09869	6.82936
Slc29a3	2.71105	2.50069	2.60587
4632428N05Rik	7.127	5.43329	6.28014
Slc16a7	2.90173	3.9052	3.40347
Anapc16	5.0249	4.45407	4.73949
Ddit4	47.5998	49.5017	48.5507
Dnajb12	6.98254	6.79761	6.89008
Micu1	6.72102	8.23139	7.4762
Cand1	14.5823	17.0987	15.8405
Tbk1	14.5963	16.1112	15.3537
Pno1	10.5735	11.4783	11.0259
Plek	2.53632	2.47589	2.5061
Srgap1	18.5829	16.0606	17.3218
Egfr	5.45888	4.99174	5.22531
Usp15	17.6486	20.4275	19.038
Vps54	3.41485	3.54875	3.4818
Tbc1d15	7.49507	8.78927	8.14217
Pcsk4	1.19078	1.153	1.17189
Rab21	21.5659	24.9569	23.2614
2310011J03Rik	18.2247	12.8755	15.5501
Peli1	8.68237	8.52727	8.60482
Apc2	23.2956	20.7004	21.998
Thap2	4.62595	4.86531	4.74563
Slc1a4	15.3581	14.4662	14.9122
Rab1a	20.666	22.2513	21.4587
Gamt	10.1707	9.32579	9.74823
Ptprr	2.94521	3.64528	3.29524
Actr2	48.8728	52.5889	50.7308
Ndufs7	14.9912	15.2075	15.0993
Ptprb	5.62478	5.18588	5.40533
Mum1	2.11959	1.86946	1.99453
Uqcr11	57.2183	49.4121	53.3152
Kcnmb4os1	13.2732	13.3741	13.3237
Cnot2	6.25535	5.99446	6.1249
Tcf3	6.53337	5.32235	5.92786
Frs2	10.0059	10.7118	10.3588
Yeats4	23.11	25.0064	24.0582
Cobl	4.39276	4.46929	4.43102
Rab36	5.73228	5.22454	5.47841
Grb10	8.28343	9.31044	8.79694
Adora2a	131.507	104.774	118.14
Snrpd3	15.9552	15.8239	15.8896
Nav3	9.16384	10.1246	9.64424
Ddc	3.03602	3.30404	3.17003
Cpm	1.24556	0.939734	1.09265
Mdm2	4.45084	4.79427	4.62256
Csrp2	15.2914	15.2746	15.283
Osbpl8	18.3096	21.7276	20.0186
Mknk2	13.0185	11.1532	12.0859
Cabin1	24.303	22.0367	23.1699
Ap3d1	47.7874	50.2311	49.0092
Phlda1	14.9654	11.5059	13.2357
Sf3a2	15.6166	12.6843	14.1505
Mdm1	4.28675	3.88489	4.08582
Timm13	49.8697	45.1458	47.5077
Vps13d	4.20168	4.73552	4.4686
Llph	15.2272	11.4904	13.3588
Tmbim4	4.27231	3.78388	4.0281
Helb	2.01952	1.98515	2.00233
Prmt2	11.147	12.2379	11.6924
Dip2a	8.03356	7.38526	7.70941
Hmg20b	3.14253	2.76977	2.95615
4930404N11Rik	3.08101	2.33269	2.70685
Fzr1	10.1741	10.7954	10.4848
Ncln	13.2158	11.732	12.4739
Col6a2	5.16013	4.68382	4.92197
Hcfc2	2.59998	3.98564	3.29281
Nfyb	4.14837	4.32937	4.23887
Txnrd1	25.4911	26.0377	25.7644
Ppm1m	3.10035	2.18709	2.64372
D10Wsu102e	9.4068	9.33529	9.37104
Aldh1l2	1.34927	1.56665	1.45796
Wdr82	26.2055	25.5084	25.857
Glyctk	1.6659	1.41052	1.53821
Pofut2	12.744	13.2131	12.9786
Slc36a1	1.98676	2.60335	2.29506
Adarb1	6.33328	4.74696	5.54012
Appl2	4.96551	4.51675	4.74113
Sumo3	7.89867	4.84998	6.37433
Hint1	74.872	74.4141	74.643
Lyrm7	1.61447	1.55413	1.5843
Fbxw11	13.5952	13.4469	13.5211
Stk10	2.79104	3.141	2.96602
Papolg	3.2925	4.33892	3.81571
Pfkl	26.4667	22.7623	24.6145
Pus10	2.40069	2.01707	2.20888
Rhbdf1	3.13829	2.29871	2.7185
Pex13	4.75637	5.48815	5.12226
1810043G02Rik	1.98214	1.70422	1.84318
Mpg	4.9156	4.19376	4.55468
Ahsa2	3.98803	4.13104	4.05954
Nprl3	3.18344	3.39273	3.28808
Xpo1	8.47633	10.2093	9.3428
Nsg2	204.065	202.487	203.276
Cpeb4	6.76509	9.96187	8.36348
Asb3	1.63595	1.67862	1.65728
Cdc34	20.1878	18.4511	19.3194
Tpgs1	35.1711	32.691	33.9311
Chac2	3.04088	3.42354	3.23221
Erlec1	7.40774	7.92819	7.66796
Shc2	9.79589	8.60973	9.20281
Sptbn1	74.3258	78.4541	76.39
Theg	1.28827	1.06605	1.17716
Wdpcp	1.24638	1.05153	1.14896
Mdh1	101.702	101.961	101.831
Ccng1	6.62059	6.79331	6.70695
Fgf22	1.61208	0.620363	1.11622
Nudcd2	3.19812	4.08892	3.64352
Polrmt	4.42725	4.14064	4.28395
Hmmr	1.0433	1.0875	1.0654
Hcn2	24.4516	25.2758	24.8637
Acsl6	9.78612	8.15938	8.97275
Slc22a4	0.871397	1.55645	1.21393
Zfp354b	1.07987	1.31157	1.19572
Cyfip2	43.458	45.1288	44.2934
Mgat1	1.03533	1.5345	1.28492
Ppp2ca	49.4463	52.9514	51.1988
Flt4	1.09241	1.17929	1.13585
Hnrnpab	55.5563	52.8962	54.2262
Phykpl	3.28097	3.19497	3.23797
Hspa4	43.0168	44.7812	43.899
Cnot6	10.0509	10.1729	10.1119
Gfpt2	1.42408	1.73956	1.58182
Zfp354a	0.993752	1.35957	1.17666
Mapk9	3.8548	4.30937	4.08208
Canx	38.2284	44.5808	41.4046
Gnb2l1	36.2913	26.4521	31.3717
Rasgef1c	4.42195	4.28086	4.35141
Rufy1	7.10416	7.44262	7.27339
Rnf130	12.271	13.8549	13.0629
Ltc4s	3.12541	3.03813	3.08177
Rad50	3.02973	3.10878	3.06925
3010026O09Rik	3.14028	3.73593	3.4381
Clk4	8.44058	8.06103	8.2508
Sar1b	25.7909	25.9521	25.8715
Jade2	1.80952	1.66376	1.73664
Pdlim4	5.50749	4.72474	5.11611
Cdkl3	1.26973	1.28167	1.2757
Ube2b	35.899	38.4617	37.1804
Cdkn2aipnl	12.7273	13.0167	12.872
Kremen1	4.86316	4.22133	4.54224
Nefh	7.69709	11.0368	9.36696
Med7	1.29377	1.76532	1.52954
Tnip1	5.00581	5.31986	5.16283
Vdac1	130.995	131.123	131.059
Upp1	1.11489	1.11305	1.11397
Slu7	10.9458	10.4246	10.6852
Nipal4	5.72201	5.37223	5.54712
Ascc2	10.7349	10.3462	10.5406
Hus1	1.52275	1.90607	1.71441
Tns3	19.7382	19.3388	19.5385
Btg2	6.21444	5.27079	5.74261
Gatsl3	2.25358	1.34892	1.80125
Igfbp3	2.81298	3.31398	3.06348
Pes1	14.1382	14.1206	14.1294
Adcy1	93.4734	79.7164	86.5949
Tcn2	7.87336	6.69268	7.28302
Osbp2	9.27311	8.00807	8.64059
Gabrg2	7.23283	7.96687	7.59985
Smtn	3.62507	2.56832	3.09669
Arf5	67.2668	57.7973	62.532
2310033P09Rik	15.1825	12.7461	13.9643
Guk1	24.0544	24.239	24.1467
Rnf185	10.3575	9.2252	9.79134
Limk2	23.1529	21.627	22.3899
Patz1	4.27129	3.56633	3.91881
Eif4enif1	5.19628	4.8583	5.02729
Trim11	6.89581	5.47708	6.18644
Ogdh	50.6709	48.2446	49.4578
Drg1	9.4008	9.28547	9.34314
Rtn4	41.4961	46.7066	44.1014
Mtif2	3.64372	4.06729	3.8555
Rps27a	3.20839	3.95048	3.57944
Cfap36	15.7089	16.402	16.0555
Smek2	5.23598	6.07335	5.65466
Pnpt1	5.09115	5.83991	5.46553
Pold2	4.74767	4.08462	4.41614
Zkscan17	5.94594	4.78442	5.36518
Aebp1	1.57033	1.65668	1.6135
Polm	1.94445	2.37942	2.16193
Pgam2	9.38414	6.49955	7.94184
Dbnl	18.9955	20.7679	19.8817
Mrps24	8.59769	10.1536	9.37565
Ccdc117	4.38314	4.46749	4.42531
Dynll2	186.265	102.348	144.306
Xbp1	12.1032	11.0266	11.5649
Supt4a	14.455	12.9951	13.7251
Septin4	6.07096	6.55844	6.3147
2810021J22Rik	5.01224	4.53196	4.7721
Ska2	5.49091	4.00385	4.74738
Prr11	1.10797	1.55991	1.33394
Smg8	4.0716	5.22825	4.64992
Rnf187	180.129	159.981	170.055
Tubd1	2.44268	3.42787	2.93528
Mrpl22	8.5114	8.10403	8.30772
Cnot8	14.9165	16.1679	15.5422
Rps6kb1	4.923	5.63035	5.27667
Sap30l	20.5455	17.3922	18.9689
Galnt10	5.76597	6.17086	5.96841
Rnft1	3.84256	3.96323	3.9029
Mfap3	3.74256	4.42665	4.08461
Fam114a2	10.8278	9.28323	10.0555
Gria1	34.5872	35.8017	35.1944
Ppm1d	9.60931	11.3253	10.4673
Znhit3	3.97925	4.14591	4.06258
Myo19	2.13994	2.2253	2.18262
Prpsap2	8.52621	11.2533	9.88976
Ggnbp2	8.54622	8.92392	8.73507
Acaca	3.87404	4.26938	4.07171
Llgl1	23.8424	23.0253	23.4338
Drg2	18.1725	16.4369	17.3047
Srebf1	7.58027	6.10818	6.84422
Tom1l1	2.19567	2.96488	2.58028
Cox11	7.05688	7.07886	7.06787
Stxbp4	1.77481	1.72692	1.75087
Bzw2	37.8768	39.463	38.6699
Elac2	6.71781	5.71657	6.21719
Twistnb	4.19739	4.87244	4.53492
Efcab10	2.33558	2.24679	2.29118
Atxn7l1	2.41164	2.46315	2.4374
Atp6v1c2	2.43922	2.28657	2.3629
Sypl	3.0154	3.32893	3.17216
Pdia6	18.4901	18.5428	18.5164
Nampt	12.9369	13.8303	13.3836
Nbas	8.126	7.70951	7.91775
Tspan13	42.7932	44.0532	43.4232
Rock2	18.5825	19.4459	19.0142
Laptm4a	81.5827	77.4955	79.5391
Fam49a	44.7118	49.4459	47.0789
Snx13	8.50605	10.1782	9.34213
Ntsr2	55.5401	58.0348	56.7875
Lpin1	4.14784	5.56289	4.85536
Pum2	7.49914	6.96609	7.23261
Nrcam	32.7173	34.6264	33.6718
Rgs9	99.2122	78.2092	88.7107
Trib2	33.8805	32.4831	33.1818
Arsg	2.01525	2.3972	2.20623
Hs1bp3	5.26307	5.74218	5.50262
Fam84a	23.8823	24.3857	24.134
Smc6	7.98392	9.22075	8.60234
Amz2	10.9943	11.369	11.1816
Gna13	18.6447	16.6275	17.6361
Prkar1a	103.44	117.052	110.246
Fam20a	3.79567	2.8373	3.31649
Abca8b	1.77244	2.22853	2.00048
Rdh14	11.7811	14.2177	12.9994
Map2k6	2.56138	3.28523	2.92331
Klhl29	11.993	11.6597	11.8263
Trappc12	13.9719	13.7283	13.8501
Adi1	8.79518	9.40496	9.10007
Rnaseh1	7.77712	6.45344	7.11528
Ubxn2a	6.20531	8.78974	7.49752
Fkbp1b	9.76266	12.3926	11.0776
Cmpk2	8.96592	8.82047	8.8932
Pfn4	4.50656	4.11037	4.30847
Itsn2	11.3559	11.8886	11.6222
Rnf144a	6.16426	10.829	8.49663
Id2	44.6113	46.1732	45.3923
Mboat2	11.499	13.6753	12.5872
Ncoa1	23.0869	23.5374	23.3122
Dus4l	3.34387	2.05864	2.70125
Rrm2	6.49115	4.32251	5.40683
Bcap29	5.83966	8.3698	7.10473
Cenpo	2.8001	2.28075	2.54042
Klf11	1.87568	2.06794	1.97181
Adcy3	11.7324	10.9751	11.3538
Grhl1	0.971725	1.07685	1.02429
Dnajc27	15.1191	16.9486	16.0339
Efr3b	42.697	40.0738	41.3854
Cbll1	2.12724	2.09133	2.10928
Pomc	1.17419	1.60639	1.39029
Dnmt3a	8.28611	22.5932	15.4396
Dld	36.5376	43.8521	40.1948
Kif3c	42.44	41.8644	42.1522
Sh3yl1	1.53886	1.7204	1.62963
Rab10	49.8698	60.7024	55.2861
Pxdn	13.9305	12.8593	13.3949
Ddx52	5.39093	6.51626	5.95359
Taf15	16.2073	14.1464	15.1768
Ace	12.0204	8.99327	10.5069
Rasl10b	26.7388	21.1134	23.9261
Gas2l2	1.12407	1.04528	1.08468
Cdc27	9.50643	10.7826	10.1445
Mettl2	4.31157	4.12411	4.21784
Nle1	2.42842	2.33482	2.38162
Tlk2	4.01509	3.86862	3.94185
Rffl	4.80114	4.18905	4.49509
Lig3	5.06727	5.11332	5.09029
Map3k3	8.84431	8.25201	8.54816
Tmem132e	3.91238	4.56188	4.23713
Asic2	5.66149	6.7339	6.19769
Ddx42	28.3039	29.0423	28.6731
Ftsj3	10.3277	9.41967	9.87369
Rnf135	1.26964	0.930531	1.10009
Psmc5	45.9492	51.056	48.5026
Adap2	3.64235	4.80522	4.22379
Ern1	1.4362	1.59727	1.51674
Nf1	6.50354	7.18342	6.84348
Pecam1	3.24085	2.33342	2.78714
Ddx5	100.97	109.842	105.406
Psmd12	16.2434	17.6704	16.9569
Helz	2.10308	4.6707	3.38689
Cacng4	70.2056	60.3251	65.2654
Slc9a3r1	41.5629	29.622	35.5925
Grin2c	17.2084	11.5552	14.3818
Nt5c	7.49059	6.42897	6.95978
Hn1	28.4259	25.0744	26.7502
Sumo2	1.72582	1.64729	1.68655
Nup85	6.53544	6.84993	6.69268
Gga3	8.76998	5.36447	7.06723
Cluh	14.3122	13.5666	13.9394
Mif4gd	2.89499	4.24358	3.56928
Slc25a19	5.16258	4.30253	4.73255
Pafah1b1	7.10623	19.1431	13.1247
2310067B10Rik	17.6667	15.044	16.3554
Recql5	3.42471	2.57771	3.00121
Sap30bp	10.4826	9.57707	10.0298
Galk1	9.04038	7.55042	8.2954
Unk	7.90955	7.56333	7.73644
Mrpl38	5.87898	6.15496	6.01697
Fbf1	9.45841	8.74708	9.10275
Acox1	37.9347	36.5844	37.2596
[truncated: 11,767 more rows]

## Sheet: P60
Supplementary Table 1. Genes identified at 5 time-points
Sheet5: A list of 12,331 genes identified in at least two of three replicates of P60.
GeneSymbol	P60_WT1_FPKM	P60_WT2_FPKM	P60_WT3_FPKM	P60_WT_FPKM_Mean
Gnai3	6.33894	8.64364	6.41406	7.13221
Narf	5.9274	12.013	6.44452	8.12832
Cav2	3.12084	3.53588	3.85296	3.50323
Klf6	3.6507	5.40739	3.66438	4.24083
Scmh1	2.41029	7.89938	2.37537	4.22834
Cox5a	97.3402	186.229	107.616	130.395
Ngfr	0.56939	0.536519	3.65089	1.5856
Fer	2.62706	3.56167	2.60334	2.93069
Xpo6	1.74352	2.18012	1.21892	1.71419
Tfe3	1.98748	2.03632	1.39027	1.80469
Axin2	1.82607	1.97163	0.9386	1.57877
Brat1	1.84584	2.12332	1.83464	1.9346
Gna12	24.9878	19.5584	28.5881	24.3781
Igsf5	49.2345	22.3244	52.687	41.4153
Dlat	10.7691	14.4531	12.6794	12.6339
Sdhd	43.626	51.358	44.2018	46.3952
Ccnd2	4.5326	9.72784	4.67122	6.31055
Gpr107	2.13057	3.58652	2.41295	2.71001
Nalcn	6.8943	15.0068	6.80383	9.5683
Btbd17	2.06389	2.15511	2.46948	2.2295
Th	2.39641	1.50211	1.52367	1.8074
Drp2	4.89131	4.07233	4.8576	4.60708
Lhx2	4.76817	4.54448	4.44297	4.5852
Gmpr	32.1818	39.8969	39.013	37.0306
Mid2	1.91638	3.21883	2.35202	2.49574
Dgke	3.12237	5.1875	1.73725	3.34904
Scpep1	6.18988	3.89409	5.21695	5.10031
Mnt	2.66366	3.12295	2.17442	2.65368
Itgb2	1.19812	1.15696	1.11489	1.15665
Hddc2	3.33707	2.19405	3.56158	3.0309
Tpd52l1	34.5464	40.0082	30.9764	35.177
Cdh4	4.09811	2.6076	3.03036	3.24536
Ckmt1	22.6759	22.1051	23.8188	22.8666
Arvcf	2.38633	2.39563	2.10237	2.29478
Comt	29.2664	16.9214	28.4206	24.8695
Rtca	10.5457	16.1763	14.863	13.8617
Dbt	6.07699	4.29785	4.10248	4.82578
Dazap2	47.9411	63.5365	53.846	55.1079
Mcts1	16.7864	12.5366	15.3407	14.8879
Trappc10	8.43163	14.9862	8.28949	10.5691
Ccm2	15.3127	12.057	18.1827	15.1842
Tbrg4	4.25063	3.49476	3.43486	3.72675
Ndufa9	37.5318	37.6677	42.5454	39.2483
Cttnbp2	16.7288	15.5064	10.037	14.0907
Galnt1	4.68189	5.46703	5.18799	5.1123
Mkrn2	10.8778	11.5178	10.3145	10.9034
Raf1	7.31115	9.04457	6.56801	7.64124
Septin1	1.78896	0.768937	0.966834	1.17491
Pdgfb	4.91383	4.96333	3.74912	4.54209
Acvrl1	1.35235	1.10932	1.29091	1.25086
Grasp	30.8162	31.5343	24.9315	29.094
Acvr1b	19.5292	30.1654	17.88	22.5248
Tom1l2	7.2525	12.251	9.08403	9.52918
Zfp385a	29.9756	32.9534	25.6666	29.5319
Itga5	15.0622	14.4257	11.1485	13.5455
Gabra2	15.7767	9.4148	11.917	12.3695
Atp5f1	28.5131	37.993	22.2445	29.5836
Sox9	2.99309	5.32831	4.29926	4.20689
Hnrnpd	10.4194	11.8941	9.05015	10.4546
C1d	9.45599	8.6403	7.99827	8.69819
Gm2a	14.0801	12.6933	18.5889	15.1208
Krit1	1.53051	2.49766	1.23576	1.75464
Clcn4	28.3533	32.1072	28.945	29.8018
Sema4f	4.2669	5.3351	3.68294	4.42831
Myo18a	2.55797	6.74513	2.45329	3.9188
Sez6	26.6707	50.9198	20.9313	32.8406
Cd52	2.04833	1.10049	1.46519	1.538
Loxl3	2.45463	1.44775	2.24868	2.05035
Kat2b	2.66765	4.93913	3.38851	3.6651
Rab5b	21.8341	35.6716	27.2116	28.2391
Spg7	4.67504	4.88877	4.76952	4.77778
Rpl13	4.31577	2.40678	4.09126	3.6046
Chmp1a	22.2523	25.7742	22.2607	23.429
Rpa1	1.0296	3.41052	3.17934	2.53982
Serpinf1	2.27422	2.0894	3.67457	2.6794
Tubgcp3	3.37231	3.67694	3.16494	3.40473
Polr3d	4.99647	7.81628	4.17422	5.66233
Tcf7	4.95301	6.06737	3.79407	4.93815
Ddx3x	12.4724	23.8359	14.5721	16.9602
Slc5a5	1.75263	0.999799	1.16759	1.30667
Kcnn3	1.15915	5.36603	1.08687	2.53735
Usp32	3.90528	11.6201	6.31655	7.28066
Car4	2.63075	4.3705	2.14984	3.05036
Znf512b	6.16836	6.93339	5.07506	6.05894
Dnajc5	10.8793	9.38981	10.7462	10.3384
Tpd52l2	2.31947	1.8013	2.83553	2.31877
Fmr1	2.31791	4.91854	2.55706	3.2645
Bcl11a	2.97725	3.654	2.52073	3.05066
Il4	2.23368	2.06301	1.6383	1.97833
Pxmp4	4.45538	4.87634	6.15914	5.16362
Dlg3	10.5113	13.2334	10.5698	11.4382
Smarcb1	6.41357	5.40249	5.62804	5.8147
Hip1r	8.4927	11.7346	9.64248	9.95661
Nsun5	2.52643	1.76745	2.4491	2.24766
Top1mt	6.10709	5.74842	5.60507	5.82019
Gm38393	3.44822	4.24549	4.41203	4.03525
Mmp14	0.784336	1.81483	1.5397	1.37962
Oxa1l	14.6794	11.349	11.3116	12.4467
Heatr6	3.18961	3.9375	2.63787	3.25499
Ilf2	7.10939	7.07365	7.31106	7.1647
Chtop	5.12231	6.82789	9.4354	7.12853
Snapin	2.89431	3.80764	4.0997	3.60055
S100a4	1.26687	0.738999	1.63974	1.2152
S100a6	8.13313	4.78989	10.4865	7.80317
Mapk7	1.26136	1.07852	0.888873	1.07625
Epn2	11.6078	13.1506	9.51348	11.424
B9d1	7.48987	4.55659	9.73352	7.26
Sec24b	3.76528	6.42908	3.54915	4.58117
N4bp3	2.61678	4.81778	3.76803	3.7342
Rmnd5b	15.4256	18.4617	15.5826	16.49
Nhp2	32.1405	25.6353	36.7305	31.5021
Vps9d1	2.80099	5.46861	3.68881	3.98614
Mfsd10	1.87034	1.27285	1.35304	1.49874
Luzp1	2.63882	2.98477	2.92069	2.8481
Kctd10	4.0006	6.06396	4.5217	4.86209
Poldip2	12.5183	13.8085	14.8898	13.7389
Ift20	12.6538	11.2473	15.0394	12.9802
Col6a1	49.0446	23.7743	19.1389	30.6526
Pcbp3	7.77258	6.72953	8.05942	7.52051
Lgals9	1.2466	1.97955	1.33864	1.5216
Araf	6.28883	10.3261	5.34849	7.32114
Cfp	19.4129	9.22778	13.158	13.9329
Uxt	1.49261	1.82839	1.67693	1.66598
Cnnm3	0.454676	2.99582	2.02232	1.82427
Lman2l	3.85419	4.8735	3.29084	4.00618
Mcm3ap	9.6727	11.3467	7.86384	9.62775
Pcnt	2.35979	2.48975	1.65018	2.16657
Mxd1	5.66898	6.95216	4.79157	5.80424
Gmcl1	4.19785	6.51443	5.12882	5.28037
Snrnp27	15.6474	12.7119	17.2487	15.2027
Ocrl	4.18533	5.42358	3.74293	4.45061
Calm1	441.057	120.627	41.942	201.209
Agpat3	13.626	19.1795	14.9181	15.9079
Sema6b	14.1558	27.0414	11.8972	17.6981
Dpp9	13.506	16.3338	10.717	13.519
Ramp2	2.52539	2.22142	2.40979	2.38553
Lsr	1.18478	1.42933	0.943311	1.18581
Gramd1a	17.9637	15.2499	14.43	15.8812
Gabrg1	1.63214	2.30151	0.426091	1.45325
Ckb	1063.57	1150.34	1158.21	1124.04
Sp1	1.7324	2.33232	2.00182	2.02218
Myg1	5.17437	2.91698	4.43159	4.17431
Rarg	2.9185	4.15457	2.78981	3.28763
Pfdn5	60.9241	35.974	71.9755	56.2912
Efnb2	19.6814	20.1545	18.3945	19.4101
Rrp15	0.859617	1.93781	1.5252	1.44087
Rnd2	56.4141	56.6671	28.857	47.3127
Srr	2.91285	4.20211	2.18095	3.09863
Fndc5	42.8815	27.8259	54.2444	41.6506
Fbxo9	4.53111	9.01668	4.39116	5.97965
Ccdc132	4.48088	4.87525	4.02899	4.46171
Hars	22.4081	34.1181	22.023	26.1831
Zmat2	47.8809	72.6339	49.6224	56.7124
Smg5	16.1234	20.7733	4.73941	13.8787
Cct3	10.0011	13.9129	9.4686	11.1275
Glmp	1.98771	2.48507	2.36752	2.2801
Mef2d	6.70474	23.0249	11.8616	13.8637
Snd1	3.84417	6.23918	4.18454	4.75596
Slc19a1	0.881035	1.35906	0.869214	1.03644
Kpnb1	23.1458	27.0124	23.7019	24.62
Npepps	8.01472	13.4533	5.4354	8.96781
Mrpl10	23.2422	23.5805	26.2259	24.3496
Cyp51	8.23012	9.76846	10.5658	9.52147
Tcf25	66.002	87.9321	71.3698	75.1013
Tubb6	2.06171	0.876882	1.40097	1.44652
Def8	4.23019	5.70105	4.54324	4.82483
Nkx2-1	5.56408	2.43425	3.55852	3.85228
Itga3	2.07981	1.48389	1.72228	1.76199
Itfg2	1.18758	1.46312	0.82863	1.15978
Tulp3	2.61543	2.21099	2.22156	2.34932
Gtf2h4	1.6836	1.59762	2.40628	1.89583
Tubb5	48.6975	65.4583	63.5788	59.2449
Ell2	5.13175	6.92847	5.77445	5.94489
Jup	3.69821	4.7973	2.58984	3.69512
Nom1	3.86106	3.71341	3.46932	3.68126
Ergic1	10.4715	14.9238	9.13749	11.5109
Ifrd1	3.48304	3.7037	4.37204	3.85293
Stk38l	5.11805	5.17287	3.76479	4.68524
Brpf1	1.98327	1.83767	1.95356	1.92484
Akr1b3	0.974324	1.22065	0.869393	1.02146
Gstt1	3.96336	2.22933	3.66426	3.28565
Ddt	18.8819	14.2358	18.3376	17.1518
Ddx18	1.49647	2.83705	1.50116	1.94489
Ubl3	16.9342	13.4653	18.6705	16.3567
Gramd3	7.99564	6.97914	6.40437	7.12639
Eef1e1	19.4516	18.3634	22.3941	20.0697
Akt1	18.504	28.7003	20.3185	22.5076
Tcirg1	3.66009	2.70194	2.36065	2.90756
Naglu	0.991416	1.5788	1.54498	1.37173
Coasy	3.82759	4.2454	4.13482	4.06927
Smo	2.64329	2.10959	2.54731	2.4334
Tspan33	1.55234	1.08662	1.42657	1.35518
Crnkl1	6.19419	5.02339	5.17566	5.46441
Rin2	3.78787	5.25477	4.8399	4.62751
Folh1	2.23132	1.57272	2.50299	2.10234
Chordc1	24.2312	31.7232	19.2875	25.0807
Rtcb	19.2328	29.912	21.1423	23.429
Pwp1	3.61512	5.39718	2.90696	3.97309
Fbxo7	6.60649	5.02987	7.04069	6.22569
Capns1	41.0664	17.3649	23.5388	27.3234
Lrp3	11.9179	10.1673	10.6245	10.9032
Clpb	2.36842	3.33141	2.39539	2.69841
Septin7	101.157	147.093	108.085	118.778
Zdhhc4	2.95819	2.64777	3.08807	2.89801
Rac1	3.70429	39.789	3.16382	15.5524
Nup214	2.1855	2.28734	1.57011	2.01431
Aif1l	2.14572	1.56811	1.76736	1.82706
Ugp2	20.4821	21.9539	25.1486	22.5282
Trmt1	4.49993	3.0875	3.35142	3.64628
Nacc1	21.306	26.945	24.106	24.119
Nfix	2.90566	0.865888	0.392438	1.388
Uba1	34.1749	45.4814	30.2245	36.6269
Siae	4.08874	6.59741	4.1427	4.94295
Vsig2	3.612	4.74074	3.38947	3.91407
Esam	2.90342	5.46458	2.75388	3.70729
Spa17	7.00984	2.907	6.54972	5.48886
Fam50a	10.5493	7.65675	8.24268	8.81623
Emd	4.69335	6.64141	3.81245	5.04907
Taco1	1.30963	4.34483	1.18657	2.28035
Grik3	6.93013	10.4914	7.1476	8.1897
Gria3	9.43787	14.2121	10.795	11.4817
Npas1	1.73239	0.221064	2.87754	1.61033
Sipa1l2	2.6084	2.78375	3.00784	2.8
Blvra	6.40575	4.64761	5.27621	5.44319
Pdzd4	42.5043	50.7241	41.6104	44.9462
Srpk3	4.14296	1.09375	2.39457	2.54376
Idh3g	17.4152	13.7707	14.9022	15.3627
Pnck	12.4835	12.6385	12.4275	12.5165
Ssr4	4.68291	3.4502	4.70404	4.27905
Bcap31	62.7748	46.1337	56.0908	54.9998
Fam98a	8.65843	9.28059	8.55797	8.83233
Kmt2a	10.3702	9.85445	6.47354	8.89941
Ift46	5.67172	4.13557	4.60953	4.80561
Tmem25	6.8524	4.52619	6.61427	5.99762
Trappc6a	3.55427	2.60622	2.85744	3.00598
Supt6	13.8459	20.0137	12.5621	15.4739
Unc119	2.34076	0.979694	2.52375	1.94807
Rab34	3.80551	4.01006	4.36552	4.06037
Sdf2	15.8936	13.2265	17.2176	15.4459
Ccne1	1.36591	1.88644	1.89273	1.71503
Bbc3	1.51403	2.34497	1.89207	1.91702
Psmc3	18.7697	18.4649	19.9525	19.0624
Acp2	6.6039	8.57438	6.16412	7.11413
Slc39a13	3.27392	3.99693	3.42725	3.56603
Celf2	4.98329	8.58911	4.67257	6.08166
Ddb2	1.64112	2.26807	1.96728	1.95882
Spi1	1.18736	1.07224	1.36543	1.20834
Sf3a1	7.36418	11.082	6.20574	8.2173
Stat6	2.2726	3.91985	2.29572	2.82939
Clgn	3.9172	3.4424	3.11705	3.49222
Vrk3	8.05636	6.7321	7.6546	7.48102
Smg9	7.44093	4.01061	6.06757	5.8397
Paxip1	2.4881	2.8177	1.5968	2.30087
Rmnd5a	12.1755	11.7541	11.1712	11.7002
Mov10	5.41206	2.87827	3.13755	3.80929
Rhoc	4.23738	3.96515	4.89042	4.36432
Ppard	2.876	2.91201	3.19894	2.99565
Peg3	15.5064	25.9155	13.2612	18.2277
Metrn	21.1736	19.9831	32.1423	24.433
Lmf1	1.33654	1.26478	1.18444	1.26192
Narfl	9.38609	7.36167	9.67016	8.80597
Daxx	2.39775	3.01448	2.81273	2.74165
Cd320	1.83462	3.10614	2.02713	2.32263
Ipo4	3.95261	5.4993	3.34614	4.26602
Tm9sf1	1.11579	1.62893	0.336985	1.02723
Irf9	2.47977	2.22619	2.05555	2.25383
Gmpr2	22.498	16.376	19.0545	19.3095
Mdp1	18.8121	12.7135	18.5436	16.6897
Dhrs1	3.15471	6.86756	4.23574	4.75267
Ncan	24.1869	29.0803	23.6437	25.6369
Tmem161a	3.17501	2.42727	3.10478	2.90235
Armc6	1.92239	3.17004	1.56311	2.21851
Borcs8	4.21062	3.94659	5.96523	4.70748
Slc25a42	2.49725	3.9272	2.35432	2.92626
Snx9	2.56664	4.66504	3.2897	3.50712
Ranbp3	32.759	26.9369	33.3296	31.0085
Ndufa11	35.9038	21.7707	38.3371	32.0038
Nr2f6	3.34436	3.66136	3.49119	3.49897
Use1	11.6526	8.0053	14.3855	11.3478
Ocel1	3.0704	3.44611	3.67034	3.39562
Dyrk1b	5.28434	4.5675	4.64801	4.83329
Braf	7.14703	8.97946	5.81723	7.31457
Ndufb2	8.78103	7.21003	8.8399	8.27699
Hltf	3.5975	2.28134	1.48158	2.45347
Prpf6	10.8257	12.8128	8.01731	10.5519
Rgs19	2.21856	1.54955	1.79849	1.85554
Rgs20	12.3794	13.3467	12.8392	12.8551
Abhd3	7.37733	12.1277	20.0234	13.1761
Snrpd1	92.8673	37.184	81.0366	70.3626
Tchp	1.37712	1.43886	1.13028	1.31542
Tiam1	2.89341	3.8084	2.62996	3.11059
Tsc2	17.9573	17.3327	19.7693	18.3531
Slc9a3r2	12.104	12.0829	10.8454	11.6774
Puf60	66.388	56.4078	66.8012	63.199
Golga2	4.34278	8.13669	3.59256	5.35734
Uck1	6.37312	8.70883	6.29366	7.1252
Mien1	118.604	80.2339	125.033	107.957
Axl	4.11457	5.11957	4.60791	4.61402
Ccdc97	9.37723	9.05628	8.45443	8.96265
Zfp40	5.66837	5.19099	4.34308	5.06748
Akap8l	139.948	66.3075	90.4852	98.9137
Shh	2.59769	1.62352	3.36231	2.52784
Pdcd2l	4.5015	4.12218	4.97814	4.53394
Gtf2f1	64.6977	36.3424	56.3085	52.4495
Clpp	47.3929	28.4661	59.7074	45.1888
Alkbh7	7.79666	4.73031	9.46315	7.33004
Pspn	0.318364	1.9504	1.15396	1.14091
Dennd1c	1.79681	0.733668	1.08531	1.20526
Med6	7.23026	7.16372	8.23676	7.54358
Prkd1	3.31587	5.34244	2.53375	3.73068
Cse1l	3.42254	5.23103	3.0838	3.91245
Naa20	12.4409	6.76149	12.0546	10.419
Prkra	3.51003	3.43684	4.47829	3.80839
Plekha3	17.0929	17.0599	16.9103	17.021
Ykt6	17.1887	21.9331	15.7485	18.2901
Baz1b	11.8344	12.0068	8.35968	10.7337
Pex6	9.15009	11.0748	8.91139	9.7121
Mrpl2	8.98272	6.84898	7.53579	7.78916
Mea1	79.958	49.8906	93.6082	74.4856
Grin2d	2.73112	1.57142	2.29452	2.19902
Kdelr1	6.08998	6.9075	9.29302	7.43017
Tmem143	0.777261	2.25079	1.60966	1.5459
Ggct	2.15926	1.47512	2.0918	1.90872
Jag2	5.06333	6.87898	3.57558	5.17263
Btbd6	17.8976	23.6097	21.9827	21.1633
Nudt14	6.09052	3.88587	5.34587	5.10742
Epdr1	15.245	33.514	16.5635	21.7742
Flii	11.3423	7.37045	7.60879	8.77385
Atg4d	21.0271	13.4004	18.5669	17.6648
Qtrt1	16.249	9.22812	11.1971	12.2247
Hdgfrp2	54.5796	37.9196	45.1376	45.8789
Chaf1a	1.46003	1.49043	1.11614	1.35553
Adprh	28.4129	38.7375	28.1619	31.7708
Tmem39a	1.10349	1.4178	0.896382	1.13923
Timmdc1	6.58744	9.53264	6.42754	7.51588
Tpra1	2.19777	1.73873	1.44366	1.79339
Nab1	3.53766	4.71843	3.55619	3.93743
Adgre5	1.44141	1.49636	1.26169	1.39982
Lamb1	2.29456	2.5355	1.78961	2.20655
Kcnn1	3.01567	3.80053	3.81172	3.54264
Arrdc2	10.7577	5.75544	8.22022	8.24445
Map2k7	5.71791	2.75213	1.39581	3.28862
Timm44	5.19067	6.66126	5.75867	5.8702
Ap2a2	13.4363	23.3847	13.8146	16.8785
Pnkp	1.5493	1.95252	1.43837	1.64673
Med25	22.9322	26.8305	21.7299	23.8309
Bcam	2.60228	3.18775	2.8293	2.87311
Clptm1	34.6449	49.3559	35.2966	39.7658
Tomm40	11.8285	8.69383	11.5506	10.691
Apoe	149.717	146.717	134.695	143.71
Hbp1	5.44165	6.97876	5.39309	5.93783
Prkar2b	19.3283	13.2481	7.92961	13.502
Cdkn1b	1.33409	5.77269	2.54375	3.21684
Ap1m1	13.0522	14.5878	11.6335	13.0912
Rab8a	4.81442	6.29689	5.72516	5.61216
Hmgn2	3.32794	1.9257	1.27381	2.17582
Fam32a	19.2814	40.2528	38.9485	32.8276
Stard3nl	3.41238	4.26665	2.63436	3.4378
Stk11	9.90252	8.64221	13.6402	10.7283
Efna2	3.11637	2.74745	3.14442	3.00275
Atp5d	49.1221	38.7112	54.274	47.3691
Ppp5c	8.2881	8.77991	9.72901	8.93234
Lipe	1.18684	1.32313	1.00458	1.17152
Pafah1b2	31.4961	41.4885	30.9548	34.6464
Tbc1d8	23.6894	25.1001	16.655	21.8148
Cnot11	4.92593	3.83594	4.81586	4.52591
Slc2a3	9.69921	11.7911	8.75026	10.0802
Foxj2	3.63006	5.24963	3.48242	4.1207
Sri	2.37033	3.6083	3.40978	3.12947
Dgcr2	3.16751	3.97108	3.38106	3.50655
Irf3	9.40941	7.98276	10.1381	9.17676
Bcl2l12	1.5488	1.4372	0.892918	1.29297
Zfp959	4.16775	5.01422	4.18069	4.45422
Mpnd	22.1651	14.851	25.7079	20.908
Sh3gl1	19.3036	15.4669	16.0377	16.936
Ccdc94	2.18739	4.11333	2.60771	2.96948
Ranbp2	7.56491	17.9322	5.13693	10.2114
Grk5	4.7211	5.6956	3.49974	4.63882
Dvl3	1.15617	2.83256	1.00943	1.66606
Abcf3	13.73	11.2193	11.7602	12.2365
Eif2b5	13.4953	14.7059	15.3402	14.5138
Cyth2	9.68467	8.45222	8.4275	8.8548
Sult2b1	0.831881	1.22072	0.989228	1.01394
Car11	271.933	224.299	252.604	249.612
Dlgap1	1.67485	1.04958	4.00444	2.24295
Hck	0.992594	0.655614	1.42831	1.02551
Mrpl4	51.7984	32.6133	48.7403	44.384
Keap1	6.02727	8.33469	4.62345	6.32847
Glg1	5.90611	17.1649	4.59318	9.22139
Btbd2	13.8782	12.3759	15.8019	14.0187
Csnk1g2	59.0459	59.2592	70.7289	63.0114
Abhd17a	45.7141	31.2872	56.2657	44.4223
Mob3a	1.82669	2.50576	2.32742	2.21996
Cacnb3	78.3202	79.5061	88.2296	82.0186
Ccdc65	1.3576	0.570671	1.44708	1.12512
Fkbp11	2.06468	0.421563	2.05785	1.5147
Ddx23	5.39231	8.22088	5.38056	6.33125
Pld3	59.3545	104.381	71.5144	78.4168
Grik5	37.3322	37.3024	33.088	35.9075
Rabac1	22.6969	19.6701	37.3637	26.5769
Etv3	1.6039	1.56977	1.28839	1.48736
Prkcsh	43.7148	36.8889	33.3132	37.9723
Elavl3	78.0631	55.7204	73.2848	69.0228
Rab3b	9.37095	7.09454	9.57426	8.67992
Fcgrt	4.68946	5.40769	5.19299	5.09671
Nosip	18.7405	18.3078	19.0487	18.699
Pih1d1	14.2039	10.3388	16.7859	13.7762
Rps11	487.395	299.19	650.354	478.98
Supt5	52.0885	40.6151	38.3475	43.6837
Paf1	8.79194	8.35598	6.95157	8.03316
Timm50	7.45291	5.52542	6.94119	6.63984
Med29	14.021	9.38159	14.9453	12.7826
Ncstn	7.63069	9.31566	7.16763	8.03799
Pex19	6.42104	9.46224	6.36095	7.41474
Phyhip	70.5285	198.183	80.1603	116.291
Impdh1	6.69775	9.06804	6.45338	7.40639
Dusp3	34.8962	24.884	35.4634	31.7479
Prodh	6.64914	7.99126	6.76625	7.13555
Dgcr14	5.24704	7.59711	4.02631	5.62348
Slc25a1	9.04715	10.8629	12.458	10.7894
Dgcr6	5.4346	3.7436	5.76461	4.98094
Ddr1	3.32872	8.66609	9.85745	7.28409
Ier3	4.00351	5.04045	2.66001	3.90132
Fosb	3.90306	4.92904	3.4634	4.0985
Klc4	9.36012	9.09047	8.36278	8.93779
Ercc1	5.65996	4.73321	3.82435	4.73917
As3mt	5.17187	5.89544	6.87264	5.97998
Homer3	3.19168	2.1636	3.11769	2.82432
Crtc1	16.8111	20.0525	14.7315	17.1984
Rnf215	10.6408	8.00904	9.81857	9.48946
Sec14l2	6.74192	6.05765	6.75583	6.51847
Aven	21.2257	12.8445	19.7639	17.9447
Crot	6.7243	6.01289	7.3676	6.7016
Rps6ka1	2.15812	1.64648	2.18173	1.99544
Calb2	1.05544	1.18515	1.72133	1.32064
Snrnp200	8.10533	11.946	7.96654	9.33929
Ciao1	13.219	12.0757	11.9769	12.4239
Has1	1.66096	1.40068	1.3086	1.45675
Taf6l	1.28227	1.09741	1.41995	1.26654
Insig2	3.89052	5.70266	4.26607	4.61975
Kpna6	10.1312	11.5532	8.70145	10.1286
Man1a	7.89345	8.02863	5.84553	7.25587
Itpkc	1.28774	1.43975	1.00007	1.24252
Adck4	1.96777	2.53736	1.82979	2.11164
Brd8	2.17777	4.27332	1.60043	2.68384
Kif20a	0.914489	3.00355	1.00868	1.64224
Farsa	5.33931	4.40674	4.11709	4.62105
Gcdh	8.00511	6.06167	7.15074	7.07251
Mast2	7.44991	5.34877	6.56859	6.45576
Dnase2a	0.792418	1.27116	0.967043	1.01021
Rad23a	11.2819	10.9888	12.1256	11.4654
Calr	156.758	120.496	149.269	142.174
Nfat5	1.59251	0.805088	0.913816	1.1038
Nob1	3.19609	5.06358	4.67954	4.31307
Nqo1	4.37341	3.47236	4.40278	4.08285
Ppfia3	6.61831	11.1852	7.19284	8.33213
Gys1	1.92352	1.76719	0.542189	1.41097
Ruvbl2	13.1998	8.891	11.4693	11.1867
Lin7b	36.9393	25.6167	35.515	32.6903
Bax	38.2107	27.4815	42.1736	35.9553
Tfam	5.02823	6.03187	5.94563	5.66858
Zfp81	3.11457	5.50016	2.51294	3.70922
Efnb3	48.3665	50.874	47.4735	48.9046
Mmd	20.6685	44.1703	25.8542	30.231
Hlf	13.1126	19.5932	14.9125	15.8728
Fam162a	61.5611	40.5203	65.4675	55.8496
Rpl8	341.26	258.458	416.435	338.718
Grm3	9.30639	22.7397	10.2259	14.0907
Ssbp2	4.58712	7.07236	4.51436	5.39128
Fancl	2.21525	1.31912	1.53876	1.69104
Brinp2	0.420751	5.13926	0.880723	2.14691
Gstm5	52.9533	52.4494	62.2335	55.8787
Gstm7	8.65088	6.42256	8.49115	7.85486
Stat3	1.50558	2.32986	1.59869	1.81138
Ptrf	2.58282	4.79045	2.93341	3.43556
Map3k11	10.9595	8.02595	9.60592	9.53047
Akt2	1.55894	6.19552	1.60654	3.12033
Dnaja3	7.4346	13.124	8.50088	9.68648
Hmox2	10.8963	10.3176	12.3915	11.2018
Cdip1	15.3982	18.9519	17.3763	17.2422
Cwc15	99.7157	58.2458	102.9	86.954
Dnmt1	2.83885	6.18228	2.72213	3.91442
Ppan	8.33164	4.06616	6.82695	6.40825
Cacna1e	12.7875	12.4552	10.009	11.7506
Cacna1b	3.05398	4.15967	2.81365	3.34243
Etv1	2.49806	2.31919	0.717184	1.84481
Kifc2	163.658	139.319	145.669	149.548
Psap	242.99	309.114	223.927	258.677
Atn1	25.5192	23.7616	21.464	23.5816
Phb2	16.5247	13.5649	15.7614	15.2837
Ptpn6	1.32661	0.830989	0.928786	1.02879
Eno2	63.3281	66.4661	59.9381	63.2441
Emg1	4.90051	4.07837	4.654	4.5443
Lpcat3	1.94576	1.96113	2.0084	1.97176
Atp6v1f	105.638	65.659	107.676	92.9909
Clcn3	0.848329	5.14181	1.85215	2.6141
Gpx6	8.48352	6.0906	9.71352	8.09588
Utp20	2.73459	2.72172	2.13695	2.53109
9330159F19Rik	21.9017	27.872	16.7666	22.1801
Cul3	11.877	20.3628	10.2589	14.1663
Sst	610.531	246.673	388.331	415.178
Large	3.61546	8.52428	4.24016	5.45997
Ddx56	4.30458	6.42937	4.96747	5.23381
Tmed4	17.0028	20.1338	15.9264	17.6876
Bid	1.10492	1.49449	1.45159	1.35033
Ralb	1.98066	1.81678	2.26267	2.02004
Ppp1cc	0.732873	3.42895	2.78516	2.31566
Dnajb11	12.769	11.9338	12.7355	12.4795
Tbccd1	3.35157	4.5618	5.06104	4.3248
Gab2	2.27675	2.48847	3.10463	2.62328
Coro1c	5.18221	5.82736	5.15989	5.38982
Tax1bp1	15.3419	14.9954	14.9098	15.0824
Ndrg2	373.446	290.076	353.887	339.137
Mettl17	2.71671	2.17544	1.44443	2.11219
Pnpla6	13.6631	10.8976	9.85472	11.4718
Mcoln1	7.68662	7.20489	6.49831	7.12994
Arhgef18	3.1431	4.0236	2.50326	3.22332
Pkn2	2.3445	2.26985	2.05676	2.2237
Etfb	16.6633	10.4395	21.6924	16.265
Stxbp2	6.35921	4.97012	6.73393	6.02109
Pcp2	1.17685	0.938572	1.06628	1.06057
Sgce	2.77982	2.20581	2.19231	2.39265
Chn2	5.22571	4.30147	1.09724	3.54148
Slbp	1.4472	0.738666	1.07135	1.08574
Cnn2	1.24396	1.79894	2.06626	1.70305
Polr2e	7.15733	10.0943	9.10144	8.78435
Myo9b	11.6239	9.2235	6.9621	9.26984
Hdac9	1.70659	2.6132	1.20607	1.84195
Mtfp1	6.6307	7.19179	8.93639	7.58629
Rab11a	12.0824	11.9351	14.3601	12.7925
Eif2b2	4.13702	4.61026	4.59164	4.44631
Dlst	42.765	43.9336	34.2985	40.3324
Pgf	1.0495	0.973882	1.4695	1.16429
Ulk2	8.24371	14.6923	8.73433	10.5568
Dgkq	2.01135	1.54582	2.48216	2.01311
Grap	6.32307	4.94581	6.84492	6.03793
Chmp2b	22.3359	27.4114	23.2132	24.3202
Plod3	3.64053	4.2191	3.37605	3.74523
Ap1s1	143.919	115.754	146.342	135.339
Srpk1	6.12522	8.40616	5.27332	6.60157
Lbr	1.06742	1.36699	1.00228	1.14556
Crabp2	4.46433	2.32714	3.27028	3.35392
Bcan	35.9312	36.9991	36.4349	36.4551
Hapln2	11.9643	8.5082	11.2664	10.5796
Prcc	21.2125	18.1306	17.1996	18.8476
Rrnad1	3.00694	2.33058	1.82467	2.3874
Hdgf	38.323	34.1877	34.654	35.7216
Slc25a18	9.79357	1.53187	11.2348	7.52007
Thop1	4.76474	6.80461	5.08013	5.54983
Apba3	9.53182	7.24276	8.57119	8.44859
Matk	27.602	18.6102	20.1056	22.1059
Pias4	3.33998	4.54602	3.32416	3.73672
Map2k1	40.9911	60.1514	40.8398	47.3274
Sgta	48.522	43.7417	46.7407	46.3348
Tmem242	20.0788	16.6623	21.0383	19.2598
Hspb1	8.89289	6.22012	5.37151	6.82818
Syt5	75.9029	57.2648	66.1843	66.4507
Hnrnpa2b1	48.9938	41.6901	33.283	41.3223
Ccdc130	3.34554	2.66709	3.49306	3.16857
Mri1	1.36726	1.00126	0.86176	1.07676
Prkacb	18.4849	38.2605	19.1582	25.3012
Chd5	7.60537	8.51352	7.47432	7.8644
Cstb	9.57504	24.4358	13.2412	15.7507
Pex5	4.92979	5.34451	4.58775	4.95402
Jkamp	6.92868	9.22377	8.70056	8.28434
Slc1a2	71.0368	161.376	92.4024	108.272
Eif2ak4	2.21805	2.40574	1.99394	2.20591
Wdr1	4.48498	5.46858	4.94397	4.96584
Ndrg1	12.2594	11.2941	14.6968	12.7501
Man2b1	9.63172	7.01793	4.9957	7.21512
Klf5	2.28021	3.22293	1.43027	2.31114
Wdr83	3.96882	2.40306	3.75453	3.37547
Prdx2	29.2938	25.2896	33.4357	29.3397
Polr2a	6.22299	6.28602	4.60505	5.70469
Senp3	10.0908	9.10481	5.15626	8.1173
Plekha8	0.436884	3.29172	2.18648	1.97169
Ufd1l	2.01422	3.90667	1.90606	2.60898
Letm1	7.04899	8.10353	7.80849	7.65367
Ubqln1	28.6222	48.2369	31.9428	36.2673
Cadm3	11.5287	22.6441	10.6401	14.9376
Txn2	7.04222	6.87309	7.1996	7.03831
Slc1a6	2.09529	0.663762	1.30923	1.3561
Slc1a3	15.4577	38.9228	18.6736	24.3514
Crbn	1.92333	5.28287	1.95819	3.0548
Msh6	3.12224	3.98405	2.86101	3.32243
Fbxo11	4.61774	34.6266	3.53818	14.2609
Tbl2	1.91918	2.57343	1.84199	2.11153
Wbscr22	6.92516	5.64143	5.7758	6.11413
Mcm5	1.01444	1.4858	0.799235	1.09983
Hmox1	1.19917	2.00313	1.72851	1.6436
Mprip	18.8886	22.4955	16.8174	19.4005
Cic	4.70934	6.68453	4.18554	5.19314
Pafah1b3	1.2189	0.471947	1.37092	1.02059
Prkaca	47.9191	65.9837	50.9903	54.9643
Ddx39	2.90301	2.6177	2.32335	2.61469
Dnajb1	23.5435	26.757	21.8147	24.0384
Kbtbd4	6.11216	8.85212	4.29179	6.41869
Celf1	1.13333	6.42066	1.51836	3.02412
Ndufs3	32.3518	29.4586	33.4155	31.7419
Por	9.83174	11.2529	9.87964	10.3214
Igf1r	1.10956	2.09369	0.761574	1.32161
Insr	5.8915	6.63174	5.45535	5.99287
Cyp2a5	0.861643	1.22166	1.43126	1.17152
Trim28	11.3335	15.5291	9.77434	12.2123
Ube2m	12.2512	12.7284	16.3119	13.7638
Adcy9	0.572229	2.52102	0.45024	1.18116
Ctr9	6.24411	7.35345	5.8931	6.49689
Eif4g2	22.9059	39.3085	26.2894	29.5013
Pcyt1a	1.85559	2.20458	2.03267	2.03095
Zfp592	3.84298	4.34708	3.6387	3.94292
Psmd4	13.3825	9.51721	14.2468	12.3822
Snx6	17.3008	18.8597	16.2425	17.4677
Mthfd2	1.61278	1.30467	1.32337	1.41361
Kit	2.15484	2.79421	1.73073	2.22659
Tomm40l	6.17391	8.73385	6.74376	7.21717
Nr1i3	2.69677	1.96637	0.809172	1.82411
Pan2	7.52964	7.79024	7.31378	7.54455
Cs	78.8283	87.0071	92.1172	85.9842
Ampd3	2.9827	4.76235	3.84574	3.8636
Bcas2	2.11362	3.90661	2.30672	2.77565
Sh2d1a	1.79136	1.17847	1.91156	1.62713
Ctcf	10.188	8.62143	8.72634	9.17858
Pard6a	5.93297	6.722	6.02523	6.22673
Pvalb	34.624	8.95039	45.475	29.6831
Tfap4	2.21433	1.89587	2.32986	2.14669
Ranbp1	15.8329	15.7881	15.3421	15.6543
Psmb4	32.8088	39.0545	40.1659	37.3431
Slc30a4	2.44409	7.19702	2.12925	3.92346
Bloc1s6	2.78175	3.57176	2.52037	2.95796
Metap1	1.9359	3.53269	2.111	2.52653
Gpr108	12.6077	9.19295	9.53	10.4435
Rsl1d1	27.312	18.6392	24.5602	23.5038
Apc	5.18651	9.663	4.88066	6.57672
Reep5	74.5272	84.4905	79.479	79.4989
Ergic3	13.4029	14.5751	13.3326	13.7702
Uqcc1	2.32132	2.9709	2.46942	2.58721
Ncoa2	0.359834	4.1846	2.51866	2.35437
Trh	5.88893	3.89637	4.2487	4.678
Nr2c2	2.85976	7.02209	4.1161	4.66598
Nr2c1	1.46427	1.17856	1.86245	1.50176
Smpd4	5.64401	3.73089	3.10441	4.15977
Pex1	1.50878	1.94724	1.21077	1.5556
Kctd20	2.43465	7.20411	4.51609	4.71828
Ctns	5.45406	3.55319	3.32748	4.11157
Rcn1	9.45008	22.0057	15.4483	15.6347
Trap1	14.4529	19.6557	16.5072	16.8719
Naa60	1.89236	4.24653	11.3071	5.81533
1700037C18Rik	11.6519	5.63764	11.0487	9.44608
Ankrd13d	6.73289	6.68928	6.52429	6.64882
Tpr	4.38938	7.52127	3.93904	5.28323
BC003331	3.08593	7.26818	10.7628	7.03896
Dhx34	2.29597	2.59407	2.2216	2.37055
Kptn	4.91994	6.80625	4.62814	5.45145
Napa	42.5309	43.4759	38.3226	41.4431
Sra1	10.7292	9.82037	7.92972	9.49309
Atp5g1	5.20721	3.93166	4.77374	4.63754
Snf8	24.3227	15.56	27.6538	22.5122
Tbcb	24.1575	19.2592	24.852	22.7563
Inpp5k	1.31353	2.14539	1.47012	1.64301
Crkl	1.91448	6.86013	2.58419	3.78627
Clint1	2.8001	5.07611	2.56615	3.48079
Htra1	13.9852	28.8454	20.2411	21.0239
Zbtb17	5.17308	5.48045	5.43531	5.36295
Fam131c	2.21186	0.537618	3.24459	1.99802
Fblim1	0.898954	1.29415	0.835365	1.00949
Epor	7.67448	8.67664	7.25243	7.86785
Ccdc159	1.75795	5.89633	2.80629	3.48686
Atp6v1b2	30.6285	49.3441	34.7611	38.2446
Eps15l1	21.6235	16.776	16.8488	18.4161
Ttc5	14.1832	17.9097	12.7019	14.9316
Osgep	2.61372	3.02812	4.62347	3.42177
Aamp	15.6497	18.4825	16.3095	16.8139
Tmbim1	1.86834	2.05945	1.81993	1.91591
Arpc2	37.4953	62.8048	37.8956	46.0652
Kmt2b	5.25664	4.97133	3.45979	4.56258
Tmem147	44.6884	44.9087	35.1325	41.5765
Rps9	34.3492	28.951	44.0245	35.7749
Tfpt	6.14973	3.54246	5.33307	5.00842
Susd2	2.64305	1.37269	1.80651	1.94075
Crip2	9.02043	16.9572	9.95919	11.9789
Crip1	0.990154	1.07814	0.986827	1.01837
Cbfa2t3	2.15618	1.82157	1.54938	1.84238
Pgrmc1	224.163	144.367	218.711	195.747
Gcat	1.07451	1.64529	1.84972	1.52317
Tek	0.918619	1.65122	0.70564	1.09183
Elovl1	6.48069	3.53992	3.6827	4.56777
Med8	3.6684	2.93654	2.51069	3.03854
Hyi	4.47275	3.07494	4.38324	3.97698
Adamts4	3.11623	3.90137	4.10195	3.70652
Pfdn2	53.9786	26.6011	61.505	47.3615
Rnf114	7.73084	9.41473	7.90554	8.35037
C330007P06Rik	0.975094	2.85347	1.7905	1.87302
Neurl1a	50.5388	60.917	55.5244	55.6601
Srm	34.3698	35.7204	31.4925	33.8609
Rbm14	3.15022	2.47201	2.58238	2.73487
Bbs1	4.13771	8.30966	4.36147	5.60295
Ndor1	4.43118	3.23274	2.96559	3.54317
Nsmf	4.11832	9.95003	5.00631	6.35822
Pdk1	1.29595	2.1958	1.31944	1.60373
Ptbp1	2.6472	2.92634	1.62797	2.4005
Mvd	7.02808	9.09918	8.46435	8.1972
Cyba	7.76564	4.47184	6.85551	6.36433
Itih3	7.29199	1.81481	4.14971	4.41884
Tmem110	2.48046	3.27382	2.29277	2.68235
Sfmbt1	1.83993	2.27753	1.61453	1.91066
Rundc3a	42.3325	47.0385	45.5747	44.9819
Slc4a3	18.0095	14.2785	14.0288	15.439
Runx1t1	1.26422	2.22722	1.3117	1.60105
Snai3	1.23481	2.81189	1.63514	1.89395
Aprt	16.2086	14.5889	13.4222	14.7399
Gtf2h1	10.1991	10.7057	10.057	10.3206
Abhd1	2.71843	3.37827	2.2845	2.79374
Slc5a6	1.85771	2.36398	1.36035	1.86068
Aplp1	710.094	586.332	689.294	661.907
Qrich1	3.1338	4.73767	2.64283	3.50477
P4htm	8.79067	8.78997	8.33723	8.63929
Usp19	5.40177	7.68868	4.42502	5.83849
Cdc42	78.2147	83.5673	80.9176	80.8999
Pknox1	1.40506	1.95709	1.09457	1.48557
D130043K22Rik	1.45406	4.0077	1.05395	2.1719
Gmnn	4.74772	2.73596	4.44035	3.97468
Acot13	104.878	46.5855	111.524	87.6623
Cdk4	17.5398	10.714	15.1634	14.4724
B4galnt1	26.2331	37.6154	31.6723	31.8403
Mettl1	1.12316	2.02331	1.07748	1.40798
Tspan31	56.6493	46.7506	55.5657	52.9885
Kif5b	28.1759	35.2418	36.7088	33.3755
Cnp	79.567	67.343	101.445	82.7849
Sulf2	4.85548	4.53589	5.48685	4.95941
Sod2	21.5504	26.6728	22.4935	23.5723
Tmco6	5.56544	5.4269	3.98885	4.99373
Stambp	1.12786	1.51717	1.15557	1.26687
Ezh1	2.69377	4.9884	2.99255	3.55824
Hap1	3.49879	8.50805	3.63393	5.21359
P3h4	4.01984	3.20585	5.91839	4.38136
Ctnnb1	34.8707	33.0989	35.5955	34.5217
Eif1b	114.886	59.8149	102.301	92.334
Psmd2	13.5681	23.0934	14.1081	16.9232
Syngr3	68.4944	69.6267	57.3045	65.1419
Vars	5.40099	3.68621	3.7653	4.28417
Hspa1l	3.17495	3.36569	3.42979	3.32348
Abhd16a	14.9807	13.4976	12.872	13.7834
Neu1	6.23645	6.51726	6.18643	6.31338
Ddah2	3.70186	3.44743	5.82538	4.32489
Clic1	6.1798	5.26939	5.92846	5.79255
Lsm2	1.49046	0.950932	1.11831	1.18657
Atp1a2	151.81	108.85	179.743	146.801
Stx1a	4.1953	6.2385	3.92081	4.78487
Zfp775	1.15333	2.03649	1.89223	1.69401
Mrpl49	22.0876	20.4	26.0475	22.845
Mark3	15.0576	19.3729	12.23	15.5535
Gatad1	11.2567	13.8655	10.4852	11.8691
M6pr	7.5808	11.4106	6.62603	8.53916
Lrrc8a	0.500726	2.96951	4.29907	2.58977
Ppp2r1a	58.6257	72.5937	59.1275	63.449
Fance	1.69754	1.86619	1.53803	1.70059
Tinf2	3.82546	3.55011	3.30844	3.56134
Hapln4	7.25957	3.79153	8.10707	6.38606
Dus3l	27.5911	21.6092	21.0795	23.4266
Gtpbp3	1.72857	3.50591	2.41104	2.54851
Tgfbr1	3.37278	3.94932	3.17569	3.49926
Homer1	6.19462	12.1333	5.57387	7.96725
Gabrb2	0.942956	5.27416	1.08573	2.43428
Cav1	1.28926	1.09675	1.29789	1.22797
Arpp19	30.1202	52.8061	28.1272	37.0178
Bcl2l1	5.64172	3.77905	5.65146	5.02408
Khsrp	15.8497	23.3621	12.5782	17.2633
Dio2	3.68698	15.9296	7.24562	8.95405
Ccdc124	81.5132	52.5983	80.4585	71.5233
Cct4	10.1917	10.1861	9.31991	9.89924
0610009B22Rik	13.1574	13.2769	12.4692	12.9678
Cpt1c	24.5879	30.7265	21.592	25.6355
Zfp655	1.79875	2.3608	1.74	1.96652
Rhoa	10.7035	18.2965	13.0993	14.0331
Zmiz1	3.06423	5.89802	4.03901	4.33375
Ankrd26	1.12073	2.46566	1.08545	1.55728
Hnrnpa0	44.468	37.4541	42.3321	41.4181
Prrg2	4.42892	2.6175	3.27357	3.43999
Hnrnph1	16.3469	16.8718	18.2624	17.1604
Ift43	16.5539	6.36173	18.3508	13.7555
Id3	6.9114	11.6916	9.89989	9.50096
Tcap	1.27371	0.650132	1.15396	1.02593
Arid1a	3.13347	7.91577	2.98277	4.67734
Ctsd	52.7658	69.1005	67.1565	63.0076
Rplp1	1191.3	815.503	1507.28	1171.36
Hmgcll1	2.42485	2.97456	2.16007	2.51983
Ttc9b	45.309	23.2012	46.3828	38.2977
Abhd8	107.059	105.096	135.44	115.865
Ift22	9.52484	9.26785	10.0152	9.60263
Fzd3	0.885033	1.70266	0.74018	1.10929
Mid1ip1	8.92572	5.10959	2.88595	5.64042
Ap2s1	86.5343	48.071	84.3105	72.972
Fhl2	2.22503	2.33446	1.56795	2.04248
Emc10	8.07221	20.2931	9.415	12.5934
Clstn3	23.6723	38.898	22.8615	28.4773
Fnbp4	8.00892	8.01321	5.73459	7.25224
Cers4	2.88865	2.55666	1.4339	2.29307
Scrn3	5.21538	7.6162	4.96595	5.93251
Phax	19.9565	15.7718	18.0282	17.9188
Tle1	2.94148	3.50966	2.99388	3.14834
Relt	1.38655	1.48448	1.4401	1.43704
Snrpb2	8.51224	6.54043	7.29772	7.45013
Ubc	29.8688	6.87736	30.7756	22.5072
Prpf31	4.77578	4.03946	4.54337	4.45287
Sertad1	9.9111	5.10689	8.80872	7.94224
Carhsp1	33.1637	36.2877	37.5353	35.6622
Elk3	1.12636	1.1498	0.8251	1.03375
Herpud2	12.211	15.7218	11.4124	13.1151
Rdh13	3.52759	3.92351	0.82686	2.75932
Nutf2	32.3206	19.0437	29.9791	27.1145
Arpc5	17.553	20.5225	16.9492	18.3416
Elavl2	1.27515	1.64651	1.71386	1.54517
Mgst1	4.66126	2.79154	3.71648	3.72309
Nfib	1.04828	0.921772	1.65506	1.20837
Ubqln4	25.69	28.9444	26.5765	27.0703
Rbfox1	76.4548	127.938	76.6295	93.6742
Rps18	2.11705	14.2337	31.0869	15.8125
Rpl10	5.41551	3.25719	5.30447	4.65906
Rps15a	9.77898	6.98389	12.0861	9.61633
Ncaph2	10.3694	12.6333	12.2387	11.7471
Hipk1	6.15356	11.1662	7.81507	8.37828
Gprc5b	30.8201	28.1589	33.3336	30.7709
Man1a2	11.2861	14.2029	8.40863	11.2992
Acyp1	5.5582	4.12037	3.47719	4.38525
Hdac5	9.51781	11.7781	10.309	10.535
Rala	28.2857	26.9228	29.9075	28.372
Vdac3	42.1134	42.9901	41.4983	42.2006
Vps72	9.4084	5.71522	7.98406	7.70256
Gabpa	2.94104	7.06918	3.7041	4.57144
Bmp7	1.07114	1.42478	1.47043	1.32212
Dynll1	29.0417	19.3795	28.148	25.523
Pdcl	3.35724	3.1089	3.67186	3.37933
Tmem184b	14.6361	22.7028	15.1723	17.5037
Nf2	9.82812	13.1924	10.5815	11.2007
Cabp7	6.0878	6.15592	7.80534	6.68302
Zmat5	11.4903	6.65995	11.0281	9.72613
Ewsr1	41.0187	35.287	32.0896	36.1318
Ap1b1	15.8842	19.905	16.3568	17.382
Derl3	1.92055	0.922642	1.74008	1.52776
Tbx1	2.20835	1.82081	1.15434	1.72783
Bcl2l13	2.68879	4.3246	3.05933	3.35757
Lnp	1.64139	1.6366	2.13563	1.80454
Fam163b	27.0341	31.1897	25.2332	27.819
Rarres2	4.76759	4.65339	5.19109	4.87069
Pttg1ip	16.0255	20.1321	15.8691	17.3422
Trpm2	2.22455	2.29737	2.0312	2.18438
Ube2g2	6.89437	17.8225	7.72951	10.8155
Syn2	17.121	21.7193	17.8032	18.8812
Elk1	6.41293	13.0929	8.1928	9.23286
Nav1	2.05882	2.01439	0.697275	1.59016
Tnpo1	0.170541	0.644152	4.77464	1.86311
Rnmt	1.48206	3.7457	2.14415	2.45731
Srp14	27.419	33.3274	48.8184	36.5216
Cdk9	12.0637	7.75561	9.04366	9.621
Tor2a	3.49531	2.51441	2.80555	2.93843
Mkl2	10.6959	24.742	16.8033	17.4137
Cbx5	8.51625	10.9378	8.43937	9.2978
Sardh	1.44784	1.43513	1.57795	1.48697
Ppp2cb	34.2201	48.0954	35.2732	39.1962
G0s2	2.77262	2.65337	6.1231	3.8497
Dmap1	6.79385	5.30728	6.56004	6.22039
Mcu	5.53724	4.67529	4.60876	4.94043
Bcr	55.2286	78.2508	41.1691	58.2162
Fxyd5	1.9671	1.39689	1.31731	1.56043
Kcnd1	2.4247	3.18967	1.90244	2.5056
Tfcp2	3.71523	4.74072	3.45028	3.96875
Pou6f1	6.18524	5.9462	4.06972	5.40039
Ubp1	7.28886	30.7679	22.8758	20.3109
Ick	1.46006	1.54706	1.44008	1.4824
Sdhb	65.1068	41.6496	73.8278	60.1947
Cox4i2	1.94663	2.64961	3.7627	2.78631
Snap47	34.3077	33.7165	32.4411	33.4885
Kdsr	3.12649	4.12394	3.03958	3.43
Vps4b	2.83434	2.37829	2.4201	2.54424
Rps25	524.174	265.738	613.47	467.794
Taz	2.59543	1.83904	1.81668	2.08372
Aldh3a2	3.99018	5.28606	4.12299	4.46641
Zmynd10	3.70069	2.15185	1.44305	2.43186
Tmem115	14.9281	13.1321	14.9589	14.3397
Ifrd2	2.33702	1.85552	2.0586	2.08371
Tusc2	28.1291	23.9829	33.31	28.474
Nprl2	9.065	8.16007	7.72786	8.31764
Slc38a3	5.97906	6.27753	5.72611	5.99423
Cacna2d2	4.55124	5.03765	5.09454	4.89448
Rassf1	1.33447	1.69409	1.47259	1.50038
Rnf112	90.4679	67.3928	62.6413	73.5007
Slc3a2	8.93182	8.79296	7.96898	8.56459
Nxf1	13.8212	11.0866	10.9858	11.9645
Stx5a	1.38356	1.85068	1.19303	1.47576
Spire2	7.83811	5.62071	7.10156	6.85346
Prox1	1.10017	1.63908	1.57601	1.43842
Raver1	14.1279	11.0181	11.2102	12.1188
2610507B11Rik	29.2957	32.2969	25.1361	28.9096
AI597479	10.6936	11.1835	10.796	10.891
Tmem86a	7.6688	6.71011	9.31513	7.89801
Ifi35	0.903478	0.922292	1.27334	1.03304
Rdm1	1.19113	1.5633	1.13058	1.295
Nedd8	61.7519	58.5012	69.4159	63.223
Gosr1	10.3011	10.409	9.49078	10.0669
Mrpl52	15.8107	10.1043	18.2975	14.7375
Kansl3	13.0079	10.193	10.3701	11.1903
Faf1	4.98973	5.85911	5.30481	5.38455
Gm266	1.74198	3.30254	4.84765	3.29739
Mettl16	2.01256	2.14509	1.75194	1.96986
Dazl	8.72142	7.96033	8.08783	8.25653
Pigyl	7.26586	8.76573	10.5729	8.86815
Rbm25	8.22181	7.94897	6.76914	7.64664
Psen2	1.15704	1.28659	1.17935	1.20766
Acaa1b	3.459	1.62971	3.79691	2.96187
Plcd1	3.30216	3.08031	3.1982	3.19356
Fads1	52.5816	66.5157	66.0006	61.6993
Lmbr1	2.02315	2.02794	1.73366	1.92825
Cars	6.28883	4.65053	4.82302	5.25412
Wnt2	3.68129	3.34793	2.60763	3.21228
Gabra1	19.1214	16.3592	20.9546	18.8117
Apip	6.27504	4.29855	9.65027	6.74129
Pdhx	8.35377	8.81552	7.79236	8.32055
Vac14	9.71987	8.0904	8.98715	8.93247
Akt1s1	5.61093	3.90789	4.72663	4.74848
Tbrg1	3.16896	6.58435	3.35395	4.36908
Adssl1	6.33282	5.6865	7.38467	6.468
Brf1	11.6144	11.185	9.5799	10.7931
Odc1	6.16291	9.01337	7.2482	7.47483
Thg1l	3.31675	2.65151	3.65678	3.20835
Adam19	1.19643	1.82164	0.937022	1.31837
Pabpc4	1.0285	2.51978	1.22694	1.59174
Sugp1	22.0426	17.3813	19.0145	19.4795
Dhdh	2.42222	3.76977	1.61897	2.60365
Zfp790	2.65773	3.98582	2.70527	3.11627
Fsd1	35.9198	23.2697	32.2315	30.4737
Fuz	21.7904	13.8911	19.7429	18.4748
Sptbn4	26.137	24.2405	21.7404	24.0393
Pgam1	193.879	193.371	188.133	191.794
Evi5	5.04355	7.66398	4.59574	5.76776
Evi5l	4.43702	6.43847	3.53834	4.80461
Snapc2	19.3528	16.1915	19.1612	18.2352
Git1	48.6192	59.8638	59.6551	56.046
Gltp	22.0148	13.4267	23.9185	19.7866
Bnip2	2.90205	4.23207	2.11287	3.08233
Ccnt1	1.56334	2.56055	1.38473	1.83621
Brms1l	16.8813	26.4796	15.1885	19.5165
Med15	11.8675	14.0274	11.8842	12.5931
Dhdds	2.20647	2.81299	2.34565	2.45504
Ubxn11	6.52401	3.72425	3.69435	4.64754
Tjap1	16.0542	9.12989	9.21056	11.4649
Rpl15	14.2907	16.9976	16.0584	15.7822
Tmem167	4.21734	5.68498	4.17621	4.69284
Mplkip	2.88083	2.53717	2.3542	2.59073
Rpa3	10.1589	5.81195	10.3169	8.76257
Tnpo3	2.25448	3.74087	2.08854	2.69463
Ttll5	1.11272	0.951689	1.15122	1.07188
Zfp715	2.32097	4.71537	2.26782	3.10139
Acpt	2.53347	0.940409	1.73891	1.7376
Rps5	69.9108	43.9753	85.8482	66.5781
Adgrl1	13.3953	48.933	6.84533	23.0579
Amotl1	2.24813	2.56576	2.10014	2.30468
Etv5	7.80169	9.80865	6.22114	7.94383
Gfod2	4.50281	3.3728	4.21215	4.02925
Enkd1	6.76345	3.87605	5.69791	5.44581
Atp6v0d1	62.2027	73.7788	70.3668	68.7828
Ptprs	38.5466	35.836	28.8241	34.4022
Slc41a1	11.1403	22.1095	14.423	15.8909
Iglon5	15.1033	11.6535	14.6909	13.8159
Zfp651	9.64558	11.5925	11.4299	10.8893
Nelfb	3.95165	2.79104	4.02546	3.58938
Tmem175	8.60182	6.53462	4.48581	6.54075
Bcas1	87.5944	36.8497	95.1761	73.2067
Tango2	2.80578	3.24821	3.40843	3.15414
Ndufs2	43.8206	48.3654	44.447	45.5443
Atraid	5.91047	6.9525	4.96496	5.94264
Cad	0.941391	1.38657	0.840751	1.05624
Sh3bp5l	2.94866	2.6087	2.94468	2.83401
Atad1	27.3641	33.4658	24.3553	28.3951
Pten	10.9714	18.1669	10.2253	13.1212
Pea15a	104.482	78.4429	123.619	102.181
Timm23	1.15243	2.12516	1.48201	1.58653
Tnfaip8l2	3.49754	1.51048	3.77832	2.92878
Trnt1	6.10771	8.28507	4.31237	6.23505
Ehmt2	18.4947	17.0817	16.9138	17.4967
Elof1	18.2566	11.3266	21.4606	17.0146
Med16	5.73585	6.54122	5.37082	5.88263
Tmem259	10.6359	10.9376	10.0784	10.5506
Clip3	46.9165	46.4925	45.7794	46.3961
Dedd	1.2712	2.67906	2.41497	2.12174
Nit1	5.12335	4.87267	3.90671	4.63424
Prdm15	1.11559	1.31343	0.687317	1.03878
Rnf168	2.66985	4.60038	3.10521	3.45848
Tctex1d2	5.27832	4.02901	5.77329	5.02687
Chp1	0.475984	3.3526	1.03499	1.62119
Klhl3	0.71732	4.09199	0.535231	1.78152
Tvp23b	12.9292	11.241	10.6719	11.614
Dnajc7	55.588	43.1489	44.1031	47.6134
Cacybp	43.0546	27.924	43.5905	38.1897
Cluap1	11.0345	8.64329	10.3441	10.0073
Zswim7	12.5777	10.3136	14.7585	12.5499
Pigl	1.7207	1.94473	1.00224	1.55589
Ndufa2	176.263	95.3534	213.013	161.543
Pam16	6.82476	3.08151	7.61037	5.83888
Cox6c	50.7675	30.0314	56.2339	45.6776
Ube2z	8.87391	17.2307	12.043	12.7159
Anapc1	3.33771	4.06566	3.06485	3.4894
Mertk	5.26507	8.20079	5.57658	6.34748
Tsg101	10.0974	8.5704	10.5534	9.74042
Hps5	1.49689	1.95539	0.999928	1.48407
Map3k4	7.85244	8.04497	6.26391	7.3871
Rnf166	25.0259	24.5714	23.9731	24.5235
Ankrd28	3.43486	8.83958	4.15818	5.47754
Ankrd52	1.41201	5.20989	1.10978	2.57723
Pkd2l2	4.01955	4.04545	3.18021	3.7484
Srp19	4.05797	3.99181	4.07774	4.04251
Rbsn	3.20826	4.50869	2.90678	3.54124
Mrps25	13.2382	17.8136	13.0094	14.6871
Dguok	4.12356	3.69247	4.50078	4.1056
Camta1	7.1256	10.0936	7.82219	8.34713
Csf1	1.93551	1.58838	2.11468	1.87952
Strip1	3.92176	2.7004	3.30183	3.30799
Kif1a	43.0225	50.8013	39.7884	44.5374
Slc25a11	19.7316	23.7408	24.6156	22.696
Chfr	1.44247	2.99249	1.26477	1.89991
Tex261	4.03153	6.6439	4.63152	5.10232
Fam120b	14.4651	16.6078	11.5623	14.2117
Tbp	2.03587	2.43722	2.13802	2.20371
Psmb1	129.807	105.145	147.045	127.333
Pdcd2	5.86143	3.56366	5.58399	5.00302
Dll1	2.39733	1.65697	1.60643	1.88691
Nol3	10.0481	8.21654	10.7245	9.66306
Fhod1	2.67284	2.38437	2.09444	2.38388
Plekhg4	3.1578	1.47517	1.03451	1.88916
Slc9a5	18.9604	16.2276	14.691	16.6264
Elmo3	2.91014	2.11476	2.01101	2.3453
Stc1	2.33877	2.96375	2.19208	2.4982
4931428F04Rik	5.8214	5.89921	7.00685	6.24249
Tppp3	17.2966	8.15355	11.5289	12.3263
Msh3	1.74088	1.31796	1.45655	1.50513
Tmem208	6.57948	5.75696	6.85764	6.39803
E2f4	13.8657	14.6958	11.8763	13.4793
Surf4	16.6526	19.8255	17.9652	18.1478
Surf2	4.17113	3.55167	3.68964	3.80415
Dnajb9	10.9254	19.4142	10.9986	13.7794
Naf1	3.23066	3.34942	2.37826	2.98611
Yes1	1.14984	1.746	0.599032	1.16496
Ppp1cb	7.3757	17.8865	8.51899	11.2604
Gorasp2	12.1745	12.8644	11.6014	12.2134
Tsen15	1.81845	2.1439	2.18131	2.04789
Efr3a	1.88146	1.39006	1.85534	1.70895
Trappc2l	50.2277	44.6738	55.4207	50.1074
Acsf3	5.33667	4.88901	4.02932	4.75167
Ddx19a	2.93479	4.87902	2.43109	3.41497
Galns	1.98519	1.07286	1.00512	1.35439
Entpd2	2.58585	2.96383	3.65817	3.06928
Rabl6	17.0963	17.5597	18.5714	17.7425
Ptgds	120.461	51.3968	89.7385	87.1987
Edf1	43.7013	22.9162	57.7145	41.444
Npdc1	12.4567	10.7267	8.86274	10.682
Fbxw5	7.95192	10.9809	7.90417	8.94566
Ube2i	3.36029	7.33913	2.88877	4.5294
Tsr3	31.6552	14.8646	28.4512	24.9903
Unkl	0.797545	2.77476	0.383419	1.31858
Actn1	46.8857	68.8391	36.4306	50.7185
Sirt2	13.9828	16.3977	12.8004	14.3936
Hnrnpl	20.233	18.2807	15.9787	18.1641
Nolc1	14.1628	15.3056	12.9073	14.1253
Casd1	13.4377	18.4901	12.8943	14.9407
Mtmr1	3.52274	5.63891	2.78714	3.98293
Hmgb3	0.951667	9.27745	3.06092	4.43001
Map2	3.61014	8.96835	0.86521	4.48123
Cyp2j9	6.20388	6.86445	6.21051	6.42628
Abca1	1.48603	3.13603	1.7995	2.14052
Nipsnap3b	1.13815	2.77555	2.00513	1.97294
Lage3	2.49829	2.99001	3.59046	3.02625
Ubl4a	9.26774	8.83689	8.47071	8.85845
Gdi1	23.9344	33.9097	22.2136	26.6859
Sash1	4.81184	7.63613	5.1212	5.85639
Gadd45b	15.8562	15.4561	18.5789	16.6304
Zdhhc12	2.44044	2.15587	2.50877	2.36836
Endog	18.7422	15.9437	23.0274	19.2378
Golga7	25.3517	20.8081	29.1874	25.1157
Xk	2.43823	4.76548	2.74791	3.31721
Pcolce2	0.966483	1.01948	1.5762	1.18739
Clpx	6.66444	6.49947	5.66083	6.27491
Trabd	0.47428	1.66604	1.30177	1.14736
Dennd6b	27.2903	13.2102	15.8507	18.7837
Cd83	2.0425	1.07844	1.72291	1.61461
C4a	2.08687	0.78688	0.868741	1.2475
Atf6b	12.1256	14.2917	11.8535	12.757
Egfl8	2.33379	1.21282	1.61469	1.72044
Ppt2	6.10139	5.06717	5.27041	5.47966
Prrt1	44.9138	58.4229	52.4872	51.9413
Rnf5	25.2112	19.6302	29.9329	24.9248
Fam163a	0.50544	0.873173	1.72611	1.03491
Cacfd1	3.20348	4.07832	3.53633	3.60605
Hivep2	8.8479	11.3986	7.36536	9.20394
Arnt	1.00843	1.56753	1.92078	1.49891
Mocs2	3.42268	1.78103	2.315	2.50624
Nat9	5.03564	2.76257	5.58667	4.46163
Lpl	13.6136	25.0589	20.9024	19.8583
Atp6v0e	6.91452	8.40088	7.68686	7.66742
Zfp318	3.58207	4.47246	3.03859	3.6977
Ttbk1	6.44155	10.2066	8.19434	8.28085
Srf	11.1364	21.5696	11.0923	14.5994
Hspa8	280.43	185.571	301.092	255.698
Serac1	1.47736	2.87911	1.02215	1.79288
Pdzd11	9.93487	7.63608	9.84848	9.13981
Psma2	87.6173	69.6923	103.141	86.817
Mrpl32	29.4788	19.861	24.038	24.4593
Setdb1	8.52971	6.26566	5.67266	6.82267
Arnt2	28.5077	35.7653	27.6102	30.6277
Prune	2.48853	4.91939	3.32837	3.57876
Cers2	15.7808	9.82742	13.8122	13.1402
Capza2	17.8766	26.4508	18.9659	21.0977
Plekho1	5.64818	3.44343	5.33067	4.80743
Vps45	4.2987	6.86089	5.31666	5.49208
Prpf3	4.57208	3.40929	3.73791	3.90643
Anp32e	6.5507	8.77777	6.99753	7.442
Aph1a	4.16976	4.75466	4.3808	4.43507
Tab2	10.023	10.419	9.61337	10.0184
Ppil4	5.11032	8.1977	4.59232	5.96678
Cnih1	28.3598	42.7874	7.66496	26.2708
Eps8	1.79862	1.50749	0.300191	1.2021
Med22	4.75352	5.90333	4.91035	5.18907
Surf1	11.8128	9.85879	11.1005	10.924
Med28	3.80631	5.57002	3.78752	4.38795
Qdpr	47.5696	34.8146	28.9409	37.1084
Gnrh1	2.60725	0.887224	0.524929	1.3398
Tnr	7.03559	8.17566	5.67472	6.96199
Sqstm1	29.3341	42.8191	38.9988	37.0507
Nfe2l2	2.50142	3.77133	3.03344	3.10206
Rxrg	22.7417	39.7757	37.1153	33.2109
Rxra	2.44026	2.90004	2.40895	2.58308
Adamtsl4	3.025	1.51691	2.81288	2.4516
Fcrls	2.76472	0.691157	1.17578	1.54389
Prpsap1	6.25224	6.09227	5.94562	6.09671
Fam184b	3.8649	3.31342	2.6983	3.29221
Lta4h	15.7799	15.7355	19.5262	17.0139
Dstn	48.7311	67.5635	58.0344	58.1097
H2afy	5.52629	6.18227	5.48711	5.73189
Bola1	9.8263	5.21604	12.3751	9.13914
Gatsl2	16.3175	14.9366	16.4791	15.911
Fcgr1	1.49951	1.42512	2.24869	1.72444
Ncf1	1.27718	1.00643	1.36018	1.2146
Adss	11.5368	14.3719	11.5822	12.497
Cacna1d	6.69575	6.63508	5.07521	6.13535
Chdh	3.07716	1.61878	2.20647	2.3008
Actr8	17.0074	20.0493	16.9566	18.0044
Lrrc27	1.47784	0.893987	0.719071	1.0303
Stk32c	30.5536	94.3051	26.138	50.3322
Fnta	24.0009	24.7472	26.1969	24.9817
Skiv2l2	9.44182	14.667	9.09182	11.0669
Fli1	1.55555	0.970414	0.861286	1.12908
Camk1g	4.34546	8.87182	7.26182	6.82637
Diexf	1.56913	1.9169	1.61978	1.70194
H2-M3	0.944631	1.07141	1.33138	1.1158
Atp5e	47.0764	31.8542	65.8784	48.2697
Nelfcd	6.50515	5.10308	5.80676	5.80499
Ctsz	39.6969	39.8817	44.6974	41.4253
Slmo2	19.7178	13.8564	19.6774	17.7506
Sertad4	4.25569	7.07367	4.05766	5.12901
Ube2a	5.57498	5.87294	5.39709	5.615
Slc25a5	44.6646	78.6323	48.2779	57.1916
Ppdpf	15.1855	8.56443	17.2552	13.6684
Kcnq2	0.332387	14.1037	4.85475	6.43029
Eef1a2	217.635	317.833	258.8	264.756
Col20a1	1.85504	0.65417	0.733399	1.08087
Pls3	9.51764	11.8724	9.11663	10.1689
Mpped2	5.05918	15.456	3.72017	8.07847
Nkap	3.13448	3.44317	2.80908	3.12891
Ndufa1	141.566	115.831	230.091	162.496
E2f3	4.36528	6.47586	3.3291	4.72341
Cr1l	0.894756	1.69457	1.06669	1.21867
Ppfibp1	0.984507	1.24382	0.900827	1.04305
Cd46	13.2793	8.61294	9.90344	10.5986
Cd34	1.4889	1.61391	1.19601	1.43294
Plgrkt	2.49474	2.5707	2.19634	2.42059
Gtf3a	5.45581	3.48536	5.4215	4.78756
Mtif3	2.60261	2.57749	2.37565	2.51858
Mapkapk2	3.77204	5.06654	5.39622	4.74493
Lamp2	4.12307	5.942	4.47728	4.84745
Atxn10	75.8705	70.8423	67.7262	71.4797
Eif3d	22.5212	27.5074	23.1973	24.4087
H3f3b	16.6586	17.1673	16.89	16.9053
Nup50	6.46261	7.79958	5.99956	6.75391
Phf21b	1.32556	1.14926	1.11873	1.19785
Ift27	18.0462	13.3977	20.2692	17.2377
Pacsin2	1.96125	7.8939	9.3417	6.39895
Ttll12	1.94494	1.60466	2.12427	1.89129
Tox4	5.1321	6.89249	5.40546	5.81001
Mrps18c	11.6048	7.77863	11.2744	10.2193
Srsf6	31.3945	22.2323	23.7533	25.7934
Plcg1	6.12477	8.90555	5.46764	6.83265
Kctd2	10.2789	10.6535	9.8832	10.2719
Kctd5	7.70832	9.07937	8.93753	8.57507
Etaa1	1.76718	2.20896	1.69916	1.89177
Matn4	2.31492	1.61247	2.29479	2.07406
Sdc4	15.7471	14.7398	22.278	17.5883
Il13ra1	2.03301	2.61492	2.50509	2.38434
Nbr1	15.9724	17.0084	14.9585	15.9798
Cyth1	14.2177	12.7604	12.9898	13.3226
Rnd3	3.8077	4.96527	3.33861	4.0372
Cntnap1	42.8519	57.7907	37.8609	46.1678
Nt5c3b	9.06841	6.43014	7.74888	7.74914
Coa3	34.1104	27.3589	36.5981	32.6891
Med24	12.3067	10.6516	9.53097	10.8298
Psmd3	12.6053	15.1421	11.5448	13.0974
Exosc10	9.69762	7.90198	8.13456	8.57806
Glod4	4.35304	4.15697	2.59903	3.70301
Vps53	6.72759	6.66235	6.84078	6.74357
Taok1	7.99845	13.7342	7.16033	9.63099
Dnttip1	9.01623	6.74956	7.07983	7.61521
Acot8	3.44619	3.62784	4.53718	3.8704
Mpp2	12.8931	16.2607	10.4529	13.2022
Vtn	14.3851	18.5943	10.7737	14.5844
Nlk	7.59601	9.39321	7.0874	8.02554
Aldoc	142.659	108.902	148.042	133.201
Stac2	5.18504	4.13814	5.46657	4.92992
Rpl19	55.6749	36.9618	76.1939	56.2769
Cacnb4	10.0677	14.709	8.77635	11.1843
Plxdc1	3.20802	4.4718	3.00681	3.56221
Zfp207	5.19641	11.4531	4.09667	6.91539
Psmd11	2.43933	4.23468	2.38216	3.01872
Pipox	3.32754	2.07867	2.65489	2.68703
Timp2	28.2905	57.1188	31.8814	39.0969
Zc3h18	2.5699	3.80896	2.19408	2.85765
Top2b	12.3425	14.1329	11.8265	12.7673
Rarb	27.908	54.3372	25.3757	35.8736
Igfbp4	13.1191	9.40736	10.5433	11.0233
Suz12	4.4227	5.82921	4.29455	4.84882
Crlf3	4.13225	2.99018	4.47854	3.86699
Tnfaip1	7.26696	10.37	7.75615	8.46436
Abr	17.3044	14.2814	16.5307	16.0388
Rab11fip4	26.6199	29.3407	27.5871	27.8492
Slc35c2	5.16683	6.4148	5.18741	5.58968
Zfp334	2.29939	3.1735	2.08332	2.51874
Elmo2	9.05895	11.8257	7.90625	9.59697
Wsb1	9.76645	10.5943	9.58117	9.98063
Ttpal	0.785904	0.802264	2.94996	1.51271
Rhot1	3.44631	3.97066	3.34159	3.58619
Rhbdl3	9.99587	10.175	9.26241	9.81108
Serinc3	49.7398	61.5998	49.2918	53.5438
Tha1	1.21491	1.19884	1.10076	1.1715
Pgs1	7.43962	9.15806	8.10628	8.23465
Pigt	3.52775	8.47187	4.11604	5.37189
Etv4	1.61146	1.18946	1.32526	1.3754
Dbndd2	42.6806	31.5972	37.7593	37.3457
Slc12a5	12.6093	19.4436	17.2688	16.4406
Ghdc	2.09688	2.4527	1.97902	2.1762
Pltp	17.1986	15.4344	13.9729	15.5353
Ctsa	14.0277	8.43665	12.4513	11.6385
Zswim1	1.90998	4.0295	1.69205	2.54385
Slc12a4	3.60331	3.23052	4.25834	3.69739
Spata25	1.07637	1.34292	0.975195	1.13149
Myo1c	1.03504	1.41446	0.801653	1.08371
Crk	9.30006	13.9117	8.26153	10.4911
Cox7c	4.11399	5.42456	5.97939	5.17264
Pitpna	14.5374	12.1339	15.6041	14.0918
Mlx	7.53719	7.21321	9.21905	7.98982
Fam134c	9.60317	12.1531	10.0913	10.6159
Rab5a	43.9925	57.2629	47.6331	49.6295
Nkiras2	0.55976	1.55841	1.47538	1.19785
Ppp2r5c	20.4387	33.9225	22.921	25.7608
Ift52	5.93526	9.51381	6.53305	7.32737
B4galt5	6.97153	7.90376	6.25822	7.0445
Gdap1l1	6.16412	5.56639	5.77285	5.83445
Ddx27	4.90463	5.32735	4.37808	4.87002
Cyth3	1.45969	2.23512	2.12927	1.94136
Cyth4	6.54346	3.86426	5.53662	5.31478
Rac3	5.19177	4.63734	4.28394	4.70435
Rrp7a	12.9898	12.4925	15.4651	13.6491
Cyb5r3	14.906	13.0972	15.2629	14.422
Ints2	0.923065	1.99165	0.655761	1.19016
Med13l	4.91881	5.88641	3.71613	4.84045
Hist1h2bc	84.284	60.0805	80.0801	74.8148
Mafk	1.03652	1.17833	1.02449	1.07978
Med1	0.490232	4.07501	1.97609	2.18044
Erbb3	3.86361	3.07328	3.20506	3.38065
Stard3	7.65105	8.73258	6.4461	7.60991
Vmp1	18.4327	15.2226	15.2425	16.2992
Uchl5	8.27024	4.74163	7.62142	6.87776
Glrx2	3.24388	1.74911	2.61501	2.536
Trove2	2.59193	4.18389	2.47562	3.08381
Stk4	5.3326	6.53721	4.83151	5.56711
Pmp22	3.92162	4.17433	4.34269	4.14621
Zcchc10	7.65531	5.49921	6.1653	6.43994
Psmb6	34.539	25.5385	43.9693	34.6822
Spag7	21.2184	16.7537	21.6675	19.8798
Pfn1	37.2827	19.9671	36.7167	31.3222
Tomm34	15.0352	19.857	14.1479	16.3467
Ywhab	126.018	133.396	131.136	130.184
Ksr1	3.71294	3.25172	3.25375	3.40614
Gpx3	1.59078	0.97432	3.22849	1.9312
Anxa6	41.1452	44.6364	39.0777	41.6197
Zkscan6	5.05072	4.94104	4.11851	4.70342
Smurf2	5.09014	2.7905	4.78263	4.22109
Cep95	3.56211	3.66224	3.18129	3.46855
Vezf1	5.15408	7.65855	5.05659	5.95641
Cuedc1	2.92902	1.89663	3.1885	2.67139
Srsf1	6.90695	8.8777	6.14981	7.31149
Abi3	3.88089	2.61417	3.92283	3.47263
Kif3a	12.3572	15.0293	10.6884	12.6916
Septin8	18.1413	17.7542	19.0403	18.3119
Mtmr4	8.90667	12.5938	8.85127	10.1172
Mrm1	2.31186	2.16732	2.77858	2.41925
Mapt	3.43441	3.6347	24.8427	10.6373
Kansl1	6.4238	8.26697	5.26055	6.65044
Gid4	11.9689	18.8499	16.6082	15.809
Myo1b	3.517	5.82022	3.26864	4.20196
Dhx40	9.43326	9.36397	8.84154	9.21292
Ypel2	22.14	36.492	19.6082	26.0801
Akap1	8.70348	11.7628	6.13636	8.86755
Nol11	1.6113	3.31221	1.89985	2.27445
Derl2	2.85732	3.29659	2.88546	3.01313
C1qbp	17.8963	13.9993	19.4575	17.1177
Rpain	2.72292	2.35943	2.52444	2.5356
6330403K07Rik	51.624	77.6557	47.5968	58.9588
Slc13a3	1.0074	1.08886	1.39595	1.16407
Kcnab3	6.48113	2.75669	6.71736	5.31839
Chd3	26.8619	44.2423	30.5399	33.8814
Kdm6b	3.46707	3.56045	3.06604	3.36452
Appbp2	13.288	12.2058	12.2721	12.5886
Adora2b	1.22706	2.33822	2.66829	2.07786
Ncor1	4.84412	8.05029	5.12042	6.00494
Trpv2	2.29053	1.89807	2.2462	2.14493
Cenpv	7.61751	7.61521	8.66284	7.96519
Pcgf2	5.27774	5.56328	5.14564	5.32889
Cwc25	1.99165	2.23442	1.76877	1.99828
Pip4k2b	16.6821	24.6044	16.2693	19.1853
Trim37	26.9762	45.115	27.3463	33.1458
Ctdnep1	25.4134	25.3381	26.2853	25.6789
Elp5	8.58112	7.93568	9.91487	8.81056
Gabarap	26.6137	31.1943	33.109	30.3057
Phf23	5.00625	4.28688	4.70451	4.66588
Acadvl	9.54006	8.15257	9.57272	9.08845
G3bp1	6.19952	8.55967	5.8645	6.87456
Atox1	54.5033	28.5971	65.6121	49.5708
Glra2	1.91659	4.30428	1.77991	2.66693
Sparc	67.1908	40.4083	81.8084	63.1359
Mief2	2.28021	2.9991	2.74136	2.67356
Crhr1	5.15376	2.50528	4.50271	4.05392
Dusp14	14.4679	13.3092	14.3138	14.0303
Tada2a	5.51467	6.04508	5.29828	5.61934
Pnpo	11.3903	13.6169	12.2819	12.4297
Cog1	6.48885	8.86652	5.78696	7.04744
Cbx1	8.72787	6.57977	8.11224	7.80663
Cdk5rap3	2.97333	3.1075	3.16431	3.08171
Copz2	2.01739	0.921298	1.97211	1.63693
Slc25a39	8.55553	6.04259	5.66712	6.75508
Sp2	1.40289	2.22222	1.22724	1.61745
Aatf	4.4859	3.24365	5.37685	4.3688
Dync1h1	18.7051	24.4901	18.505	20.5667
Pex12	1.65837	1.59092	1.35772	1.53567
Ndel1	10.3958	19.6825	11.9951	14.0245
Slc25a35	1.21635	1.4846	1.34162	1.34752
Zbtb4	3.66859	2.08275	8.61182	4.78772
Mpdu1	3.75998	4.55433	4.60152	4.30528
Fxr2	17.3076	21.0588	18.4532	18.9399
Atp5g3	40.1661	52.9876	41.8506	45.0014
Cd68	10.3688	6.85768	7.87284	8.36645
Acsl1	2.7844	4.04049	2.56801	3.13097
Abca5	0.807765	2.17288	0.909884	1.29684
Zfyve27	4.32027	4.85527	0.80201	3.32585
Avpi1	11.5812	14.4174	14.929	13.6425
Myh11	2.04824	1.83533	0.701071	1.52821
Rad51d	1.64522	2.36966	1.91943	1.9781
Fndc8	1.60268	1.28039	0.505056	1.12938
Pank3	4.91102	9.5043	5.80295	6.73942
Rars	12.5427	9.80718	11.0187	11.1229
Wwc1	16.6559	20.6927	18.2903	18.5463
Ict1	4.40419	3.4715	3.31687	3.73085
Fdxr	9.82297	4.27258	5.843	6.64619
Sult4a1	93.1687	112.371	103.121	102.887
Mrpl45	17.4237	11.8389	14.1431	14.4685
Slc22a5	2.53424	3.10438	2.26331	2.63398
P4ha2	2.07754	2.15703	1.48011	1.90489
Arrb1	1.41876	1.19151	4.31216	2.30748
Pelp1	8.00816	7.24864	6.96971	7.40884
Med11	4.19656	3.17605	3.86779	3.7468
Natd1	1.64094	2.82671	2.23012	2.23259
Ywhah	63.9974	64.2312	60.3955	62.8747
Sart3	4.77199	4.53918	3.40645	4.23921
Nars2	1.66674	2.80135	1.89145	2.11985
Slc35b4	4.84156	5.35421	3.68874	4.62817
Dnah1	1.50087	1.55606	1.38109	1.47934
Dalrd3	21.0307	10.2569	15.5565	15.6147
Fis1	37.157	29.4237	41.6155	36.0654
Plod1	2.86224	2.67357	2.89838	2.8114
Mfsd3	2.01801	2.98347	2.14362	2.3817
Slc25a22	4.33298	4.79177	3.85401	4.32625
Atp6ap1	29.014	24.3789	13.9911	22.4613
Scrn1	21.1619	42.0777	24.957	29.3989
BC005537	70.7764	74.5831	72.4093	72.5896
Isyna1	52.1192	39.022	44.6893	45.2769
Hars2	2.46336	5.35827	1.77298	3.1982
Cacng2	17.0107	15.6591	18.3656	17.0118
Tmem160	21.6942	17.6031	23.5195	20.9389
Rab5c	23.1899	27.5911	34.9582	28.5797
Mdh2	46.101	42.7337	47.4636	45.4328
H13	5.94671	4.71013	6.05005	5.56897
Rnf145	6.91544	11.6531	5.83092	8.13315
Scn1b	123.018	141.15	122.749	128.972
Atp6v1e1	39.1949	52.9982	41.9794	44.7242
Etnppl	2.66384	0.526774	2.27452	1.82171
Rps6kl1	21.9787	21.2202	21.8022	21.667
Ppp1r12c	13.0801	14.4312	10.9877	12.833
Map1s	11.5356	14.2251	13.2109	12.9905
Tmem129	4.49499	3.03355	5.09078	4.20644
Nop9	3.84073	3.96239	4.40529	4.06947
Atp6v0a1	38.6294	17.3775	26.6239	27.5436
Psmc3ip	3.02161	2.67998	2.33377	2.67846
Grb7	1.2236	1.77994	1.16406	1.3892
Zfp687	0.968679	1.39497	0.916834	1.09349
D8Ertd738e	110.164	53.5401	101.473	88.3923
Calm3	198.317	317.661	223.707	246.561
Cops3	9.52813	10.8805	11.3543	10.5876
Fkbp8	36.4708	31.3424	40.5643	36.1258
Ddx39b	27.3363	26.5101	19.6994	24.5153
Gipc1	17.2894	24.7091	22.1	21.3662
Tlcd1	2.0791	1.64879	2.30407	2.01065
Plscr3	2.68323	2.90213	2.74946	2.77827
Ptger1	6.25811	5.57778	2.89499	4.91029
Arhgef25	24.9129	25.1734	18.1034	22.7299
Xab2	7.8968	6.30876	6.65703	6.9542
Cdc37	21.5705	35.0681	25.0559	27.2315
Rab4a	16.3149	18.7461	17.9445	17.6685
Trip10	1.77954	1.34563	1.19432	1.43983
Cops6	12.5134	20.8963	17.3715	16.9271
Ubb	244.625	207.41	287.923	246.653
Ap4m1	6.50046	5.59108	5.35733	5.81629
Gyg	2.83149	3.45443	3.66041	3.31544
Rcn3	1.66204	1.16639	1.12941	1.31928
Slc6a8	8.00014	7.27662	8.48186	7.91954
Pdk4	2.84205	5.76376	5.21866	4.60816
Ubxn6	7.08287	7.87878	7.29502	7.41889
Mydgf	14.5706	11.5477	19.8857	15.3347
Cyb561	5.66146	7.8697	5.54419	6.35845
Sema6a	1.0669	0.968883	1.18634	1.07404
Ccdc12	6.48981	4.56581	5.85349	5.63637
1110001J03Rik	13.5669	8.97062	16.4825	13.0067
Akt3	6.1179	13.5374	6.88873	8.84802
Mrpl24	20.7741	11.5005	15.3834	15.886
Gle1	4.03517	5.97073	3.82219	4.60936
Lyst	1.85373	4.43716	1.37838	2.55642
Slc35e1	5.98282	11.4715	5.70744	7.7206
Syne4	1.43133	0.805499	0.947686	1.06151
Polr2i	5.3218	3.57142	5.17889	4.6907
Krt10	6.6312	14.5686	9.01213	10.0706
Rmnd1	4.7373	2.95629	4.25974	3.98444
Mtrf1l	2.56102	2.4429	2.43447	2.47946
Rgs17	9.24586	6.08925	8.44816	7.92775
Hdac2	26.8935	21.779	28.7553	25.8092
Rwdd1	9.43956	13.7807	9.84003	11.0201
Clvs2	1.36087	2.63405	2.08167	2.02553
Hey2	1.89403	2.77935	2.57409	2.41582
Stxbp5	1.89432	4.67988	2.9154	3.1632
Hint3	1.81238	2.0557	2.82807	2.23205
Trmt11	3.26306	2.87381	2.2608	2.79922
Katna1	3.69848	4.58149	3.12505	3.80167
Pcmt1	7.09386	10.4011	8.51744	8.67081
Lrp11	1.51127	5.32491	1.6122	2.81612
1700021F05Rik	14.8705	8.60476	13.0409	12.1721
Sec63	5.67522	6.23551	5.61488	5.84187
Nr2e1	2.37775	5.30259	3.08233	3.58756
Snx3	62.1113	52.81	19.2833	44.7349
Aig1	4.30282	2.81964	3.55896	3.56047
Adat2	2.05913	4.41415	2.61182	3.02837
Pex3	2.68579	3.0229	2.47501	2.7279
Fuca2	1.21807	3.52614	2.50372	2.41598
Ltv1	7.17908	10.2076	7.8983	8.42832
Plagl1	1.17697	1.09658	0.80401	1.02585
Cd164	7.9702	10.9386	8.55853	9.15576
Utrn	7.3991	12.6674	6.82532	8.96393
Smpd2	2.05431	1.23119	2.10143	1.79564
Mical1	1.58466	1.11405	1.70665	1.46845
Zbtb24	3.46909	4.41299	3.04639	3.64282
Grm1	3.34733	7.95163	2.21189	4.50362
Wasf1	16.1399	42.4947	13.827	24.1539
Rab32	0.859209	1.24253	1.49204	1.19793
Gtf3c6	17.1649	12.6884	16.8925	15.5819
Fyn	12.9796	10.9177	12.1892	12.0288
Prep	2.59942	8.69452	2.70593	4.66662
Perp	2.0643	1.9452	1.51064	1.84005
Reps1	4.90771	3.6564	3.9983	4.18747
Fam184a	2.10152	4.70031	1.83986	2.88056
Asf1a	9.76209	5.72474	10.0366	8.50782
Gopc	5.96051	11.4129	7.01748	8.1303
Qrsl1	1.88487	3.01322	2.22332	2.3738
Rtn4ip1	2.64794	4.47232	4.62373	3.91466
Vta1	7.32353	9.53833	6.82602	7.89596
Smpdl3a	3.75949	10.4974	4.80877	6.35521
Reep3	4.93638	6.39041	4.52249	5.2831
Fabp7	9.88901	6.83185	12.6703	9.79707
Serinc1	99.3512	130.064	90.6334	106.683
Hsf2	12.5921	10.4957	10.6238	11.2372
Rspo3	0.882632	1.15845	1.08531	1.04213
Echdc1	10.3686	8.7871	8.50806	9.22126
Ptprk	1.2706	1.14738	1.46113	1.29303
Nts	3.97864	5.89563	11.1632	7.01249
Dcbld1	1.1893	1.40325	0.839639	1.14406
Slc6a15	8.90758	16.3674	6.9069	10.7273
Ccdc59	5.94265	5.35961	3.94671	5.08299
Lin7a	6.39027	7.48108	6.47904	6.78346
Ppp1r12a	3.01599	12.3151	2.37091	5.90065
P4ha1	17.1781	19.7041	15.9823	17.6215
Lims1	1.49316	2.79862	1.84077	2.04418
Zwint	48.7304	95.4962	54.5026	66.243
Ube2d1	6.53086	10.7529	5.23547	7.50642
Dcn	1.44851	2.21793	1.04991	1.57212
Slc17a8	4.24646	6.51663	4.05126	4.93812
Epyc	0.961905	4.55258	0.79229	2.10226
Atp2b1	108.214	219.831	111.356	146.467
1700040L02Rik	1.31562	2.19757	0.86684	1.46001
Actr6	3.27917	8.41392	4.25587	5.31632
Uhrf1bp1l	10.6537	14.6999	10.3103	11.888
Dusp6	13.8192	16.752	12.2761	14.2824
Tmpo	3.68126	3.92439	3.73643	3.7807
Kitl	5.08861	7.69907	4.79569	5.86112
Psen1	16.9069	18.0962	13.2538	16.0856
Sgk1	5.35355	10.1923	5.26473	6.93686
Cep290	1.99834	3.02143	2.10094	2.37357
Ikbip	2.09628	1.71664	2.40021	2.07104
Hbs1l	8.32856	8.2815	6.59571	7.73526
Epb41l2	18.1227	21.4337	20.0345	19.8636
Med23	2.58695	4.11512	1.8981	2.86672
Ahi1	30.2575	33.4286	30.4216	31.3692
Pde7b	6.23331	23.8351	4.88295	11.6504
Map7	39.2383	32.3036	33.369	34.9703
Stx7	33.5069	31.8008	34.6249	33.3109
Moxd1	0.728729	1.61907	0.8156	1.05447
Pex7	3.63134	5.48151	4.09513	4.40266
Il20ra	2.31311	2.87783	2.55423	2.58172
Ifngr1	4.27713	4.51417	4.13794	4.30974
Cdk17	33.6003	78.9613	36.0736	49.5451
Snrpf	37.5138	15.9263	49.8714	34.4372
Ntn4	2.28469	2.00428	1.45546	1.91481
Fgd6	1.26414	2.07202	1.3712	1.56912
Ndufa12	13.1766	8.94176	16.8902	13.0028
Tmcc3	1.91549	2.00938	0.58489	1.50325
Cep83	21.0779	18.1112	14.197	17.7954
Socs2	1.13549	1.63178	0.709169	1.15881
Nudt4	30.9712	20.7912	35.2983	29.0202
Nuak1	3.2363	5.35516	4.06725	4.21957
Tcp11l2	2.5339	3.78623	3.22742	3.18252
Rfx4	0.931437	2.44786	1.25689	1.5454
Cry1	10.6664	10.3773	10.5262	10.5233
Timp3	6.93421	15.4193	8.44749	10.267
Hsp90b1	78.1213	70.7314	68.9065	72.5864
Ccdc53	2.13098	1.97532	1.95294	2.01974
Dram1	0.810973	1.37975	0.93887	1.0432
Sycp3	0.942872	1.25865	1.64282	1.28145
Sirt1	1.8768	2.31074	1.72641	1.97132
Herc4	4.09345	5.32875	4.38933	4.60384
Hnrnph3	14.997	12.7014	10.9465	12.8817
Rufy2	3.36614	5.60912	3.24045	4.0719
Ccar1	14.1562	14.6229	13.3756	14.0516
Ddx21	3.72397	6.07589	4.38337	4.72774
Ddx50	19.1129	19.7546	15.7476	18.205
Srgn	1.12521	1.14861	1.19525	1.15636
Vps26a	11.4638	11.1813	12.2368	11.6273
Supv3l1	4.81607	3.21902	3.87003	3.96837
2010107G23Rik	1.39315	1.94726	1.51469	1.61837
Aifm2	1.3444	1.61637	1.7865	1.58242
H2afy2	10.4091	9.77571	12.1974	10.7941
Tysnd1	8.31909	7.41389	8.07575	7.93624
Sar1a	36.7069	47.6207	42.2661	42.1979
Ppa1	10.2029	18.945	9.9215	13.0231
Eif4ebp2	0.799123	2.70216	0.724026	1.40843
Pald1	1.97759	1.65825	1.72777	1.78787
Sgpl1	2.16721	2.81569	2.08715	2.35669
Pcbd1	4.29098	3.23764	6.93042	4.81968
Unc5b	3.6366	4.26521	4.32306	4.07496
Slc29a3	1.14309	1.4623	1.27166	1.29235
4632428N05Rik	2.45525	4.13997	2.7608	3.11868
Slc16a7	1.03068	1.31519	1.28403	1.20997
Anapc16	6.17292	4.92057	6.76669	5.95339
Ddit4	23.2892	29.0774	22.6427	25.0031
Dnajb12	4.7054	6.21157	4.69129	5.20275
Micu1	3.49627	7.13811	3.71461	4.783
Cand1	7.84292	9.89678	7.16431	8.30134
Tbk1	9.80982	14.4873	8.48199	10.9264
Pno1	19.4827	14.0575	21.3383	18.2928
Plek	1.95306	3.12993	2.01689	2.36663
Srgap1	0.549973	10.7278	6.90884	6.06221
Egfr	1.11902	1.34316	1.40381	1.28866
Usp15	7.06252	15.2307	8.09394	10.1291
Vps54	2.24753	4.15161	1.85452	2.75122
Tbc1d15	4.76037	11.8833	4.96545	7.20303
Rab21	15.6479	26.9608	18.1532	20.254
2310011J03Rik	12.5395	16.8183	17.1663	15.508
Peli1	9.68495	8.82372	8.11632	8.87499
Apc2	7.1912	7.37945	6.61128	7.06064
Thap2	1.15148	4.43055	0.802519	2.12818
Slc1a4	4.22809	6.26388	4.81305	5.10168
Rab1a	17.7602	19.9695	15.6197	17.7831
Gamt	11.3254	8.23383	13.1143	10.8912
Ptprr	1.01815	1.37982	1.16105	1.18634
Actr2	56.8306	64.9611	54.7434	58.845
Ndufs7	29.5914	18.1671	28.4185	25.3923
Ptprb	0.975638	3.0137	0.918396	1.63591
Mum1	1.36789	1.49267	1.29634	1.38563
Uqcr11	41.6458	26.2578	50.1866	39.3634
Kcnmb4os1	23.629	11.593	26.8851	20.7024
Cnot2	5.6978	6.48015	4.79034	5.65609
Tcf3	3.06948	2.44795	2.57826	2.69856
Frs2	6.80018	8.86699	5.10223	6.92313
Yeats4	33.1471	19.8205	30.9071	27.9582
Cobl	6.21732	8.27281	0.988624	5.15959
Rab36	2.88077	3.26178	2.17696	2.77317
Grb10	1.62903	5.11088	1.40825	2.71605
Adora2a	149.681	195.359	172.744	172.595
Snrpd3	18.4731	16.0624	18.4776	17.6711
Cpm	2.07627	1.71851	2.10148	1.96542
Mdm2	6.67895	6.44008	5.9116	6.34354
Csrp2	6.04969	1.90015	4.63799	4.19594
Osbpl8	20.8502	40.1127	18.4512	26.4714
Mknk2	8.48121	8.26534	8.35908	8.36855
Cabin1	13.6163	11.6691	10.302	11.8625
Ap3d1	31.718	33.6161	28.8821	31.4054
Phlda1	11.168	9.06707	7.87005	9.36839
Sf3a2	11.7845	9.40793	10.0383	10.4102
Mdm1	3.64267	2.98462	2.38845	3.00525
Jsrp1	4.52852	2.08589	4.30311	3.63917
Timm13	39.6736	37.2293	48.8948	41.9326
Vps13d	2.94068	3.11716	2.53091	2.86292
Llph	26.0478	20.5679	26.5605	24.3921
Tmbim4	7.30206	5.69603	7.64574	6.88127
Helb	0.961837	1.48608	0.612375	1.0201
Prmt2	4.4791	6.92778	4.89444	5.43377
Dip2a	1.25842	2.51239	1.48323	1.75134
Hmg20b	2.32456	2.26796	2.29251	2.29501
4930404N11Rik	1.00804	1.59032	1.28697	1.29511
Fzr1	3.51984	5.17496	3.02863	3.90781
Ncln	6.11697	6.40703	6.19209	6.2387
Col6a2	3.55871	2.24539	2.23595	2.68001
Hcfc2	2.03931	2.27768	2.15199	2.15633
Nfyb	4.45355	4.84195	4.2811	4.52553
Txnrd1	9.09919	20.5162	10.5654	13.3936
Ppm1m	2.11483	2.04523	1.78165	1.98057
D10Wsu102e	4.64539	5.70808	5.26109	5.20485
Wdr82	10.9575	17.3211	12.5622	13.6136
Glyctk	0.785173	1.51195	0.824575	1.04057
Pofut2	12.9914	9.1653	13.9276	12.0281
Slc36a1	3.96864	5.07983	3.89382	4.3141
Adarb1	3.35376	4.15214	2.91273	3.47288
Appl2	5.8795	6.91358	6.06876	6.28728
Sumo3	12.6945	17.0562	12.4065	14.0524
Hint1	88.0023	62.5926	110.434	87.0096
Lyrm7	1.37674	1.22321	1.01638	1.20544
Fbxw11	4.20507	9.14734	4.05183	5.80142
Stk10	1.4343	2.08361	1.27453	1.59748
Papolg	2.6206	3.38181	2.64315	2.88185
Pfkl	16.8356	22.3355	16.3752	18.5154
Pex13	6.71879	5.96155	6.39568	6.35867
1810043G02Rik	1.22496	1.63521	1.72644	1.52887
Mpg	2.90471	2.85001	3.5516	3.10211
Ahsa2	6.55974	6.20632	5.44256	6.06954
Nprl3	1.48411	2.33263	1.7075	1.84141
Xpo1	6.0044	8.02084	6.43734	6.82086
Nsg2	146.442	215.298	130.915	164.218
Cpeb4	0.966181	2.18531	0.875393	1.3423
Asb3	1.02012	1.58466	1.12518	1.24332
Cdc34	28.3638	20.2784	33.6771	27.4397
Tpgs1	34.2715	26.4486	36.392	32.3707
Chac2	8.08681	4.42474	7.56138	6.69098
Erlec1	5.63598	8.39986	5.8213	6.61905
Shc2	4.28939	5.12136	2.97997	4.13024
Sptbn1	27.8554	41.5588	25.6302	31.6815
Mdh1	216.336	211.289	198.207	208.61
Ccng1	10.0015	13.3869	13.4341	12.2742
Nudcd2	2.25503	2.06384	2.92379	2.41422
Polrmt	3.06633	2.79894	2.32252	2.72926
Hcn2	42.4626	40.4	42.6633	41.842
Acsl6	11.1347	12.0989	11.2006	11.4781
Slc22a4	1.3348	0.454176	1.29895	1.02931
Zfp354b	1.24903	1.68857	1.37636	1.43799
Cyfip2	44.1071	79.9671	37.4592	53.8445
Mgat1	0.808509	1.65068	1.23968	1.23295
Ppp2ca	50.5075	52.222	48.2938	50.3411
Hnrnpab	40.0729	38.097	39.0152	39.0617
Phykpl	4.34267	2.95123	3.69145	3.66178
Hspa4	28.1907	40.7452	28.6815	32.5391
Cnot6	8.1006	9.45289	1.70718	6.42022
Zfp354a	1.10179	2.07188	1.10334	1.42567
Mapk9	1.10778	2.44842	0.755062	1.43709
Canx	22.324	33.5813	24.7713	26.8922
Gnb2l1	24.5451	18.4012	28.9915	23.9793
Rasgef1c	3.18062	5.6519	3.62886	4.15379
Rufy1	13.5798	13.1156	11.8066	12.834
Rnf130	11.25	10.2003	13.4217	11.624
Ltc4s	3.27566	2.05774	2.73953	2.69097
Rad50	1.56207	2.35721	1.53836	1.81921
3010026O09Rik	1.88228	1.92145	2.08442	1.96271
Clk4	11.0627	14.1433	8.95071	11.3856
Sar1b	42.1257	34.5358	42.419	39.6935
Jade2	2.0633	3.82304	1.65073	2.51235
Pdlim4	2.30499	1.60003	2.42256	2.10919
Cdkl3	1.26501	1.27521	0.931238	1.15715
Ube2b	82.5904	68.3097	67.8009	72.9003
Cdkn2aipnl	9.62042	11.1214	12.2376	10.9931
Kremen1	4.3179	8.39861	4.40559	5.70737
Nefh	23.3918	9.64409	23.0426	18.6928
Med7	2.6986	2.36739	2.61694	2.56097
Tnip1	3.52096	4.03356	3.91674	3.82375
Vdac1	90.9451	134.11	96.8608	107.305
Upp1	1.01544	1.03659	1.63096	1.22766
Slu7	10.2375	13.6538	10.1945	11.3619
Nipal4	2.41037	2.10262	2.02505	2.17934
Ascc2	4.88039	4.75555	5.17553	4.93716
Pttg1	3.08803	0.0649995	0.173057	1.1087
Tns3	8.16469	6.62866	8.40307	7.73214
Btg2	3.24646	2.52762	1.79475	2.52294
Igfbp3	2.23426	1.95493	2.13275	2.10732
Pes1	8.03256	9.28704	9.32839	8.88266
Adcy1	6.01628	14.4259	7.11511	9.18576
Tcn2	7.21257	6.94029	6.42769	6.86019
Osbp2	7.04647	11.9	7.73195	8.89281
Gabrg2	12.9021	12.0325	11.5935	12.1761
Arf5	99.7876	53.4216	110.521	87.9101
2310033P09Rik	11.6282	11.031	10.2163	10.9585
Guk1	32.5787	28.164	41.4441	34.0623
Npc1l1	1.4529	1.00024	0.673488	1.04221
Rnf185	4.60613	10.0689	5.2693	6.64813
Limk2	21.5238	18.4348	17.0267	18.9951
Patz1	2.14242	1.20483	0.883379	1.41021
Eif4enif1	4.33329	4.16958	3.74818	4.08368
Trim11	7.20108	7.26624	6.86285	7.11006
Ogdh	28.3471	34.2722	27.6577	30.0923
Drg1	11.9777	10.7845	11.4923	11.4182
Rtn4	11.6284	33.7363	12.3476	19.2374
Mtif2	5.48801	4.69636	4.29523	4.82653
Rps27a	9.77453	5.96451	9.35082	8.36329
Cfap36	50.7477	30.9961	50.1171	43.9536
Smek2	7.61018	3.89478	1.69125	4.39874
Pnpt1	7.1856	6.36181	5.58475	6.37739
Efemp1	1.82578	1.9328	2.08311	1.94723
Pold2	2.909	2.56978	2.63566	2.70481
Zkscan17	1.46724	1.89342	1.58019	1.64695
Polm	1.52234	0.96846	1.13941	1.21007
Pgam2	7.00756	4.21874	8.62827	6.61819
Dbnl	7.4299	10.0863	6.69649	8.0709
Mrps24	4.57219	4.21076	6.25885	5.01393
Ccdc117	6.89308	7.31074	6.08316	6.76233
Dynll2	182.509	252.63	183.363	206.168
Xbp1	13.6114	24.6067	12.2109	16.8096
Supt4a	24.986	22.292	31.1965	26.1582
Septin4	17.862	13.3977	20.0625	17.1074
2810021J22Rik	3.00267	5.00518	3.16821	3.72535
Ska2	0.57267	2.19219	2.10782	1.62423
Smg8	1.81761	2.43753	1.58224	1.94579
Rnf187	96.8009	138.58	101.808	112.396
Tubd1	1.76077	2.24681	1.9443	1.98396
Mrpl22	12.0981	7.19415	10.0035	9.76523
Cnot8	13.5699	17.8494	14.9676	15.4623
Rps6kb1	3.97262	4.80947	3.75088	4.17766
Sap30l	39.3394	19.276	45.6227	34.746
Galnt10	1.16338	1.84201	1.44127	1.48222
Rnft1	6.64845	7.34724	6.32767	6.77445
Mfap3	1.42615	2.55132	1.53521	1.83756
Fam114a2	12.5684	10.5726	12.1221	11.7544
Gria1	41.7975	35.7642	33.865	37.1422
Ppm1d	5.3774	7.21057	4.29405	5.62734
Znhit3	6.51741	5.3129	6.32982	6.05338
Prpsap2	13.7977	13.8699	11.7377	13.1351
Ggnbp2	7.97013	10.0816	9.03523	9.02899
Acaca	1.2062	1.51254	1.35596	1.35823
Llgl1	4.67858	7.94372	4.52011	5.71414
Drg2	18.9795	13.7467	18.7519	17.1593
Srebf1	4.36248	3.83385	3.61078	3.9357
Tom1l1	1.77583	2.37586	1.91369	2.02179
Cox11	4.59814	5.18792	3.87373	4.55326
Stxbp4	0.925746	1.66275	1.14666	1.24505
Bzw2	24.3439	20.626	23.1591	22.7097
Elac2	4.36832	3.51682	3.22339	3.70284
Twistnb	5.45536	3.84523	4.70737	4.66932
Efcab10	2.23598	0.456537	2.22857	1.64036
Atxn7l1	0.970349	1.13827	0.963999	1.0242
Atp6v1c2	2.85995	1.08305	2.34046	2.09449
Sypl	2.57626	4.18603	2.99713	3.25314
Pdia6	26.6688	26.1212	23.2147	25.3349
Nampt	8.4312	10.8431	7.27805	8.85079
Nbas	3.79467	4.21421	3.83479	3.94789
Tspan13	27.9782	41.856	31.0308	33.6217
Rock2	18.3673	29.1148	18.2116	21.8979
Laptm4a	89.5547	84.7277	87.3869	87.2231
Fam49a	21.3036	55.3216	20.741	32.4554
Snx13	5.46207	9.50924	5.74062	6.90398
Ntsr2	112.101	52.188	109.523	91.2709
Lpin1	3.79637	5.35559	3.65461	4.26885
Pum2	2.29743	12.613	2.3684	5.7596
Nrcam	12.0621	19.8401	10.9287	14.277
Rgs9	77.7003	89.9824	74.5216	80.7348
Trib2	7.86606	11.814	9.09295	9.591
Arsg	5.08115	4.76861	5.59374	5.14783
Hs1bp3	5.00047	5.99005	4.62303	5.20452
Fam84a	12.4623	17.6007	11.6959	13.9196
Smc6	6.5728	7.42459	6.32126	6.77288
Amz2	7.71801	9.04518	7.68865	8.15061
Gna13	4.79523	9.07023	6.30397	6.72314
Prkar1a	95.6984	121.048	89.0461	101.931
Fam20a	2.07837	1.79936	2.04992	1.97588
Abca8b	7.26553	5.71874	6.28833	6.4242
Rdh14	22.7628	16.2238	24.7115	21.2327
Map2k6	2.16609	2.4198	2.81423	2.46671
Klhl29	9.32473	13.6765	7.51626	10.1725
Trappc12	12.6039	17.7846	10.8501	13.7462
Adi1	10.2204	8.58894	11.5984	10.1359
Rnaseh1	7.66573	7.82532	7.9778	7.82295
Ubxn2a	3.7445	7.12217	4.23353	5.0334
Fkbp1b	6.78345	5.0361	6.14601	5.98852
Cmpk2	3.72846	7.56397	4.96026	5.41756
Pfn4	1.78972	4.00189	2.93421	2.9086
Itsn2	4.21005	5.61018	3.10638	4.30887
Rnf144a	4.67735	8.62432	5.45621	6.25263
Id2	37.5548	42.9466	53.0846	44.5286
Mboat2	5.81751	6.04859	4.88041	5.58217
Ncoa1	10.9162	16.6731	10.3943	12.6612
Dus4l	5.89045	4.00868	5.33696	5.0787
Bcap29	18.1743	19.7122	18.7821	18.8895
Cenpo	4.15653	3.65624	4.83431	4.21569
Adcy3	5.99055	8.66837	5.64474	6.76789
Dnajc27	7.73406	11.8754	9.55013	9.71986
Efr3b	19.0884	34.1471	17.9631	23.7329
Cbll1	1.34776	1.86345	1.22111	1.47744
Pomc	2.24819	1.07107	4.2098	2.50969
Dnmt3a	4.32902	5.22597	3.08911	4.2147
Dld	30.577	48.2641	34.4162	37.7524
Kif3c	21.0234	31.1567	21.7234	24.6345
Rab10	34.9065	43.7516	35.5603	38.0728
Pxdn	7.51816	10.5555	6.80159	8.29175
Ddx52	4.71257	6.44366	5.17071	5.44231
Taf15	19.2242	12.6304	11.8309	14.5618
Ace	1.78116	6.27297	3.02588	3.69334
Rasl10b	17.7682	36.5596	23.0678	25.7985
Cdc27	6.11992	8.69805	5.91927	6.91241
Mettl2	2.0149	2.89485	1.85939	2.25638
Nle1	1.99174	1.8239	1.99034	1.93533
Tlk2	2.68762	4.44076	2.77486	3.30108
Rffl	4.19565	4.00615	4.39402	4.19861
Lig3	2.40668	3.04753	1.63956	2.36459
Map3k3	5.27032	8.91173	3.25176	5.81127
Tmem132e	1.19859	2.13194	1.46441	1.59831
Asic2	5.69889	5.23938	5.67651	5.53826
Ddx42	19.4762	23.9962	16.9095	20.1273
Ftsj3	7.47707	6.77572	6.27531	6.8427
Rnf135	0.833508	1.34718	1.06984	1.08351
Psmc5	140.299	85.5859	131.208	119.031
Adap2	1.4492	2.58885	0.787821	1.60863
Nf1	3.72541	4.95001	2.97905	3.88482
Pecam1	1.41356	1.99271	1.18926	1.53184
Ddx5	102.851	143.288	95.6482	113.929
Psmd12	20.8715	18.988	21.2303	20.3633
Helz	2.23159	0.762302	1.80948	1.60112
Cacng1	1.20839	1.72699	1.53284	1.48941
Cacng4	67.8216	59.4943	77.8686	68.3948
Slc9a3r1	21.7185	24.3317	34.951	27.0004
Grin2c	16.8071	18.4855	14.9519	16.7482
Nt5c	13.6724	5.03546	12.4847	10.3975
Hn1	14.0491	13.0155	14.1675	13.7441
Sumo2	1.41401	1.50624	1.16975	1.36333
Nup85	7.21648	5.54854	4.78553	5.85019
Gga3	6.49325	4.21273	5.21634	5.30744
Cluh	6.75095	8.86048	5.82011	7.14385
Mif4gd	1.48874	2.19874	2.32459	2.00402
Slc25a19	5.95783	4.74861	4.16602	4.95749
Pafah1b1	8.65175	16.8824	8.77669	11.4369
2310067B10Rik	13.7501	13.6702	11.2122	12.8775
Recql5	2.76276	3.3071	2.27965	2.78317
Sap30bp	7.12147	8.01605	6.86935	7.33562
Itgb4	2.65418	1.53645	2.52208	2.23757
Galk1	2.46899	4.27376	3.69593	3.47956
Unk	3.86674	3.4999	3.08299	3.48321
Aspa	2.86785	2.88321	2.99207	2.91438
Mrpl38	8.09022	6.80123	8.35819	7.74988
Fbf1	7.69727	6.25257	7.13225	7.02736
Acox1	17.4903	29.4868	18.2478	21.7416
Ten1	4.90037	4.5674	6.13866	5.20215
Srp68	18.1761	21.3223	16.4227	18.6404
Tsen54	2.34079	1.6491	1.5533	1.84773
Camkk1	3.10064	12.8439	1.95024	5.96492
Exoc7	11.076	11.9666	9.85696	10.9665
Ube2g1	11.7258	13.0134	10.3243	11.6878
Med31	6.68191	5.93828	7.26479	6.62833
Ube2o	19.1938	19.8607	13.9976	17.684
Txndc17	19.1567	14.321	15.4281	16.3019
Slc13a5	1.29472	2.32293	1.99064	1.86943
4933427D14Rik	1.31179	4.57785	3.71759	3.20241
Cygb	28.1015	31.2643	28.4528	29.2728
Wscd1	7.50787	11.2917	11.2082	10.0026
Mxra7	3.76476	3.344	3.10091	3.40322
Rabep1	2.69401	5.65219	2.56352	3.63657
Mfsd11	1.70833	2.45479	1.0253	1.72947
Kif1c	11.1205	9.06681	12.6959	10.9611
Sec14l1	27.5597	45.3118	25.9287	32.9334
Mink1	9.86326	31.3031	8.76598	16.6441
Pld2	3.33904	4.47247	3.07773	3.62975
Slc46a1	4.29736	3.49521	4.30507	4.03255
0610010K14Rik	2.59126	2.57649	2.56118	2.57631
Eral1	9.91728	6.9956	8.53107	8.48132
Dhrs13	1.99844	2.04004	1.77995	1.93948
Coro6	4.11763	1.30448	6.04631	3.82281
Blmh	3.56105	6.90683	4.00755	4.82514
Cpd	8.18797	9.71908	8.86149	8.92285
Timm22	4.50933	6.61946	5.97645	5.70175
Nxn	2.59433	3.16093	3.45002	3.06843
Fam101b	3.99676	3.15869	4.43891	3.86479
Doc2b	19.139	32.8922	15.9295	22.6536
Ywhae	142.484	151.169	143.73	145.794
Prpf8	17.2084	21.8274	14.7742	17.9367
Nme2	38.7435	26.4673	35.2815	33.4974
Spag9	8.98831	14.1835	9.09759	10.7565
Luc7l3	7.1742	9.57041	6.68332	7.80931
Ankrd40	20.139	19.8303	22.4128	20.794
Xylt2	3.43719	3.50875	3.51605	3.48733
Lrrc59	17.9433	23.5058	20.6659	20.705
Slc35b1	8.97315	10.5384	8.05103	9.18752
Snx11	3.06908	4.44444	2.99624	3.50326
Scrn2	1.45638	1.21635	1.31952	1.33075
Cacnb1	23.2701	31.4851	18.7167	24.4906
Fbxl20	4.08016	5.2905	3.91301	4.42789
Dlg4	106.978	90.4638	111.407	102.949
Dvl2	2.53638	3.14901	1.84775	2.51105
Nr1d1	64.2603	52.1352	60.9163	59.1039
Per1	16.3076	12.8814	10.159	13.116
Vamp2	59.149	142.669	65.9751	89.2644
Tmem107	1.27231	1.66986	1.02102	1.32106
Ctc1	1.20585	2.49346	0.966481	1.55526
Pfas	1.49068	1.55433	1.26379	1.43627
Myh10	15.933	28.7661	13.222	19.307
Ntn1	1.05126	2.2339	1.10799	1.46439
Stx8	2.36868	2.5279	2.66637	2.52098
Rcvrn	2.17685	1.18524	1.7094	1.6905
Adprm	1.80111	2.37345	2.10658	2.09371
Acly	14.1718	31.9435	16.3632	20.8262
Kat2a	20.7544	18.0827	15.6602	18.1657
Stat5b	7.1051	6.8851	6.6707	6.88697
Tmem101	7.41026	8.77484	10.5274	8.90418
Lsm12	11.8026	7.75912	12.319	10.6269
Ubtf	11.1724	15.5274	12.2841	12.9946
Ccdc43	3.41174	3.48275	3.22553	3.37334
Adam11	7.29552	8.33398	9.84343	8.49098
Higd1b	4.06791	3.15024	3.68558	3.63457
Eftud2	5.1147	7.12107	6.57016	6.26864
Gfap	11.3749	3.83801	21.5069	12.2399
Dcakd	4.94916	4.27492	4.35867	4.52758
Nmt1	15.7516	22.1613	14.9369	17.6166
Plcd3	1.41953	1.38169	1.7647	1.52197
Gosr2	11.5769	15.3497	11.8152	12.9139
Klhl28	0.475956	2.4833	0.287479	1.08225
Fkbp3	81.2833	103.475	73.7897	86.1828
Foxg1	8.90444	11.4282	14.0766	11.4698
Scfd1	12.8484	15.9158	10.9871	13.2504
Coch	45.5867	59.4623	54.4361	53.1617
Strn3	4.0959	28.1951	4.20364	12.1649
Ap4s1	30.105	30.7318	32.8051	31.214
Dtd2	1.16136	1.82391	1.90209	1.62912
Gtf2a1	4.44683	7.30734	4.26482	5.33966
Sel1l	0.537194	9.26363	0.434569	3.4118
Dnaaf2	2.62686	3.99956	2.78341	3.13661
Klhdc2	3.93313	5.36604	4.74577	4.68165
Nemf	10.8707	14.8236	10.0697	11.9213
Sec23a	11.4707	13.877	11.2843	12.2107
L2hgdh	2.98427	4.98502	3.19546	3.72158
Cdkl1	1.6085	2.73663	1.45737	1.93417
Trappc6b	77.6325	65.979	69.5742	71.0619
Pnn	19.2744	34.7766	17.5421	23.8643
Ctage5	3.34356	3.77695	2.48807	3.20286
Galc	5.6866	8.42528	5.97519	6.69569
Spata7	1.61501	2.06078	1.42021	1.69867
Npas3	1.97683	1.04831	2.53542	1.85352
Zc3h14	32.322	25.2248	29.3501	28.9656
Ttc8	8.50973	7.16031	5.22608	6.96538
Polr2h	14.5465	7.87315	13.1796	11.8664
Ppp2r3c	8.25556	8.1701	7.8795	8.10172
Psma6	17.738	36.3763	25.1114	26.4086
Nfkbia	10.0494	9.77003	7.45745	9.09228
Ralgapa1	12.0071	8.31069	9.73601	10.0179
Mbip	14.103	10.3124	13.4122	12.6092
Gstz1	19.5804	15.1761	15.9336	16.8967
Sptlc2	2.20249	2.97451	2.65244	2.60981
Ahsa1	77.4269	73.2051	70.1512	73.5944
Vipas39	13.1318	18.1968	12.5054	14.6113
Snw1	17.8602	36.8783	20.1048	24.9478
Slirp	9.45698	4.3423	8.46512	7.42147
Adck1	7.36254	9.39477	6.21997	7.65909
Nova1	11.8374	11.2694	9.45524	10.854
Mthfd1	10.3527	12.9322	9.05079	10.7786
Ppp2r5e	9.44894	14.869	9.15835	11.1588
Sgpp1	13.6674	14.0446	15.4686	14.3936
Akap5	11.3407	5.30159	8.70083	8.4477
Sptb	17.4351	21.7336	16.3182	18.4957
Rab15	43.3474	63.1476	47.8668	51.454
Fut8	14.0263	17.1005	13.8526	14.9931
Atl1	32.2431	42.9745	29.6015	34.9397
Sav1	8.55122	8.24086	6.71826	7.83678
Nin	8.38797	11.1972	6.60597	8.73039
Trim9	22.7496	27.4984	19.3777	23.2086
Tmx1	4.99276	10.7597	6.67772	7.47672
Actr10	17.7501	22.9081	19.4142	20.0241
Timm9	41.662	23.4591	40.2994	35.1402
Rtn1	37.4371	122.545	30.5024	63.495
[truncated: 10,334 more rows]

## Sheet: Total
Supplementary Table 1. Genes identified at 5 time-points
Sheet6: A list of 15,443 genes identified in at least two of three replicates per time-point.
GeneSymbol	E13.5_WT1_FPKM	E13.5_WT2_FPKM	E13.5_WT3_FPKM	E16.5_WT1_FPKM	E16.5_WT2_FPKM	E16.5_WT3_FPKM	P0_WT1_FPKM	P0_WT2_FPKM	P0_WT3_FPKM	P14_WT1_FPKM	P14_WT2_FPKM	P60_WT1_FPKM	P60_WT2_FPKM	P60_WT3_FPKM	E13.5_WT_FPKM_Mean	E16.5_WT_FPKM_Mean	P0_WT_FPKM_Mean	P14_WT_FPKM_Mean	P60_WT_FPKM_Mean
mt-Co1	4009.49	4007.19	4001.43	6430.36	7503.16	6450.04	8451.16	7052.89	6880.16	9281.85	10258.2	30438.4	22593.5	31443.1	4006.04	6794.52	7461.4	9770.04	28158.4
mt-Co2	3944.51	3892.55	3820.5	6188.9	7479.67	6542.26	7881.85	6532.89	6598.18	5686.81	8978.84	33399.2	21917.2	34032.6	3885.85	6736.94	7004.3	7332.83	29783
mt-Co3	3337.16	3327.07	3319.3	5381.89	6637.67	5503.01	7961.98	6076.61	5968.2	6991.18	8107.36	28865.2	19145.3	34438.2	3327.84	5840.86	6668.93	7549.27	27482.9
mt-Cytb	3036.89	3013.32	3051.51	3626.09	4330.01	3944.34	4355.95	3651.2	3535.96	4902.7	5494.49	28119.9	14856.6	29438.6	3033.91	3966.81	3847.7	5198.59	24138.4
mt-Atp8	3009.74	2889.46	2898.9	5818.44	7122.11	6099.8	10466.1	7569.65	7210.15	6647.1	10379.5	36720.9	26322.5	36176.9	2932.7	6346.79	8415.31	8513.28	33073.4
mt-Nd1	2153.4	2194.21	2148.5	2719.91	3594.87	2770.81	4352.7	3276.91	3458.08	3727.57	5078.31	21718.1	11692.1	19535.3	2165.37	3028.53	3695.9	4402.94	17648.5
Tpt1-ps3	2100.21	1949.26	2022.52	2224.46	2446.25	1835.93	1952.66	1877.22	1781.06	804.969	749.802	1283.07	668.248	1527.69	2024	2168.88	1870.31	777.385	1159.67
mt-Nd4l	1386.19	1344.46	1352.61	1815.94	2334.8	2098.54	2875.64	2354.43	2211.42	3709.74	4499.61	13111.3	10380.5	12555.6	1361.09	2083.09	2480.5	4104.68	12015.8
mt-Nd4	1273.14	1265.4	1294.6	2123.86	2895.66	2519.14	2779.35	2334.26	2306.12	2649.73	3672.45	22632.3	11820.6	22454.4	1277.72	2512.88	2473.24	3161.09	18969.1
mt-Nd5	1234.24	1247.37	1270.2	1068.27	1218.27	1030.36	1469.15	1203.35	1211.96	1139.61	1686.11	5154.53	4222.25	6078.97	1250.6	1105.63	1294.82	1412.86	5151.92
mt-Nd2	1034.76	1085.29	1087.59	1505.39	2084.9	1724.23	2408.64	1894.68	2018.05	1817.45	2647.68	21123.2	9495.14	22583.5	1069.21	1771.5	2107.13	2232.56	17734
Eif4a-ps4	950.22	918.122	930.158	749.285	849.465	646.921	572.105	567.198	582.677	231.204	232.09	161.093	196.957	150.11	932.833	748.557	573.993	231.647	169.387
Eef1a1	942.917	932.941	907.205	933.217	1118.83	877.256	904.074	833.222	795.472	399.712	372.278	236.254	298.018	274.769	927.688	976.434	844.256	385.995	269.68
Rps11	920.201	874.041	883.432	671.443	826.643	626.256	512.686	548.518	527.587	238.476	218.498	487.395	299.19	650.354	892.558	708.114	529.597	228.487	478.98
Cfl1	902.398	886.945	902.939	1141.31	1217.11	1054.38	1153.94	987.274	997.624	850.06	774.744	845.903	660.317	873.028	897.427	1137.6	1046.28	812.402	793.082
Hmgn2-ps1	868.103	818.388	755.574	366.55	381.615	171.541	214.2	221.044	264.686	99.2391	99.2914	38.9504	44.1791	32.3492	814.022	306.569	233.31	99.2653	38.4929
Ckb	821.692	945.686	775.047	134.834	146.509	103.18	216.818	183.332	194.234	675.13	595.607	1063.57	1150.34	1158.21	847.475	128.174	198.128	635.368	1124.04
Rplp1	783.252	794.083	751.094	485.472	504.59	428.499	957.8	814.239	788.234	975.972	839.26	1191.3	815.503	1507.28	776.143	472.854	853.424	907.616	1171.36
Tubb2b	768.898	777.176	685.873	1682.05	1942.04	1584.17	1321.62	1219.56	1323.65	235.105	223.511	41.5416	44.7312	68.3746	743.982	1736.09	1288.27	229.308	51.5491
Rpl8	756.762	782.901	751.331	581.695	560.855	603.928	571.428	535.362	511.237	368.183	323.132	341.26	258.458	416.435	763.664	582.159	539.342	345.658	338.718
mt-Atp6	751.766	738.775	716.957	1307.58	1590.8	1359.58	1571.61	1325.12	1270.29	1267.9	1643.93	46156.1	24127.2	49761.9	735.833	1419.32	1389.01	1455.92	40015.1
Eef2	749.369	782.806	738.259	931.204	928.265	913.017	956.164	883.266	862.985	528.286	479.703	182.697	288.205	205.919	756.811	924.162	900.805	503.994	225.607
Rpl13a	731.261	761.781	718.202	360.559	438.846	315.271	304.256	320.414	311.724	221.603	208.822	495.393	256.991	669.057	737.081	371.558	312.132	215.212	473.813
mt-Nd6	715.948	672.377	739.798	1016.7	1197.84	959.882	1266.89	1009.25	993.857	743.647	1243.83	6540.68	4338.41	9056.55	709.374	1058.14	1090	993.736	6645.21
Tubb5	707.17	673.62	670.375	735.385	766.682	604.855	549.9	507.885	502.591	149.162	141.869	48.6975	65.4583	63.5788	683.722	702.307	520.125	145.515	59.2449
Rpl4	700.524	693.574	703.07	728.34	845.494	633.666	693.72	628.116	615.315	332.462	308.145	177.255	309.99	214.356	699.056	735.833	645.717	320.303	233.867
Marcksl1	699.236	714.805	707.986	565.224	617.737	460.166	540.07	504.863	507.811	283.013	274.334	17.5852	10.3676	19.1705	707.342	547.709	517.582	278.673	15.7078
Tuba1a	640.434	587.914	424.191	942.711	1767.55	932.71	1028.2	815.966	923.44	467.697	383.192	68.9255	114.111	77.7484	550.847	1214.32	922.534	425.445	86.9283
mt-Nd3	640.289	604.169	589.653	669.871	832.695	722.026	1589.83	1237.72	1274.15	716.062	945.956	8066.62	4671.81	10817.7	611.37	741.531	1367.23	831.009	7852.05
Hbb-y	605.41	833.044	900.109	4.41214	4.16298	3.94922	0	0	0	16.2482	0.305907	0.456595	0.69931	0	779.521	4.17478	0	8.27705	0.385302
Gm26825	572.395	619.427	578.984	279.065	294.104	261.248	410.802	346.903	307.851	311.94	338.592	204.57	240.009	171.105	590.269	278.139	355.185	325.266	205.228
Pkm	570.144	603.038	553.812	279.406	270.718	244.916	196.473	184.163	190.839	299.276	287.05	300.935	408.453	329.114	575.665	265.013	190.492	293.163	346.167
Gm28437	555.098	591.977	618.562	785.148	939.679	730.43	1000.87	873.832	884.34	971.36	1125.82	3708.92	1972.66	4647.91	588.546	818.419	919.679	1048.59	3443.16
Gm28661	549.173	610.611	657.78	604.4	679.461	590.982	616.048	623.46	699.458	748.907	1166.03	3806.32	2065.41	4189.03	605.854	624.948	646.322	957.468	3353.59
Rps27rt	529.17	499.163	447.676	416.174	463.96	371.591	549.163	461.539	409.111	190.941	196.742	697.551	411.419	1129.11	492.003	417.242	473.271	193.841	746.025
Tuba1c	519.287	518.892	502.167	542.756	534.049	462.82	406.742	305.394	327.932	210.074	194.638	47.715	68.5812	60.3164	513.449	513.209	346.689	202.356	58.8709
Gm10925	514.829	553.315	618.412	940.292	1132.97	943.339	919.444	1052.61	1129.51	1025.58	1451.83	6571.77	3159.2	7911.9	562.185	1005.53	1033.85	1238.71	5880.96
Gm20721	506.213	541.508	533.283	423.568	275.572	462.064	489.872	429.754	423.949	288.295	307.33	534.364	224.778	562.018	527.002	387.068	447.858	297.812	440.387
H1f0	503.636	519.909	506.711	210.067	175.575	70.6761	86.2327	85.7816	93.3056	48.0816	41.3344	23.1645	25.6678	24.0971	510.085	152.106	88.44	44.708	24.3098
Rps15	489.622	456.398	472.503	594.888	637.795	554.65	471.558	397.802	424.146	445.929	388.59	672.973	430.744	927.837	472.841	595.778	431.169	417.259	677.185
Marcks	486.318	480.854	470.464	171.995	175.748	135.16	255.635	235.523	253.545	94.6626	112.817	40.2684	39.8126	40.8762	479.212	160.967	248.234	103.74	40.3191
Hsp90ab1	485.618	515.958	488.731	331.312	362.457	298.321	300.25	263.044	281.472	214.626	227.164	217.801	246.438	205.254	496.769	330.697	281.589	220.895	223.165
Rpl23a-ps3	479.972	439.977	456.634	428.566	492.939	412.659	492.202	429.23	406.759	192.465	173.882	397.298	225.715	500.705	458.861	444.721	442.73	183.173	374.573
Hnrnpab	468.136	442.596	466.828	237.281	224.08	205.019	190.521	203.451	216.525	55.5563	52.8962	40.0729	38.097	39.0152	459.187	222.127	203.499	54.2262	39.0617
Gm8730	466.978	551.081	551.888	555.964	644.662	490.54	409.037	435.309	414.847	142.254	119.067	67.1121	65.4994	73.5266	523.316	563.722	419.731	130.66	68.7127
Gm10260	464.222	442.783	404.656	238.477	362.931	290.06	168.682	308.569	32.3862	219.391	220.049	399.197	20.4762	36.3473	437.22	297.156	169.879	219.72	152.007
Tuba1b	444.01	460.152	454.324	192.797	192.64	133.845	99.0325	65.56	70.3758	83.9418	87.2457	59.4681	56.3603	71.7196	452.829	173.094	78.3228	85.5937	62.516
Rpsa	443.801	500.065	496.297	376.417	406.623	332.221	397.913	325.473	306.2	377.665	326.236	256.041	190.668	336.84	480.054	371.754	343.195	351.951	261.183
Hnrnpa1	434.435	409.226	409.525	298.935	330.309	241.704	210.008	208.283	217.763	53.6845	51.4478	16.2106	30.2846	15.6855	417.729	290.316	212.018	52.5662	20.7269
Dynlt1-ps1	430.672	408.782	390.308	453.089	461.096	339.676	264.832	244.693	286.034	175.458	173.236	33.099	19.8226	15.9941	409.921	417.954	265.186	174.347	22.9719
Gm15500	393.13	397.26	402.246	338.032	392.25	297.831	295.39	287.18	281.333	106.568	111.621	182.728	126.046	220.171	397.546	342.705	287.968	109.094	176.315
Gm2000	376.423	369.153	405.502	421.18	509.913	390.604	390.952	338.647	335.131	139.496	129.049	415.148	176.579	491.068	383.693	440.566	354.91	134.272	360.932
Gm7729	373.389	348.489	368.554	494.193	561.285	403.043	250.023	265.332	270.794	40.225	37.7402	13.3784	27.314	11.097	363.477	486.174	262.05	38.9826	17.2631
Tubb3	371.476	351.179	349.367	1114.61	1173.48	954.381	821.637	669.217	710.649	282.517	293.027	162.163	142.197	166.617	357.341	1080.83	733.834	287.772	156.992
Hnrnpa0	369.353	385.626	371.982	138.812	139.665	106.173	200.942	204.298	217.083	67.5527	60.8206	44.468	37.4541	42.3321	375.654	128.217	207.441	64.1867	41.4181
Gm10036	367.922	349.735	365.576	451.847	502.571	395.795	462.96	478.667	474.467	110.827	100.539	250.991	165.551	303.548	361.077	450.071	472.032	105.683	240.03
Ywhae	365.863	363.561	335.632	283.686	281.103	301.649	310.672	277.586	288.115	182.063	195.551	142.484	151.169	143.73	355.019	288.813	292.125	188.807	145.794
Actb	362.944	156.728	159	141.552	169.961	166.126	164.284	165.652	131.054	105.244	101.121	112.266	71.1372	140.248	226.224	159.213	153.663	103.182	107.884
Rps26	362.318	360.876	359.675	380.585	426.657	312.448	370.188	360.669	327.91	147.689	139.328	255.605	117.882	268.91	360.956	373.23	352.922	143.509	214.132
Rps25	352.619	352.561	318.248	373.193	422.413	317.24	475.995	389.855	410.723	102.861	91.7776	524.174	265.738	613.47	341.143	370.949	425.524	97.3192	467.794
Rps3a1	350.302	356.7	377.946	268.254	294.65	132.932	219.12	107.027	105.198	115.779	115.591	80.0233	64.8151	96.8583	361.649	231.945	143.782	115.685	80.5656
Lmnb1	349.869	349.353	342.433	133.883	120.464	100.39	82.956	93.8878	107.825	16.663	15.3942	3.10811	2.98054	1.96269	347.218	118.246	94.8896	16.0286	2.68378
Tmsb4x	345.253	448.348	371.615	422.179	376.472	365.269	424.025	357.957	428.378	218.274	200.811	415.35	235.733	453.096	388.405	387.973	403.453	209.542	368.06
Rpl27-ps3	338.534	352.4	366.753	224.714	274.504	222.583	254.425	241.607	236.231	181.923	157.509	333.957	149.857	451.417	352.563	240.6	244.088	169.716	311.743
Gm7964	323.171	278.507	280.088	175.431	186.524	139.156	138.867	146.451	150.191	70.5741	69.1394	21.1913	45.8364	20.2069	293.922	167.037	145.17	69.8568	29.0782
Rpl32	319.255	344.241	321.921	297.198	338.572	248.047	322.861	272.995	286.454	130.133	127.988	136.702	93.3631	144.022	328.472	294.606	294.103	129.061	124.696
Scd2	318.213	335.094	322.808	239.706	255.884	208.928	225.01	264.722	269.179	422.193	425.921	159.817	260.991	196.786	325.371	234.839	252.97	424.057	205.864
Stmn1	317.375	287.479	294.429	487.351	504.151	405.631	353.452	336.841	353.622	33.3919	49.1585	46.2707	28.938	42.8069	299.761	465.711	347.972	41.2752	39.3385
Rps4x	317.089	310.198	319.67	274.932	321.772	261.175	229.316	212.923	203.672	90.4549	87.0547	116.467	94.7708	136.876	315.652	285.96	215.304	88.7548	116.038
Cd24a	313.639	266.066	291.007	763.221	847.736	668.355	556.562	591.309	533.22	36.7935	37.9765	0.832479	2.80442	1.81024	290.237	759.771	560.364	37.385	1.81571
AC155806.1	312.992	317.144	272.101	231.039	232.998	251.755	171.195	198.599	193.256	81.2756	74.8279	42.4941	56.4357	37.3421	300.746	238.597	187.683	78.0518	45.424
Cbx3-ps6	308.961	285.173	335.331	244.44	259.604	167.494	180.44	202.04	227.023	46.4104	51.2843	23.2414	55.2657	24.278	309.821	223.846	203.168	48.8473	34.2617
Gm6472	305.778	306.657	311.485	368.981	365.661	301.352	284.35	252.318	268.219	151.675	141.118	208.098	105.09	250.984	307.974	345.331	268.295	146.397	188.057
Gm29216	304.693	331.354	337.527	495.941	519.713	499.647	554.431	585.616	591.287	979.52	942.399	3125.4	1644.4	3728.09	324.525	505.1	577.111	960.96	2832.63
Ran	279.392	285.901	284.352	85.4599	104.208	70.2348	86.68	92.5276	91.0354	48.6467	48.4321	32.2748	42.3676	30.2932	283.215	86.6344	90.081	48.5394	34.9785
Basp1	273.891	251.632	240.695	371.059	397.557	351.229	549.408	477.275	491.817	164.47	177.191	76.0789	54.222	70.3367	255.406	373.282	506.166	170.831	66.8792
Abracl	267.932	219.976	262.138	132.267	133.508	63.6191	44.7617	66.5921	63.5804	8.66892	9.77209	21.8823	12.7917	18.4705	250.015	109.798	58.3114	9.2205	17.7149
Anp32b	267.634	271.296	279.534	96.9857	101.025	73.4025	74.683	83.103	88.8636	43.065	41.8908	45.649	40.2244	42.3955	272.821	90.471	82.2165	42.4779	42.7563
Fth1	265.282	271.22	287.761	262.226	291.842	263.014	445.952	368.593	363.43	989.766	863.699	3268.39	1612.26	3593.7	274.754	272.361	392.658	926.732	2824.78
Gm10275	260.597	286.059	273.418	140.743	160.533	134.955	188.394	140.237	136.927	125.302	108.351	229.871	124.623	309.683	273.358	145.41	155.186	116.827	221.392
Gm43126	259.331	212.895	302.525	108.316	112.003	49.1884	32.8142	61.5017	60.7326	26.1835	23.0958	17.2392	20.4714	17.8508	258.251	89.8358	51.6828	24.6397	18.5205
Gm6594	257.166	250.562	210.811	31.0537	50.7126	16.6182	57.1795	34.8465	78.8113	13.343	14.7441	0	11.2346	5.22322	239.513	32.7948	56.9458	14.0435	5.48595
Rps24	256.657	247.516	274.254	190.721	216.963	172.741	179.918	155.893	137.389	142.638	136.249	219.031	126.561	240.288	259.476	193.475	157.733	139.443	195.293
Gm10282	252.902	261.689	238.833	18.4526	19.5417	9.94823	23.2607	23.3233	32.9614	42.0826	37.7721	4.55791	8.64086	5.66343	251.141	15.9809	26.5152	39.9273	6.2874
Rps26-ps1	251.164	255.453	262.368	72.5538	92.4126	87.5488	78.7106	64.7467	65.1064	127.372	114.419	84.6692	54.1138	99.3933	256.328	84.1717	69.5213	120.896	79.3921
Gm9843	244.851	251.103	256.037	172.822	172.193	143.736	150.722	138.743	156.354	100.683	93.4806	211.125	159.271	278.654	250.664	162.917	148.606	97.082	216.35
Hmgb1-ps2	243.777	245.548	259.942	62.3626	77.8791	48.5716	43.4328	37.1582	31.9181	52.0551	54.208	14.9507	24.2254	15.6961	249.756	62.9378	37.503	53.1315	18.2907
Ccnd2	241.222	206.434	242.625	81.5532	75.5944	38.0361	24.2625	47.732	43.2017	18.2486	15.5821	4.5326	9.72784	4.67122	230.094	65.0612	38.3987	16.9153	6.31055
Vcp-rs	236.685	264.166	210.359	166.869	183.607	135.084	157.091	161.934	130.279	127.241	132.83	26.9746	45.4025	27.9637	237.07	161.853	149.768	130.035	33.4469
Pcna-ps2	235.185	236.699	233.34	55.5278	60.9586	30.2867	40.5702	48.0321	45.3968	17.402	16.4886	16.3299	15.199	15.013	235.075	48.9244	44.6663	16.9453	15.514
Rpl9-ps6	234.682	245.852	259.917	192.736	233.727	171.895	144.528	131.18	123.063	111.794	112.809	187.846	155.189	230.752	246.817	199.453	132.923	112.301	191.262
Sox4	234.641	223.725	231.465	295.023	301.814	206.748	181.245	213.617	208.445	28.1522	27.7481	1.57384	2.37779	1.85374	229.944	267.861	201.102	27.9502	1.93512
Rpl39-ps	234.567	227.933	234.331	212.099	209.161	187.88	341.197	310.298	361.383	83.5386	70.1331	144.37	99.5696	204.043	232.277	203.047	337.626	76.8358	149.327
Cct2	234.451	230.926	227.503	207.901	173.588	206.236	197.379	193.795	188.764	81.4578	81.9855	72.6197	65.1006	67.3989	230.96	195.908	193.312	81.7216	68.373
Tma7-ps	233.691	187.827	193.103	109.675	116.148	85.9031	125.313	127.834	118.857	148.557	119.25	108.361	82.9628	103.088	204.874	103.909	124.001	133.904	98.1374
Rplp0	233.662	202.497	192.403	189.715	197.419	188.56	205.191	145.49	135.812	117.699	104.129	45.543	35.3486	51.0557	209.521	191.898	162.164	110.914	43.9825
H2afx	231.845	239.191	235.849	36.1035	34.106	17.4477	27.9234	36.841	37.3043	47.273	39.0826	23.3377	21.0404	21.4412	235.628	29.219	34.0229	43.1778	21.9398
Gdi2	230.343	244.511	226.853	122.63	136.193	102.971	120.024	117.732	118.108	67.8447	71.7265	53.482	60.5721	62.3304	233.902	120.598	118.622	69.7856	58.7948
Ppp1ca	227.748	240.171	233.866	128.864	127.862	122.576	160.251	137.804	133.299	300.243	235.346	264.651	353.398	298.29	233.928	126.434	143.785	267.794	305.446
Gm10222	223.769	233.255	241.407	319.412	426.942	351.476	348.724	372.734	390.907	487.637	697.751	1885.11	1125.16	1801.46	232.81	365.943	370.788	592.694	1603.91
Fkbp3	223.454	206.218	206.855	106.554	70.1846	96.4828	122.286	98.1114	99.0787	68.255	73.1319	81.2833	103.475	73.7897	212.176	91.0737	106.492	70.6934	86.1828
Gm9531	221.221	218.754	228.067	84.9459	135.78	90.9362	72.1232	72.2507	63.6172	38.9421	20.5129	19.2126	39.8246	11.7062	222.681	103.887	69.3304	29.7275	23.5811
Hmgcs1	220.825	241.33	218.22	177.646	191.768	215.998	191.833	212.384	203.796	192.006	205.866	47.7586	53.6614	60.0631	226.792	195.137	202.671	198.936	53.8277
Ddx17	220.056	217.761	218.144	209.085	209.937	204.66	186.389	206.915	212.788	125.293	122.36	58.1727	77.215	55.8084	218.654	207.894	202.03	123.826	63.732
Gm26735	219.917	194.042	213.582	348.482	365.73	244.482	210.211	233.115	227.605	21.425	20.9153	2.56395	2.73364	3.149	209.18	319.565	223.644	21.1702	2.81553
Pcbp1	219.706	235.233	219.06	82.7632	90.7989	63.2427	89.0441	95.7933	96.0802	86.7412	83.3136	81.4868	67.1864	70.9901	224.666	78.9349	93.6392	85.0274	73.2211
Eif4g2	218.865	211.941	224.211	187.831	167.589	175.508	163.974	172.351	173.446	70.3451	75.873	22.9059	39.3085	26.2894	218.339	176.976	169.924	73.1091	29.5013
Gm26619	217.424	211.053	176.65	87.6995	147.361	110.699	75.4991	128.98	9.23601	106.981	88.7599	191.443	8.32835	19.4992	201.709	115.253	71.2385	97.8705	73.0902
Sox11	216.487	179.88	203.184	200.998	210.576	146.557	103.083	126.537	122.627	8.9392	9.05077	1.99765	1.87239	1.97448	199.85	186.044	117.416	8.99499	1.94817
Gm26953	213.008	201.815	260.635	171.492	161.739	99.848	128.377	202.541	212.304	42.9501	40.7005	1.54805	5.53079	1.05188	225.153	144.36	181.074	41.8253	2.71024
Gm11808	212.842	231.621	217.212	133.86	149.514	112.226	149.932	140.67	134.153	219.548	189.97	204.537	165.079	252.335	220.558	131.866	141.585	204.759	207.317
Ddb1	211.911	217.037	207.065	143.42	106.421	125.815	101.002	115.664	113.217	74.5577	74.8481	19.87	47.0936	20.5042	212.004	125.219	109.961	74.7029	29.1559
Ppp1r14b	210.542	210.975	210.74	117.205	122.534	90.9003	92.7751	93.8792	95.1402	31.093	28.6038	25.7849	15.7595	32.4389	210.752	110.213	93.9315	29.8484	24.6611
Hnrnpu	208.931	184.928	189.404	84.4502	80.3291	64.0283	74.5825	86.7444	68.7831	47.9577	52.2838	17.2141	45.7625	13.3196	194.421	76.2692	76.7033	50.1207	25.432
H3f3a-ps2	202.634	199.467	205.884	149.485	169.955	99.5096	115.355	105.942	111.617	75.2781	59.0385	31.5819	37.4874	35.9342	202.662	139.65	110.972	67.1583	35.0012
Mif	202.331	200.307	198.181	90.5444	98.1941	93.8509	131.845	117.456	122.911	195.821	168.08	144.393	119.31	172.047	200.273	94.1965	124.071	181.95	145.25
Ube2n-ps1	202.213	194.906	191.497	104.201	107.911	81.0462	63.364	70.8827	76.9611	62.2537	62.9968	32.8828	44.3089	24.728	196.205	97.7195	70.4026	62.6253	33.9733
Dlx2	201.944	191.213	205.743	30.2397	34.0149	17.69	24.2124	38.9128	37.9104	11.9867	8.80862	0.584451	1.09379	1.10316	199.633	27.3149	33.6785	10.3977	0.927135
Sepw1	199.268	208.797	189.701	319.902	202.181	401.986	431.975	372.118	395.914	649.299	654.837	508.78	679.726	677.987	199.256	308.023	400.002	652.068	622.164
Sox2	197.09	211.017	204.295	56.144	61.4331	28.6606	57.4602	75.7791	76.3856	29.9862	30.0803	26.4883	16.853	23.5339	204.134	48.7459	69.875	30.0333	22.2917
Calm2	195.551	181.98	183.897	206.159	243.656	188.546	272.125	209.169	217.172	474.053	466.314	407.837	800.208	443.025	187.143	212.787	232.822	470.183	550.357
Cox6b1	195.41	189.497	190.6	224.455	252.748	233.484	276.127	224.69	236.44	369.547	328.336	601.636	326.454	638.525	191.836	236.896	245.753	348.941	522.205
Gm8186	195.404	186.947	173.731	130.456	145.318	122.863	109.753	116.578	115.12	33.1845	31.1692	40.6656	26.7433	40.0329	185.361	132.879	113.817	32.1769	35.8139
Sfpq	194.523	200.05	204.155	121.192	122.89	129.56	111.941	136.002	135.539	58.466	56.7398	34.9947	29.7563	31.7063	199.576	124.547	127.827	57.6029	32.1524
Stip1	193.848	216.751	206.678	105.22	102.572	107.621	72.2386	82.5349	76.2065	56.5441	59.8804	91.6844	74.1654	88.4811	205.759	105.138	76.9934	58.2123	84.777
Rad21	192.483	189.545	192.117	93.382	85.8079	71.6499	66.6969	82.8647	86.0861	33.9014	32.5977	24.918	33.2174	26.0294	191.382	83.6133	78.5492	33.2496	28.0549
Eif3h	191.875	183.098	193.059	204.666	219.611	182.648	193.748	171.943	167.879	92.635	81.8994	115.638	83.2466	126.6	189.344	202.308	177.857	87.2672	108.495
Rps16	191.369	186.401	182.118	200.208	227.227	196.038	200.31	201.944	185.993	87.0675	79.3436	137.727	80.6092	148.594	186.629	207.824	196.083	83.2055	122.31
Pgam1	190.636	193.225	200.801	91.7438	110.749	86.8518	113.221	90.1715	92.885	179.2	182.273	193.879	193.371	188.133	194.887	96.4481	98.7591	180.736	191.794
Pcbp2	188.769	193.354	199.265	127.65	133.438	110.669	107.892	107.008	111.801	75.3769	67.5785	102.779	78.5949	103.325	193.796	123.919	108.9	71.4777	94.8996
H1fx	188.169	199.912	199.465	23.005	24.0022	11.4404	29.7909	24.4729	28.2384	33.357	22.9289	19.099	13.9262	15.1694	195.848	19.4826	27.5007	28.143	16.0649
Rps14	187.933	191.356	197.488	193.08	225.057	179.282	145.73	140.834	136.94	73.072	68.7343	136.092	109.009	183.031	192.259	199.14	141.168	70.9032	142.711
Cox5a	187.046	182.059	189.012	108.483	115.652	84.8112	190.545	148.495	153.356	231.623	224.918	97.3402	186.229	107.616	186.039	102.982	164.132	228.271	130.395
Gm28439	186.197	200.159	226.156	315.385	434.699	362.079	332.162	363.461	370.411	324.281	452.657	2094.61	1188.97	2130.39	204.17	370.721	355.345	388.469	1804.66
Ybx1	186.076	200.604	215.948	92.929	131.945	97.9727	101.309	104.745	105.188	74.2647	75.8327	26.5089	25.5904	23.1849	200.876	107.616	103.747	75.0487	25.0947
Fabp7	185.043	201.242	190.615	246.923	200.604	146.566	328.363	319.77	338.832	171.438	156.908	9.88901	6.83185	12.6703	192.3	198.031	328.988	164.173	9.79707
Ascl1	183.76	187.832	185.028	20.5317	25.0832	10.1715	5.35285	14.3533	11.2102	8.81673	8.51697	1.0342	0.496836	0.716556	185.54	18.5955	10.3055	8.66685	0.749198
Ddx5	182.056	145.175	160.424	173.056	212.652	169.657	161.395	167.95	160.869	100.97	109.842	102.851	143.288	95.6482	162.552	185.122	163.405	105.406	113.929
Snrpd1	181.481	165.354	177.046	128.223	141.62	101.625	89.4881	90.1194	98.3499	36.0228	41.0695	92.8673	37.184	81.0366	174.627	123.823	92.6525	38.5461	70.3626
Sod1	180.975	198.078	176.343	160.114	175.956	132.346	216.475	174.395	173.451	193.1	185.304	404.666	281.435	414.482	185.132	156.139	188.107	189.202	366.861
Nrep	180.556	161.333	169.114	560.979	587.694	506.234	426.255	435.54	456.261	67.6795	64.1753	21.2121	29.3276	23.4955	170.334	551.636	439.352	65.9274	24.6784
Mki67	180.392	177.298	188.396	46.5847	38.9727	15.7626	10.1762	19.2794	21.7989	6.4352	6.30202	0.179773	0.214095	0.162882	182.029	33.7733	17.0848	6.36861	0.185583
Cox8a	179.53	206.475	195.825	64.9271	73.0167	41.9126	99.1766	85.8339	86.8136	448.731	368.239	708.411	534.312	813.219	193.943	59.9521	90.608	408.485	685.314
Banf1	179.366	188.929	182.265	109.779	111.257	106.385	110.292	99.2915	110.915	60.0809	35.6328	61.8453	40.2095	61.5372	183.52	109.14	106.833	47.8569	54.5307
Slc25a5	178.621	202.291	178.302	57.5351	59.1039	45.994	58.9058	54.0637	50.3979	88.7585	86.5829	44.6646	78.6323	48.2779	186.405	54.211	54.4558	87.6707	57.1916
Sf3b2	178.552	181.616	179.202	126.006	102.92	115.876	108.677	110.767	119.276	85.572	82.5162	43.0233	64.424	44.525	179.79	114.934	112.906	84.0441	50.6574
Srsf7	177.248	180.203	181.192	141.02	142.662	132.971	108.038	134.451	124.984	40.641	44.3631	49.1406	55.7749	43.743	179.548	138.884	122.491	42.502	49.5528
Hnrnpa2b1	176.887	182.902	188.107	136.184	150.788	117.222	111.194	121.023	120.075	45.6045	48.2633	48.9938	41.6901	33.283	182.632	134.732	117.431	46.9339	41.3223
Mrfap1	176.207	194.443	185.038	65.0048	75.652	58.3465	93.8816	87.7106	86.9047	153.18	144.477	121.075	128.738	115.922	185.229	66.3344	89.499	148.829	121.912
Top2a	176.119	166.384	175.874	36.5338	24.5116	13.3357	10.9742	19.2569	21.1009	4.71827	4.6624	0.0843625	0.0430635	0.038218	172.792	24.7937	17.1107	4.69033	0.0552147
Nap1l4	176.111	178.385	173.74	114.458	86.0407	109.392	98.2507	99.8994	104.881	56.064	57.6595	28.6923	36.2408	35.2805	176.079	103.297	101.01	56.8617	33.4045
Ptma	175.901	133.894	182.202	59.3506	59.0811	68.8463	73.0085	72.4416	78.103	28.2383	29.2153	9.68628	32.5936	11.4693	163.999	62.426	74.5177	28.7268	17.9164
Gm17122	174.879	118.15	121.411	69.5123	100.715	49.7081	63.5462	53.0854	55.4291	36.0227	32.8858	39.3558	28.5782	42.2747	138.147	73.3117	57.3536	34.4542	36.7362
Rpl14	173.999	184.361	190.731	102.099	103.911	95.3942	86.3582	89.5028	81.8872	57.1174	54.931	248.594	69.045	267.941	183.03	100.468	85.916	56.0242	195.193
Tceb2	173.222	165.368	180.938	152.325	169.587	151.597	152.411	147.528	145.369	151.484	128.171	354.452	178.034	417.247	173.176	157.836	148.436	139.827	316.578
Hnrnpc	171.389	163.387	167.603	140.905	141.159	111.331	89.2397	89.7316	95.9767	47.951	49.5876	21.877	34.1353	46.5104	167.46	131.132	91.6493	48.7693	34.1742
Kpnb1	170.467	186.495	173.748	70.0039	61.2669	60.9499	49.8063	54.9793	56.0703	38.0356	37.7587	23.1458	27.0124	23.7019	176.903	64.0736	53.6186	37.8972	24.62
Rpl18a	169.106	187.849	190.571	261.893	278.731	233.048	155.847	180.799	171.729	86.2448	76.2779	125.212	74.113	165.561	182.509	257.891	169.458	81.2614	121.629
Rrm2	168.334	162.353	169.965	28.3351	26.5229	11.4652	11.7485	17.7579	16.2034	6.49115	4.32251	0.121762	0.290016	0.073538	166.884	22.1077	15.2366	5.40683	0.161772
Sae1	167.313	177.945	167.361	82.6613	77.7476	77.5958	73.5922	75.0052	79.5819	44.1933	46.0439	30.1223	43.4253	33.1711	170.873	79.3349	76.0598	45.1186	35.5729
Oaz1-ps	166.905	179.43	168.056	82.509	92.3146	71.8761	72.155	86.9945	86.6106	100.703	81.9517	28.5907	69.0052	42.3702	171.464	82.2333	81.9201	91.3274	46.6554
Ranbp1	163.48	149.292	133.362	39.6094	44.0661	29.2528	32.7573	37.369	41.563	17.3999	18.8776	15.8329	15.7881	15.3421	148.711	37.6427	37.2297	18.1387	15.6543
Hspa8	162.972	201.495	177.301	157.761	168.633	166.488	189.338	157.252	121.606	96.114	94.7594	280.43	185.571	301.092	180.59	164.294	156.065	95.4367	255.698
Txn1	162.569	159.712	150.86	69.0012	71.0942	56.9219	79.6067	66.8413	78.9327	52.1258	51.177	26.1367	28.7331	28.7551	157.714	65.6724	75.1269	51.6514	27.8749
Hmgb2	162.04	153.425	169.072	40.8061	36.7987	15.8391	15.6879	17.1968	18.2881	9.77277	7.7743	1.12136	0.515082	1.01597	161.512	31.148	17.0576	8.77353	0.884135
Ptprs	161.875	152.477	163.011	130.532	115.54	111.441	105.651	116.456	122.209	83.1607	79.0035	38.5466	35.836	28.8241	159.121	119.171	114.772	81.0821	34.4022
Tpm4	160.442	143.723	157.5	60.3716	65.6322	44.6772	41.9507	40.0503	44.1265	25.3937	22.1206	13.1686	11.5814	12.543	153.888	56.8937	42.0425	23.7572	12.431
Ipo5	160.252	172.22	157.012	66.361	66.3461	59.1367	58.693	59.3029	60.0933	27.5574	29.4876	12.427	16.4444	14.9826	163.161	63.9479	59.3631	28.5225	14.618
Atp5b	159.908	169.802	158.919	115.677	116.973	121.1	134.359	122.979	118.784	158.439	150.632	44.5727	112.916	52.976	162.877	117.916	125.374	154.535	70.155
Tmpo	158.706	161.391	164.652	55.0139	49.8627	35.0598	36.7989	49.3496	51.8908	8.60907	9.02096	3.68126	3.92439	3.73643	161.583	46.6455	46.0131	8.81501	3.7807
Ptov1	156.748	169.521	158.547	141.325	113.146	137.44	114.951	121.873	125.105	87.957	76.6065	83.165	50.4302	84.5782	161.605	130.637	120.643	82.2818	72.7245
Rrm1	156.679	152.815	155.523	46.2591	33.0455	23.1315	19.8691	25.6752	29.3131	10.403	10.3962	1.81254	3.54636	1.67645	155.006	34.1454	24.9525	10.3996	2.34512
Map1b	156.642	146.02	154.429	246.836	258.213	265.14	201.582	226.807	235.866	83.9009	103.074	32.69	47.2414	29.3183	152.364	256.73	221.418	93.4874	36.4166
Hint1	156.62	158.036	152.049	80.424	76.9396	74.0656	101.787	89.4527	93.3292	74.872	74.4141	88.0023	62.5926	110.434	155.568	77.1431	94.8564	74.643	87.0096
Gm9844	156.381	141.396	148.082	292.639	408.504	289.761	540.527	437.875	481.175	27.0204	28.7676	43.8791	21.9198	41.7298	148.62	330.301	486.526	27.894	35.8429
Mt3	155.19	163.099	143.521	52.4006	23.9997	26.6879	71.0922	54.4569	62.6891	330.396	292.035	602.325	276.932	697.981	153.937	34.3627	62.746	311.215	525.746
Nono	154.744	153.299	157.587	110.912	118.673	87.3891	65.1843	76.4024	74.6498	28.5168	29.456	16.0256	21.267	15.2457	155.21	105.658	72.0788	28.9864	17.5128
Rcc2	154.562	164.54	157.053	58.578	43.4719	45.4863	37.6332	44.0651	46.0983	32.2917	28.0094	21.5334	26.0212	16.8808	158.719	49.1787	42.5989	30.1506	21.4785
Dnajc9	154.536	157.481	155.838	66.6361	59.5691	53.2192	47.6336	53.1947	52.3335	18.3654	17.9147	26.1887	19.9323	25.0693	155.952	59.8081	51.0539	18.1401	23.7301
Tmsb10	154.333	132.309	101.07	153.934	195.537	140.062	233.01	198.588	205.895	85.6127	76.8367	40.5407	16.5679	43.7424	129.237	163.178	212.498	81.2247	33.617
Nt5dc2	153.898	163.5	161.253	43.1133	22.7167	26.7486	17.4618	20.0176	20.6762	14.8465	9.91635	3.00358	3.06611	2.52697	159.55	30.8595	19.3852	12.3814	2.86555
Hsp90aa1	151.501	125.995	130.417	86.3978	97.4119	92.1696	109.138	74.5903	94.0908	53.4875	64.7148	49.568	74.1881	52.1941	135.971	91.9931	92.6062	59.1012	58.6501
Cbx3-ps7	151.444	147.386	132.982	60.934	73.6248	36.6516	38.0129	46.3316	41.4084	33.7368	32.4191	10.1167	22.6086	8.67074	143.938	57.0701	41.9176	33.078	13.7987
Hspd1	149.913	156.025	153.536	77.5037	83.5404	66.8225	69.3432	63.3012	66.0207	52.2291	58.4703	31.306	50.3223	32.0575	153.158	75.9556	66.2217	55.3497	37.8953
Pea15a	149.447	162.03	160.941	70.6412	74.976	49.6718	85.4056	89.7283	82.2085	112.183	108.358	104.482	78.4429	123.619	157.472	65.0963	85.7808	110.27	102.181
Uba1	149.211	147.056	143.048	187.069	130.766	192.937	165.82	169.016	168.66	83.7694	85.9737	34.1749	45.4814	30.2245	146.438	170.257	167.832	84.8715	36.6269
Aes	148.488	142.823	145.878	160.114	126.763	156.799	166.123	155.443	156.444	221.646	213.671	546.607	331.188	605.438	145.73	147.892	159.337	217.659	494.411
Hmgn1	148.164	138.384	155.053	85.3325	85.1073	57.7985	62.2361	61.6824	66.4484	19.0293	16.9609	12.4748	21.0139	13.951	147.2	76.0794	63.4557	17.9951	15.8132
H2afv	147.976	139.181	158.061	57.5072	46.4936	29.8789	26.5745	36.1369	35.1094	22.7072	18.1508	20.1087	16.089	22.0881	148.406	44.6266	32.6069	20.429	19.4286
2010107E04Rik	147.522	127.248	148.372	169.922	120.624	187.745	143.719	148.563	133.129	130.657	110.798	172.848	219.925	222.545	141.047	159.43	141.804	120.728	205.106
Gm10076	145.134	150.174	141.857	282.017	289.945	249.837	554.734	413.098	440.399	70.8205	63.9794	76.2522	79.4444	106.835	145.722	273.933	469.41	67.3999	87.5106
Dpysl3	142.635	114.72	128.005	395.487	382.352	412.373	359.73	345.645	344.158	59.5691	66.7191	3.46229	3.53436	3.66585	128.453	396.737	349.844	63.1441	3.55417
Ftl1	141.865	143.834	177.823	174.679	204.031	125.323	135.107	116.675	139.594	114.571	93.9124	43.2608	43.3435	62.7615	154.507	168.011	130.458	104.242	49.7886
Pgk1	141.841	146.355	139.54	68.2493	68.5451	54.0477	58.6759	56.8205	55.5336	74.9573	78.6028	54.664	86.7077	66.6042	142.579	63.6141	57.01	76.7801	69.3253
U2af2	141.293	143.943	138.046	67.2959	72.4321	59.2398	62.4807	64.4174	69.4329	54.859	51.1488	38.9214	42.5119	30.8673	141.094	66.3226	65.4437	53.0039	37.4335
Npm1	140.346	148.149	149.144	121.612	137.186	109.367	86.2699	79.8875	100.497	32.175	36.5068	43.0966	29.8652	38.6731	145.88	122.722	88.885	34.3409	37.2117
Txnrd1	140.321	126.756	127.41	87.2833	78.8579	75.2527	60.4751	78.2095	80.0382	25.4911	26.0377	9.09919	20.5162	10.5654	131.496	80.4647	72.9076	25.7644	13.3936
Psmc1	140.092	142.509	134.899	100.799	101.792	82.2603	76.0256	81.1466	83.6068	66.792	67.0027	52.3986	80.6909	58.8257	139.167	94.9502	80.2596	66.8973	63.9717
Rnf187	139.373	146.181	132.908	107.038	117.185	105.257	147.727	130.972	141.8	180.129	159.981	96.8009	138.58	101.808	139.487	109.827	140.166	170.055	112.396
Rps5	138.914	140.109	140.957	163.506	142.29	174.263	131.836	129.269	127.264	50.806	45.1806	69.9108	43.9753	85.8482	139.993	160.02	129.456	47.9933	66.5781
Nap1l1	137.286	140.459	140.476	63.2937	64.1087	54.4619	56.3235	57.7882	60.2091	24.9866	28.9134	32.4773	39.2136	29.7735	139.407	60.6214	58.1069	26.95	33.8215
Cs	135.911	144.394	137.976	98.8623	117.512	100.311	106.882	99.8789	97.6125	124.769	121.875	78.8283	87.0071	92.1172	139.427	105.562	101.458	123.322	85.9842
[truncated: 15,241 more rows]
