# Supplementary material for: Transcriptional profiling reveals the transcription factor networks regulating the survival of striatal neurons
Source: Cell Death Dis. 2021 Mar 12;12(3):262. doi: 10.1038/s41419-021-03552-8 (PMC7955055; doi:10.1038/s41419-021-03552-8)
Supplement: Supplementary file 11 — Supplementary Table 2. DEGs identified and enriched between two adjacent time points [file 41419_2021_3552_MOESM11_ESM.xlsx]

## Sheet: E16.5_VS_E13.5
Supplementary Table 2. DEGs identified and enriched between two adjacent time points
Sheet1: A list of 4,902 genes (489 TFs) differentially expressed between E13.5 and E16.5 (FDR < 0.01, Log2FC > 1 or < -1).
GeneSymbol	TFs	Log2FC	logCPM	PValue	FDR	Regulation	DEGs
Neurod6	YES	10.8635	6.51376	4.12746e-183	6.18635e-179	UP	YES
Hbb-y	NO	-7.57655	8.05471	8.2342e-183	6.18635e-179	DOWN	YES
Tmem132b	NO	6.54015	6.59899	5.94501e-182	2.97766e-178	UP	YES
Syt4	NO	6.05715	7.75527	1.58465e-151	5.95273e-148	UP	YES
Rarb	YES	6.08792	6.96069	3.69694e-150	1.111e-146	UP	YES
Rxrg	YES	8.45038	7.15007	5.63385e-137	1.4109e-133	UP	YES
Tbr1	YES	7.38745	5.57699	1.10646e-133	2.3751e-130	UP	YES
Caln1	NO	11.1091	7.24647	1.06231e-131	1.99529e-128	UP	YES
Plxna4	NO	4.89158	7.5992	4.03635e-127	6.73892e-124	UP	YES
Rph3a	NO	6.43601	7.175	1.37117e-120	2.06031e-117	UP	YES
Ina	NO	4.00256	8.1669	1.99507e-116	2.72526e-113	UP	YES
Neurod2	YES	8.91239	5.40254	2.31736e-114	2.90172e-111	UP	YES
Dclk3	NO	7.65991	5.0674	5.65815e-111	6.53996e-108	UP	YES
Cacna1e	NO	6.05556	7.10988	8.48443e-111	9.10621e-108	UP	YES
Gpr85	NO	4.33222	6.30578	6.37121e-110	6.38226e-107	UP	YES
Chl1	NO	5.81214	7.18337	9.19059e-108	8.63112e-105	UP	YES
Cnr1	NO	4.57558	6.30167	6.66456e-107	5.89069e-104	UP	YES
Lrrc4c	NO	5.81127	5.26148	3.53717e-105	2.95275e-102	UP	YES
Adora1	NO	5.92525	4.97117	1.01911e-104	8.05952e-102	UP	YES
Robo2	NO	4.27685	8.64271	4.54699e-104	3.41616e-101	UP	YES
Sez6l	NO	5.02774	5.08388	6.49257e-103	4.64559e-100	UP	YES
Ptprt	NO	5.85661	6.15716	8.96469e-102	6.12288e-99	UP	YES
Strip2	NO	5.38806	5.42584	2.83459e-101	1.85185e-98	UP	YES
Nfasc	NO	3.58754	7.66943	3.8267e-100	2.39583e-97	UP	YES
Kcnh1	NO	7.54392	4.74375	3.25184e-99	1.95448e-96	UP	YES
Drd1	NO	7.91579	4.66392	9.05603e-99	5.23369e-96	UP	YES
Cntnap3	NO	8.98734	5.08658	1.00963e-97	5.61878e-95	UP	YES
Nsg2	NO	3.22821	9.69972	4.23993e-95	2.27533e-92	UP	YES
Myt1l	YES	4.30705	7.90621	2.41778e-94	1.25274e-91	UP	YES
Grm5	NO	8.59139	6.16031	1.29743e-93	6.4984e-91	UP	YES
Ikzf1	YES	5.38847	5.56544	1.83377e-92	8.88847e-90	UP	YES
Grin2b	NO	4.80028	7.26766	2.45571e-89	1.15311e-86	UP	YES
Trpc7	NO	6.29996	4.24001	3.56757e-89	1.62443e-86	UP	YES
Nav3	NO	3.76859	6.5855	3.05774e-88	1.35134e-85	UP	YES
Eef1a2	NO	5.80355	5.9837	1.50891e-87	6.47796e-85	UP	YES
Syt5	NO	4.66051	5.82532	1.53991e-86	6.42742e-84	UP	YES
Rgs17	NO	4.50977	5.32876	1.69806e-86	6.89598e-84	UP	YES
Fzd8	NO	-4.0217	6.76817	3.3154e-86	1.31098e-83	DOWN	YES
B230334C09Rik	NO	4.1892	6.4024	3.63257e-86	1.39956e-83	UP	YES
Gnal	NO	5.58583	7.65183	1.81139e-85	6.80449e-83	UP	YES
Prkar1b	NO	4.30586	6.19184	2.95142e-84	1.08166e-81	UP	YES
Plk2	NO	4.01651	7.76809	7.32018e-84	2.61888e-81	UP	YES
Gria1	NO	5.23002	6.47254	1.79749e-83	6.2812e-81	UP	YES
Ablim3	NO	7.41546	5.69082	2.5104e-83	8.56504e-81	UP	YES
Ntrk3	NO	3.55765	7.77587	2.56507e-83	8.56504e-81	UP	YES
Brinp1	NO	5.44292	6.21843	2.75778e-83	9.00835e-81	UP	YES
Gpr88	NO	5.72959	6.60122	5.2183e-83	1.6683e-80	UP	YES
Sult4a1	NO	4.0622	6.00988	5.3483e-83	1.67424e-80	UP	YES
Gpc4	NO	-4.15262	6.52245	1.07936e-82	3.30988e-80	DOWN	YES
Jph4	NO	4.67703	6.794	1.69893e-82	5.10564e-80	UP	YES
Fam84a	NO	3.02392	7.28933	2.15806e-82	6.35825e-80	UP	YES
Kirrel3	NO	4.44234	5.4371	3.28298e-82	9.48654e-80	UP	YES
Meg3	NO	3.33902	10.4711	4.58199e-82	1.29904e-79	UP	YES
Dlg2	NO	6.89976	6.15175	5.59506e-82	1.55688e-79	UP	YES
Ndrg4	NO	3.43276	6.49641	3.31746e-81	9.06329e-79	UP	YES
Frrs1l	NO	4.51362	5.51506	1.02991e-80	2.76347e-78	UP	YES
Tspan9	NO	3.26171	6.51091	2.02173e-80	5.32956e-78	UP	YES
Rab3c	NO	3.7053	7.45866	2.08715e-80	5.40715e-78	UP	YES
Hist1h2ao	YES	-7.55168	4.50803	2.47156e-80	6.29451e-78	DOWN	YES
Notch3	YES	-3.14751	7.27171	5.58525e-80	1.39873e-77	DOWN	YES
Elmod1	NO	5.13123	6.23611	6.76127e-80	1.66549e-77	UP	YES
Gm10282	NO	-4.01522	7.3157	6.99758e-79	1.6959e-76	DOWN	YES
Lin7a	NO	5.71128	5.50279	3.05716e-78	7.29157e-76	UP	YES
Dscam	NO	4.85628	5.52326	6.06021e-78	1.42282e-75	UP	YES
Vstm2a	NO	3.5303	6.07032	1.23927e-77	2.86481e-75	UP	YES
Tnik	NO	3.75188	6.03749	1.6827e-77	3.83095e-75	UP	YES
Gpr26	NO	6.7541	4.92456	4.12061e-77	9.24124e-75	UP	YES
Klhl29	NO	3.95151	6.48788	4.73167e-77	1.04556e-74	UP	YES
Amer3	NO	3.62778	5.53532	9.56658e-77	2.0833e-74	UP	YES
Tac1	NO	6.88418	6.1288	1.58863e-76	3.41011e-74	UP	YES
Ppp2r2c	NO	7.73057	5.443	1.85732e-76	3.93073e-74	UP	YES
Unc5d	NO	4.93567	5.38896	2.28931e-76	4.77767e-74	UP	YES
Gm16105	NO	3.93395	5.54583	3.61207e-76	7.43492e-74	UP	YES
Rapgef5	NO	4.02254	5.98175	9.25826e-76	1.87993e-73	UP	YES
Fblim1	NO	5.05335	4.66583	1.41814e-75	2.84119e-73	UP	YES
Sh3bp5	NO	3.22033	6.96905	1.86626e-75	3.68979e-73	UP	YES
Hecw1	NO	3.74294	6.60401	2.34841e-75	4.58276e-73	UP	YES
Scn9a	NO	5.27393	4.94869	4.48222e-75	8.63459e-73	UP	YES
St8sia3	NO	3.61729	6.13993	7.95706e-75	1.51345e-72	UP	YES
L1cam	NO	3.95945	7.95232	1.27026e-74	2.38587e-72	UP	YES
Tiam2	NO	3.32443	6.7446	1.80481e-74	3.34803e-72	UP	YES
Hba-x	NO	-6.51096	5.33786	1.85046e-74	3.39086e-72	DOWN	YES
Mturn	NO	3.04965	7.62035	2.09862e-74	3.75403e-72	UP	YES
Hes5	YES	-4.12971	6.07466	2.08076e-74	3.75403e-72	DOWN	YES
Lonrf2	NO	3.73576	6.72779	3.16278e-74	5.59106e-72	UP	YES
Clvs1	NO	3.88194	5.21175	3.39396e-74	5.92997e-72	UP	YES
Lypd1	NO	4.32727	5.78363	5.17753e-74	8.94226e-72	UP	YES
3110035E14Rik	NO	5.20408	4.47351	1.72253e-73	2.94123e-71	UP	YES
Frmd6	NO	3.11708	6.21635	5.11035e-73	8.62788e-71	UP	YES
Chd5	YES	3.89031	6.96621	5.71078e-73	9.53446e-71	UP	YES
Kcnq3	NO	3.47627	6.19894	1.24869e-71	2.06184e-69	UP	YES
Slc44a5	NO	4.58731	4.31149	1.4747e-71	2.40857e-69	UP	YES
Tenm2	NO	3.58898	7.10349	1.58801e-71	2.56574e-69	UP	YES
Cd200	NO	4.18334	5.91784	1.76945e-71	2.82849e-69	UP	YES
Stk32b	NO	3.97061	5.64703	2.02918e-71	3.20952e-69	UP	YES
Xpr1	NO	2.84353	9.06012	2.07428e-71	3.24668e-69	UP	YES
Sox3	YES	-4.59942	5.30831	4.23725e-71	6.56381e-69	DOWN	YES
Hk2	NO	-3.60221	5.59404	4.72711e-71	7.24791e-69	DOWN	YES
Gria2	NO	3.22323	8.7131	7.66552e-71	1.16346e-68	UP	YES
Stra6l	NO	4.53448	4.83198	2.63542e-70	3.95999e-68	UP	YES
Clmp	NO	2.87084	6.43931	2.7564e-70	4.10075e-68	UP	YES
Cntn5	NO	5.88816	4.03476	4.40025e-70	6.48217e-68	UP	YES
Pnmal2	NO	3.16373	7.01002	1.10864e-69	1.61732e-67	UP	YES
Slc17a6	NO	9.31778	4.1596	1.94065e-69	2.80387e-67	UP	YES
Map9	NO	2.91884	6.73652	2.12651e-69	3.04314e-67	UP	YES
Trim67	NO	3.00012	7.54746	2.23135e-69	3.16304e-67	UP	YES
Srgap1	NO	3.02955	7.52341	3.14682e-69	4.41908e-67	UP	YES
Glra2	NO	5.84351	4.26197	3.37967e-69	4.70212e-67	UP	YES
Cdh13	NO	6.07332	5.71407	1.62422e-68	2.23904e-66	UP	YES
Cdh8	NO	3.28646	7.46745	2.25151e-68	3.07557e-66	UP	YES
Syt16	NO	3.98939	5.51751	2.77236e-68	3.75293e-66	UP	YES
Shisa7	NO	4.37699	5.85962	5.11235e-68	6.85877e-66	UP	YES
Draxin	NO	3.0232	6.51457	1.35655e-67	1.80385e-65	UP	YES
Scn2a1	NO	4.30372	4.82175	4.98634e-67	6.57235e-65	UP	YES
Trank1	NO	7.9605	7.09093	5.88931e-67	7.69502e-65	UP	YES
BC024139	YES	5.8004	5.11938	9.2747e-67	1.20139e-64	UP	YES
Erc2	NO	3.34627	6.18584	9.95778e-67	1.27885e-64	UP	YES
Zfp36l1	YES	-3.11339	6.43974	1.16313e-66	1.48112e-64	DOWN	YES
Gramd1b	NO	3.72824	5.92992	1.46038e-66	1.844e-64	UP	YES
Gap43	NO	3.47695	8.04301	1.67494e-66	2.09731e-64	UP	YES
Fosl2	YES	5.7236	5.16786	4.25337e-66	5.28191e-64	UP	YES
Pde7b	NO	5.02507	5.1671	5.07519e-66	6.25081e-64	UP	YES
Spock1	NO	3.97486	4.88936	9.44218e-66	1.15348e-63	UP	YES
Ankrd12	NO	2.88719	6.95816	1.89663e-65	2.29829e-63	UP	YES
Kcng1	NO	5.63365	3.77617	1.92541e-65	2.3145e-63	UP	YES
Dnm3	NO	4.69796	5.3052	2.53958e-65	3.02854e-63	UP	YES
Gpr27	NO	4.10006	4.85347	2.85118e-65	3.37338e-63	UP	YES
Doc2b	NO	5.92395	4.34214	4.95608e-65	5.81797e-63	UP	YES
Tnr	NO	4.79383	5.0112	6.13646e-65	7.14779e-63	UP	YES
Camk2b	NO	7.39071	6.10654	1.86265e-64	2.15293e-62	UP	YES
Pla2g4e	NO	7.34087	3.3866	1.059e-63	1.2147e-61	UP	YES
Dgkk	NO	5.37295	4.5822	1.20691e-63	1.37387e-61	UP	YES
Lrrtm2	NO	3.74766	5.20871	1.80433e-63	2.03848e-61	UP	YES
Tmem130	NO	4.629	5.24414	2.8728e-63	3.2214e-61	UP	YES
Tunar	NO	5.29892	4.08683	1.32633e-62	1.47625e-60	UP	YES
Kif26b	NO	5.49641	5.4225	2.46716e-62	2.72585e-60	UP	YES
Mmp24	NO	3.05222	6.17767	3.09262e-62	3.39195e-60	UP	YES
Rasgef1b	NO	3.48775	6.49697	3.45058e-62	3.75713e-60	UP	YES
Pak6	NO	4.91754	4.86407	3.57725e-62	3.86704e-60	UP	YES
Apba1	NO	3.58871	6.07106	5.1922e-62	5.57271e-60	UP	YES
Gm26658	NO	5.6827	4.63583	5.90105e-62	6.2886e-60	UP	YES
Stmn2	NO	2.93783	8.9611	7.24699e-62	7.66854e-60	UP	YES
Zfp804a	NO	3.92504	4.72655	1.37611e-61	1.44597e-59	UP	YES
Fam65b	NO	3.32475	6.2842	3.96331e-61	4.1356e-59	UP	YES
Zfp599	NO	4.33312	3.76465	6.40519e-61	6.63754e-59	UP	YES
Rbms3	NO	3.64144	4.80949	1.13138e-60	1.16439e-58	UP	YES
Jakmip1	NO	6.07199	4.43605	1.25862e-60	1.28653e-58	UP	YES
Olig2	YES	-3.06846	6.1094	1.30233e-60	1.32221e-58	DOWN	YES
Cpne8	NO	5.83424	4.07781	1.31799e-60	1.32914e-58	UP	YES
Marchf4	NO	6.89894	4.08071	1.48938e-60	1.49197e-58	UP	YES
Ly6h	NO	4.36116	4.9368	2.00174e-60	1.99193e-58	UP	YES
Chrm1	NO	6.13093	3.93594	2.43312e-60	2.40527e-58	UP	YES
Rbfox3	YES	4.37362	4.17292	7.73073e-60	7.59228e-58	UP	YES
Csrnp3	YES	2.96848	7.60278	1.0517e-59	1.02616e-57	UP	YES
Ptprd	NO	2.69368	6.92916	1.30531e-59	1.26539e-57	UP	YES
Fndc1	NO	6.29969	4.7497	1.86674e-59	1.79805e-57	UP	YES
Gm26917	NO	-3.84164	5.09031	2.04524e-59	1.95744e-57	DOWN	YES
Gpr21	NO	4.25504	4.43392	2.91781e-59	2.77488e-57	UP	YES
Neurod1	YES	8.18751	3.76804	3.41353e-59	3.2259e-57	UP	YES
Lingo1	NO	4.19029	4.72761	5.4569e-59	5.12471e-57	UP	YES
Ajuba	NO	-3.86149	5.61878	7.099e-59	6.62544e-57	DOWN	YES
Reps2	NO	3.96232	5.19644	8.35929e-59	7.7535e-57	UP	YES
Rps6kl1	NO	4.884	3.80553	1.93372e-58	1.78258e-56	UP	YES
Enpp5	NO	2.90977	6.01203	2.23861e-58	2.05105e-56	UP	YES
Ppp1r1b	YES	6.75205	4.68817	2.27139e-58	2.06848e-56	UP	YES
Kcnd2	NO	3.3872	4.9421	3.00148e-58	2.71688e-56	UP	YES
Ano3	NO	5.73866	4.27041	3.04033e-58	2.73557e-56	UP	YES
Hmga2	YES	-4.81459	6.1273	5.05376e-58	4.52011e-56	DOWN	YES
Sstr2	NO	4.80786	4.89694	5.5215e-58	4.90923e-56	UP	YES
Fam78b	NO	3.34068	5.76478	1.32736e-57	1.17323e-55	UP	YES
Yap1	YES	-2.90128	6.41052	1.71035e-57	1.50291e-55	DOWN	YES
Ckb	NO	-2.76987	9.51807	3.33667e-57	2.91493e-55	DOWN	YES
Npy1r	NO	5.62211	2.96539	3.41493e-57	2.96606e-55	UP	YES
Rims1	NO	4.27577	4.52329	3.59727e-57	3.10647e-55	UP	YES
Scn1a	NO	3.97076	4.55226	3.72507e-57	3.19845e-55	UP	YES
Ttyh1	NO	-2.59737	7.14141	4.06832e-57	3.47333e-55	DOWN	YES
Fam49a	NO	3.05698	6.48845	4.79037e-57	4.06667e-55	UP	YES
Dnm1	NO	4.37854	5.84509	5.81041e-57	4.9049e-55	UP	YES
Cntn2	NO	4.38725	7.32427	8.07593e-57	6.77927e-55	UP	YES
Syngr1	NO	3.18432	5.67824	8.32798e-57	6.95201e-55	UP	YES
Ppp2r2b	NO	2.80294	6.12358	1.01173e-56	8.39906e-55	UP	YES
Tbc1d30	NO	3.33442	5.34933	1.1384e-56	9.3987e-55	UP	YES
Sgip1	NO	3.59468	5.87249	1.75102e-56	1.43775e-54	UP	YES
Oprm1	NO	10.0245	3.17578	3.24985e-56	2.65393e-54	UP	YES
Tenm1	NO	4.7854	4.39481	3.33933e-56	2.71226e-54	UP	YES
Pcsk2	NO	3.89169	5.28821	3.63098e-56	2.93328e-54	UP	YES
Tmem178b	NO	2.62995	6.7923	4.14706e-56	3.33228e-54	UP	YES
Celf5	NO	2.91977	7.33756	6.48437e-56	5.18267e-54	UP	YES
Tspyl3	NO	4.02329	4.38603	8.97595e-56	7.11156e-54	UP	YES
Rgcc	NO	-3.80038	5.13371	8.99238e-56	7.11156e-54	DOWN	YES
Srsf12	NO	4.87225	4.07961	1.26895e-55	9.98286e-54	UP	YES
Epha7	NO	3.66386	6.20745	1.53226e-55	1.19915e-53	UP	YES
Ppfia2	NO	3.5584	5.87144	1.70407e-55	1.3267e-53	UP	YES
Map3k9	NO	2.55934	6.60047	1.98229e-55	1.53536e-53	UP	YES
Asic1	NO	3.02949	6.39863	2.38064e-55	1.83444e-53	UP	YES
Olfm2	NO	4.04893	5.18416	2.69334e-55	2.0648e-53	UP	YES
Map2	NO	2.46885	9.62451	2.89164e-55	2.20557e-53	UP	YES
Gm26669	NO	-3.06507	5.62655	4.88973e-55	3.71076e-53	DOWN	YES
Lrrc7	NO	3.89275	5.3659	5.05821e-55	3.81933e-53	UP	YES
Peg12	NO	-3.69113	5.38845	7.61377e-55	5.72023e-53	DOWN	YES
Grid1	NO	3.70556	4.87898	8.23847e-55	6.15877e-53	UP	YES
Tcf7l1	YES	-3.74082	4.78565	8.39586e-55	6.24535e-53	DOWN	YES
Prdm8	YES	5.84185	3.50521	1.14335e-54	8.46304e-53	UP	YES
Igf2bp1	NO	-2.64436	7.53714	1.26962e-54	9.35163e-53	DOWN	YES
Nmnat2	NO	2.69628	6.63752	1.63737e-54	1.20015e-52	UP	YES
Crb2	NO	-3.88197	5.49132	1.8111e-54	1.32105e-52	DOWN	YES
Gng4	NO	5.24788	4.03744	2.23846e-54	1.62488e-52	UP	YES
Cacna1h	NO	3.09125	7.06744	2.27454e-54	1.64313e-52	UP	YES
Vax1	YES	-3.51215	5.16185	3.10018e-54	2.22887e-52	DOWN	YES
Reep1	NO	2.51593	7.31284	3.21296e-54	2.29895e-52	UP	YES
Pde4a	NO	4.76328	3.966	4.7391e-54	3.37487e-52	UP	YES
Pfkp	NO	4.20927	7.20705	5.05677e-54	3.5841e-52	UP	YES
Tmem200a	NO	3.41317	4.48936	5.25012e-54	3.70368e-52	UP	YES
Dchs2	NO	4.45924	3.75172	7.24343e-54	5.08597e-52	UP	YES
Kidins220	NO	2.39711	9.32147	8.14506e-54	5.69245e-52	UP	YES
Dnajc6	NO	3.97236	4.92574	9.14913e-54	6.36458e-52	UP	YES
Pcp4	NO	4.37328	4.42965	1.22147e-53	8.41919e-52	UP	YES
Foxo1	YES	3.52264	6.05825	1.21914e-53	8.41919e-52	UP	YES
Agap2	NO	3.69493	6.83751	1.94002e-53	1.33109e-51	UP	YES
Stmn4	NO	2.90842	7.41741	2.39938e-53	1.63878e-51	UP	YES
Gabra5	NO	8.19825	4.26206	2.41188e-53	1.63986e-51	UP	YES
Nexn	NO	4.67538	5.09499	3.90474e-53	2.63106e-51	UP	YES
Zcchc12	NO	2.73162	7.3353	3.90202e-53	2.63106e-51	UP	YES
Gm996	NO	5.55472	3.05692	5.10964e-53	3.42757e-51	UP	YES
Gpr39	NO	4.19813	4.96178	6.51649e-53	4.35186e-51	UP	YES
Diras2	NO	5.38497	3.18297	9.63136e-53	6.3863e-51	UP	YES
Slc7a4	NO	5.03547	3.35345	9.64788e-53	6.3863e-51	UP	YES
Tmem59l	NO	6.85609	3.26382	1.22594e-52	8.07939e-51	UP	YES
Arpp21	NO	7.22108	6.154	1.34816e-52	8.84607e-51	UP	YES
Bhlhe22	YES	5.88211	3.4007	1.40445e-52	9.17535e-51	UP	YES
Dtna	NO	4.01703	4.1791	1.87448e-52	1.21931e-50	UP	YES
Lgr4	NO	-3.2237	5.02524	2.16562e-52	1.40261e-50	DOWN	YES
Rbfox1	NO	3.59172	6.05989	2.3016e-52	1.48429e-50	UP	YES
Ids	NO	2.73669	7.53316	2.4831e-52	1.59449e-50	UP	YES
Slc1a1	NO	4.79167	4.0383	2.66305e-52	1.70276e-50	UP	YES
Gm27000	NO	3.23806	5.90137	3.40505e-52	2.16426e-50	UP	YES
Myo10	NO	-2.89298	7.65119	3.41361e-52	2.16426e-50	DOWN	YES
Prkca	NO	2.83439	6.24415	6.30491e-52	3.98057e-50	UP	YES
Kif5a	NO	2.44839	7.99097	8.18546e-52	5.14623e-50	UP	YES
Ccnd1	YES	-3.13016	8.06201	8.6081e-52	5.38939e-50	DOWN	YES
Plcb1	NO	3.38023	5.22968	9.23871e-52	5.7602e-50	UP	YES
Serpini1	NO	2.68197	5.39115	1.31192e-51	8.1458e-50	UP	YES
Egfr	NO	4.31826	3.46327	1.92449e-51	1.19002e-49	UP	YES
Cntn1	NO	6.1579	5.07913	2.26147e-51	1.39266e-49	UP	YES
Scn3a	NO	2.6925	6.84314	2.3623e-51	1.44881e-49	UP	YES
Ngef	NO	5.7855	5.42332	2.86377e-51	1.74923e-49	UP	YES
Sparcl1	NO	2.6376	6.19766	4.0036e-51	2.43555e-49	UP	YES
Nyap2	NO	4.13148	4.57724	4.80786e-51	2.91302e-49	UP	YES
Reep5	NO	2.67425	6.80341	5.74633e-51	3.46764e-49	UP	YES
Iqsec3	NO	4.10686	4.94266	6.62094e-51	3.97945e-49	UP	YES
Khsrp	YES	-2.14473	8.30433	6.70535e-51	4.01413e-49	DOWN	YES
Golga7b	NO	4.8085	3.80213	7.40049e-51	4.41269e-49	UP	YES
H1fx	NO	-3.37213	7.07578	9.66664e-51	5.74114e-49	DOWN	YES
Mef2c	YES	3.82212	5.20389	1.33226e-50	7.8813e-49	UP	YES
Mcm2	YES	-3.27091	8.0286	1.33916e-50	7.89106e-49	DOWN	YES
Unc79	NO	2.41821	6.7238	2.4854e-50	1.45881e-48	UP	YES
Adcy1	NO	4.74575	6.8276	2.94033e-50	1.71912e-48	UP	YES
Lrfn5	NO	5.31131	3.72998	6.11597e-50	3.56196e-48	UP	YES
Cdt1	NO	-3.52834	5.87088	9.13942e-50	5.30228e-48	DOWN	YES
Mybl2	YES	-3.16869	6.16013	1.21375e-49	7.01455e-48	DOWN	YES
Gng7	NO	3.78342	6.20399	1.32075e-49	7.60369e-48	UP	YES
Grb10	NO	-3.22297	9.3226	1.62232e-49	9.30418e-48	DOWN	YES
Nalcn	NO	3.97275	5.24689	1.64526e-49	9.39988e-48	UP	YES
Kif21b	NO	2.27515	9.26499	1.99398e-49	1.1349e-47	UP	YES
Cyr61	NO	-3.43861	5.09718	2.28565e-49	1.29601e-47	DOWN	YES
Id2	YES	2.96562	4.77799	2.5352e-49	1.4321e-47	UP	YES
Grip2	NO	4.04471	5.01079	2.62095e-49	1.475e-47	UP	YES
Ung	YES	-3.0614	5.09112	2.91926e-49	1.63675e-47	DOWN	YES
Caskin2	NO	-2.54967	5.82983	3.25715e-49	1.8194e-47	DOWN	YES
Sema5b	NO	-2.51076	7.00409	3.42283e-49	1.90487e-47	DOWN	YES
Sv2a	NO	2.99994	6.52395	6.20362e-49	3.43969e-47	UP	YES
Gm4675	NO	-3.52281	4.33842	6.64049e-49	3.66838e-47	DOWN	YES
Cacna1b	NO	3.27823	6.4393	6.76947e-49	3.72593e-47	UP	YES
Phactr1	NO	2.74005	6.98775	1.16399e-48	6.38325e-47	UP	YES
Fgfr2	NO	-2.70501	7.12926	1.3215e-48	7.2207e-47	DOWN	YES
B4galnt1	NO	3.54586	4.53787	2.2883e-48	1.2458e-46	UP	YES
Hadh	NO	-2.85306	5.15743	2.38974e-48	1.29632e-46	DOWN	YES
Sema3c	NO	2.91539	5.34917	2.63568e-48	1.42459e-46	UP	YES
Rgs8	NO	2.48153	6.48185	2.65552e-48	1.43017e-46	UP	YES
Efhd2	NO	-2.46215	7.05997	2.69815e-48	1.44794e-46	DOWN	YES
Ebf1	YES	2.71229	8.02645	3.46639e-48	1.85359e-46	UP	YES
Igsf3	NO	2.28323	6.77939	3.66509e-48	1.95289e-46	UP	YES
Rad51	YES	-2.79706	5.74716	3.80325e-48	2.01935e-46	DOWN	YES
Six5	YES	-3.4669	4.46317	5.96596e-48	3.15649e-46	DOWN	YES
Napb	NO	2.53863	5.88039	6.89879e-48	3.63723e-46	UP	YES
Lrp2	NO	-4.10138	4.37813	9.91537e-48	5.20938e-46	DOWN	YES
Tmeff2	NO	3.66639	4.08367	1.02871e-47	5.38583e-46	UP	YES
Ntm	NO	3.10663	6.14357	1.53387e-47	8.00277e-46	UP	YES
Cttnbp2	NO	2.61257	5.87942	1.63871e-47	8.52015e-46	UP	YES
Pak7	NO	2.55682	5.52117	2.29736e-47	1.19035e-45	UP	YES
Psd2	NO	2.35422	6.57723	2.33481e-47	1.2056e-45	UP	YES
Ppp1r16b	YES	4.60332	5.45266	2.3435e-47	1.20594e-45	UP	YES
Sh3gl2	NO	3.96865	4.16449	3.09336e-47	1.58637e-45	UP	YES
Reln	NO	5.24397	6.94575	3.38563e-47	1.73036e-45	UP	YES
Susd4	NO	3.96169	4.568	3.63691e-47	1.85248e-45	UP	YES
Ank3	NO	2.95111	7.82648	4.09763e-47	2.0801e-45	UP	YES
Npas4	YES	4.27363	3.36532	4.45177e-47	2.25227e-45	UP	YES
Galntl6	NO	5.75597	3.26799	4.63115e-47	2.33516e-45	UP	YES
Syt1	YES	2.898	6.02058	6.90415e-47	3.46963e-45	UP	YES
Hpcal4	NO	8.60089	3.39484	8.12098e-47	4.06753e-45	UP	YES
Dll3	NO	-3.14912	5.36276	8.68942e-47	4.33778e-45	DOWN	YES
Grin1	YES	5.63157	4.27825	9.03514e-47	4.49543e-45	UP	YES
Pacsin1	NO	4.51822	3.82327	9.20785e-47	4.56624e-45	UP	YES
Dusp26	NO	4.57766	4.28247	9.42696e-47	4.65952e-45	UP	YES
Mtss1	NO	2.32888	7.03102	9.57715e-47	4.71824e-45	UP	YES
Negr1	NO	2.79142	5.06736	1.08326e-46	5.3193e-45	UP	YES
Map6	NO	2.54266	7.26611	1.13873e-46	5.57349e-45	UP	YES
Sox21	YES	-3.51866	6.56931	1.4702e-46	7.17249e-45	DOWN	YES
Actl6b	NO	3.18663	6.21835	1.82307e-46	8.86519e-45	UP	YES
Gria4	NO	3.02524	5.21105	1.89048e-46	9.16332e-45	UP	YES
Fam155a	NO	3.28581	4.53499	2.52523e-46	1.22007e-44	UP	YES
Dtl	NO	-2.9365	6.66935	2.74871e-46	1.32378e-44	DOWN	YES
Gfra4	NO	6.19951	2.59494	2.8258e-46	1.35657e-44	UP	YES
Alyref	YES	-2.15369	7.43276	3.28106e-46	1.5701e-44	DOWN	YES
Vsnl1	NO	6.47691	3.97683	3.67276e-46	1.75197e-44	UP	YES
D430019H16Rik	NO	2.21919	8.48334	3.81134e-46	1.81232e-44	UP	YES
Snap25	NO	2.83226	5.9336	4.26797e-46	2.02304e-44	UP	YES
Brs3	NO	9.71937	2.85491	4.8288e-46	2.28169e-44	UP	YES
Elmo1	NO	2.49367	6.32135	8.07994e-46	3.80593e-44	UP	YES
Gm26702	NO	5.76998	3.43712	1.18886e-45	5.58243e-44	UP	YES
Galnt9	NO	5.04734	3.62422	1.34021e-45	6.27353e-44	UP	YES
Nacad	NO	2.50058	6.42089	1.39221e-45	6.49668e-44	UP	YES
Lppr4	NO	3.86983	4.69156	1.44268e-45	6.71136e-44	UP	YES
Msi1	NO	-2.25186	8.5541	1.47298e-45	6.83116e-44	DOWN	YES
Cdc6	NO	-2.92696	5.63781	2.05453e-45	9.4989e-44	DOWN	YES
Hivep3	YES	2.6941	5.08362	2.08989e-45	9.63272e-44	UP	YES
Mapk10	NO	2.31859	7.2154	2.17387e-45	9.98918e-44	UP	YES
Zfp558	NO	2.48544	5.42553	2.50798e-45	1.14893e-43	UP	YES
Slc35d3	NO	5.86645	3.02806	2.54627e-45	1.16292e-43	UP	YES
Rnf152	NO	3.67459	4.04593	3.08701e-45	1.40562e-43	UP	YES
Gabbr2	NO	6.06261	3.5553	3.09839e-45	1.40654e-43	UP	YES
Gm20421	NO	-4.08861	4.02331	3.11527e-45	1.40994e-43	DOWN	YES
Fbll1	NO	4.19154	3.00531	3.49659e-45	1.57777e-43	UP	YES
Prkcz	NO	2.78556	5.45231	3.81476e-45	1.71619e-43	UP	YES
Lfng	NO	-2.88434	4.87921	4.72866e-45	2.12098e-43	DOWN	YES
Alpl	NO	-3.18659	4.41873	5.65657e-45	2.52963e-43	DOWN	YES
Fgf14	NO	3.46615	4.20674	7.3461e-45	3.27544e-43	UP	YES
Wdr76	YES	-2.91933	5.7424	1.15706e-44	5.14376e-43	DOWN	YES
Hat1	NO	-2.56489	7.13269	1.22517e-44	5.4305e-43	DOWN	YES
Eomes	YES	7.12541	4.71089	1.40374e-44	6.20369e-43	UP	YES
Rnf112	NO	4.52439	4.64175	1.55875e-44	6.86856e-43	UP	YES
Drp2	NO	3.3646	6.16717	1.68764e-44	7.41477e-43	UP	YES
Runx1t1	YES	2.79423	6.40688	1.90104e-44	8.32802e-43	UP	YES
Mtus2	NO	3.38869	4.30931	2.95078e-44	1.28891e-42	UP	YES
Lamb2	NO	-2.77188	5.69447	3.22496e-44	1.40458e-42	DOWN	YES
Serpine2	NO	4.50787	4.83741	3.36066e-44	1.45946e-42	UP	YES
Nsg1	NO	2.2518	8.15761	3.42222e-44	1.48191e-42	UP	YES
Dut	NO	-2.4398	7.05517	4.18627e-44	1.80756e-42	DOWN	YES
Mblac2	NO	3.07075	4.30489	4.42585e-44	1.90553e-42	UP	YES
Erbb4	NO	2.84624	5.97264	5.15958e-44	2.21508e-42	UP	YES
Cadm3	NO	2.58601	6.81018	5.60772e-44	2.40061e-42	UP	YES
Ildr2	NO	-3.99534	7.02993	5.8598e-44	2.5014e-42	DOWN	YES
Pcdh17	NO	4.10107	6.54832	6.37088e-44	2.71186e-42	UP	YES
Pde4b	NO	3.25736	5.59956	7.72873e-44	3.27132e-42	UP	YES
Hivep2	YES	2.99349	5.36569	7.71961e-44	3.27132e-42	UP	YES
Wee1	NO	-2.94867	5.52032	7.96656e-44	3.36252e-42	DOWN	YES
Sox9	YES	-2.16219	6.71457	8.69882e-44	3.6613e-42	DOWN	YES
Notch1	YES	-2.92008	8.87748	8.91569e-44	3.7421e-42	DOWN	YES
Dusp8	NO	2.45494	6.65389	8.96925e-44	3.7541e-42	UP	YES
Mllt11	NO	2.29908	8.24938	1.0956e-43	4.5729e-42	UP	YES
Fn1	NO	-2.1246	7.61282	1.13791e-43	4.73635e-42	DOWN	YES
Abr	NO	2.18008	8.40467	1.15765e-43	4.80521e-42	UP	YES
Lamc2	NO	6.16372	2.85952	1.23799e-43	5.12452e-42	UP	YES
Gm14133	NO	7.79703	2.57063	1.25483e-43	5.17997e-42	UP	YES
AI593442	NO	5.67453	3.70469	1.29097e-43	5.31456e-42	UP	YES
Arhgef9	NO	2.27811	6.69222	1.35412e-43	5.54967e-42	UP	YES
Gsx2	YES	-3.13687	5.20068	1.35547e-43	5.54967e-42	DOWN	YES
Hells	NO	-2.73259	6.99521	1.38279e-43	5.64614e-42	DOWN	YES
Shank1	NO	3.02889	6.67399	1.41271e-43	5.75267e-42	UP	YES
Dmtn	NO	5.71717	4.38722	1.60335e-43	6.49378e-42	UP	YES
Nucks1	YES	-1.9932	8.89681	1.60207e-43	6.49378e-42	DOWN	YES
Tnc	NO	3.38919	6.65312	1.82037e-43	7.3529e-42	UP	YES
Diras1	NO	2.96427	4.55136	2.45271e-43	9.88056e-42	UP	YES
Lmo1	YES	-3.09765	4.92585	2.53484e-43	1.01841e-41	DOWN	YES
Rusc1	NO	2.3052	6.02099	2.74695e-43	1.10068e-41	UP	YES
Cdo1	NO	3.14918	4.78498	2.92396e-43	1.1685e-41	UP	YES
Gpr149	NO	7.99177	2.76751	3.38778e-43	1.34669e-41	UP	YES
Atp1a3	NO	3.38792	7.21705	3.38352e-43	1.34669e-41	UP	YES
Trim46	NO	2.7719	6.22482	3.4128e-43	1.35305e-41	UP	YES
Epha8	NO	6.57335	3.5288	3.45542e-43	1.36635e-41	UP	YES
Pclo	NO	3.23229	6.5936	3.47913e-43	1.37211e-41	UP	YES
Syp	NO	2.5486	6.53128	4.30599e-43	1.69376e-41	UP	YES
Rnf150	NO	2.47386	5.33587	4.76494e-43	1.8694e-41	UP	YES
Dlx2	YES	-2.91592	8.48725	5.68246e-43	2.22356e-41	DOWN	YES
Ano4	NO	4.13109	3.1371	7.25067e-43	2.82983e-41	UP	YES
Col25a1	NO	5.66927	4.52844	7.5203e-43	2.92746e-41	UP	YES
Rpa2	YES	-2.24443	6.2396	8.27399e-43	3.21253e-41	DOWN	YES
Car11	NO	5.43488	5.00963	8.42528e-43	3.26284e-41	UP	YES
Aplp1	NO	2.51307	8.09009	8.84466e-43	3.41645e-41	UP	YES
Gabrg2	NO	2.64018	5.0955	9.40877e-43	3.62503e-41	UP	YES
Tfap2d	YES	9.63299	2.77273	1.05177e-42	4.04193e-41	UP	YES
Gabrb3	NO	2.54599	6.8578	1.20116e-42	4.60423e-41	UP	YES
Atf5	YES	-2.56168	5.7527	1.28215e-42	4.9022e-41	DOWN	YES
Slitrk3	NO	2.44043	5.24635	1.42848e-42	5.44781e-41	UP	YES
Eno2	NO	3.92572	5.24853	1.47101e-42	5.5958e-41	UP	YES
Mcm5	YES	-2.51045	7.57128	1.53916e-42	5.84026e-41	DOWN	YES
Ndst3	NO	2.5575	4.93076	1.82119e-42	6.89299e-41	UP	YES
Sap30	YES	-2.39513	5.74694	1.92347e-42	7.26182e-41	DOWN	YES
Dclk1	NO	2.03299	8.6273	2.09376e-42	7.88491e-41	UP	YES
Dtx1	YES	2.34239	5.85394	2.62732e-42	9.86951e-41	UP	YES
Shisa2	NO	-3.48246	6.57081	2.67084e-42	1.0008e-40	DOWN	YES
Cyb561	NO	4.80765	2.85111	3.24476e-42	1.21283e-40	UP	YES
Prr18	NO	3.58611	4.02312	3.61485e-42	1.34781e-40	UP	YES
Spock2	NO	2.54649	7.29489	3.70614e-42	1.37843e-40	UP	YES
H2afx	YES	-3.05573	7.55343	3.93643e-42	1.46047e-40	DOWN	YES
Dscaml1	NO	2.3645	6.26516	4.87246e-42	1.80329e-40	UP	YES
Tmtc1	NO	5.48792	4.16252	6.76848e-42	2.49885e-40	UP	YES
Chgb	YES	2.7326	4.88125	7.78172e-42	2.86589e-40	UP	YES
Luzp2	NO	3.78244	4.02894	8.07023e-42	2.96487e-40	UP	YES
Ednrb	NO	-2.3685	6.70714	9.09645e-42	3.33374e-40	DOWN	YES
Ppp1r13b	YES	3.2733	5.26759	1.37719e-41	5.03495e-40	UP	YES
Adgrv1	NO	-2.83976	7.00535	1.4609e-41	5.32805e-40	DOWN	YES
Slc30a10	NO	3.21189	4.11745	1.50806e-41	5.4867e-40	UP	YES
Begain	NO	3.16005	5.15654	1.74851e-41	6.34617e-40	UP	YES
2900079G21Rik	NO	6.9801	2.51675	1.76848e-41	6.40319e-40	UP	YES
Rasgrf1	NO	10.2694	3.42297	1.87534e-41	6.77375e-40	UP	YES
Prrt1	NO	4.44888	3.10631	2.14888e-41	7.74319e-40	UP	YES
Snap91	NO	3.32443	6.10892	2.48635e-41	8.93777e-40	UP	YES
Prkce	NO	3.08277	6.04361	2.54926e-41	9.14206e-40	UP	YES
Tcp11l2	NO	3.19758	4.21374	2.864e-41	1.02463e-39	UP	YES
Usp1	NO	-2.27765	7.36236	4.45076e-41	1.58853e-39	DOWN	YES
Cdk5r1	NO	1.94828	8.57207	4.78981e-41	1.70549e-39	UP	YES
Zcchc18	NO	2.20271	6.83626	5.16242e-41	1.83382e-39	UP	YES
Lhx6	YES	3.27351	5.38673	5.54721e-41	1.96586e-39	UP	YES
Inhba	NO	9.36763	2.49445	6.14151e-41	2.17135e-39	UP	YES
Col18a1	NO	-2.65504	5.43043	6.36561e-41	2.2453e-39	DOWN	YES
Ccne1	NO	-2.92243	4.68154	6.49295e-41	2.28485e-39	DOWN	YES
Ldb2	YES	3.2161	5.60606	7.01001e-41	2.46104e-39	UP	YES
Cdh12	NO	4.74151	2.77687	7.62741e-41	2.67155e-39	UP	YES
Scamp1	NO	2.0782	6.60816	7.66903e-41	2.67988e-39	UP	YES
Itga6	NO	-2.42808	5.77102	8.15283e-41	2.84233e-39	DOWN	YES
Lingo2	NO	5.56764	3.71015	1.0415e-40	3.6226e-39	UP	YES
St6galnac5	NO	2.3767	5.67359	1.06011e-40	3.67879e-39	UP	YES
Myo16	NO	2.70384	5.42016	1.20822e-40	4.1831e-39	UP	YES
Cacna1d	NO	4.20641	4.32846	1.40377e-40	4.84898e-39	UP	YES
Nkain3	NO	3.34038	3.61098	1.41162e-40	4.86492e-39	UP	YES
Lppr1	NO	3.63515	4.10499	1.68259e-40	5.78549e-39	UP	YES
Rimkla	NO	2.42805	5.64037	1.74764e-40	5.99546e-39	UP	YES
1500035N22Rik	NO	9.06141	2.18822	1.78763e-40	6.11865e-39	UP	YES
Shmt1	NO	-2.61939	5.53078	1.80189e-40	6.15346e-39	DOWN	YES
Lbr	NO	-2.40853	6.88084	1.87454e-40	6.38705e-39	DOWN	YES
Nyap1	NO	2.17645	6.46897	2.01557e-40	6.83654e-39	UP	YES
Lhx2	YES	-3.26831	7.22993	2.01422e-40	6.83654e-39	DOWN	YES
Ascl1	YES	-3.36465	8.01755	2.03548e-40	6.88854e-39	DOWN	YES
St8sia3os	NO	3.69391	3.44155	2.19382e-40	7.40773e-39	UP	YES
Kcnk5	NO	-3.78596	3.80338	2.32957e-40	7.84845e-39	DOWN	YES
Sfxn3	NO	2.34038	5.92468	2.40007e-40	8.06788e-39	UP	YES
Rgs4	NO	4.11052	4.85367	2.62105e-40	8.79105e-39	UP	YES
Gm9008	NO	-6.17264	3.23106	2.88606e-40	9.65833e-39	DOWN	YES
Gadd45g	NO	-2.95684	6.0552	3.34065e-40	1.11548e-38	DOWN	YES
Camsap3	NO	2.3303	5.96417	3.5778e-40	1.19202e-38	UP	YES
Tacc3	NO	-2.74013	6.78731	3.91462e-40	1.30135e-38	DOWN	YES
Nkx2-3	YES	-3.09563	4.76636	4.44252e-40	1.47358e-38	DOWN	YES
Ptpru	NO	-2.78581	6.48814	4.64433e-40	1.53713e-38	DOWN	YES
Adarb2	NO	2.62108	5.19303	5.44629e-40	1.79859e-38	UP	YES
Orai2	NO	2.66104	4.91029	6.23919e-40	2.05592e-38	UP	YES
Spdl1	NO	-2.63035	5.16575	6.90702e-40	2.271e-38	DOWN	YES
Trip6	YES	-2.70978	4.66167	8.12257e-40	2.66484e-38	DOWN	YES
Tceal6	NO	3.41953	3.6611	9.98469e-40	3.26863e-38	UP	YES
Trim9	NO	2.66142	4.91671	1.34112e-39	4.3808e-38	UP	YES
Bub1	NO	-2.57136	6.71942	1.56472e-39	5.10012e-38	DOWN	YES
Chaf1a	NO	-2.5212	6.87736	1.82478e-39	5.93488e-38	DOWN	YES
Otof	NO	11.2744	4.46981	2.03067e-39	6.59024e-38	UP	YES
Adap1	NO	5.10071	3.89136	2.07327e-39	6.71398e-38	UP	YES
Sptbn4	NO	5.23596	4.59599	2.11821e-39	6.84477e-38	UP	YES
Hn1l	NO	-2.30755	7.6218	2.21342e-39	7.13708e-38	DOWN	YES
Lrrn3	NO	2.05254	6.08446	2.28492e-39	7.35186e-38	UP	YES
Cbln2	NO	5.20152	2.56034	2.82021e-39	9.0548e-38	UP	YES
Adrbk2	NO	2.71403	4.19807	3.00504e-39	9.62768e-38	UP	YES
Sema6b	NO	3.3576	4.72586	3.04496e-39	9.73479e-38	UP	YES
D430041D05Rik	NO	2.67584	6.28088	4.0874e-39	1.30398e-37	UP	YES
Slco1c1	NO	3.11413	4.34309	4.26301e-39	1.35425e-37	UP	YES
Gng2	NO	2.14601	8.95708	4.25532e-39	1.35425e-37	UP	YES
Topbp1	YES	-2.16707	8.03341	5.10054e-39	1.61689e-37	DOWN	YES
Apbb2	NO	2.04579	6.55353	5.21197e-39	1.64874e-37	UP	YES
Rab3a	NO	2.35074	5.85868	5.69562e-39	1.79795e-37	UP	YES
Plekha7	NO	-2.46125	5.31895	6.98047e-39	2.19892e-37	DOWN	YES
Slc7a14	NO	3.99668	4.3789	8.50347e-39	2.67308e-37	UP	YES
Tspyl4	NO	1.95681	7.43559	9.32414e-39	2.92494e-37	UP	YES
Tcf7l2	YES	-3.38464	4.14937	9.56331e-39	2.99371e-37	DOWN	YES
Sorbs2	NO	2.14769	6.60671	9.78329e-39	3.05621e-37	UP	YES
Ica1l	NO	2.56416	5.06245	9.94186e-39	3.0993e-37	UP	YES
Kctd8	NO	8.04948	2.82324	1.03793e-38	3.22897e-37	UP	YES
Fbln1	NO	-2.4425	5.79703	1.13675e-38	3.52909e-37	DOWN	YES
Tjp2	NO	-2.39001	5.9942	1.19217e-38	3.69352e-37	DOWN	YES
Pcnxl2	NO	2.91037	4.22026	1.20563e-38	3.72752e-37	UP	YES
Cdca7l	NO	-2.74398	4.89084	1.26875e-38	3.91462e-37	DOWN	YES
Gm10184	NO	-2.43478	6.06706	1.50207e-38	4.62502e-37	DOWN	YES
Dll1	NO	-2.03075	6.77031	1.53069e-38	4.70352e-37	DOWN	YES
Sez6l2	NO	2.86105	5.49298	1.55715e-38	4.77506e-37	UP	YES
Grm3	NO	6.12677	3.6352	1.69275e-38	5.18031e-37	UP	YES
Nav2	NO	3.28329	5.02703	1.77455e-38	5.4196e-37	UP	YES
Pold1	NO	-2.77939	6.34049	1.97997e-38	6.03468e-37	DOWN	YES
Ksr2	NO	2.43796	4.66536	2.03913e-38	6.20244e-37	UP	YES
Cacng2	NO	3.38536	4.00062	2.59641e-38	7.88156e-37	UP	YES
Iqgap3	NO	-2.65909	6.09569	2.95032e-38	8.93781e-37	DOWN	YES
E2f2	YES	-3.12257	5.95571	3.09645e-38	9.36163e-37	DOWN	YES
Nr2e1	YES	-3.55637	7.67377	3.51938e-38	1.06189e-36	DOWN	YES
Apc	YES	1.87927	8.47216	3.57942e-38	1.07784e-36	UP	YES
Rcan2	NO	3.11263	4.31667	3.79699e-38	1.14107e-36	UP	YES
Bard1	YES	-3.11804	5.22092	4.05392e-38	1.21585e-36	DOWN	YES
Celf4	NO	2.02258	7.23102	4.29946e-38	1.28693e-36	UP	YES
Hcn4	NO	2.77853	4.24595	4.40461e-38	1.31578e-36	UP	YES
Dmxl2	NO	2.25864	7.0948	5.55133e-38	1.65505e-36	UP	YES
Add3	NO	-2.21632	5.89725	5.83589e-38	1.73644e-36	DOWN	YES
Lrrtm3	NO	4.1859	3.05147	5.93894e-38	1.76361e-36	UP	YES
Arhgap19	NO	-2.45049	6.61787	6.84567e-38	2.02886e-36	DOWN	YES
Slc35f3	NO	7.63157	2.40116	6.9901e-38	2.06758e-36	UP	YES
Syngr3	NO	2.79235	4.97483	7.55777e-38	2.2311e-36	UP	YES
Cenpm	NO	-2.91463	4.43948	7.7508e-38	2.2836e-36	DOWN	YES
Necab2	NO	-3.14736	4.5266	8.11809e-38	2.38713e-36	DOWN	YES
Tmcc1	NO	-1.97434	9.30827	8.28391e-38	2.43113e-36	DOWN	YES
Gm26906	NO	2.71505	5.35812	1.05422e-37	3.08787e-36	UP	YES
Fbxo41	NO	2.74855	5.15341	1.17189e-37	3.42583e-36	UP	YES
Hspa12a	NO	2.45007	6.24449	1.21127e-37	3.5341e-36	UP	YES
Pde10a	NO	3.63241	6.54281	1.32247e-37	3.85104e-36	UP	YES
Gm38287	NO	-2.52438	5.94278	1.43474e-37	4.16991e-36	DOWN	YES
Atp2b4	NO	2.15978	6.04558	1.56561e-37	4.54147e-36	UP	YES
Snap47	NO	2.00545	6.71166	2.04956e-37	5.93385e-36	UP	YES
Spsb4	NO	-2.6148	4.99911	2.19802e-37	6.35143e-36	DOWN	YES
2900011O08Rik	NO	2.54388	6.12175	2.38708e-37	6.88452e-36	UP	YES
Mppe1	NO	3.58926	4.09027	2.44198e-37	7.02935e-36	UP	YES
Gatad2a	NO	-1.88424	6.75757	3.46116e-37	9.92753e-36	DOWN	YES
Pdlim1	YES	-3.41021	3.96698	3.46201e-37	9.92753e-36	DOWN	YES
Col5a1	NO	-3.25363	4.24922	3.70267e-37	1.05974e-35	DOWN	YES
Gm14703	NO	2.51994	5.14707	3.74087e-37	1.06864e-35	UP	YES
Recql4	YES	-2.76877	4.88487	4.51497e-37	1.28732e-35	DOWN	YES
9330159F19Rik	NO	2.21292	7.48615	4.71122e-37	1.34073e-35	UP	YES
Skp2	NO	-2.07675	7.06081	5.03624e-37	1.43052e-35	DOWN	YES
Gm12371	NO	9.87262	3.00749	5.96469e-37	1.69105e-35	UP	YES
Cobl	NO	3.63908	4.80973	6.25671e-37	1.77049e-35	UP	YES
Rcn1	NO	-2.0966	5.97598	7.06554e-37	1.99562e-35	DOWN	YES
Rbm38	NO	-2.58037	5.20114	7.71769e-37	2.17572e-35	DOWN	YES
Espl1	NO	-2.9112	6.948	8.01994e-37	2.2567e-35	DOWN	YES
Mybph	NO	4.72927	3.06652	8.17832e-37	2.29696e-35	UP	YES
Sema4f	NO	3.50764	3.5616	9.33562e-37	2.61711e-35	UP	YES
Gm9899	NO	6.93939	2.4683	1.06085e-36	2.9684e-35	UP	YES
Nrn1	NO	6.32843	3.06184	1.24068e-36	3.46514e-35	UP	YES
Fam135b	NO	4.36947	2.53079	1.45924e-36	4.068e-35	UP	YES
Coro2a	NO	3.22959	3.87009	1.46463e-36	4.07547e-35	UP	YES
Cdh9	NO	7.25894	2.03331	1.53586e-36	4.26577e-35	UP	YES
St6gal2	NO	2.31262	6.03092	1.56036e-36	4.32583e-35	UP	YES
Gipr	NO	3.94727	3.94863	1.60088e-36	4.42185e-35	UP	YES
Tubg2	NO	3.80056	2.98096	1.59963e-36	4.42185e-35	UP	YES
Dirc2	NO	2.15566	5.75984	1.66574e-36	4.59255e-35	UP	YES
Ttf2	YES	-2.62491	5.8038	1.80353e-36	4.96335e-35	DOWN	YES
Cit	NO	-2.28224	6.52095	1.87536e-36	5.15159e-35	DOWN	YES
Snph	NO	3.96939	3.09258	1.94824e-36	5.34201e-35	UP	YES
Nefl	NO	2.58305	5.57937	2.0562e-36	5.62776e-35	UP	YES
E2f3	YES	-2.12569	6.48751	2.10631e-36	5.75445e-35	DOWN	YES
Dlgap1	NO	2.76861	4.96314	2.30316e-36	6.28082e-35	UP	YES
Kcna4	NO	5.55915	2.48939	2.34022e-36	6.37033e-35	UP	YES
Pcna	YES	-2.39998	7.85577	2.36388e-36	6.42309e-35	DOWN	YES
Septin5	NO	2.11863	8.03188	2.51523e-36	6.822e-35	UP	YES
Stac2	NO	3.7084	4.09483	2.56009e-36	6.93117e-35	UP	YES
Cks2	NO	-2.8565	4.90775	2.62028e-36	7.08136e-35	DOWN	YES
Gm16096	NO	3.38611	3.04482	3.06413e-36	8.266e-35	UP	YES
Gnaz	NO	2.73178	4.97732	3.26287e-36	8.78635e-35	UP	YES
BC030500	NO	4.88705	2.24042	3.35182e-36	9.00973e-35	UP	YES
Actr3b	NO	3.72799	3.64119	3.3676e-36	9.036e-35	UP	YES
Rfc4	YES	-2.27803	5.68091	3.45002e-36	9.24065e-35	DOWN	YES
Tmem150c	NO	4.42074	3.55604	3.51093e-36	9.38705e-35	UP	YES
Dek	YES	-1.94187	8.41701	3.63238e-36	9.69452e-35	DOWN	YES
Iqgap2	NO	-2.44748	6.26845	4.39257e-36	1.17026e-34	DOWN	YES
Cadps	NO	2.40866	6.27313	4.52789e-36	1.20418e-34	UP	YES
Crabp1	NO	5.58246	3.49458	4.63747e-36	1.23114e-34	UP	YES
Cdc20	NO	-2.8161	7.25783	5.18036e-36	1.37284e-34	DOWN	YES
Cacna2d3	NO	4.71543	5.23469	5.2911e-36	1.39972e-34	UP	YES
Slc4a10	NO	7.43684	2.20794	5.31632e-36	1.40392e-34	UP	YES
Fry	NO	3.05325	6.51696	5.36477e-36	1.41423e-34	UP	YES
Mrc2	NO	-2.95426	5.01307	5.60881e-36	1.47597e-34	DOWN	YES
Sst	NO	3.79591	2.98915	7.23253e-36	1.89993e-34	UP	YES
Ephb4	NO	-2.70603	5.12353	8.20791e-36	2.15239e-34	DOWN	YES
Sowaha	NO	3.12234	3.89171	8.47423e-36	2.21836e-34	UP	YES
Ccnf	NO	-2.66555	6.41206	8.89113e-36	2.32345e-34	DOWN	YES
Cdh10	NO	2.83229	3.9897	1.08418e-35	2.82828e-34	UP	YES
Rbl1	YES	-2.47282	6.71349	1.28888e-35	3.35644e-34	DOWN	YES
Chtf18	YES	-2.84909	5.32586	1.2951e-35	3.36682e-34	DOWN	YES
Nog	NO	-3.9544	3.28323	1.47659e-35	3.83198e-34	DOWN	YES
Pank2	NO	-1.99017	6.14707	1.5286e-35	3.96013e-34	DOWN	YES
Sema3f	NO	2.35265	5.50522	1.58171e-35	4.09066e-34	UP	YES
Fam19a2	NO	3.49665	3.82171	1.641e-35	4.23672e-34	UP	YES
Bcl11b	YES	1.87512	9.42443	1.67394e-35	4.31434e-34	UP	YES
Fbxo32	NO	2.44821	4.66289	1.82861e-35	4.70492e-34	UP	YES
Pou6f2	YES	7.92987	2.70006	2.50361e-35	6.43064e-34	UP	YES
Pard3b	NO	-2.71474	4.27599	3.25911e-35	8.35688e-34	DOWN	YES
Shroom3	NO	-2.57315	5.18413	3.44681e-35	8.82313e-34	DOWN	YES
Arhgap20	NO	4.15219	4.10715	3.62754e-35	9.25423e-34	UP	YES
Syn2	NO	3.00282	4.84667	3.62625e-35	9.25423e-34	UP	YES
Myh7	NO	4.50012	3.42135	3.6353e-35	9.2583e-34	UP	YES
Mb21d2	NO	2.56836	5.23732	3.86715e-35	9.83211e-34	UP	YES
Jakmip3	NO	5.99333	2.37863	3.91284e-35	9.93146e-34	UP	YES
Rab6b	NO	1.93067	7.10172	4.526e-35	1.14684e-33	UP	YES
Tead2	YES	-2.59975	7.59262	4.53693e-35	1.14768e-33	DOWN	YES
Cdk2	YES	-2.78092	6.24045	4.77468e-35	1.20579e-33	DOWN	YES
Wipf3	NO	2.53938	4.27462	5.42185e-35	1.36693e-33	UP	YES
Pde2a	NO	3.22706	6.35929	5.57746e-35	1.4038e-33	UP	YES
Tcf3	YES	-2.01019	7.58433	5.73148e-35	1.44015e-33	DOWN	YES
Pnmal1	NO	2.55038	4.73006	6.24015e-35	1.56535e-33	UP	YES
Mcm4	YES	-2.33191	7.46881	7.21795e-35	1.80762e-33	DOWN	YES
Uhrf1	YES	-3.10171	8.22971	8.42706e-35	2.1069e-33	DOWN	YES
Rab9b	NO	3.69092	3.479	8.66906e-35	2.16381e-33	UP	YES
Gm13375	NO	-2.89124	4.21016	9.75492e-35	2.4308e-33	DOWN	YES
Cdc45	NO	-2.87062	5.91311	1.1267e-34	2.80295e-33	DOWN	YES
Jph3	NO	2.78525	4.23096	1.1426e-34	2.8378e-33	UP	YES
Rell2	NO	2.78786	4.50764	1.3801e-34	3.42201e-33	UP	YES
Dock9	NO	3.87637	6.1716	1.6299e-34	4.03474e-33	UP	YES
Adam22	NO	2.06434	6.49109	1.72264e-34	4.25731e-33	UP	YES
Dok7	NO	4.1487	2.40244	1.774e-34	4.37703e-33	UP	YES
Kcnb2	NO	4.12597	3.29894	1.87842e-34	4.62707e-33	UP	YES
Kndc1	NO	5.18069	3.76085	1.90101e-34	4.67506e-33	UP	YES
Metrn	NO	-2.23558	5.33319	1.97611e-34	4.8518e-33	DOWN	YES
Ntrk2	NO	2.28883	7.62841	2.14619e-34	5.2608e-33	UP	YES
Fam196a	NO	4.13159	2.80107	2.54453e-34	6.22706e-33	UP	YES
Msn	NO	-2.18922	7.37008	2.57625e-34	6.29443e-33	DOWN	YES
Neto1	NO	3.3933	5.7256	2.58361e-34	6.30216e-33	UP	YES
Slitrk2	NO	-2.74294	4.30191	2.67836e-34	6.5227e-33	DOWN	YES
Gli3	YES	-3.29108	7.62952	2.70835e-34	6.58506e-33	DOWN	YES
Vstm5	NO	5.08688	2.59804	2.7866e-34	6.76438e-33	UP	YES
Cacnb4	NO	2.20522	5.29808	2.79605e-34	6.77635e-33	UP	YES
Atxn7l1	NO	2.39027	4.68925	2.83582e-34	6.86168e-33	UP	YES
Slc6a17	NO	4.26681	5.39158	2.97403e-34	7.18453e-33	UP	YES
B3gat1	NO	1.84838	7.06941	3.46243e-34	8.35097e-33	UP	YES
Wbscr17	NO	3.1799	4.30782	3.67806e-34	8.85681e-33	UP	YES
Raver1	NO	-1.8021	7.29204	4.20077e-34	1.00993e-32	DOWN	YES
Sphkap	NO	4.20031	2.55204	4.40483e-34	1.0573e-32	UP	YES
Kcnab1	NO	4.81002	2.9355	4.54827e-34	1.08999e-32	UP	YES
Cntfr	NO	-1.80446	6.73809	4.86841e-34	1.16485e-32	DOWN	YES
Brip1	NO	-2.7082	4.65329	5.59224e-34	1.33591e-32	DOWN	YES
Aurkb	NO	-2.58904	5.98722	6.13876e-34	1.46414e-32	DOWN	YES
Ss18l1	YES	1.81314	6.66879	6.24494e-34	1.48711e-32	UP	YES
5330417C22Rik	NO	3.67381	4.17272	7.21008e-34	1.71422e-32	UP	YES
Rcc1	YES	-1.9772	6.53652	8.57818e-34	2.03627e-32	DOWN	YES
Htr1b	NO	4.94278	2.59534	8.6331e-34	2.04607e-32	UP	YES
Ybx3	YES	-2.06498	6.60638	8.95919e-34	2.12001e-32	DOWN	YES
Opcml	NO	4.20402	4.23638	8.9785e-34	2.12124e-32	UP	YES
Nos1	NO	5.20982	3.55689	9.32711e-34	2.20014e-32	UP	YES
Fut9	NO	2.65522	5.8217	9.54852e-34	2.24884e-32	UP	YES
Cks1b	NO	-2.47715	5.7803	9.81811e-34	2.30872e-32	DOWN	YES
Slc16a2	NO	2.27244	4.89385	1.01291e-33	2.37811e-32	UP	YES
Plk1	NO	-3.03792	6.81436	1.02199e-33	2.3957e-32	DOWN	YES
Fzd5	NO	-3.25427	4.18843	1.06761e-33	2.49874e-32	DOWN	YES
Cadm2	NO	3.17246	4.94682	1.09879e-33	2.56771e-32	UP	YES
Mtap	NO	-2.10617	5.75902	1.22137e-33	2.84973e-32	DOWN	YES
Pdzd4	NO	1.78399	7.54397	1.26246e-33	2.93734e-32	UP	YES
Fanca	NO	-2.14735	5.94312	1.26283e-33	2.93734e-32	DOWN	YES
Sord	NO	-2.35371	4.72964	1.26841e-33	2.94577e-32	DOWN	YES
Pnck	NO	2.85201	4.81071	1.4381e-33	3.3347e-32	UP	YES
4430402I18Rik	NO	4.09771	2.98096	1.45801e-33	3.37567e-32	UP	YES
Bcl2l12	NO	-3.26135	3.63899	1.52923e-33	3.5351e-32	DOWN	YES
Otx2	YES	-3.48992	4.18013	1.55025e-33	3.57819e-32	DOWN	YES
Rit2	NO	7.72131	2.49692	1.65374e-33	3.81121e-32	UP	YES
Zcchc3	YES	-2.34415	5.96644	1.76872e-33	4.06994e-32	DOWN	YES
Kcnt1	NO	4.17508	4.37141	1.92992e-33	4.4341e-32	UP	YES
E2f8	YES	-2.84764	5.67829	1.93292e-33	4.43421e-32	DOWN	YES
Pola1	NO	-2.16319	6.63476	1.93597e-33	4.43444e-32	DOWN	YES
Vit	NO	-2.62769	5.46887	2.04414e-33	4.67507e-32	DOWN	YES
Timeless	YES	-2.24981	6.30512	2.17066e-33	4.95689e-32	DOWN	YES
Npas3	YES	-2.59862	5.36628	2.24844e-33	5.12671e-32	DOWN	YES
Camk1g	NO	2.29274	4.77815	2.38888e-33	5.43183e-32	UP	YES
Sall1	YES	-2.66494	7.7959	2.38948e-33	5.43183e-32	DOWN	YES
Tgfb2	NO	3.04849	3.54776	2.56751e-33	5.82769e-32	UP	YES
Gm37676	NO	-2.15177	5.2311	2.69955e-33	6.11817e-32	DOWN	YES
Gtse1	NO	-2.82276	5.63831	2.72737e-33	6.17191e-32	DOWN	YES
Klhl8	NO	2.21919	4.92669	2.74916e-33	6.21185e-32	UP	YES
Vstm2l	NO	4.24107	3.18485	2.81382e-33	6.34841e-32	UP	YES
Zim3	NO	2.66644	3.91381	3.01276e-33	6.78706e-32	UP	YES
St8sia2	NO	1.89387	7.9643	3.23329e-33	7.27297e-32	UP	YES
Ddx11	NO	-2.18935	5.50001	3.27084e-33	7.34643e-32	DOWN	YES
Thrb	YES	6.77634	2.31359	3.31344e-33	7.43101e-32	UP	YES
Erbb2	NO	-2.74533	4.08982	3.54649e-33	7.9418e-32	DOWN	YES
Gli2	YES	-2.3751	6.48645	3.56617e-33	7.974e-32	DOWN	YES
Atcay	NO	1.80834	7.25192	3.71616e-33	8.29703e-32	UP	YES
Pdpn	NO	-2.74621	5.50947	3.76514e-33	8.39393e-32	DOWN	YES
Smim10l2a	NO	3.03279	3.49612	4.36228e-33	9.71076e-32	UP	YES
Myo3b	NO	4.45003	3.36868	4.52828e-33	1.00654e-31	UP	YES
Hspg2	NO	-2.20146	5.71723	4.62958e-33	1.02753e-31	DOWN	YES
Gm26673	NO	3.22064	3.35052	4.73145e-33	1.0486e-31	UP	YES
Ncapg2	NO	-2.26207	6.49527	4.96964e-33	1.09976e-31	DOWN	YES
Gmnn	NO	-2.52591	5.21692	5.0343e-33	1.11243e-31	DOWN	YES
Ube2c	NO	-3.03976	7.30827	5.34392e-33	1.17912e-31	DOWN	YES
Fbxo7	NO	2.27507	5.44641	6.13403e-33	1.35147e-31	UP	YES
Dio2	NO	4.31853	2.56822	6.77506e-33	1.49051e-31	UP	YES
Ddah1	NO	-1.86616	8.54338	7.0483e-33	1.54836e-31	DOWN	YES
Phgdh	NO	-2.49221	5.91787	7.10804e-33	1.5592e-31	DOWN	YES
Csdc2	NO	2.19924	5.99047	7.61772e-33	1.66857e-31	UP	YES
Rims4	NO	2.74135	3.78211	7.95761e-33	1.74048e-31	UP	YES
Kcnq5	NO	4.32817	3.68463	7.97308e-33	1.74133e-31	UP	YES
Inpp5f	NO	2.01427	8.33464	8.01555e-33	1.74807e-31	UP	YES
Peg13	NO	1.77751	7.66481	8.03375e-33	1.7495e-31	UP	YES
Phf19	YES	-2.64422	4.28853	8.33855e-33	1.81324e-31	DOWN	YES
Camk1d	NO	3.0472	4.31104	8.37054e-33	1.81757e-31	UP	YES
Clec2l	NO	3.65133	3.03477	8.62871e-33	1.87092e-31	UP	YES
Tle1	YES	-1.90547	7.19282	8.65631e-33	1.8742e-31	DOWN	YES
Arg2	NO	3.93708	2.82878	8.7311e-33	1.88768e-31	UP	YES
Cdc42ep3	NO	2.72458	4.32316	8.89927e-33	1.92127e-31	UP	YES
Atp2b3	NO	6.41722	2.8075	9.63515e-33	2.07716e-31	UP	YES
Cdca8	NO	-2.65419	6.92247	1.0025e-32	2.1581e-31	DOWN	YES
Prokr2	NO	4.79431	3.27697	1.1032e-32	2.37149e-31	UP	YES
Bend6	NO	4.75916	4.10267	1.13879e-32	2.44449e-31	UP	YES
Gm26564	NO	1.99978	5.87989	1.17389e-32	2.51625e-31	UP	YES
Slc16a1	NO	-2.16791	5.11743	1.23309e-32	2.63938e-31	DOWN	YES
Dcx	NO	1.87008	10.1998	1.2544e-32	2.68118e-31	UP	YES
Svop	NO	1.9971	5.66794	1.29871e-32	2.77193e-31	UP	YES
Serpinh1	NO	-1.95122	6.5679	1.34108e-32	2.85831e-31	DOWN	YES
Ano1	NO	-2.89703	5.05518	1.49374e-32	3.17917e-31	DOWN	YES
Incenp	NO	-2.55115	7.50354	1.529e-32	3.24961e-31	DOWN	YES
Cad	NO	-1.99361	7.31878	1.65614e-32	3.51486e-31	DOWN	YES
Pola2	NO	-2.37644	6.0422	1.87632e-32	3.97653e-31	DOWN	YES
Gm5124	NO	2.14785	5.05085	2.09121e-32	4.42571e-31	UP	YES
Hey1	YES	-2.27532	5.10424	2.10222e-32	4.44276e-31	DOWN	YES
Plcl1	NO	2.11738	5.40074	2.50137e-32	5.27888e-31	UP	YES
Cdkl2	NO	6.33481	2.34701	2.52467e-32	5.32058e-31	UP	YES
Shc2	NO	2.7358	4.6541	3.05577e-32	6.43082e-31	UP	YES
Smo	NO	-2.32842	6.85581	3.80797e-32	8.0026e-31	DOWN	YES
Adgrl3	NO	2.78377	5.251	4.23365e-32	8.88476e-31	UP	YES
Slc25a5	NO	-1.82621	8.51477	4.27591e-32	8.96092e-31	DOWN	YES
Ipcef1	NO	5.619	2.55901	4.32959e-32	9.06078e-31	UP	YES
Clstn3	NO	2.64593	5.3803	4.50168e-32	9.40783e-31	UP	YES
Oprl1	NO	2.53445	4.6368	4.81172e-32	1.00418e-30	UP	YES
Sprn	NO	5.30258	2.44099	4.83229e-32	1.00707e-30	UP	YES
Scube1	NO	2.14183	6.36145	5.09934e-32	1.06126e-30	UP	YES
Drd2	NO	4.02571	3.64423	6.03634e-32	1.25452e-30	UP	YES
Slco3a1	NO	3.16991	3.59021	6.18414e-32	1.28346e-30	UP	YES
4833422C13Rik	NO	2.45502	4.68141	6.22469e-32	1.2901e-30	UP	YES
Pcyt1b	NO	1.87853	6.52263	6.49694e-32	1.34467e-30	UP	YES
Osbpl5	NO	2.56442	4.21927	6.51375e-32	1.34629e-30	UP	YES
Psd	NO	2.89838	6.23182	7.25919e-32	1.49831e-30	UP	YES
Gas7	YES	5.00545	4.12074	7.99709e-32	1.64834e-30	UP	YES
Cnih2	NO	2.35675	6.28414	8.53195e-32	1.75618e-30	UP	YES
Ska3	NO	-2.4905	5.17045	8.55339e-32	1.75818e-30	DOWN	YES
Scube3	NO	2.26215	5.20144	8.60703e-32	1.76679e-30	UP	YES
Rbm15	NO	-2.04076	5.87306	8.92587e-32	1.82974e-30	DOWN	YES
Cxadr	NO	1.83838	7.99401	9.41689e-32	1.92777e-30	UP	YES
Diap3	NO	-2.70599	4.35679	9.57523e-32	1.95752e-30	DOWN	YES
Ckmt1	NO	5.00061	2.7764	9.97432e-32	2.03633e-30	UP	YES
D130020L05Rik	NO	-2.38756	4.42264	1.03611e-31	2.11243e-30	DOWN	YES
Csmd3	NO	5.15395	3.57634	1.03889e-31	2.11522e-30	UP	YES
Gins1	NO	-2.47849	5.28733	1.22765e-31	2.49616e-30	DOWN	YES
Gm26593	NO	2.24756	4.42569	1.24482e-31	2.52766e-30	UP	YES
Enkd1	NO	-2.84463	3.84123	1.32468e-31	2.68618e-30	DOWN	YES
Cand2	NO	-1.81503	6.70635	1.4448e-31	2.92582e-30	DOWN	YES
Prmt8	NO	5.08134	2.59146	1.52052e-31	3.07501e-30	UP	YES
9130024F11Rik	NO	2.91134	3.26477	1.61346e-31	3.25857e-30	UP	YES
AI854703	NO	4.08367	2.76479	1.62744e-31	3.28241e-30	UP	YES
Arhgef3	NO	3.61963	3.28694	1.68298e-31	3.38987e-30	UP	YES
Nbea	NO	1.89923	8.41301	1.72119e-31	3.46219e-30	UP	YES
Fam122b	NO	-2.61219	4.4965	1.75805e-31	3.53162e-30	DOWN	YES
Elfn2	NO	3.61649	3.797	2.00655e-31	4.02542e-30	UP	YES
Sdc3	NO	1.85486	7.6005	2.53306e-31	5.07491e-30	UP	YES
Kif3c	NO	1.63894	8.10223	2.62206e-31	5.24622e-30	UP	YES
Satb2	YES	1.91739	5.56857	2.92304e-31	5.84063e-30	UP	YES
Pold2	NO	-2.20792	5.60278	3.07096e-31	6.12805e-30	DOWN	YES
Atad2	NO	-2.81224	7.63215	3.27271e-31	6.52198e-30	DOWN	YES
Porcn	NO	2.14818	4.8511	3.29186e-31	6.55146e-30	UP	YES
Hap1	NO	-2.34252	5.46622	3.63011e-31	7.21508e-30	DOWN	YES
Zfp703	NO	-2.15394	5.78881	3.83637e-31	7.61497e-30	DOWN	YES
Tmem63c	NO	6.00354	2.67758	3.88023e-31	7.69187e-30	UP	YES
Ptchd2	NO	2.31802	4.25057	4.09721e-31	8.1113e-30	UP	YES
Fgfrl1	NO	-2.71749	4.08649	4.18832e-31	8.28075e-30	DOWN	YES
Gm16701	NO	5.17339	1.89399	4.36277e-31	8.61433e-30	UP	YES
Nap1l2	NO	2.63534	4.30502	4.44305e-31	8.76132e-30	UP	YES
Gm26694	NO	-2.24217	4.92627	4.64712e-31	9.15173e-30	DOWN	YES
Phf24	NO	3.68132	4.52155	4.72536e-31	9.29362e-30	UP	YES
Hpca	NO	2.75963	4.22602	4.92995e-31	9.68332e-30	UP	YES
Gm37034	NO	3.46684	2.8513	4.99238e-31	9.79314e-30	UP	YES
Tes	NO	2.44112	4.19495	4.99925e-31	9.79385e-30	UP	YES
1700017B05Rik	NO	-2.72969	3.95807	5.2247e-31	1.02222e-29	DOWN	YES
Clspn	YES	-2.84233	6.86518	5.50476e-31	1.07561e-29	DOWN	YES
Spc24	NO	-2.67303	4.85182	5.58408e-31	1.08969e-29	DOWN	YES
Kif15	NO	-2.70455	7.23227	5.61489e-31	1.09428e-29	DOWN	YES
Syde1	NO	-2.55081	4.30099	5.78526e-31	1.12603e-29	DOWN	YES
Tyms	NO	-2.37791	6.0311	5.87271e-31	1.14157e-29	DOWN	YES
Tk1	NO	-2.57586	5.76284	5.94454e-31	1.15404e-29	DOWN	YES
Psat1	NO	-2.55284	7.86675	6.74095e-31	1.30696e-29	DOWN	YES
Tceal5	NO	3.52691	3.18059	7.32385e-31	1.41815e-29	UP	YES
Unc80	NO	3.37758	4.21622	7.87617e-31	1.52313e-29	UP	YES
Man1c1	NO	-2.41399	4.99285	8.28242e-31	1.59963e-29	DOWN	YES
Camkv	NO	3.27155	6.21244	8.75553e-31	1.68884e-29	UP	YES
Paqr9	NO	4.02107	3.77395	9.10816e-31	1.7546e-29	UP	YES
Zfp36l2	YES	-2.5368	5.5048	9.20147e-31	1.77031e-29	DOWN	YES
Tmod2	NO	2.20119	8.40352	9.30813e-31	1.78854e-29	UP	YES
Slc25a13	NO	-2.52459	4.80456	9.88141e-31	1.89627e-29	DOWN	YES
Neb	NO	2.20183	4.90843	1.03946e-30	1.99222e-29	UP	YES
2600014E21Rik	NO	7.84885	2.63313	1.04137e-30	1.99333e-29	UP	YES
Kif22	YES	-2.39805	6.89807	1.06085e-30	2.02804e-29	DOWN	YES
Ncaph	NO	-2.6656	6.80005	1.09609e-30	2.09274e-29	DOWN	YES
Adcy5	NO	2.93975	4.91811	1.10166e-30	2.10071e-29	UP	YES
Rxra	YES	-2.0273	5.48052	1.19714e-30	2.27988e-29	DOWN	YES
Plxnd1	NO	2.41444	7.141	1.32689e-30	2.52378e-29	UP	YES
Ranbp1	NO	-2.02758	7.87299	1.38181e-30	2.62491e-29	DOWN	YES
Grik2	NO	2.27002	7.18691	1.46295e-30	2.77555e-29	UP	YES
Cenpi	NO	-2.41828	5.12872	1.49027e-30	2.82381e-29	DOWN	YES
Ncapg	NO	-2.49053	6.82889	1.5286e-30	2.89278e-29	DOWN	YES
Clvs2	NO	6.07704	2.47612	1.59091e-30	3.00692e-29	UP	YES
5330438I03Rik	NO	-3.72027	3.15939	1.6458e-30	3.10676e-29	DOWN	YES
Hr	YES	4.1924	2.88125	1.68264e-30	3.17231e-29	UP	YES
Hmgb1-ps2	NO	-2.03367	6.67365	1.83419e-30	3.4537e-29	DOWN	YES
Melk	NO	-2.83472	6.19308	1.85373e-30	3.48612e-29	DOWN	YES
Gfod1	NO	2.42004	4.2708	1.96575e-30	3.69217e-29	UP	YES
Pfn1	NO	-1.95878	7.63075	2.02543e-30	3.79951e-29	DOWN	YES
Gm15013	NO	4.47046	2.90489	2.22794e-30	4.1742e-29	UP	YES
Cxcl14	NO	4.75737	3.17266	2.30347e-30	4.31033e-29	UP	YES
Lig1	NO	-2.49477	7.5347	2.32916e-30	4.35299e-29	DOWN	YES
Siva1	NO	-2.32475	4.88483	2.46909e-30	4.60876e-29	DOWN	YES
Igfbpl1	NO	1.81876	8.35659	2.60019e-30	4.84745e-29	UP	YES
Rabgap1l	NO	2.01423	5.55475	2.62047e-30	4.87921e-29	UP	YES
Inppl1	NO	-2.06066	6.32952	2.90044e-30	5.39381e-29	DOWN	YES
Spc25	NO	-3.02471	6.63794	2.94329e-30	5.46674e-29	DOWN	YES
Rbms1	YES	2.29637	4.99605	3.13183e-30	5.80975e-29	UP	YES
Grina	NO	1.91031	6.23422	3.19674e-30	5.92283e-29	UP	YES
Ect2	NO	-2.82509	7.1519	3.7508e-30	6.94082e-29	DOWN	YES
Sh3pxd2a	NO	-1.86991	6.93285	3.78996e-30	7.00467e-29	DOWN	YES
Rbfox2	NO	1.63356	9.46849	3.94066e-30	7.27425e-29	UP	YES
Rhov	NO	5.07365	2.02513	4.03889e-30	7.44642e-29	UP	YES
Nt5dc2	NO	-2.41203	7.10179	4.05354e-30	7.46428e-29	DOWN	YES
Pcdhb22	NO	3.06025	3.1233	4.39192e-30	8.07748e-29	UP	YES
Ptprm	NO	2.5895	5.03107	4.49628e-30	8.25931e-29	UP	YES
Col6a1	NO	6.56112	3.48513	4.86637e-30	8.92822e-29	UP	YES
Pdyn	NO	9.16023	2.27996	5.13581e-30	9.41032e-29	UP	YES
Gng5	NO	-2.17049	4.74052	5.14167e-30	9.41032e-29	DOWN	YES
A730035I17Rik	NO	5.63071	1.68352	5.16723e-30	9.4456e-29	UP	YES
Pcdhga8	NO	2.72515	4.71851	5.2113e-30	9.50304e-29	UP	YES
4930427A07Rik	NO	-2.1103	5.25823	5.21059e-30	9.50304e-29	DOWN	YES
Znrf2	NO	1.84275	5.93545	5.34487e-30	9.7348e-29	UP	YES
Sdc1	NO	-2.05605	5.79018	5.76098e-30	1.048e-28	DOWN	YES
Adam19	NO	2.08889	5.47368	5.90448e-30	1.0728e-28	UP	YES
Inha	NO	2.68091	3.89939	6.13575e-30	1.11348e-28	UP	YES
Rps2	NO	-2.29346	7.75522	6.39563e-30	1.15924e-28	DOWN	YES
Sorl1	NO	1.97084	6.76814	6.81521e-30	1.2338e-28	UP	YES
Phactr3	NO	2.0172	6.13781	6.98841e-30	1.26363e-28	UP	YES
Rad54l	YES	-2.07138	6.52507	7.23912e-30	1.30739e-28	DOWN	YES
Mcm3	YES	-2.96727	7.5704	7.42029e-30	1.3385e-28	DOWN	YES
Efnb1	NO	-2.18568	7.88887	7.7028e-30	1.3878e-28	DOWN	YES
Nrep	NO	1.64957	9.86102	7.72246e-30	1.38967e-28	UP	YES
Gsr	NO	-2.05678	5.34524	8.19242e-30	1.47248e-28	DOWN	YES
Oat	NO	-1.81615	7.01387	8.21065e-30	1.47399e-28	DOWN	YES
Pole2	NO	-2.91939	4.37874	8.36104e-30	1.4992e-28	DOWN	YES
Myb	YES	-2.29459	4.73528	8.58105e-30	1.53682e-28	DOWN	YES
Prnp	NO	1.77001	5.92935	8.82943e-30	1.57942e-28	UP	YES
Kcna2	NO	3.14044	3.40028	8.86106e-30	1.58319e-28	UP	YES
Rps27l	NO	-2.18688	5.4772	9.21484e-30	1.64444e-28	DOWN	YES
Mob3b	NO	-2.49481	4.52468	9.22759e-30	1.64477e-28	DOWN	YES
Rap1gap	NO	2.81177	5.87318	9.38964e-30	1.67167e-28	UP	YES
Aldh1b1	NO	2.23702	4.48802	9.50045e-30	1.68939e-28	UP	YES
Chek1	NO	-2.4637	5.54381	9.52512e-30	1.69178e-28	DOWN	YES
Gldc	NO	-3.3032	6.59218	9.70766e-30	1.72216e-28	DOWN	YES
Rrm2	NO	-2.96305	8.48634	1.08476e-29	1.92212e-28	DOWN	YES
Arfgef3	NO	3.99314	4.27541	1.08964e-29	1.9285e-28	UP	YES
Zfp9	YES	2.98724	3.61013	1.18026e-29	2.08642e-28	UP	YES
Kifap3	NO	1.80313	7.55318	1.18816e-29	2.09792e-28	UP	YES
Sla	NO	4.59557	3.16097	1.24683e-29	2.19893e-28	UP	YES
Pappa	NO	-3.73272	4.07818	1.26541e-29	2.22907e-28	DOWN	YES
Socs2	NO	2.14365	5.30732	1.28114e-29	2.25415e-28	UP	YES
2700094K13Rik	NO	-1.97703	5.75285	1.407e-29	2.4727e-28	DOWN	YES
Gm38104	NO	3.82134	2.82341	1.43007e-29	2.51031e-28	UP	YES
D030068K23Rik	NO	2.82385	3.60058	1.49645e-29	2.62376e-28	UP	YES
Gad1	NO	1.88844	7.39326	1.77589e-29	3.11009e-28	UP	YES
Gm15421	NO	-2.19124	4.57473	1.7802e-29	3.114e-28	DOWN	YES
Gm15612	NO	1.92992	5.52536	1.86351e-29	3.25593e-28	UP	YES
Dlgap5	NO	-2.62438	6.4751	2.0059e-29	3.50066e-28	DOWN	YES
Ccne2	NO	-2.04816	5.69864	2.05462e-29	3.58153e-28	DOWN	YES
Larp6	NO	4.23591	2.05457	2.38599e-29	4.15433e-28	UP	YES
Acot9	NO	2.62747	3.90911	2.39444e-29	4.16423e-28	UP	YES
Asf1b	NO	-2.87516	4.9478	2.40821e-29	4.18332e-28	DOWN	YES
Igf2bp2	NO	-1.86235	6.87658	2.54425e-29	4.41269e-28	DOWN	YES
Depdc7	NO	-2.8894	3.66072	2.54612e-29	4.41269e-28	DOWN	YES
Pole	NO	-2.56793	7.07066	2.5959e-29	4.49377e-28	DOWN	YES
Ptpn21	NO	-2.25708	5.32288	2.63284e-29	4.55248e-28	DOWN	YES
Sepp1	NO	2.2212	4.35913	2.69954e-29	4.66244e-28	UP	YES
Mhrt	NO	4.93821	1.89946	2.70343e-29	4.66381e-28	UP	YES
Pkmyt1	NO	-2.22199	4.84829	2.71185e-29	4.67296e-28	DOWN	YES
Prrx1	YES	-3.27165	3.95704	2.90403e-29	4.9984e-28	DOWN	YES
Fign	NO	-2.76067	5.09261	2.92983e-29	5.03703e-28	DOWN	YES
Chaf1b	NO	-1.92832	5.77068	3.01198e-29	5.17234e-28	DOWN	YES
Rorb	YES	-2.11125	5.43437	3.17422e-29	5.44472e-28	DOWN	YES
Tmem44	NO	1.76452	7.11675	3.64332e-29	6.24225e-28	UP	YES
Nptx1	NO	3.96277	2.50004	3.64872e-29	6.24438e-28	UP	YES
Fgfr3	NO	-2.86413	5.85524	3.96058e-29	6.77038e-28	DOWN	YES
Amph	NO	2.4233	5.10795	4.15823e-29	7.10017e-28	UP	YES
Olfm1	NO	1.84676	6.16366	4.16481e-29	7.10335e-28	UP	YES
Aatk	NO	2.53198	5.52295	4.39854e-29	7.49348e-28	UP	YES
Rasgef1a	NO	9.59254	2.71393	4.68991e-29	7.98082e-28	UP	YES
Ccnb2	NO	-2.76867	6.08062	4.81301e-29	8.18103e-28	DOWN	YES
Rps12	NO	-2.07523	4.94618	4.8676e-29	8.26448e-28	DOWN	YES
Cacng4	NO	1.79026	7.58869	4.98308e-29	8.45098e-28	UP	YES
Prr11	NO	-2.77598	6.38075	5.11276e-29	8.66114e-28	DOWN	YES
Ccser2	NO	1.7441	6.72873	5.22375e-29	8.83919e-28	UP	YES
Lrrn2	NO	2.65589	3.96393	5.60332e-29	9.4708e-28	UP	YES
Snx33	NO	-2.79156	3.64626	5.96878e-29	1.00772e-27	DOWN	YES
Pcdhb7	NO	2.62129	3.39928	6.57932e-29	1.10955e-27	UP	YES
A830039N20Rik	NO	4.41528	2.34732	8.35729e-29	1.40781e-27	UP	YES
Gabrg3	NO	4.51342	3.35851	8.45339e-29	1.4224e-27	UP	YES
Ryr2	NO	4.70131	3.49063	8.94069e-29	1.50272e-27	UP	YES
Fkbp9	NO	-1.94664	5.41235	1.0154e-28	1.70474e-27	DOWN	YES
Il1rapl1	NO	5.04917	1.99802	1.02829e-28	1.72445e-27	UP	YES
Baz1a	YES	-2.07409	5.85266	1.03424e-28	1.7325e-27	DOWN	YES
Itgbl1	NO	4.14529	2.09789	1.05174e-28	1.75984e-27	UP	YES
Cygb	NO	5.2299	1.65102	1.16485e-28	1.94695e-27	UP	YES
Oip5	NO	-2.45823	4.224	1.23942e-28	2.06928e-27	DOWN	YES
Gen1	NO	-2.10448	4.86035	1.28577e-28	2.14428e-27	DOWN	YES
Thra	YES	1.90881	8.38531	1.29155e-28	2.15153e-27	UP	YES
Fam20c	NO	2.03418	5.86244	1.40547e-28	2.33871e-27	UP	YES
Usp44	NO	-4.05525	2.84144	1.59251e-28	2.64702e-27	DOWN	YES
Bcan	NO	4.74	2.54319	1.82096e-28	3.02341e-27	UP	YES
Pcdhga5	NO	4.1344	5.40392	1.86602e-28	3.09479e-27	UP	YES
Zfp385a	YES	-1.91654	5.63008	2.03433e-28	3.37022e-27	DOWN	YES
Mcm6	YES	-2.54033	8.01755	2.20286e-28	3.64539e-27	DOWN	YES
E2f7	NO	-2.41892	6.10039	2.2716e-28	3.75502e-27	DOWN	YES
Slc12a2	NO	-1.6273	7.61974	2.50421e-28	4.13497e-27	DOWN	YES
Cgref1	NO	3.98293	2.43143	2.60858e-28	4.30258e-27	UP	YES
Rgl3	NO	-4.93524	2.46838	2.96998e-28	4.89331e-27	DOWN	YES
Mthfd1l	NO	-2.37357	4.19473	3.00808e-28	4.95065e-27	DOWN	YES
Rpa1	YES	-1.98738	6.92605	3.12145e-28	5.13161e-27	DOWN	YES
Tcf19	YES	-2.24047	5.53689	3.37053e-28	5.53503e-27	DOWN	YES
Rasgrp1	NO	4.83921	3.39721	3.39469e-28	5.56863e-27	UP	YES
Cbarp	NO	2.13072	5.55353	3.49323e-28	5.72402e-27	UP	YES
Ldhd	NO	1.98808	5.60664	3.55417e-28	5.81515e-27	UP	YES
Nek2	NO	-2.60112	6.0709	3.55658e-28	5.81515e-27	DOWN	YES
Myc	YES	2.58711	4.19231	3.62604e-28	5.92227e-27	UP	YES
Unc13a	NO	2.37607	7.55341	3.93589e-28	6.42136e-27	UP	YES
Pcdhb17	NO	2.63288	3.57089	4.1225e-28	6.71852e-27	UP	YES
B930095G15Rik	NO	1.89848	6.16525	4.15591e-28	6.76563e-27	UP	YES
Chst3	NO	-2.65992	4.68745	4.17686e-28	6.79237e-27	DOWN	YES
Gm10143	NO	-2.1217	6.22681	4.19534e-28	6.81505e-27	DOWN	YES
Plce1	NO	-2.30316	5.88713	4.2494e-28	6.89541e-27	DOWN	YES
Xkr4	NO	2.4824	4.19363	4.68059e-28	7.5869e-27	UP	YES
Mcm10	NO	-2.86419	6.12556	4.72333e-28	7.64793e-27	DOWN	YES
Cdc25b	NO	-2.31745	6.4235	4.74317e-28	7.67178e-27	DOWN	YES
Sall3	YES	-2.39553	6.56734	4.79744e-28	7.75122e-27	DOWN	YES
Atp9a	NO	2.24044	7.41472	5.10284e-28	8.23581e-27	UP	YES
Fat3	NO	2.28562	7.04483	6.06391e-28	9.77642e-27	UP	YES
Sema4a	NO	2.21177	4.61215	6.15687e-28	9.91567e-27	UP	YES
Dopey2	NO	1.9512	5.87287	6.16659e-28	9.92069e-27	UP	YES
Slc15a2	NO	3.25584	4.10489	6.32878e-28	1.01707e-26	UP	YES
Stx1b	NO	1.8162	6.83879	6.9118e-28	1.10958e-26	UP	YES
Lef1	YES	-2.73622	3.78436	7.98641e-28	1.28072e-26	DOWN	YES
Cenpn	NO	-2.61901	5.08046	8.36913e-28	1.34067e-26	DOWN	YES
0610009E02Rik	NO	-2.69434	5.55165	8.38022e-28	1.34101e-26	DOWN	YES
Mgat5b	NO	1.68812	6.89933	8.65225e-28	1.3816e-26	UP	YES
Nsl1	NO	-2.56545	5.37531	8.6474e-28	1.3816e-26	DOWN	YES
Cpa4	NO	-3.37414	3.15018	9.00906e-28	1.43705e-26	DOWN	YES
Hmgcll1	NO	2.22265	3.96818	9.43252e-28	1.503e-26	UP	YES
Rlbp1	NO	2.77267	4.77898	9.45399e-28	1.50483e-26	UP	YES
Scg2	NO	4.16674	3.4421	1.03918e-27	1.65235e-26	UP	YES
Kntc1	NO	-2.79611	6.91715	1.04893e-27	1.66609e-26	DOWN	YES
Dok4	NO	2.10639	5.50475	1.07193e-27	1.70082e-26	UP	YES
Mllt3	YES	1.69688	6.85785	1.07544e-27	1.7046e-26	UP	YES
Clcn4	NO	1.57851	7.35615	1.09106e-27	1.72754e-26	UP	YES
Rcc2	NO	-1.7345	8.91487	1.09464e-27	1.73137e-26	DOWN	YES
Cntrl	NO	-1.71587	7.16817	1.17862e-27	1.86224e-26	DOWN	YES
Chsy3	NO	3.63528	2.1927	1.29917e-27	2.05056e-26	UP	YES
4931428F04Rik	NO	1.62861	7.50837	1.33153e-27	2.09943e-26	UP	YES
Scamp5	NO	1.72052	6.8716	1.43431e-27	2.25911e-26	UP	YES
2010300C02Rik	NO	4.82393	2.48641	1.47199e-27	2.31603e-26	UP	YES
Exo1	NO	-2.70937	5.65005	1.49126e-27	2.3439e-26	DOWN	YES
Dbf4	NO	-1.98055	6.33149	1.50013e-27	2.35537e-26	DOWN	YES
Cspg5	NO	1.79555	6.95509	1.52267e-27	2.38827e-26	UP	YES
Fzd7	NO	-2.47742	4.15553	1.55572e-27	2.43756e-26	DOWN	YES
Dlgap2	NO	3.46449	2.57199	1.59944e-27	2.50345e-26	UP	YES
Palld	NO	-2.42898	4.5987	1.66168e-27	2.59817e-26	DOWN	YES
Gm14817	NO	2.03206	4.61709	1.75614e-27	2.74302e-26	UP	YES
Scpep1	NO	-1.89128	5.16814	1.8626e-27	2.90627e-26	DOWN	YES
Pcdhb20	NO	2.88772	3.05508	1.92922e-27	3.0071e-26	UP	YES
Ifitm7	NO	2.74192	3.11458	1.9828e-27	3.08741e-26	UP	YES
Osbpl6	NO	1.98485	5.19569	1.98522e-27	3.08798e-26	UP	YES
Wdhd1	YES	-2.09673	6.57195	2.00423e-27	3.11432e-26	DOWN	YES
Brca1	YES	-2.44639	6.09072	2.04388e-27	3.17265e-26	DOWN	YES
Gm42849	NO	3.04336	2.61338	2.16462e-27	3.35661e-26	UP	YES
Lppr5	NO	3.72147	3.2577	2.31321e-27	3.58333e-26	UP	YES
Aurka	NO	-2.57504	6.09118	2.35041e-27	3.63721e-26	DOWN	YES
Zwilch	NO	-2.23937	5.39433	2.3635e-27	3.65369e-26	DOWN	YES
Epb41l1	NO	2.38905	6.57894	2.49221e-27	3.84872e-26	UP	YES
Ttk	NO	-2.57335	6.25782	2.52071e-27	3.88873e-26	DOWN	YES
Set	YES	-1.90643	7.45201	2.62295e-27	4.0423e-26	DOWN	YES
Wdfy1	NO	2.16304	5.55403	2.85509e-27	4.39554e-26	UP	YES
Gm6594	NO	-2.91106	5.3671	2.86083e-27	4.39989e-26	DOWN	YES
Caly	NO	4.80653	3.1229	2.89021e-27	4.44052e-26	UP	YES
Ptpro	NO	2.20764	6.2544	3.17599e-27	4.87461e-26	UP	YES
Bzrap1	NO	1.9811	6.37641	3.2616e-27	5.0009e-26	UP	YES
Ankrd55	NO	5.17324	2.3208	3.40274e-27	5.21198e-26	UP	YES
Dnajb5	NO	1.61586	6.98908	3.45017e-27	5.27925e-26	UP	YES
Brinp2	NO	2.20205	5.6543	3.52324e-27	5.38557e-26	UP	YES
Cntnap5b	NO	4.39539	2.89861	3.56336e-27	5.44137e-26	UP	YES
2810032G03Rik	NO	4.76572	2.26071	3.76163e-27	5.7383e-26	UP	YES
Nt5dc3	NO	2.15907	4.26734	4.04977e-27	6.17158e-26	UP	YES
Ppap2b	NO	-2.01236	6.4702	4.12541e-27	6.28049e-26	DOWN	YES
Pik3cd	NO	1.98774	4.7832	4.13536e-27	6.28927e-26	UP	YES
Pqlc1	NO	2.55038	3.97214	4.14171e-27	6.29255e-26	UP	YES
Gpr12	NO	5.57377	1.96485	4.71244e-27	7.15244e-26	UP	YES
Kif23	NO	-2.53468	6.85887	4.87124e-27	7.38599e-26	DOWN	YES
Ticrr	NO	-2.4793	6.22583	5.71592e-27	8.658e-26	DOWN	YES
Pcna-ps2	NO	-2.31017	7.51118	5.76832e-27	8.72858e-26	DOWN	YES
Stxbp1	NO	2.56362	7.32512	5.87333e-27	8.87854e-26	UP	YES
Gpr17	NO	3.83338	2.80188	6.19179e-27	9.35053e-26	UP	YES
Exosc3	NO	-2.00322	4.84695	6.29214e-27	9.49254e-26	DOWN	YES
Prim1	YES	-1.7977	6.5782	6.47615e-27	9.76034e-26	DOWN	YES
Add2	NO	2.24668	7.61935	6.59881e-27	9.93525e-26	UP	YES
Epb41l5	NO	-1.8654	6.07416	6.75594e-27	1.01616e-25	DOWN	YES
Synpr	NO	4.38545	2.07168	7.4593e-27	1.12083e-25	UP	YES
Kcnc2	NO	4.09254	2.05542	7.73224e-27	1.16069e-25	UP	YES
Trhr	NO	6.08056	2.76061	8.06433e-27	1.20933e-25	UP	YES
Snrpb	YES	-1.62751	7.38753	8.22484e-27	1.23094e-25	DOWN	YES
Slbp	NO	-2.28451	6.37316	8.21847e-27	1.23094e-25	DOWN	YES
Rab11fip4	NO	1.61803	7.33409	8.56622e-27	1.28076e-25	UP	YES
Tacc1	NO	-1.63735	6.60167	8.72143e-27	1.30267e-25	DOWN	YES
Limd1	YES	-2.25651	5.97033	8.82819e-27	1.3173e-25	DOWN	YES
Dst	NO	2.18901	7.86975	9.11334e-27	1.35716e-25	UP	YES
Ldha	NO	-1.59632	8.07449	9.1134e-27	1.35716e-25	DOWN	YES
Sapcd2	NO	-2.36342	4.68138	1.00681e-26	1.49637e-25	DOWN	YES
Col2a1	NO	-2.82973	5.52511	1.00595e-26	1.49637e-25	DOWN	YES
Gpm6a	NO	1.56583	8.65109	1.06112e-26	1.57553e-25	UP	YES
Pmf1	NO	-2.33872	5.45218	1.11476e-26	1.65354e-25	DOWN	YES
C77370	NO	2.40762	5.48085	1.19267e-26	1.76737e-25	UP	YES
Nes	NO	-2.3739	9.53537	1.22125e-26	1.80793e-25	DOWN	YES
Atp2b2	NO	1.94838	5.91662	1.34318e-26	1.98648e-25	UP	YES
Lzts2	NO	-1.78866	5.77166	1.35268e-26	1.99856e-25	DOWN	YES
Pcdha6	NO	3.72793	2.76372	1.44944e-26	2.13942e-25	UP	YES
Abcc8	NO	4.51941	2.42094	1.46668e-26	2.16274e-25	UP	YES
Spns2	NO	2.30727	4.39283	1.55485e-26	2.2905e-25	UP	YES
Adora2a	NO	2.70003	4.08688	1.56617e-26	2.30492e-25	UP	YES
Kcna6	NO	2.37714	3.95788	1.65763e-26	2.43713e-25	UP	YES
Dock1	NO	-2.2574	5.7916	1.67059e-26	2.45379e-25	DOWN	YES
Trp53i13	NO	-2.87753	3.43907	1.71772e-26	2.52055e-25	DOWN	YES
Eef2k	NO	1.8472	5.35877	1.79534e-26	2.63188e-25	UP	YES
Slc27a2	NO	5.66913	2.0761	1.7993e-26	2.63511e-25	UP	YES
Gm17092	NO	-2.56973	5.2163	1.82081e-26	2.66402e-25	DOWN	YES
Vldlr	NO	1.82224	6.64103	1.8453e-26	2.69722e-25	UP	YES
Arhgap11a	NO	-1.76271	7.12245	1.94139e-26	2.83491e-25	DOWN	YES
Jund	YES	-1.96234	6.81189	1.96054e-26	2.86011e-25	DOWN	YES
Qk	NO	-1.69476	9.21641	2.06918e-26	3.01567e-25	DOWN	YES
H2-M5	NO	2.47424	3.71554	2.20929e-26	3.21675e-25	UP	YES
Wwtr1	YES	-1.77436	5.88279	2.39062e-26	3.47739e-25	DOWN	YES
Nipal3	NO	2.12866	4.05342	2.43762e-26	3.54233e-25	UP	YES
Dna2	NO	-2.53332	5.81386	2.44685e-26	3.55231e-25	DOWN	YES
Fanci	NO	-2.09429	5.47792	2.56102e-26	3.71447e-25	DOWN	YES
Rtkn2	NO	-2.64751	5.63668	2.66452e-26	3.86086e-25	DOWN	YES
Zranb3	NO	-1.98858	5.26274	2.78046e-26	4.02497e-25	DOWN	YES
Nrarp	YES	-2.73474	6.34563	2.80003e-26	4.0494e-25	DOWN	YES
Vcam1	NO	-2.22683	5.74512	2.87586e-26	4.15507e-25	DOWN	YES
Ran	NO	-1.75463	9.0682	2.95008e-26	4.2582e-25	DOWN	YES
Hs3st4	NO	5.77212	2.43994	3.17392e-26	4.57251e-25	UP	YES
Zfp521	NO	1.56984	6.62046	3.1715e-26	4.57251e-25	UP	YES
RP23-473K6.1	NO	5.14197	1.56786	3.19663e-26	4.60082e-25	UP	YES
Smpd3	NO	1.65819	6.94705	3.20249e-26	4.60484e-25	UP	YES
Gm15328	NO	3.22247	2.74269	3.27436e-26	4.70368e-25	UP	YES
Kcnk2	NO	1.98598	4.77435	3.29548e-26	4.72951e-25	UP	YES
Vamp3	NO	-1.75025	6.16077	3.36715e-26	4.82774e-25	DOWN	YES
Cep76	NO	-1.98663	5.69313	3.4971e-26	5.00929e-25	DOWN	YES
E2f1	YES	-2.79947	6.15568	3.51174e-26	5.02547e-25	DOWN	YES
Ccdc141	NO	2.71473	3.69461	3.53447e-26	5.05318e-25	UP	YES
Marcks	NO	-1.6195	10.3571	3.55458e-26	5.0771e-25	DOWN	YES
Pde4dip	NO	1.51975	7.55972	3.66923e-26	5.23589e-25	UP	YES
Acss1	NO	-2.52606	7.10918	3.81133e-26	5.4335e-25	DOWN	YES
2010107G23Rik	NO	2.40799	4.04788	3.88891e-26	5.53884e-25	UP	YES
Aif1l	NO	-2.12196	6.49426	3.9087e-26	5.56175e-25	DOWN	YES
Efna3	NO	3.99442	2.93392	3.91512e-26	5.56562e-25	UP	YES
Hist1h2ap	YES	-8.60835	2.19747	4.01146e-26	5.69718e-25	DOWN	YES
Anln	NO	-2.56539	6.51365	4.27821e-26	6.07029e-25	DOWN	YES
Zfp219	YES	-1.73274	7.26821	4.32745e-26	6.13437e-25	DOWN	YES
Ppfia4	NO	3.89531	3.30933	4.4039e-26	6.23232e-25	UP	YES
H3f3c	YES	-2.75725	3.58365	4.40485e-26	6.23232e-25	DOWN	YES
Rimbp2	NO	4.77734	3.98914	4.55298e-26	6.43585e-25	UP	YES
Cyp4x1	NO	4.32114	2.25734	4.58133e-26	6.46984e-25	UP	YES
Lrr1	NO	-3.11265	3.87837	4.75436e-26	6.70789e-25	DOWN	YES
Tubb3	NO	1.55112	10.3845	4.82489e-26	6.80101e-25	UP	YES
Ncoa1	YES	1.93276	7.96995	5.10169e-26	7.18443e-25	UP	YES
Mbnl3	NO	-3.3027	3.08997	5.17467e-26	7.28039e-25	DOWN	YES
Pdzph1	NO	-3.15917	3.26154	5.18062e-26	7.28195e-25	DOWN	YES
Jun	YES	-1.83699	6.13572	5.41798e-26	7.60847e-25	DOWN	YES
Pcdha5	NO	3.81365	2.00771	5.48536e-26	7.69589e-25	UP	YES
Ctbp2	YES	-1.86125	6.40779	5.55836e-26	7.79104e-25	DOWN	YES
Smc2	YES	-2.18709	7.96087	5.76108e-26	8.06766e-25	DOWN	YES
Napepld	NO	-2.73874	4.78954	5.86247e-26	8.20201e-25	DOWN	YES
Mlc1	NO	-2.13706	5.4635	6.17195e-26	8.62695e-25	DOWN	YES
Ctnna1	NO	-2.08207	7.83975	6.26944e-26	8.75507e-25	DOWN	YES
Dpysl3	NO	1.58179	10.9372	6.30493e-26	8.79646e-25	UP	YES
Snrpn	NO	1.59799	7.37894	6.65063e-26	9.27016e-25	UP	YES
Gabra1	NO	4.05699	2.80583	7.49076e-26	1.04315e-24	UP	YES
Cntnap2	NO	1.84793	7.36742	7.51518e-26	1.04558e-24	UP	YES
Rrm1	NO	-2.2283	8.58737	8.10281e-26	1.1263e-24	DOWN	YES
Kif4	YES	-2.59512	6.99931	8.50355e-26	1.18091e-24	DOWN	YES
5730508B09Rik	NO	2.7553	3.08552	8.93299e-26	1.2394e-24	UP	YES
Gm3294	NO	4.72042	1.88701	9.40385e-26	1.30353e-24	UP	YES
Acaa2	NO	-1.88433	5.03224	9.48043e-26	1.31293e-24	DOWN	YES
Actg-ps1	NO	2.03973	4.31944	9.66884e-26	1.33779e-24	UP	YES
Camkk2	NO	1.92683	6.64654	9.89498e-26	1.36782e-24	UP	YES
Tpm2	NO	-2.78088	3.46957	1.01699e-25	1.40453e-24	DOWN	YES
Slc6a11	NO	2.63488	4.19194	1.05977e-25	1.46226e-24	UP	YES
Pip4k2a	NO	1.71816	5.4578	1.07014e-25	1.47445e-24	UP	YES
Kpnb1	NO	-1.50941	9.73968	1.07056e-25	1.47445e-24	DOWN	YES
Pcgf5	YES	-2.75222	3.48012	1.10809e-25	1.52474e-24	DOWN	YES
Dixdc1	NO	1.85183	6.15242	1.11548e-25	1.5335e-24	UP	YES
Nrxn1	NO	1.66421	6.74551	1.11756e-25	1.53497e-24	UP	YES
Tmpo	YES	-1.83836	9.41776	1.12941e-25	1.54981e-24	DOWN	YES
Rundc3b	NO	2.22502	5.44871	1.13718e-25	1.55905e-24	UP	YES
Zgrf1	NO	-2.05403	5.72561	1.17502e-25	1.60947e-24	DOWN	YES
Vezt	NO	1.59959	6.79608	1.24231e-25	1.70008e-24	UP	YES
Gm4737	NO	-1.96839	6.17347	1.2543e-25	1.71493e-24	DOWN	YES
Ppp1r14c	NO	3.76354	3.24572	1.26012e-25	1.72132e-24	UP	YES
Dsn1	NO	-2.25527	5.45241	1.29771e-25	1.77106e-24	DOWN	YES
Nap1l3	NO	2.26189	3.63464	1.3264e-25	1.80858e-24	UP	YES
Peg10	YES	-1.791	8.51092	1.34139e-25	1.82736e-24	DOWN	YES
Cxxc5	NO	-2.07753	5.40107	1.42787e-25	1.9434e-24	DOWN	YES
Ptprr	NO	4.04363	2.22504	1.48044e-25	2.01314e-24	UP	YES
Bmper	NO	-2.35596	5.20173	1.49205e-25	2.02708e-24	DOWN	YES
Foxp2	YES	2.28448	6.59569	1.49725e-25	2.03231e-24	UP	YES
Gprasp2	NO	1.73514	6.34847	1.5268e-25	2.07056e-24	UP	YES
Smarca2	YES	2.0799	6.68554	1.55881e-25	2.11205e-24	UP	YES
Lmnb1	YES	-1.59933	9.56134	1.59614e-25	2.16069e-24	DOWN	YES
Srsf9	NO	-1.70606	5.94005	1.60696e-25	2.17337e-24	DOWN	YES
Mapkapk2	NO	-1.54731	6.61246	1.69962e-25	2.29663e-24	DOWN	YES
Kcnf1	NO	3.83116	2.65478	1.71032e-25	2.30901e-24	UP	YES
Orc1	YES	-2.75879	3.58236	1.76832e-25	2.38517e-24	DOWN	YES
Xkr7	NO	2.23547	3.69112	1.82721e-25	2.46239e-24	UP	YES
Shank2	NO	1.64495	5.86738	1.97937e-25	2.66505e-24	UP	YES
Arhgap5	NO	-1.50937	7.2741	2.0204e-25	2.71786e-24	DOWN	YES
Rfx4	YES	-2.02876	4.5662	2.10766e-25	2.83271e-24	DOWN	YES
Tipin	YES	-1.92097	6.35276	2.19077e-25	2.94178e-24	DOWN	YES
Slc12a7	NO	-1.97297	6.40338	2.2544e-25	3.02452e-24	DOWN	YES
Efna5	NO	-1.9602	4.91455	2.35673e-25	3.15899e-24	DOWN	YES
Dhrs3	NO	4.08797	2.43889	2.37526e-25	3.18098e-24	UP	YES
Cul9	NO	1.83193	5.504	2.40425e-25	3.21695e-24	UP	YES
Dnph1	NO	-2.38416	4.23163	2.57217e-25	3.43856e-24	DOWN	YES
Rad54b	YES	-2.12471	5.22287	2.74616e-25	3.66789e-24	DOWN	YES
Epb41l4b	NO	3.06365	3.2054	3.23353e-25	4.31501e-24	UP	YES
Anp32b	NO	-1.63783	8.30605	3.24753e-25	4.32984e-24	DOWN	YES
Wdr13	NO	1.6902	7.43679	3.33978e-25	4.4489e-24	UP	YES
Klf7	YES	1.69433	7.36394	3.38893e-25	4.51037e-24	UP	YES
Ntsr1	NO	4.21333	1.77438	3.51276e-25	4.67103e-24	UP	YES
Fam131c	NO	4.70427	2.06815	3.55278e-25	4.72007e-24	UP	YES
Scaper	NO	1.78879	6.41678	3.69235e-25	4.90117e-24	UP	YES
Kif3a	NO	1.63394	7.0163	3.79872e-25	5.03792e-24	UP	YES
Ptpn5	NO	2.56656	5.20079	4.00966e-25	5.31297e-24	UP	YES
Prdx4	NO	-1.89771	5.1621	4.04188e-25	5.35096e-24	DOWN	YES
Ppp3ca	NO	2.01241	8.12762	4.09247e-25	5.41315e-24	UP	YES
Kcnv1	NO	6.42969	1.94826	4.12906e-25	5.45675e-24	UP	YES
Rbpms2	NO	-3.75351	2.70481	4.2097e-25	5.55844e-24	DOWN	YES
Skap2	NO	2.6361	3.34931	4.99062e-25	6.58376e-24	UP	YES
Gm26699	NO	-2.45462	3.75531	5.0066e-25	6.59905e-24	DOWN	YES
Megf10	NO	-1.89449	5.99404	5.05692e-25	6.65953e-24	DOWN	YES
Bdh1	NO	1.95987	6.43348	5.15397e-25	6.7814e-24	UP	YES
Smtn	NO	-1.90808	4.90141	5.16651e-25	6.79194e-24	DOWN	YES
Kctd4	NO	3.57123	2.47533	5.62342e-25	7.38614e-24	UP	YES
Stk33	NO	-2.65294	4.06215	5.65855e-25	7.4258e-24	DOWN	YES
Gsg2	NO	-2.36779	4.25018	5.89925e-25	7.73492e-24	DOWN	YES
Tle2	YES	3.29729	2.82233	5.92896e-25	7.7671e-24	UP	YES
Csmd1	NO	5.07552	3.44903	5.94649e-25	7.78327e-24	UP	YES
Top2a	YES	-2.84851	10.0747	6.08721e-25	7.96052e-24	DOWN	YES
Tmem179	NO	2.87903	3.67266	6.10514e-25	7.97703e-24	UP	YES
Tro	NO	1.49151	7.68601	6.11131e-25	7.97815e-24	UP	YES
Hnrnpa0	NO	-1.59616	9.41659	6.23814e-25	8.13665e-24	DOWN	YES
Gm42851	NO	3.09889	2.54142	6.29518e-25	8.20394e-24	UP	YES
Nuak1	NO	1.78368	6.53135	6.31341e-25	8.22056e-24	UP	YES
Actn2	NO	4.32994	2.95138	6.68123e-25	8.69197e-24	UP	YES
Hmg20b	YES	-1.91075	5.06999	6.73387e-25	8.75287e-24	DOWN	YES
Rif1	NO	-1.59803	7.26627	7.25706e-25	9.42476e-24	DOWN	YES
Bcl11a	YES	1.50456	8.5311	7.29286e-25	9.46308e-24	UP	YES
Gabrb2	NO	3.13267	4.75771	7.37133e-25	9.55665e-24	UP	YES
Esco2	NO	-2.29599	5.61542	7.87813e-25	1.02049e-23	DOWN	YES
Rmi2	YES	-2.96098	3.90204	8.00477e-25	1.036e-23	DOWN	YES
Gpsm2	NO	-1.88504	6.39228	8.40795e-25	1.08724e-23	DOWN	YES
Nde1	NO	-2.70165	7.13821	8.46212e-25	1.09331e-23	DOWN	YES
Plec	NO	-1.85102	4.95093	8.71225e-25	1.12466e-23	DOWN	YES
Cacnb3	NO	1.70186	7.22976	8.74525e-25	1.12795e-23	UP	YES
Dennd6b	NO	1.94958	5.9923	8.85379e-25	1.14097e-23	UP	YES
2510009E07Rik	NO	1.56059	6.57609	9.08392e-25	1.16962e-23	UP	YES
Tram2	NO	-2.31809	4.12985	9.20618e-25	1.18435e-23	DOWN	YES
Zfp704	NO	1.47238	8.12313	9.48414e-25	1.21906e-23	UP	YES
E130309D14Rik	NO	2.29449	3.53541	9.51505e-25	1.22199e-23	UP	YES
Bach2	YES	1.93239	7.14433	1.01324e-24	1.30017e-23	UP	YES
Amy1	NO	3.64601	2.48643	1.0646e-24	1.3649e-23	UP	YES
Robo1	NO	1.81017	8.28588	1.07953e-24	1.38287e-23	UP	YES
Neurog2	YES	6.16581	3.39606	1.13904e-24	1.45785e-23	UP	YES
Aldh1l2	NO	1.64785	6.20338	1.17473e-24	1.50226e-23	UP	YES
Tmem169	NO	1.92099	5.02795	1.20655e-24	1.54163e-23	UP	YES
Ccdc64	NO	2.20386	4.64945	1.25131e-24	1.59747e-23	UP	YES
Morn4	NO	1.5568	6.41121	1.26853e-24	1.61807e-23	UP	YES
Pisd-ps1	NO	2.48925	5.40793	1.29031e-24	1.64446e-23	UP	YES
Spon1	NO	2.08623	4.76453	1.62839e-24	2.07357e-23	UP	YES
Ercc6l	NO	-2.75672	5.43407	1.66629e-24	2.12004e-23	DOWN	YES
Ajap1	NO	3.14465	2.5249	1.70477e-24	2.16716e-23	UP	YES
Gm9905	NO	-2.25615	4.01113	1.71008e-24	2.17208e-23	DOWN	YES
Tmem35	NO	1.65129	6.19692	1.73352e-24	2.19998e-23	UP	YES
Radil	NO	4.48102	2.91619	1.74157e-24	2.20834e-23	UP	YES
Srcin1	NO	1.62969	7.04357	1.80264e-24	2.28385e-23	UP	YES
Gucy1b3	NO	2.15424	7.24153	1.8306e-24	2.31732e-23	UP	YES
Ncam1	NO	1.60501	8.27264	1.83593e-24	2.32211e-23	UP	YES
Fancd2	NO	-2.46344	5.59113	2.0124e-24	2.54317e-23	DOWN	YES
Dopey1	NO	1.76046	6.52099	2.09701e-24	2.64787e-23	UP	YES
Jam3	NO	-1.62677	6.02609	2.20019e-24	2.77583e-23	DOWN	YES
Atxn1	YES	1.64418	6.30313	2.39627e-24	3.02067e-23	UP	YES
Pdgfra	NO	2.48285	4.2588	2.49703e-24	3.1404e-23	UP	YES
Zfp667	NO	1.99471	4.82097	2.49633e-24	3.1404e-23	UP	YES
Supt16	NO	-1.59393	8.63513	2.49752e-24	3.1404e-23	DOWN	YES
BB031773	NO	8.26566	1.41128	2.69873e-24	3.38773e-23	UP	YES
1810041L15Rik	NO	2.24315	3.69438	2.6974e-24	3.38773e-23	UP	YES
Prc1	NO	-2.21212	7.48469	2.74577e-24	3.4439e-23	DOWN	YES
Ank1	YES	2.72313	4.73734	2.7846e-24	3.48969e-23	UP	YES
Gm5814	NO	-2.82994	3.27441	2.86821e-24	3.59147e-23	DOWN	YES
Nuf2	NO	-2.41098	6.54083	2.98912e-24	3.73977e-23	DOWN	YES
Cacng3	NO	4.00189	1.84121	2.99776e-24	3.74745e-23	UP	YES
Fzd2	NO	-2.28604	6.55659	3.34749e-24	4.18116e-23	DOWN	YES
Cxcl12	NO	3.30909	3.51885	3.48626e-24	4.35088e-23	UP	YES
Npy	NO	2.94781	3.11358	3.54521e-24	4.41711e-23	UP	YES
Plvap	NO	-3.70966	2.66735	3.54406e-24	4.41711e-23	DOWN	YES
Rab3b	NO	3.77824	3.15479	3.55153e-24	4.42132e-23	UP	YES
Trip13	YES	-2.11808	4.96906	3.55653e-24	4.42388e-23	DOWN	YES
Cnrip1	NO	2.09668	4.29761	3.61284e-24	4.4902e-23	UP	YES
Bora	NO	-1.97095	5.54617	3.70752e-24	4.60407e-23	DOWN	YES
Rab11fip2	NO	1.72596	5.97133	3.78465e-24	4.69597e-23	UP	YES
Frmd3	NO	3.37443	3.1976	3.86168e-24	4.78759e-23	UP	YES
Rps26-ps1	NO	-1.6524	6.1656	4.59675e-24	5.69421e-23	DOWN	YES
Dhx57	NO	1.78255	7.02143	4.63308e-24	5.73448e-23	UP	YES
St8sia4	NO	1.65412	6.19598	4.72201e-24	5.83975e-23	UP	YES
Zscan18	NO	2.07146	4.81305	4.93932e-24	6.10348e-23	UP	YES
Ntn1	NO	-1.70789	7.82206	4.96054e-24	6.12466e-23	DOWN	YES
Tmem229b	NO	2.19541	6.07671	5.16794e-24	6.37549e-23	UP	YES
Ccdc184	NO	3.18697	2.77789	5.22203e-24	6.43694e-23	UP	YES
Gm29260	NO	4.13587	3.91676	5.39003e-24	6.63858e-23	UP	YES
Pkn3	NO	-2.8071	3.51735	5.74426e-24	7.06907e-23	DOWN	YES
Ints8	NO	-1.61733	7.06986	5.80414e-24	7.13691e-23	DOWN	YES
Ttc39b	NO	2.35447	3.5903	6.19229e-24	7.60796e-23	UP	YES
Peli3	NO	3.30501	3.26146	6.56384e-24	8.05786e-23	UP	YES
Pim1	NO	-1.9604	5.10107	6.69128e-24	8.2076e-23	DOWN	YES
Col5a2	NO	-2.35392	5.68998	6.86289e-24	8.41124e-23	DOWN	YES
Ccna2	NO	-2.6661	8.1451	6.95689e-24	8.51949e-23	DOWN	YES
Ralgps1	NO	1.47061	6.99571	7.04299e-24	8.61791e-23	UP	YES
Fmnl1	NO	3.95079	3.21983	7.15823e-24	8.7518e-23	UP	YES
Fchsd1	NO	1.8355	5.16614	7.59369e-24	9.27665e-23	UP	YES
Limk2	NO	1.48882	6.90611	7.97106e-24	9.72975e-23	UP	YES
Rac3	NO	2.88285	4.76728	8.0259e-24	9.78873e-23	UP	YES
Serinc1	NO	1.44692	8.2405	8.19446e-24	9.98621e-23	UP	YES
Mak	NO	4.84989	2.00168	8.60661e-24	1.048e-22	UP	YES
Chrm4	NO	3.54223	2.19575	1.08523e-23	1.32038e-22	UP	YES
Aunip	NO	-2.95692	3.19123	1.12004e-23	1.36163e-22	DOWN	YES
Nbn	YES	-1.74865	5.15043	1.13211e-23	1.37519e-22	DOWN	YES
Chst15	NO	1.9302	5.8705	1.13611e-23	1.37893e-22	UP	YES
Rnf182	NO	1.79253	4.84845	1.14205e-23	1.38502e-22	UP	YES
Srgap2	NO	1.59357	8.21192	1.15846e-23	1.40379e-22	UP	YES
Mrfap1	NO	-1.52611	7.71891	1.2642e-23	1.53069e-22	DOWN	YES
Rev3l	YES	1.56089	7.82738	1.30418e-23	1.57783e-22	UP	YES
BC055324	NO	-1.70903	5.45225	1.36718e-23	1.65271e-22	DOWN	YES
Fen1	NO	-2.20258	6.2257	1.42788e-23	1.7247e-22	DOWN	YES
Shcbp1	NO	-2.24173	5.58048	1.45641e-23	1.75775e-22	DOWN	YES
Dzank1	NO	2.21921	4.22851	1.4885e-23	1.79504e-22	UP	YES
Gcsh	NO	-2.09957	5.26212	1.49213e-23	1.79798e-22	DOWN	YES
Tmem158	NO	2.78717	3.44132	1.496e-23	1.80119e-22	UP	YES
Mapk12	NO	-2.18056	4.13389	1.5103e-23	1.81695e-22	DOWN	YES
Pak3	NO	-1.53224	8.20268	1.54337e-23	1.85526e-22	DOWN	YES
Grin1os	NO	4.88273	1.85765	1.57402e-23	1.89059e-22	UP	YES
Syndig1l	NO	5.20275	1.91712	1.59804e-23	1.91791e-22	UP	YES
Knstrn	NO	-2.46962	6.87604	1.70367e-23	2.04305e-22	DOWN	YES
Nphp1	NO	-1.94436	4.66143	1.7496e-23	2.09645e-22	DOWN	YES
Rapgef4	NO	2.90649	3.519	1.79804e-23	2.15278e-22	UP	YES
Ephb6	NO	2.05998	4.67974	1.80108e-23	2.15469e-22	UP	YES
Gm16010	NO	-3.85115	2.53564	1.8105e-23	2.16425e-22	DOWN	YES
Zbtb38	YES	1.79492	4.83631	1.84166e-23	2.19974e-22	UP	YES
Fnbp1l	NO	1.45785	9.94402	1.85726e-23	2.21661e-22	UP	YES
Cntnap5a	NO	8.95277	2.06499	1.94282e-23	2.31689e-22	UP	YES
Crmp1	NO	1.57793	9.76327	2.00223e-23	2.38584e-22	UP	YES
Gja1	NO	-1.84107	4.9084	2.03335e-23	2.421e-22	DOWN	YES
Tanc1	NO	-1.91027	5.17653	2.27396e-23	2.70535e-22	DOWN	YES
Prim2	YES	-1.88274	5.70298	2.28121e-23	2.71182e-22	DOWN	YES
Kitl	NO	1.66596	5.32167	2.28786e-23	2.71758e-22	UP	YES
Nipal2	NO	4.92453	1.36986	2.29068e-23	2.71878e-22	UP	YES
Magt1	NO	-1.71402	5.48911	2.47497e-23	2.93519e-22	DOWN	YES
Cdkn2c	YES	-2.55525	5.08804	2.50914e-23	2.97337e-22	DOWN	YES
Mthfd2	NO	-1.76282	5.20043	2.56503e-23	3.0372e-22	DOWN	YES
Pcdha2	NO	3.67532	2.48116	2.59525e-23	3.07057e-22	UP	YES
Cpeb2	NO	2.06777	4.78042	2.63205e-23	3.11166e-22	UP	YES
Slc2a3	NO	2.20475	4.47291	2.64633e-23	3.12608e-22	UP	YES
Atl1	NO	1.71094	6.11657	2.74732e-23	3.24283e-22	UP	YES
Tenm4	NO	1.79188	7.52325	2.76584e-23	3.26213e-22	UP	YES
Ankrd45	NO	2.52937	4.40114	2.89727e-23	3.41446e-22	UP	YES
Evc	NO	-1.82655	5.24731	2.93149e-23	3.45208e-22	DOWN	YES
Syn3	NO	2.04768	4.57985	3.03732e-23	3.57391e-22	UP	YES
Gm7367	NO	-1.94696	4.70942	3.15182e-23	3.70574e-22	DOWN	YES
Gm37194	NO	-4.10185	2.4347	3.40517e-23	4.00048e-22	DOWN	YES
Gm42414	NO	-2.58313	3.78632	3.51606e-23	4.12753e-22	DOWN	YES
Egfem1	NO	3.61513	1.92931	3.66865e-23	4.30328e-22	UP	YES
Chd1l	NO	-2.1447	4.04444	3.78833e-23	4.4402e-22	DOWN	YES
Tubb4a	NO	1.5651	6.81705	3.93726e-23	4.61116e-22	UP	YES
Bub1b	NO	-2.58414	7.47309	3.9439e-23	4.61534e-22	DOWN	YES
Pias3	YES	-1.79125	4.93259	3.96651e-23	4.6382e-22	DOWN	YES
Gpc1	NO	-1.3917	8.66646	3.97505e-23	4.64456e-22	DOWN	YES
Kcnh4	NO	2.25909	4.83284	4.37501e-23	5.10792e-22	UP	YES
Wdr47	NO	1.51373	7.2273	4.6156e-23	5.38462e-22	UP	YES
Tead3	YES	-2.10559	4.47648	4.67107e-23	5.44511e-22	DOWN	YES
Gramd2	NO	3.71742	2.10043	4.99165e-23	5.8143e-22	UP	YES
Rtn4rl1	NO	4.85321	2.35612	5.20037e-23	6.05273e-22	UP	YES
Crabp2	NO	-2.77698	4.21522	5.63474e-23	6.55322e-22	DOWN	YES
Gpr155	NO	2.49005	3.84595	5.963e-23	6.92963e-22	UP	YES
Tpx2	NO	-2.45708	8.02871	6.11995e-23	7.10652e-22	DOWN	YES
Dck	NO	-1.89675	7.24587	6.13515e-23	7.11867e-22	DOWN	YES
Slfn9	NO	-2.59216	5.59218	6.45202e-23	7.48056e-22	DOWN	YES
Cenpf	NO	-2.5052	8.54274	6.46613e-23	7.49114e-22	DOWN	YES
Nasp	NO	-1.54775	9.4314	6.47649e-23	7.49736e-22	DOWN	YES
Dpp6	NO	2.32261	5.93768	6.50309e-23	7.52236e-22	UP	YES
Gpr153	NO	2.93525	3.86016	6.6037e-23	7.63286e-22	UP	YES
Prom1	NO	-2.09059	6.44429	6.61703e-23	7.64239e-22	DOWN	YES
Mtbp	NO	-2.11005	5.3163	7.1932e-23	8.30147e-22	DOWN	YES
Lrrc55	NO	4.22134	1.91936	7.64391e-23	8.81481e-22	UP	YES
Rgs6	NO	3.81747	3.63535	7.64974e-23	8.81481e-22	UP	YES
Lhfpl3	NO	4.11489	2.5481	7.8649e-23	9.05579e-22	UP	YES
Ipo5	NO	-1.3958	9.04387	8.64848e-23	9.95039e-22	DOWN	YES
Loxl2	NO	-2.27967	3.88134	9.41833e-23	1.08278e-21	DOWN	YES
Slc35g1	NO	-2.43829	3.56205	9.78242e-23	1.12378e-21	DOWN	YES
Mapt	YES	6.12441	8.87868	1.00811e-22	1.15721e-21	UP	YES
Nebl	NO	3.55447	3.43132	1.02241e-22	1.17272e-21	UP	YES
Ncald	NO	2.81276	3.43625	1.04257e-22	1.19494e-21	UP	YES
Eme1	NO	-2.19439	5.3192	1.05741e-22	1.21102e-21	DOWN	YES
Slc25a37	NO	-1.9221	4.74381	1.08896e-22	1.24621e-21	DOWN	YES
Polq	NO	-1.96145	5.83987	1.10937e-22	1.2686e-21	DOWN	YES
Kif11	NO	-2.47507	8.06959	1.17376e-22	1.34121e-21	DOWN	YES
Sfrp2	NO	-2.06078	4.82791	1.17722e-22	1.34414e-21	DOWN	YES
Pip5k1b	NO	-2.69348	3.42673	1.2139e-22	1.38497e-21	DOWN	YES
Hipk2	YES	-1.42511	7.25545	1.29233e-22	1.47333e-21	DOWN	YES
Pask	NO	-2.01151	5.85458	1.47094e-22	1.67569e-21	DOWN	YES
Chrnb2	NO	1.47422	6.68353	1.52186e-22	1.73238e-21	UP	YES
Zdhhc23	NO	4.282	2.11633	1.57547e-22	1.79205e-21	UP	YES
Syne1	NO	3.55739	3.78303	1.5862e-22	1.80289e-21	UP	YES
Sh3gl3	NO	2.21635	4.19084	1.71104e-22	1.94332e-21	UP	YES
Bsn	NO	1.497	6.95482	1.76937e-22	2.00805e-21	UP	YES
Kif18b	NO	-2.36602	5.87378	1.79023e-22	2.03019e-21	DOWN	YES
Rnaseh2b	NO	-1.61323	6.00363	1.82984e-22	2.07354e-21	DOWN	YES
Cnnm1	NO	4.60763	2.4243	1.83314e-22	2.07571e-21	UP	YES
Adk	NO	-1.71075	5.28437	1.95991e-22	2.21759e-21	DOWN	YES
Gm26765	NO	-1.83071	5.66411	2.00927e-22	2.27173e-21	DOWN	YES
Tox3	YES	-1.90153	7.26558	2.01581e-22	2.27661e-21	DOWN	YES
Mest	NO	-1.94243	8.33071	2.01662e-22	2.27661e-21	DOWN	YES
Kcnip1	NO	3.31319	3.14728	2.02011e-22	2.27884e-21	UP	YES
Parva	NO	-1.85486	6.18511	2.0402e-22	2.29978e-21	DOWN	YES
Net1	NO	-1.83841	5.55792	2.1257e-22	2.39436e-21	DOWN	YES
Rps6ka2	NO	1.50057	6.27613	2.15462e-22	2.42511e-21	UP	YES
BC029722	NO	1.97713	4.32522	2.17904e-22	2.45076e-21	UP	YES
Acvr1c	NO	5.61287	1.64462	2.20892e-22	2.48252e-21	UP	YES
Prr16	NO	5.88783	1.43995	2.54056e-22	2.8531e-21	UP	YES
Cpne4	NO	6.90082	2.40536	2.58914e-22	2.90548e-21	UP	YES
Cdk1	NO	-2.57939	6.66478	2.63341e-22	2.95296e-21	DOWN	YES
Gm12063	NO	3.05652	2.40671	3.02518e-22	3.38974e-21	UP	YES
Gabra2	NO	2.54101	3.941	3.05404e-22	3.41953e-21	UP	YES
Sfrp1	NO	-2.07031	8.2861	3.12542e-22	3.49424e-21	DOWN	YES
Rfx2	YES	-2.7526	3.32682	3.12495e-22	3.49424e-21	DOWN	YES
Dscc1	NO	-2.63087	3.91417	3.15979e-22	3.53004e-21	DOWN	YES
Dock4	NO	1.90314	6.6473	3.44235e-22	3.84285e-21	UP	YES
RP23-472G22.2	NO	-8.28526	1.90579	3.49881e-22	3.90298e-21	DOWN	YES
Gpr22	NO	3.73672	1.94298	3.56811e-22	3.97438e-21	UP	YES
Fam167a	NO	-1.88142	5.32733	3.56589e-22	3.97438e-21	DOWN	YES
Prickle2	NO	2.35633	4.46074	3.59497e-22	4.00134e-21	UP	YES
Wdr62	NO	-2.19702	5.11856	3.65417e-22	4.06422e-21	DOWN	YES
Cdca5	NO	-2.9687	5.45039	3.77191e-22	4.19206e-21	DOWN	YES
Chek2	NO	-2.19746	4.33417	3.83288e-22	4.25668e-21	DOWN	YES
Rcor2	YES	-1.68735	7.88032	3.90629e-22	4.335e-21	DOWN	YES
Plcb3	NO	-1.81999	5.15017	3.91473e-22	4.34116e-21	DOWN	YES
Cep170b	NO	1.76879	6.10082	4.03247e-22	4.46843e-21	UP	YES
Sash1	NO	-1.92436	4.59463	4.13707e-22	4.58096e-21	DOWN	YES
5730559C18Rik	NO	-2.69901	3.87459	4.2238e-22	4.67355e-21	DOWN	YES
Rps6ka5	YES	1.69772	5.25833	4.3842e-22	4.84746e-21	UP	YES
Ccdc106	NO	3.72838	2.97014	4.58723e-22	5.06822e-21	UP	YES
Cenph	NO	-2.0884	4.61775	4.63694e-22	5.11937e-21	DOWN	YES
Dhfr	NO	-2.44738	6.26882	5.03222e-22	5.5517e-21	DOWN	YES
Arl15	NO	1.51796	6.00248	5.56609e-22	6.13618e-21	UP	YES
Mdc1	NO	-1.39095	7.95653	5.90151e-22	6.50118e-21	DOWN	YES
Tmc7	NO	-1.72054	4.95834	5.90746e-22	6.50297e-21	DOWN	YES
Ccnb1	NO	-2.47426	6.56017	6.10244e-22	6.71268e-21	DOWN	YES
Cacna1c	NO	2.25531	6.33257	6.91442e-22	7.6003e-21	UP	YES
Cend1	NO	1.77923	5.10988	7.26464e-22	7.97407e-21	UP	YES
Gypc	NO	-2.51961	3.48118	7.26508e-22	7.97407e-21	DOWN	YES
Msh6	YES	-1.41972	7.28695	8.03604e-22	8.81384e-21	DOWN	YES
Lgi1	NO	5.08605	2.59839	8.30722e-22	9.10462e-21	UP	YES
Gm10094	NO	-1.67463	5.65671	8.34478e-22	9.13911e-21	DOWN	YES
Epdr1	NO	-1.76832	4.84045	8.44352e-22	9.24052e-21	DOWN	YES
Ndc80	NO	-2.40611	5.71165	8.64698e-22	9.45629e-21	DOWN	YES
Dnajc9	NO	-1.4269	7.48332	8.73552e-22	9.54618e-21	DOWN	YES
Snhg11	NO	3.51423	4.00028	8.99465e-22	9.82221e-21	UP	YES
Eci1	NO	-2.41883	3.46011	9.42664e-22	1.02865e-20	DOWN	YES
Cenpa	NO	-2.52383	6.88603	9.70946e-22	1.05874e-20	DOWN	YES
D030028A08Rik	NO	2.44556	4.12992	1.02895e-21	1.12117e-20	UP	YES
Pgp	NO	-2.09363	4.01698	1.11573e-21	1.21485e-20	DOWN	YES
Pnma2	NO	1.76285	4.65867	1.12369e-21	1.22263e-20	UP	YES
Kcnq4	NO	2.37229	3.27074	1.13189e-21	1.22977e-20	UP	YES
Gm6793	NO	-2.17416	6.70639	1.1317e-21	1.22977e-20	DOWN	YES
Atp8a2	NO	2.52499	4.1105	1.14045e-21	1.23818e-20	UP	YES
Col22a1	NO	-2.59265	4.50578	1.18831e-21	1.2892e-20	DOWN	YES
Mycbp2	NO	1.63042	8.49402	1.19127e-21	1.29149e-20	UP	YES
Slc9a6	NO	1.60801	6.31066	1.19342e-21	1.29289e-20	UP	YES
Decr1	NO	-2.08638	4.20432	1.2147e-21	1.315e-20	DOWN	YES
Cdc25a	NO	-1.98006	6.30918	1.25406e-21	1.35662e-20	DOWN	YES
Rfwd3	NO	-1.7237	6.89845	1.27727e-21	1.38074e-20	DOWN	YES
Disp2	NO	1.92649	5.16776	1.29841e-21	1.40258e-20	UP	YES
Pcbp1	YES	-1.55414	8.13949	1.30845e-21	1.41241e-20	DOWN	YES
Gprin3	NO	5.69086	2.82285	1.3304e-21	1.43507e-20	UP	YES
Vipr2	NO	-2.58997	3.3075	1.33791e-21	1.44214e-20	DOWN	YES
Dnmt1	YES	-1.6265	8.93668	1.35054e-21	1.45471e-20	DOWN	YES
Cdh4	NO	1.44224	6.48858	1.38259e-21	1.48817e-20	UP	YES
Pnp	NO	-1.9627	4.47815	1.52623e-21	1.6416e-20	DOWN	YES
Rcn3	NO	-2.11809	4.08172	1.57408e-21	1.69185e-20	DOWN	YES
Fam129b	NO	1.59861	5.47513	1.58891e-21	1.70658e-20	UP	YES
Ska1	NO	-2.86765	4.7433	1.65945e-21	1.78107e-20	DOWN	YES
Fgf12	NO	2.56354	3.16768	1.66197e-21	1.7825e-20	UP	YES
Racgap1	NO	-1.83424	8.21019	1.68212e-21	1.80282e-20	DOWN	YES
Nol4	NO	1.56957	6.22912	1.68404e-21	1.8036e-20	UP	YES
Mal2	NO	8.23749	1.38107	1.76957e-21	1.89384e-20	UP	YES
Lrch1	NO	2.11341	4.0962	1.7741e-21	1.89734e-20	UP	YES
Pbx3	YES	1.44571	7.54209	1.78446e-21	1.90706e-20	UP	YES
Ddx19a	NO	-1.39349	6.68798	1.80236e-21	1.92482e-20	DOWN	YES
Hus1	NO	-1.73493	4.98523	2.06645e-21	2.20529e-20	DOWN	YES
Prps2	NO	-1.77952	4.74652	2.09826e-21	2.23765e-20	DOWN	YES
Cxx1c	NO	1.96976	3.94069	2.10783e-21	2.24626e-20	UP	YES
Dbndd1	NO	1.60667	5.35304	2.1352e-21	2.27382e-20	UP	YES
Cyp39a1	NO	-2.17791	4.34792	2.16935e-21	2.30854e-20	DOWN	YES
Camk4	YES	2.35576	4.61149	2.2059e-21	2.34578e-20	UP	YES
2810025M15Rik	NO	-2.18138	5.75754	2.29273e-21	2.43639e-20	DOWN	YES
Ankrd34a	NO	3.82358	2.44011	2.33357e-21	2.47804e-20	UP	YES
Mdga2	NO	2.97972	3.8157	2.35626e-21	2.50036e-20	UP	YES
Ppp1r35	NO	-2.08612	4.04312	2.54614e-21	2.69995e-20	DOWN	YES
Plcxd2	NO	1.88113	5.69614	2.55571e-21	2.70793e-20	UP	YES
Timp2	NO	1.56245	6.57163	2.55726e-21	2.70793e-20	UP	YES
Gca	NO	-2.47349	4.61954	2.56054e-21	2.70948e-20	DOWN	YES
Jam2	NO	-1.95345	6.261	2.56561e-21	2.71294e-20	DOWN	YES
Pik3r1	NO	1.54657	6.21004	2.57652e-21	2.72256e-20	UP	YES
Adamts3	NO	2.26366	3.47472	2.58045e-21	2.7248e-20	UP	YES
Lrrc9	NO	2.46258	3.41868	2.586e-21	2.72874e-20	UP	YES
Spag5	NO	-2.36294	7.12299	2.63487e-21	2.77836e-20	DOWN	YES
Abcg1	NO	1.95455	3.94419	2.67117e-21	2.81466e-20	UP	YES
Gm43843	NO	3.06457	2.10334	2.70779e-21	2.85124e-20	UP	YES
Kif14	NO	-2.43856	5.96483	2.7191e-21	2.86115e-20	DOWN	YES
A930004D18Rik	NO	-2.20738	4.03718	2.7862e-21	2.9297e-20	DOWN	YES
Scn2b	NO	2.25493	3.84019	2.8228e-21	2.96611e-20	UP	YES
Neurl1a	NO	2.65125	3.49631	2.82677e-21	2.9682e-20	UP	YES
Mast1	NO	1.5548	6.63769	2.85085e-21	2.99141e-20	UP	YES
Akap5	NO	1.59971	5.83528	3.00557e-21	3.15155e-20	UP	YES
Arxes1	NO	2.16039	3.62751	3.21906e-21	3.37305e-20	UP	YES
Acsbg1	NO	-2.07101	5.44775	3.22388e-21	3.37575e-20	DOWN	YES
Mad2l1	NO	-2.1902	6.82553	3.24757e-21	3.39819e-20	DOWN	YES
Cdca2	NO	-2.54386	6.61354	3.31874e-21	3.47024e-20	DOWN	YES
Map1a	NO	-1.44853	7.67244	3.39786e-21	3.5505e-20	DOWN	YES
Ak2	NO	-1.60228	6.47808	3.77585e-21	3.94273e-20	DOWN	YES
Insm1	YES	-2.35547	7.62403	4.05347e-21	4.22968e-20	DOWN	YES
Gstcd	NO	-1.60103	5.44259	4.07725e-21	4.25155e-20	DOWN	YES
Tbc1d24	NO	1.47106	6.34403	4.16768e-21	4.34282e-20	UP	YES
Hist1h4i	NO	-3.45041	3.40619	4.19106e-21	4.36416e-20	DOWN	YES
Helt	YES	-2.90874	3.34041	4.42819e-21	4.60789e-20	DOWN	YES
Gprc5b	NO	-1.72928	6.35503	4.63496e-21	4.81971e-20	DOWN	YES
Pdzd2	NO	2.31065	4.32125	4.77027e-21	4.95699e-20	UP	YES
Hnrnpul1	NO	-1.32608	8.42069	4.90789e-21	5.09647e-20	DOWN	YES
Mta1	YES	-1.51497	7.47802	5.03531e-21	5.22517e-20	DOWN	YES
Spidr	NO	-1.90626	5.05513	5.13498e-21	5.32492e-20	DOWN	YES
Stx1a	NO	2.09692	4.95687	5.1393e-21	5.32573e-20	UP	YES
Pacsin2	NO	-1.82272	5.47049	5.22728e-21	5.41317e-20	DOWN	YES
Mfap3l	NO	1.95573	4.08425	5.28413e-21	5.46828e-20	UP	YES
Rap1gap2	NO	2.18418	5.45257	5.36091e-21	5.54392e-20	UP	YES
Tjap1	NO	-1.64357	5.5734	5.4854e-21	5.66875e-20	DOWN	YES
Trpv2	NO	3.67295	2.6058	5.81009e-21	6.00016e-20	UP	YES
Stxbp6	NO	-2.10252	4.02543	5.92736e-21	6.11707e-20	DOWN	YES
Lap3	NO	-1.68114	5.31428	6.05797e-21	6.24757e-20	DOWN	YES
Ptprz1	NO	-1.44591	9.29955	6.09953e-21	6.28612e-20	DOWN	YES
Magi2	NO	1.54089	5.7568	6.2186e-21	6.40443e-20	UP	YES
Blm	NO	-1.66066	6.31427	6.31243e-21	6.49393e-20	DOWN	YES
Pawr	YES	-3.53646	2.72805	6.31415e-21	6.49393e-20	DOWN	YES
Dera	NO	-2.33579	3.68961	6.48883e-21	6.66903e-20	DOWN	YES
Ica1	NO	2.7743	3.532	6.50389e-21	6.67994e-20	UP	YES
Pygo1	NO	1.38661	6.82328	6.56037e-21	6.73335e-20	UP	YES
Sf3a2	NO	-1.47367	6.3817	6.62227e-21	6.79223e-20	DOWN	YES
Phactr4	NO	-1.64923	6.47099	6.64882e-21	6.81481e-20	DOWN	YES
Pcdhb16	NO	2.80516	3.08667	6.66789e-21	6.8297e-20	UP	YES
Bmp7	NO	4.34795	1.36131	6.90006e-21	7.06269e-20	UP	YES
Slc8a1	NO	2.33974	4.5282	7.45878e-21	7.62939e-20	UP	YES
Frmpd4	NO	4.76738	1.7317	7.65883e-21	7.82868e-20	UP	YES
Trim59	NO	-2.02445	7.2281	7.74278e-21	7.90911e-20	DOWN	YES
C030027H14Rik	NO	2.99087	2.695	7.82701e-21	7.98972e-20	UP	YES
Nxt1	NO	-1.80564	4.76313	8.26337e-21	8.42942e-20	DOWN	YES
Pcdhgc5	NO	3.77575	5.11266	8.26951e-21	8.42996e-20	UP	YES
Zdhhc14	NO	2.46438	3.37835	8.28765e-21	8.44273e-20	UP	YES
Mdk	NO	-2.57056	6.85708	8.3234e-21	8.4734e-20	DOWN	YES
Mcm7	YES	-1.86931	8.05605	8.33538e-21	8.47985e-20	DOWN	YES
Xylb	NO	-2.15238	3.87365	8.3809e-21	8.52039e-20	DOWN	YES
Suclg2	NO	-2.55963	4.41679	8.48257e-21	8.61792e-20	DOWN	YES
Afap1	NO	1.42899	7.04927	8.58432e-21	8.71541e-20	UP	YES
Rdm1	YES	-2.27075	4.14997	8.63665e-21	8.76261e-20	DOWN	YES
Gm12184	NO	-1.95382	6.59236	8.80951e-21	8.93196e-20	DOWN	YES
Mylip	NO	2.26123	3.18343	8.93349e-21	9.05156e-20	UP	YES
Abca5	NO	2.02984	4.83548	9.49727e-21	9.61631e-20	UP	YES
Rfc1	YES	-1.44344	6.77479	9.7465e-21	9.86201e-20	DOWN	YES
Gins3	NO	-2.18054	4.56025	1.04121e-20	1.05284e-19	DOWN	YES
Vcp	NO	-2.04305	7.24118	1.09475e-20	1.10624e-19	DOWN	YES
Gm26649	NO	1.64276	6.15435	1.09713e-20	1.10789e-19	UP	YES
Dpp10	NO	3.61751	2.00446	1.11088e-20	1.12103e-19	UP	YES
1700084C06Rik	NO	-2.50553	3.20528	1.13078e-20	1.14034e-19	DOWN	YES
Slc1a5	NO	-1.80891	4.47865	1.14036e-20	1.14923e-19	DOWN	YES
Nedd9	NO	1.43369	6.1705	1.16269e-20	1.17095e-19	UP	YES
Snx16	NO	2.24546	4.72822	1.16783e-20	1.17534e-19	UP	YES
Kcns2	NO	3.83847	1.68894	1.19107e-20	1.19793e-19	UP	YES
Mpp6	NO	-1.59101	5.73259	1.20972e-20	1.21587e-19	DOWN	YES
Ppat	NO	-1.52343	5.6502	1.22126e-20	1.22664e-19	DOWN	YES
Tspan12	NO	-1.76668	4.7654	1.30876e-20	1.31365e-19	DOWN	YES
Hs3st5	NO	5.61647	1.64478	1.31705e-20	1.3211e-19	UP	YES
Ammecr1	NO	-1.86814	4.46134	1.32341e-20	1.32659e-19	DOWN	YES
Foxp1	YES	2.51928	7.54686	1.32847e-20	1.33077e-19	UP	YES
Tfap4	YES	-1.69608	4.83199	1.34611e-20	1.34754e-19	DOWN	YES
Poc1a	NO	-2.39335	3.40693	1.38289e-20	1.38344e-19	DOWN	YES
Syt3	NO	3.03103	2.19201	1.40977e-20	1.40939e-19	UP	YES
Arhgdig	NO	5.73655	1.79459	1.41591e-20	1.41459e-19	UP	YES
Stk26	NO	3.94251	2.10257	1.5124e-20	1.50999e-19	UP	YES
Ppm1m	NO	-2.25763	3.62349	1.51495e-20	1.51153e-19	DOWN	YES
Rian	NO	1.47453	8.66378	1.53569e-20	1.5312e-19	UP	YES
Zfp367	NO	-2.39476	5.44379	1.63009e-20	1.62425e-19	DOWN	YES
Gm26883	NO	1.90259	5.16301	1.70791e-20	1.70067e-19	UP	YES
Phka1	NO	-1.96944	4.2337	1.74998e-20	1.74141e-19	DOWN	YES
Prdm16	YES	-2.04023	6.81398	1.75696e-20	1.7472e-19	DOWN	YES
Rnf170	NO	2.14509	3.61915	1.76137e-20	1.75042e-19	UP	YES
Msi2	NO	-1.65853	8.04058	1.77337e-20	1.76118e-19	DOWN	YES
Mtus1	NO	1.37664	6.67577	1.78208e-20	1.76866e-19	UP	YES
Ak5	NO	5.27364	2.42232	1.81437e-20	1.79952e-19	UP	YES
Mapk8	YES	1.33544	7.25887	2.14702e-20	2.12804e-19	UP	YES
Hmmr	NO	-2.14463	6.4163	2.1662e-20	2.14564e-19	DOWN	YES
6430548M08Rik	NO	1.62285	5.00089	2.25609e-20	2.2332e-19	UP	YES
Sox2	YES	-2.11252	8.04903	2.26035e-20	2.23595e-19	DOWN	YES
Dab1	NO	-1.45838	6.26285	2.26205e-20	2.23616e-19	DOWN	YES
Tubb2a	NO	1.69935	8.54594	2.31398e-20	2.28599e-19	UP	YES
E130012A19Rik	NO	-2.50692	3.6911	2.4181e-20	2.38728e-19	DOWN	YES
Lingo3	NO	4.40074	1.60751	2.42343e-20	2.39097e-19	UP	YES
Snx32	NO	1.70508	4.77374	2.69178e-20	2.65398e-19	UP	YES
Htr3a	NO	7.94623	1.11503	2.75775e-20	2.71725e-19	UP	YES
E2f5	YES	-1.67981	5.14158	2.9338e-20	2.88881e-19	DOWN	YES
Armc2	NO	2.73564	2.64129	3.78553e-20	3.72504e-19	UP	YES
Gm43252	NO	2.97036	2.96243	3.78829e-20	3.72531e-19	UP	YES
Shmt2	NO	-1.48994	5.9972	3.79752e-20	3.73195e-19	DOWN	YES
Aff3	YES	1.41662	6.53232	3.83086e-20	3.76225e-19	UP	YES
Lmf2	NO	-1.71188	5.30352	3.83436e-20	3.76323e-19	DOWN	YES
2610318N02Rik	NO	-2.03686	4.64693	4.14482e-20	4.06528e-19	DOWN	YES
Kank2	NO	-1.98762	4.10426	4.16498e-20	4.08239e-19	DOWN	YES
Ppp1r13l	NO	-2.55646	3.09106	4.26031e-20	4.1731e-19	DOWN	YES
Gm10093	NO	-1.86134	6.50211	4.30436e-20	4.21351e-19	DOWN	YES
Pkdcc	NO	-1.9834	6.14818	4.41363e-20	4.31765e-19	DOWN	YES
Fam53b	NO	-1.62352	6.18401	4.44518e-20	4.34569e-19	DOWN	YES
Hmgb2	YES	-2.42151	8.0475	4.70818e-20	4.59981e-19	DOWN	YES
Ankle1	NO	-2.18661	4.08601	4.89003e-20	4.77438e-19	DOWN	YES
Cdh22	NO	-1.98489	4.19677	4.99705e-20	4.87569e-19	DOWN	YES
Nicn1	NO	1.44341	6.21842	5.03624e-20	4.91074e-19	UP	YES
Jph1	NO	-2.50646	3.1704	5.14227e-20	5.01088e-19	DOWN	YES
Zfr2	NO	2.1045	3.96588	5.2549e-20	5.11731e-19	UP	YES
Tfdp1	YES	-1.42996	7.38647	5.30991e-20	5.16753e-19	DOWN	YES
Nudt12	YES	-2.78757	3.35522	5.52794e-20	5.37623e-19	DOWN	YES
Plk4	NO	-1.7874	5.93725	5.64227e-20	5.48388e-19	DOWN	YES
Adcy9	NO	2.46982	3.58746	5.8381e-20	5.67055e-19	UP	YES
Chn2	NO	1.66057	4.99196	6.31356e-20	6.1284e-19	UP	YES
Ikzf4	YES	1.78664	4.60173	6.43235e-20	6.23967e-19	UP	YES
Syt17	NO	-3.73767	2.28641	6.75042e-20	6.54399e-19	DOWN	YES
Ndc1	NO	-1.46818	6.28088	6.77403e-20	6.56264e-19	DOWN	YES
Emx1	YES	6.33201	1.16573	6.79542e-20	6.57912e-19	UP	YES
Kifc2	NO	2.13089	4.51683	6.97381e-20	6.74749e-19	UP	YES
Fbxo5	NO	-2.51235	6.1383	7.10335e-20	6.8684e-19	DOWN	YES
B630019K06Rik	NO	1.777	4.2357	7.17817e-20	6.93628e-19	UP	YES
Nrip3	NO	3.15552	1.92831	7.28188e-20	7.03198e-19	UP	YES
Prepl	NO	1.35121	6.70907	7.3438e-20	7.08721e-19	UP	YES
Tspyl5	NO	1.99162	4.13769	7.6888e-20	7.4154e-19	UP	YES
Lsm4	YES	-1.43932	5.85853	7.69434e-20	7.41598e-19	DOWN	YES
Trip10	NO	-2.16472	4.01898	8.10104e-20	7.80296e-19	DOWN	YES
Mpp2	NO	-1.4696	5.746	8.11895e-20	7.81521e-19	DOWN	YES
Cbx5	NO	-1.28369	9.80353	8.16263e-20	7.85222e-19	DOWN	YES
Sptbn2	NO	1.40411	7.95449	8.51657e-20	8.18746e-19	UP	YES
Cdc14a	NO	-1.84419	4.80378	8.69464e-20	8.3533e-19	DOWN	YES
Gm11175	NO	-1.90031	5.43428	9.04331e-20	8.68274e-19	DOWN	YES
Kifc3	NO	2.34464	4.14409	9.34406e-20	8.96576e-19	UP	YES
Ddx39	NO	-1.53882	6.55981	9.55808e-20	9.16527e-19	DOWN	YES
Kcnh8	NO	2.14113	3.18034	9.58624e-20	9.18641e-19	UP	YES
Ttc23	NO	-2.24062	4.16072	9.83818e-20	9.42183e-19	DOWN	YES
Kif1a	NO	1.54594	8.91786	1.01038e-19	9.67007e-19	UP	YES
Nr4a3	YES	4.18917	1.73557	1.0482e-19	1.00256e-18	UP	YES
Eml2	NO	1.72456	4.71639	1.05754e-19	1.01085e-18	UP	YES
Mpv17l	NO	2.98457	2.29725	1.11506e-19	1.06516e-18	UP	YES
Tacr1	NO	3.85802	1.7209	1.21562e-19	1.16048e-18	UP	YES
Clstn2	NO	1.70008	4.7207	1.24446e-19	1.18725e-18	UP	YES
Dync1i1	NO	3.2672	3.03751	1.25939e-19	1.20074e-18	UP	YES
Pttg1	YES	-2.82625	5.03444	1.26266e-19	1.20309e-18	DOWN	YES
Ppp2r3a	NO	1.34027	6.47198	1.27503e-19	1.2141e-18	UP	YES
Zfp423	YES	-1.73887	4.88062	1.3745e-19	1.308e-18	DOWN	YES
Wdr17	NO	2.27718	4.3788	1.39878e-19	1.33026e-18	UP	YES
Pcp4l1	NO	5.94916	1.48822	1.39976e-19	1.33035e-18	UP	YES
Mt3	NO	-2.20127	5.71864	1.40419e-19	1.33372e-18	DOWN	YES
Slitrk1	NO	1.7244	4.48342	1.45599e-19	1.38204e-18	UP	YES
Them4	NO	2.09587	3.47755	1.47331e-19	1.3976e-18	UP	YES
Mpdz	NO	-1.70701	7.01066	1.49915e-19	1.42121e-18	DOWN	YES
Samhd1	YES	-1.56649	5.76467	1.51997e-19	1.44004e-18	DOWN	YES
Cdkl5	NO	1.55673	5.87812	1.56993e-19	1.48643e-18	UP	YES
Mcm8	YES	-1.81332	4.68956	1.58842e-19	1.503e-18	DOWN	YES
Ctsf	NO	2.32241	3.2737	1.69959e-19	1.60718e-18	UP	YES
Necab1	NO	3.98767	3.51585	1.70531e-19	1.61157e-18	UP	YES
Slco5a1	NO	1.50507	6.90661	1.86135e-19	1.75793e-18	UP	YES
Cmc2	NO	-2.22402	3.59101	1.88179e-19	1.77612e-18	DOWN	YES
Bzw2	NO	1.43552	8.1026	1.90913e-19	1.80079e-18	UP	YES
Parp1	YES	-1.32756	8.71975	1.9311e-19	1.82037e-18	DOWN	YES
P2rx2	NO	3.36301	2.04835	1.95089e-19	1.83788e-18	UP	YES
Sh2d1a	NO	5.62395	1.20646	1.96769e-19	1.85254e-18	UP	YES
Ypel5	NO	1.51696	5.4968	1.98761e-19	1.87012e-18	UP	YES
Arhgef39	NO	-2.07218	4.62327	1.99126e-19	1.87239e-18	DOWN	YES
Arhgef10	NO	-1.71429	4.96466	2.00564e-19	1.88472e-18	DOWN	YES
Psd3	NO	1.53965	5.94217	2.08614e-19	1.95915e-18	UP	YES
Fam13c	NO	1.57836	4.94065	2.19432e-19	2.05946e-18	UP	YES
Zfp810	NO	1.47734	5.55639	2.22405e-19	2.08605e-18	UP	YES
Fbn2	NO	3.24158	4.65387	2.26271e-19	2.12099e-18	UP	YES
Klhdc8a	NO	6.17359	1.01304	2.33888e-19	2.19103e-18	UP	YES
Ddx25	NO	1.7047	5.10353	2.47402e-19	2.31618e-18	UP	YES
Nol4l	NO	1.43435	7.05672	2.57621e-19	2.41034e-18	UP	YES
Nipa1	NO	1.79296	4.66658	2.61674e-19	2.44674e-18	UP	YES
Akap13	NO	-1.57425	6.00517	2.66264e-19	2.48811e-18	DOWN	YES
Gabpb2	NO	-1.48377	6.61331	2.87665e-19	2.68642e-18	DOWN	YES
Nrxn3	NO	1.68899	7.10751	2.91043e-19	2.71628e-18	UP	YES
Rbmxl1	YES	-1.44197	6.54125	2.9716e-19	2.77165e-18	DOWN	YES
Lyrm9	NO	1.61261	5.52553	3.00165e-19	2.79794e-18	UP	YES
Bicc1	NO	-2.2871	3.41227	3.08964e-19	2.87818e-18	DOWN	YES
Phactr2	NO	-2.15417	5.08607	3.15777e-19	2.93982e-18	DOWN	YES
Nacc2	YES	-1.74638	5.07998	3.19015e-19	2.96813e-18	DOWN	YES
Polr2a	YES	-1.54342	8.89778	3.19577e-19	2.97151e-18	DOWN	YES
Tubb4b	NO	-1.48342	7.50576	3.2235e-19	2.99544e-18	DOWN	YES
Gdap1	NO	2.14299	6.61077	3.23943e-19	3.00839e-18	UP	YES
Bmpr1a	NO	-1.3122	7.17233	3.25236e-19	3.01853e-18	DOWN	YES
Slc2a13	NO	2.71331	2.89359	3.39968e-19	3.15331e-18	UP	YES
Hnrnpu	YES	-1.396	10.4739	3.4196e-19	3.16905e-18	DOWN	YES
Rest	YES	-1.73182	5.13061	3.42087e-19	3.16905e-18	DOWN	YES
Gm10138	NO	-1.73584	4.54771	3.60962e-19	3.34185e-18	DOWN	YES
Acsf2	NO	-2.66375	3.97304	3.85787e-19	3.56948e-18	DOWN	YES
Cnksr2	NO	1.64345	5.17282	3.92978e-19	3.63378e-18	UP	YES
Snca	NO	2.85065	4.39721	3.98541e-19	3.68295e-18	UP	YES
Lpin1	NO	1.75649	4.94994	3.9938e-19	3.68843e-18	UP	YES
Kcnk1	NO	2.562	2.79381	4.04546e-19	3.73385e-18	UP	YES
Isl1	YES	1.38894	7.08515	4.23106e-19	3.90275e-18	UP	YES
Ociad2	NO	2.64512	2.9898	4.42688e-19	4.08088e-18	UP	YES
Lrtm2	NO	2.88931	3.10238	4.45769e-19	4.10676e-18	UP	YES
A330008L17Rik	NO	2.37948	2.92899	4.46197e-19	4.10819e-18	UP	YES
Sh2d5	NO	3.23913	2.33417	4.48291e-19	4.12493e-18	UP	YES
Dusp16	NO	-1.93232	5.24608	4.57365e-19	4.20585e-18	DOWN	YES
Ablim2	NO	8.64657	1.76092	4.85249e-19	4.45954e-18	UP	YES
Tbl1xr1	YES	-1.35996	6.42655	5.13431e-19	4.71566e-18	DOWN	YES
Etfa	NO	-1.69427	5.87747	5.18861e-19	4.76262e-18	DOWN	YES
Cox8a	NO	-1.73699	6.153	5.28772e-19	4.85063e-18	DOWN	YES
Chd7	YES	-1.40967	7.54223	5.44583e-19	4.99262e-18	DOWN	YES
RP23-435I16.3	NO	2.42459	3.24988	5.46374e-19	5.00599e-18	UP	YES
Tmem74	NO	2.43849	2.62783	5.50522e-19	5.04092e-18	UP	YES
Crtc1	YES	1.36935	6.43924	5.61435e-19	5.13771e-18	UP	YES
Tppp	NO	2.31496	4.2321	5.6443e-19	5.16198e-18	UP	YES
Zfp92	YES	5.42831	1.03104	5.86069e-19	5.35662e-18	UP	YES
Fam64a	NO	-2.27465	6.37285	5.91201e-19	5.40024e-18	DOWN	YES
Rab15	YES	2.28844	4.33422	5.92956e-19	5.41298e-18	UP	YES
C330027C09Rik	NO	-1.94958	6.84823	6.01291e-19	5.48573e-18	DOWN	YES
Trnp1	YES	5.37228	0.99327	6.28615e-19	5.73153e-18	UP	YES
Slc22a8	NO	3.02862	2.12253	6.29947e-19	5.7402e-18	UP	YES
Mog	NO	2.83736	2.61617	6.41729e-19	5.84401e-18	UP	YES
Asb4	YES	-2.21262	4.82927	6.44932e-19	5.86962e-18	DOWN	YES
Dusp4	NO	1.89251	4.95416	6.76116e-19	6.1497e-18	UP	YES
Rtkn	NO	-2.14124	3.63834	6.76823e-19	6.15241e-18	DOWN	YES
Ydjc	NO	2.14395	3.36894	6.79485e-19	6.17288e-18	UP	YES
Rbbp8	NO	-1.72441	5.78864	7.12302e-19	6.4671e-18	DOWN	YES
Raver2	NO	-1.79706	4.62644	7.26807e-19	6.59481e-18	DOWN	YES
Mum1l1	NO	-2.27391	3.70476	7.57187e-19	6.86632e-18	DOWN	YES
Gmpr	NO	2.32651	2.81164	7.77212e-19	7.04366e-18	UP	YES
Syndig1	NO	2.62491	2.53381	7.84789e-19	7.10804e-18	UP	YES
Gjd2	NO	5.47642	1.07136	7.96624e-19	7.21089e-18	UP	YES
Asrgl1	NO	-1.53112	6.31195	8.26414e-19	7.47604e-18	DOWN	YES
Cenpw	NO	-2.2423	3.4291	8.46789e-19	7.65575e-18	DOWN	YES
8030451A03Rik	NO	3.95933	1.38669	8.49641e-19	7.67691e-18	UP	YES
Bbx	YES	-2.26514	6.0147	8.63953e-19	7.80154e-18	DOWN	YES
Nfe2l2	YES	-1.89655	4.37203	8.8904e-19	8.02325e-18	DOWN	YES
Tpm4	NO	-1.48173	7.90276	9.35791e-19	8.44009e-18	DOWN	YES
Zfp57	YES	1.57807	7.02622	9.67504e-19	8.72089e-18	UP	YES
Troap	NO	-2.30737	5.34302	9.68202e-19	8.72195e-18	DOWN	YES
Dagla	NO	2.03356	4.32656	9.74297e-19	8.77159e-18	UP	YES
Snrpf	NO	-1.62772	5.09705	1.02269e-18	9.20176e-18	DOWN	YES
Mef2d	YES	1.35338	6.59111	1.04385e-18	9.38652e-18	UP	YES
Gucy1b2	NO	-2.52133	4.65506	1.0688e-18	9.60511e-18	DOWN	YES
Gm16054	NO	2.6292	2.62456	1.08441e-18	9.73378e-18	UP	YES
Pfas	NO	-1.44194	6.42379	1.08379e-18	9.73378e-18	DOWN	YES
Pcdha3	NO	2.9054	2.62572	1.13165e-18	1.01517e-17	UP	YES
Utp14b	NO	-1.49384	5.53467	1.162e-18	1.04178e-17	DOWN	YES
Slc18a2	NO	-2.19617	7.50911	1.1869e-18	1.06347e-17	DOWN	YES
Csmd2	NO	2.12567	5.25637	1.19357e-18	1.0688e-17	UP	YES
Gabarapl1	NO	1.39108	6.62896	1.19754e-18	1.07172e-17	UP	YES
Srrm4os	NO	2.27588	2.76005	1.19987e-18	1.07317e-17	UP	YES
Arvcf	NO	-1.40654	7.31728	1.21465e-18	1.08574e-17	DOWN	YES
Gm11508	NO	-2.55425	4.09543	1.25932e-18	1.12501e-17	DOWN	YES
Mxd4	NO	1.39281	6.37907	1.2603e-18	1.12521e-17	UP	YES
Ezh1	YES	1.64623	4.82624	1.2728e-18	1.13569e-17	UP	YES
Kif18a	NO	-2.03928	5.59038	1.28116e-18	1.14248e-17	DOWN	YES
Wipf1	NO	-2.14449	3.45804	1.30987e-18	1.16739e-17	DOWN	YES
Bub3	YES	-1.36862	7.05103	1.31068e-18	1.16741e-17	DOWN	YES
Slc2a4	NO	-2.0961	4.27714	1.31624e-18	1.17167e-17	DOWN	YES
Pgap1	NO	1.30977	6.76617	1.36354e-18	1.21306e-17	UP	YES
Prkaa2	NO	1.73442	5.12836	1.36571e-18	1.21427e-17	UP	YES
C030034L19Rik	NO	1.49754	5.41034	1.38696e-18	1.23244e-17	UP	YES
Hcfc1r1	NO	1.62121	4.37386	1.39513e-18	1.23896e-17	UP	YES
Smarca5	YES	-1.56625	8.04699	1.42495e-18	1.26469e-17	DOWN	YES
Ide	NO	-1.42776	6.30114	1.44234e-18	1.27937e-17	DOWN	YES
Tnfaip6	NO	-2.64187	2.93207	1.50142e-18	1.33099e-17	DOWN	YES
Fam174b	NO	2.33435	3.22452	1.51991e-18	1.34659e-17	UP	YES
Gm16740	NO	1.66173	4.31191	1.55062e-18	1.37299e-17	UP	YES
Coch	NO	3.18284	3.01243	1.57645e-18	1.39504e-17	UP	YES
Umps	NO	-1.3239	6.33134	1.60049e-18	1.41548e-17	DOWN	YES
Slc45a1	NO	1.97663	3.57738	1.77984e-18	1.57317e-17	UP	YES
Nagk	NO	1.58977	4.51628	1.82258e-18	1.61e-17	UP	YES
Nap1l1	NO	-1.24638	8.7732	1.92031e-18	1.69533e-17	DOWN	YES
Cd24a	NO	1.34204	9.8888	1.99474e-18	1.76001e-17	UP	YES
Zmynd12	NO	2.5955	2.28311	2.00033e-18	1.76391e-17	UP	YES
Rbms2	NO	-1.54262	5.30871	2.03529e-18	1.79368e-17	DOWN	YES
Cacnb1	NO	1.57498	5.48701	2.11078e-18	1.85912e-17	UP	YES
Rasl10b	NO	1.36472	5.88585	2.1279e-18	1.8731e-17	UP	YES
RP23-207N15.7	NO	2.12391	3.48417	2.1292e-18	1.87315e-17	UP	YES
Slit1	NO	-1.4146	6.99037	2.18337e-18	1.91968e-17	DOWN	YES
Mef2a	YES	1.26235	6.71813	2.24135e-18	1.96951e-17	UP	YES
Tmem123	NO	-1.76864	6.59063	2.29338e-18	2.01404e-17	DOWN	YES
Cdk20	NO	2.2286	3.25182	2.31883e-18	2.03521e-17	UP	YES
Cplx1	NO	1.60298	5.64592	2.39716e-18	2.10273e-17	UP	YES
Cdc42bpa	NO	1.39302	7.4906	2.44155e-18	2.14042e-17	UP	YES
Vav3	NO	2.12846	3.44122	2.44372e-18	2.14107e-17	UP	YES
A830073O21Rik	NO	4.04889	1.47493	2.46355e-18	2.15718e-17	UP	YES
Rai14	YES	-1.91467	7.47755	2.49319e-18	2.18187e-17	DOWN	YES
Hnrnpl	NO	-1.26655	8.84495	2.52349e-18	2.2071e-17	DOWN	YES
Zdhhc9	NO	1.48333	5.72828	2.69691e-18	2.3574e-17	UP	YES
Arhgap23	NO	1.87087	5.20052	2.71466e-18	2.37154e-17	UP	YES
Hs6st3	NO	3.53701	1.44567	2.81716e-18	2.45965e-17	UP	YES
Ampd3	NO	2.57021	2.36705	2.82723e-18	2.46702e-17	UP	YES
Mms22l	NO	-2.34771	6.66513	2.83329e-18	2.47086e-17	DOWN	YES
Mtmr7	NO	1.60105	5.05687	2.84983e-18	2.48385e-17	UP	YES
Arl6ip5	YES	1.40457	5.8769	2.86104e-18	2.49217e-17	UP	YES
Itga5	NO	-1.97783	3.92799	2.91058e-18	2.53386e-17	DOWN	YES
Nfatc2ip	YES	-1.54027	5.08614	2.93399e-18	2.55276e-17	DOWN	YES
Ryr3	NO	3.97167	3.53152	2.93691e-18	2.55382e-17	UP	YES
Sorbs3	NO	-1.97334	4.11457	2.98119e-18	2.59082e-17	DOWN	YES
Gm20667	NO	-2.41307	3.16377	2.98505e-18	2.59268e-17	DOWN	YES
Spryd3	NO	1.84134	4.68842	2.98688e-18	2.59277e-17	UP	YES
Fezf2	NO	4.33492	1.53281	2.99391e-18	2.59738e-17	UP	YES
Coq7	NO	-1.6341	4.82858	3.11137e-18	2.69772e-17	DOWN	YES
Tdrd7	NO	1.82655	4.36929	3.13435e-18	2.71607e-17	UP	YES
Fam57b	NO	1.51382	6.4428	3.16273e-18	2.73909e-17	UP	YES
Suv39h1	YES	-1.31851	6.5891	3.22179e-18	2.78863e-17	DOWN	YES
Kif20a	NO	-2.0083	7.21239	3.25525e-18	2.81597e-17	DOWN	YES
Mapre3	NO	1.80166	5.11856	3.28232e-18	2.83775e-17	UP	YES
Alkbh5	NO	-1.51464	6.78683	3.2861e-18	2.83939e-17	DOWN	YES
Ccdc8	NO	-1.73591	4.64178	3.37103e-18	2.9111e-17	DOWN	YES
Ccpg1	NO	1.61709	4.86319	3.39498e-18	2.93009e-17	UP	YES
H2afv	YES	-1.77935	7.5791	3.40547e-18	2.93746e-17	DOWN	YES
2310036O22Rik	NO	-1.33556	6.42688	3.43746e-18	2.96335e-17	DOWN	YES
Prdx1	NO	-1.44662	7.00496	3.61103e-18	3.1112e-17	DOWN	YES
Sptan1	NO	1.38838	10.0397	3.71861e-18	3.20205e-17	UP	YES
Gm9493	NO	1.30741	6.61534	3.86014e-18	3.32202e-17	UP	YES
Gm14230	NO	-2.47443	3.06145	4.01189e-18	3.45064e-17	DOWN	YES
Daam1	NO	1.2968	7.16554	4.07913e-18	3.50647e-17	UP	YES
Notch2	YES	-1.85279	7.18111	4.09941e-18	3.52188e-17	DOWN	YES
Plekhh2	NO	2.32614	3.07532	4.15376e-18	3.56653e-17	UP	YES
Celf6	NO	2.17018	3.32659	4.41556e-18	3.78916e-17	UP	YES
Cnksr3	NO	-1.98238	3.78861	4.6291e-18	3.97014e-17	DOWN	YES
Wdr90	NO	-1.47818	5.99855	4.65415e-18	3.98935e-17	DOWN	YES
Gmip	NO	1.57516	5.09435	4.71344e-18	4.03786e-17	UP	YES
Ttll1	NO	1.48339	5.50835	4.78389e-18	4.09588e-17	UP	YES
Col4a5	NO	-2.3839	4.37564	4.83999e-18	4.14156e-17	DOWN	YES
Gda	NO	8.59103	1.70781	4.9273e-18	4.21387e-17	UP	YES
Erich3	NO	4.14217	1.84795	4.97991e-18	4.25643e-17	UP	YES
Ap3b2	NO	1.50551	7.04129	4.98495e-18	4.25832e-17	UP	YES
Sestd1	NO	1.27747	7.91078	5.10483e-18	4.35825e-17	UP	YES
Snx8	NO	-1.71485	4.31693	5.18098e-18	4.42075e-17	DOWN	YES
Gnai2	NO	-1.31096	8.38824	5.39273e-18	4.59882e-17	DOWN	YES
Pcdhb9	NO	3.26565	1.79243	5.41388e-18	4.61423e-17	UP	YES
Ltbp4	NO	-1.75194	4.56033	5.49864e-18	4.68382e-17	DOWN	YES
Faxc	NO	1.24691	7.3467	5.62624e-18	4.78979e-17	UP	YES
Gm26716	NO	1.88865	3.56057	5.70985e-18	4.85822e-17	UP	YES
Kctd13	NO	1.50454	5.54323	5.84935e-18	4.9741e-17	UP	YES
Psrc1	NO	-1.96241	5.82298	5.92475e-18	5.03537e-17	DOWN	YES
Hs3st1	NO	2.05755	3.21312	6.07849e-18	5.16311e-17	UP	YES
Ndrg1	NO	3.29672	2.35199	6.14671e-18	5.21811e-17	UP	YES
Fsd2	NO	3.33144	1.67813	6.56152e-18	5.5671e-17	UP	YES
Adgra1	NO	-2.44328	3.2876	6.63338e-18	5.62489e-17	DOWN	YES
Zfp949	NO	1.63901	4.40242	6.75567e-18	5.72536e-17	UP	YES
Ptma	YES	-1.43895	8.40291	6.94012e-18	5.87837e-17	DOWN	YES
Insig2	NO	1.47654	5.16591	7.09507e-18	6.00623e-17	UP	YES
Tuba1b	NO	-1.43323	9.48908	7.12754e-18	6.03032e-17	DOWN	YES
Hs3st2	NO	5.68876	1.26139	7.13396e-18	6.03235e-17	UP	YES
Trim8	NO	-1.30036	6.41737	7.15926e-18	6.05034e-17	DOWN	YES
Kif24	NO	-1.64638	4.91388	7.27717e-18	6.14653e-17	DOWN	YES
Gm16564	NO	4.90059	1.3388	7.91761e-18	6.68371e-17	UP	YES
Gm43352	NO	-3.45213	2.19033	8.00768e-18	6.75595e-17	DOWN	YES
Tbc1d14	NO	1.25038	7.21443	8.03102e-18	6.77183e-17	UP	YES
Boc	NO	-1.91485	5.66863	8.07568e-18	6.80567e-17	DOWN	YES
Rtn1	NO	1.80139	7.68771	8.30942e-18	6.99873e-17	UP	YES
Gm10699	NO	2.29847	2.67381	8.62133e-18	7.25738e-17	UP	YES
Kifc5b	NO	-2.02441	5.3707	8.79402e-18	7.39829e-17	DOWN	YES
Tjp3	NO	-2.64503	2.78369	8.79858e-18	7.39829e-17	DOWN	YES
Rab33a	NO	1.71695	4.25708	9.01343e-18	7.57471e-17	UP	YES
Gm37928	NO	1.89072	3.65618	9.30144e-18	7.81238e-17	UP	YES
Prkd1	NO	-2.01228	4.98473	9.60522e-18	8.06302e-17	DOWN	YES
Mmp9	YES	2.26966	2.90383	9.91962e-18	8.32229e-17	UP	YES
Sft2d2	NO	-1.66807	4.4834	1.00849e-17	8.45622e-17	DOWN	YES
Txn1	NO	-1.30843	6.90225	1.01206e-17	8.48141e-17	DOWN	YES
Lipg	NO	-2.87466	6.00668	1.01551e-17	8.50556e-17	DOWN	YES
Pif1	YES	-2.36811	5.61384	1.03605e-17	8.67279e-17	DOWN	YES
Rab40b	NO	3.80538	1.25923	1.05622e-17	8.83669e-17	UP	YES
Krba1	NO	1.23853	6.52482	1.05879e-17	8.85329e-17	UP	YES
Aspm	NO	-2.08009	7.63845	1.08278e-17	9.04384e-17	DOWN	YES
Btg2	YES	-2.16591	6.55347	1.08277e-17	9.04384e-17	DOWN	YES
Ralgds	NO	1.28906	6.47929	1.09197e-17	9.11551e-17	UP	YES
Gprasp1	NO	1.29271	8.59029	1.12354e-17	9.37383e-17	UP	YES
Sybu	NO	1.43285	5.87358	1.1279e-17	9.405e-17	UP	YES
Kif20b	NO	-1.86754	6.34353	1.1453e-17	9.54337e-17	DOWN	YES
Cdc25c	NO	-2.12877	5.1796	1.14576e-17	9.54337e-17	DOWN	YES
Ttl	NO	1.3096	6.42365	1.16798e-17	9.72306e-17	UP	YES
Stx7	NO	1.41732	6.757	1.17085e-17	9.74154e-17	UP	YES
Ston2	NO	-1.96122	3.71871	1.18608e-17	9.86281e-17	DOWN	YES
Rrs1	NO	-1.42928	5.49855	1.25041e-17	1.0392e-16	DOWN	YES
Arl4a	NO	1.57879	5.25114	1.25919e-17	1.04591e-16	UP	YES
Fam111a	NO	-1.79179	5.78598	1.26406e-17	1.04938e-16	DOWN	YES
Chd3os	NO	1.34379	5.85037	1.27566e-17	1.05843e-16	UP	YES
Asphd1	NO	2.83246	2.06596	1.28417e-17	1.0649e-16	UP	YES
Npr2	NO	1.61801	4.9513	1.31176e-17	1.08717e-16	UP	YES
Snrnp40	NO	-1.39862	6.70898	1.33587e-17	1.10654e-16	DOWN	YES
Klhl13	NO	1.343	8.02612	1.41744e-17	1.17347e-16	UP	YES
Syt7	NO	1.95088	5.47981	1.45433e-17	1.20335e-16	UP	YES
Rpl22l1	NO	-1.43204	5.39213	1.46558e-17	1.21199e-16	DOWN	YES
Gm26648	NO	1.71525	3.85472	1.47223e-17	1.21682e-16	UP	YES
Plch1	NO	-2.06552	4.85493	1.48986e-17	1.23071e-16	DOWN	YES
Fbrsl1	NO	-1.29452	7.24086	1.50346e-17	1.24126e-16	DOWN	YES
Rps4x-ps	NO	2.50549	2.56294	1.51255e-17	1.24808e-16	UP	YES
Eif3b	NO	-1.27224	8.00834	1.54623e-17	1.27517e-16	DOWN	YES
Lrrtm4	NO	3.08895	1.98937	1.56001e-17	1.28583e-16	UP	YES
Fbxo25	NO	1.4308	5.78621	1.6253e-17	1.33891e-16	UP	YES
Fam117b	NO	1.29743	7.10292	1.66076e-17	1.36737e-16	UP	YES
Megf6	NO	-1.53251	4.77146	1.66307e-17	1.36853e-16	DOWN	YES
Lama5	NO	-2.12727	4.0017	1.66905e-17	1.3727e-16	DOWN	YES
Gart	NO	-1.22321	7.04055	1.67186e-17	1.37425e-16	DOWN	YES
Cep192	NO	-1.37729	7.11114	1.68326e-17	1.38287e-16	DOWN	YES
Fndc3c1	NO	-4.70144	2.23298	1.77564e-17	1.45797e-16	DOWN	YES
Agap1	NO	1.72891	7.37874	1.78445e-17	1.4644e-16	UP	YES
Gm28901	NO	-4.52338	1.76852	1.81515e-17	1.48878e-16	DOWN	YES
Slc6a15	NO	1.98023	4.98313	1.96885e-17	1.61396e-16	UP	YES
Eif4ebp1	NO	-2.85496	2.65114	2.07127e-17	1.697e-16	DOWN	YES
Rbbp7	YES	-1.30496	7.23437	2.13535e-17	1.74854e-16	DOWN	YES
Smc4	YES	-1.88362	8.11771	2.14567e-17	1.75603e-16	DOWN	YES
Herc6	NO	-2.52815	3.47877	2.17491e-17	1.779e-16	DOWN	YES
Serinc5	NO	1.89683	4.47882	2.17988e-17	1.78209e-16	UP	YES
Zmym3	YES	1.2578	7.37412	2.21657e-17	1.8111e-16	UP	YES
Haus6	NO	-1.61446	6.30304	2.30034e-17	1.87853e-16	DOWN	YES
Nup155	NO	-1.33124	7.22586	2.30192e-17	1.8788e-16	DOWN	YES
Tbc1d31	NO	-1.66491	5.61174	2.35819e-17	1.92367e-16	DOWN	YES
Tmem150a	NO	2.24795	2.84915	2.38152e-17	1.93988e-16	UP	YES
Plcl2	NO	1.30118	6.04833	2.37963e-17	1.93988e-16	UP	YES
Cep55	NO	-2.12756	5.90421	2.38193e-17	1.93988e-16	DOWN	YES
Celf3	NO	1.19292	7.62222	2.4233e-17	1.97251e-16	UP	YES
Slc2a10	NO	-2.60082	3.20207	2.51022e-17	2.04215e-16	DOWN	YES
Naa50	NO	-1.32529	7.18623	2.51293e-17	2.04325e-16	DOWN	YES
Chst10	NO	2.26717	5.60969	2.59726e-17	2.11068e-16	UP	YES
Abcc5	NO	1.30549	7.76049	2.60022e-17	2.11194e-16	UP	YES
Pgpep1	NO	-1.46484	5.29961	2.62467e-17	2.13065e-16	DOWN	YES
Fgd5	NO	-1.61996	4.76942	2.65308e-17	2.15255e-16	DOWN	YES
Zhx2	YES	-1.67331	6.29004	2.66871e-17	2.16406e-16	DOWN	YES
Casc5	NO	-2.21646	6.47868	2.70874e-17	2.19534e-16	DOWN	YES
Arl6ip1	NO	-1.25911	8.20137	2.71963e-17	2.20297e-16	DOWN	YES
Mki67	YES	-2.47846	10.1086	2.80803e-17	2.27336e-16	DOWN	YES
Ncapd3	NO	-1.32032	6.84548	2.8737e-17	2.32526e-16	DOWN	YES
Anks1b	NO	1.49515	5.37572	2.97144e-17	2.40306e-16	UP	YES
Cnih3	NO	2.86416	2.22651	2.97671e-17	2.40571e-16	UP	YES
Rusc2	NO	1.6771	5.98887	2.97792e-17	2.40571e-16	UP	YES
Enc1	NO	1.20023	9.62568	3.00135e-17	2.42334e-16	UP	YES
Gm17134	NO	-1.81733	4.42506	3.00574e-17	2.42557e-16	DOWN	YES
Tinf2	YES	-1.585	5.16468	3.04477e-17	2.45576e-16	DOWN	YES
Cyp20a1	NO	-1.77705	4.03434	3.07315e-17	2.47732e-16	DOWN	YES
1700022I11Rik	NO	-2.71229	4.48324	3.13531e-17	2.52607e-16	DOWN	YES
Ssbp2	YES	1.33774	7.03194	3.1485e-17	2.53533e-16	UP	YES
Kcnj12	NO	7.61047	0.818376	3.15117e-17	2.53613e-16	UP	YES
Zfp40	YES	1.3892	5.40775	3.16387e-17	2.54498e-16	UP	YES
Apc2	NO	1.19903	9.02773	3.18882e-17	2.56368e-16	UP	YES
Mcf2l	NO	1.71649	7.12375	3.25717e-17	2.61724e-16	UP	YES
Cyp2j6	NO	2.28724	2.91488	3.26912e-17	2.62543e-16	UP	YES
Akap17b	NO	1.62827	4.34619	3.27323e-17	2.62732e-16	UP	YES
Olfm3	NO	3.69517	2.39899	3.33228e-17	2.67329e-16	UP	YES
Erf	YES	-1.63054	5.31572	3.34404e-17	2.6813e-16	DOWN	YES
Stra6	NO	1.92987	4.208	3.37854e-17	2.70752e-16	UP	YES
Trim56	NO	-1.65762	5.00018	3.46484e-17	2.77519e-16	DOWN	YES
Bola3	NO	-2.16639	3.34303	3.49366e-17	2.79679e-16	DOWN	YES
Vamp2	NO	1.32603	7.25888	3.54156e-17	2.83363e-16	UP	YES
Nufip2	NO	-1.2914	6.36172	3.79835e-17	3.03746e-16	DOWN	YES
Stil	NO	-2.35044	5.70516	3.82782e-17	3.05941e-16	DOWN	YES
C630043F03Rik	NO	-2.02462	3.73184	3.99695e-17	3.19289e-16	DOWN	YES
Tep1	NO	-2.05853	3.43797	4.0974e-17	3.27139e-16	DOWN	YES
Nudc	NO	-1.44003	6.69156	4.17095e-17	3.32834e-16	DOWN	YES
Galnt14	NO	4.95822	1.06966	4.21855e-17	3.36454e-16	UP	YES
Kcp	NO	2.28203	3.48947	4.25096e-17	3.38859e-16	UP	YES
4932411E22Rik	NO	-3.73191	2.11101	4.31641e-17	3.43894e-16	DOWN	YES
Spag6	NO	4.82211	0.945678	4.45149e-17	3.54468e-16	UP	YES
Penk	NO	3.75595	2.60458	4.56188e-17	3.63066e-16	UP	YES
Mfsd6	NO	1.54384	4.54219	4.65764e-17	3.70491e-16	UP	YES
5430405H02Rik	NO	-1.39764	6.26621	4.74353e-17	3.77123e-16	DOWN	YES
Amz2	NO	1.29524	7.25678	4.79641e-17	3.81126e-16	UP	YES
Birc5	NO	-2.45163	6.3608	4.90689e-17	3.89698e-16	DOWN	YES
Cdca7	NO	-2.04783	8.25041	4.9123e-17	3.89922e-16	DOWN	YES
Cenpe	NO	-2.33951	7.83953	5.07273e-17	4.02443e-16	DOWN	YES
Bccip	NO	-1.32721	5.90404	5.15399e-17	4.08675e-16	DOWN	YES
Cdh6	NO	-1.84679	4.3578	5.22866e-17	4.14377e-16	DOWN	YES
Gsap	NO	2.19459	3.16448	5.2694e-17	4.17385e-16	UP	YES
Large	NO	1.32155	6.32146	5.33684e-17	4.22505e-16	UP	YES
Mmp15	NO	-1.49164	5.64	5.40327e-17	4.27538e-16	DOWN	YES
Myrip	NO	2.84315	2.2749	5.55024e-17	4.38705e-16	UP	YES
Pdgfc	NO	-1.77883	4.07554	5.54843e-17	4.38705e-16	DOWN	YES
Tmem117	NO	3.39275	1.55304	5.63095e-17	4.44851e-16	UP	YES
Cntnap5c	NO	3.25129	1.91897	5.65153e-17	4.46242e-16	UP	YES
Gkap1	NO	-1.62792	4.6666	5.68911e-17	4.48974e-16	DOWN	YES
Tanc2	NO	2.07333	6.28813	6.21058e-17	4.8987e-16	UP	YES
Nup133	NO	-1.29348	6.59379	6.43284e-17	5.07134e-16	DOWN	YES
C230021G24Rik	NO	3.32964	1.48856	6.4692e-17	5.09466e-16	UP	YES
Cds1	NO	2.77144	2.35147	6.46748e-17	5.09466e-16	UP	YES
Rhbdl3	NO	-2.54851	5.77559	6.51272e-17	5.12625e-16	DOWN	YES
Acat2	NO	-1.2564	7.68592	6.59717e-17	5.19e-16	DOWN	YES
Nav1	NO	1.28165	8.62252	6.70678e-17	5.27347e-16	UP	YES
Kctd12	NO	1.73303	4.59392	6.80606e-17	5.34873e-16	UP	YES
Dner	NO	1.3733	6.42513	6.95256e-17	5.46101e-16	UP	YES
Gprin2	NO	3.1245	1.59991	7.05311e-17	5.53709e-16	UP	YES
Alg13	NO	-1.44567	5.13759	7.095e-17	5.56707e-16	DOWN	YES
Sf3b5	NO	-1.50389	4.85667	7.28763e-17	5.71524e-16	DOWN	YES
Aaas	NO	-1.60967	5.35138	7.3971e-17	5.79806e-16	DOWN	YES
Chd4	YES	-1.24888	9.51586	7.52139e-17	5.89241e-16	DOWN	YES
Stoml1	NO	1.40187	5.05276	7.55347e-17	5.91446e-16	UP	YES
Timm23	NO	-2.0149	3.42847	7.62256e-17	5.96545e-16	DOWN	YES
Ccdc85c	NO	-1.68245	5.05573	7.64361e-17	5.9788e-16	DOWN	YES
Prex1	NO	1.28499	6.41149	7.78332e-17	6.08492e-16	UP	YES
Nusap1	YES	-2.2214	7.47863	7.83084e-17	6.11889e-16	DOWN	YES
Cd164	NO	-1.49171	6.6017	7.91871e-17	6.18433e-16	DOWN	YES
Lrp5	NO	-1.41689	5.51327	7.98306e-17	6.23135e-16	DOWN	YES
Gm2061	NO	3.67762	1.45128	8.0692e-17	6.29532e-16	UP	YES
Shank3	YES	1.85879	4.95071	8.09856e-17	6.31494e-16	UP	YES
Foxm1	YES	-2.6503	7.29991	8.134e-17	6.33929e-16	DOWN	YES
Usp25	NO	-1.4276	5.63998	8.3032e-17	6.4678e-16	DOWN	YES
Actl6a	NO	-1.52654	6.85492	8.40358e-17	6.5426e-16	DOWN	YES
Kcnj9	NO	2.60017	2.34723	8.5775e-17	6.67454e-16	UP	YES
Prkar2b	NO	1.58929	6.30181	8.9506e-17	6.96127e-16	UP	YES
Slc35f4	NO	4.12404	1.17681	9.05339e-17	7.03757e-16	UP	YES
Smim17	NO	3.54751	1.56791	9.142e-17	7.10278e-16	UP	YES
Arhgef37	NO	2.77443	2.26261	9.33436e-17	7.24848e-16	UP	YES
Cdc34	NO	-1.47343	5.35975	9.57395e-17	7.43069e-16	DOWN	YES
Gm38056	NO	-2.30213	3.21251	9.76831e-17	7.57763e-16	DOWN	YES
Mre11a	NO	-1.35448	5.87989	1.06713e-16	8.27385e-16	DOWN	YES
Eif1	NO	-1.39254	7.20275	1.08435e-16	8.40299e-16	DOWN	YES
Peli2	NO	-1.47907	5.76329	1.08748e-16	8.42291e-16	DOWN	YES
Bach2os	NO	2.1812	2.60949	1.12595e-16	8.71641e-16	UP	YES
Rasgef1c	NO	6.10766	0.951444	1.15761e-16	8.95689e-16	UP	YES
Ptgr1	NO	-2.96014	2.42516	1.16482e-16	9.00806e-16	DOWN	YES
Il1rap	NO	2.39536	2.61234	1.17526e-16	9.08409e-16	UP	YES
Ckap2	NO	-2.198	6.48626	1.22466e-16	9.45659e-16	DOWN	YES
Gm28062	NO	-3.59525	6.44667	1.22471e-16	9.45659e-16	DOWN	YES
Gab1	NO	-1.33148	5.79933	1.23266e-16	9.51306e-16	DOWN	YES
Atad5	YES	-1.41854	6.8178	1.24525e-16	9.60532e-16	DOWN	YES
Pgam1-ps2	NO	-1.90338	3.89669	1.25306e-16	9.6606e-16	DOWN	YES
Swap70	YES	-1.64134	4.61834	1.27823e-16	9.84956e-16	DOWN	YES
Pkm	NO	-1.16384	10.108	1.28255e-16	9.8778e-16	DOWN	YES
Kcnma1	NO	3.05278	3.49898	1.31129e-16	1.0094e-15	UP	YES
Gm11583	NO	-1.47924	5.10644	1.32458e-16	1.01911e-15	DOWN	YES
Hip1	NO	-1.19911	7.43887	1.32963e-16	1.02246e-15	DOWN	YES
Dusp10	NO	-2.40397	3.2604	1.33308e-16	1.0246e-15	DOWN	YES
Cdca3	NO	-2.31531	6.11824	1.41636e-16	1.08805e-15	DOWN	YES
Atp13a5	NO	7.66357	0.86438	1.41935e-16	1.08979e-15	UP	YES
Rad21	NO	-1.23995	8.96986	1.43617e-16	1.10214e-15	DOWN	YES
Fam196b	NO	2.38191	2.77614	1.4854e-16	1.13934e-15	UP	YES
Cacna1a	NO	2.18157	4.59485	1.50127e-16	1.15093e-15	UP	YES
1600029O15Rik	NO	2.12998	2.84381	1.60299e-16	1.22828e-15	UP	YES
Mfhas1	NO	1.81838	4.19049	1.63789e-16	1.25438e-15	UP	YES
Micu3	NO	1.45959	4.74182	1.63883e-16	1.25446e-15	UP	YES
Gabbr1	NO	1.33906	7.80494	1.67703e-16	1.28305e-15	UP	YES
Kbtbd11	NO	-1.26055	6.25592	1.67912e-16	1.284e-15	DOWN	YES
Lgalsl	NO	1.34135	5.73121	1.69085e-16	1.2923e-15	UP	YES
2500002B13Rik	NO	-2.49253	2.90597	1.71367e-16	1.30908e-15	DOWN	YES
Gcnt2	NO	1.59941	4.04277	1.81436e-16	1.38529e-15	UP	YES
Gm17276	NO	-2.58196	2.61641	1.82511e-16	1.3928e-15	DOWN	YES
D130043K22Rik	NO	3.84719	1.82129	1.89852e-16	1.44808e-15	UP	YES
Tekt2	NO	2.99139	1.71033	1.91959e-16	1.46341e-15	UP	YES
Zw10	NO	-1.29207	5.9183	1.93692e-16	1.47587e-15	DOWN	YES
Sema4g	NO	1.22059	6.50648	1.95571e-16	1.48943e-15	UP	YES
Sae1	NO	-1.15086	7.90008	2.00718e-16	1.52786e-15	DOWN	YES
Gm26616	NO	-2.14324	3.17792	2.04224e-16	1.55376e-15	DOWN	YES
Smarca1	YES	1.48275	5.9093	2.04814e-16	1.55746e-15	UP	YES
Parpbp	YES	-2.16617	4.63825	2.06244e-16	1.56754e-15	DOWN	YES
Atf1	YES	-1.56222	5.33821	2.06592e-16	1.56859e-15	DOWN	YES
Cenpl	NO	-1.72851	4.45028	2.0659e-16	1.56859e-15	DOWN	YES
Smim18	NO	2.62033	2.14153	2.11202e-16	1.60279e-15	UP	YES
Srl	NO	1.42013	5.6977	2.19496e-16	1.66449e-15	UP	YES
Fam214a	NO	1.36585	5.64271	2.19554e-16	1.66449e-15	UP	YES
Nol3	NO	1.38419	6.16691	2.20362e-16	1.66978e-15	UP	YES
BC030867	NO	-2.15345	3.88379	2.21634e-16	1.67856e-15	DOWN	YES
Slc29a4	NO	1.2979	6.1307	2.22427e-16	1.68372e-15	UP	YES
Acer2	NO	1.99745	3.14334	2.22724e-16	1.68512e-15	UP	YES
Mpp5	NO	-1.39992	5.73492	2.22931e-16	1.68584e-15	DOWN	YES
Sox1	YES	-2.03813	7.79232	2.25635e-16	1.70543e-15	DOWN	YES
Nup37	NO	-1.56452	4.81853	2.32094e-16	1.75336e-15	DOWN	YES
Nedd1	NO	-1.77347	5.39318	2.39614e-16	1.80927e-15	DOWN	YES
Wnt3	NO	3.5356	1.31853	2.47862e-16	1.87061e-15	UP	YES
Pde1c	NO	1.86728	4.02781	2.54895e-16	1.92272e-15	UP	YES
Tbc1d8b	NO	-2.09994	3.62256	2.64299e-16	1.99266e-15	DOWN	YES
Cenpk	NO	-2.45866	4.05015	2.68931e-16	2.02656e-15	DOWN	YES
Nhlh1	YES	5.39548	1.49604	2.73086e-16	2.05684e-15	UP	YES
Ccdc116	NO	2.33529	2.75993	2.75813e-16	2.07634e-15	UP	YES
Ctdsp1	NO	-2.08682	5.35733	2.97563e-16	2.23895e-15	DOWN	YES
[truncated: 13,029 more rows]

## Sheet: P0_VS_E16.5
Supplementary Table 2. DEGs identified and enriched between two adjacent time points
Sheet2: A list of 975 genes (81 TFs) differentially expressed between E16.5 and P0 (FDR < 0.01, Log2FC > 1 or < -1).
GeneSymbol	TFs	Log2FC	logCPM	PValue	FDR	Regulation	DEGs
Neurod6	YES	-6.05526	6.57744	7.36228e-111	1.11539e-106	DOWN	YES
Satb2	YES	-4.93113	5.30733	1.26006e-79	9.54497e-76	DOWN	YES
Crym	NO	5.93586	4.55112	1.67324e-65	8.44987e-62	UP	YES
Tbr1	YES	-4.09627	5.70675	7.92359e-59	3.00106e-55	DOWN	YES
Neurod2	YES	-4.6483	5.51385	8.93635e-53	2.70771e-49	DOWN	YES
Eif2s3y	NO	-11.9041	5.36553	2.02669e-51	5.1174e-48	DOWN	YES
Kdm5d	NO	-11.5071	4.9628	6.0262e-49	1.30424e-45	DOWN	YES
Hba-a1	NO	-3.15577	5.77559	3.18134e-46	6.02466e-43	DOWN	YES
Ddx3y	NO	-9.34132	4.51326	7.72636e-38	1.3006e-34	DOWN	YES
Vgf	NO	3.6389	4.90767	2.55227e-37	3.86669e-34	UP	YES
Prdm8	YES	-4.58862	3.64203	4.67804e-36	6.44294e-33	DOWN	YES
Tfap2d	YES	-6.10441	2.92172	1.76319e-34	2.22602e-31	DOWN	YES
9130024F11Rik	NO	-4.23127	3.2373	4.94117e-34	5.75837e-31	DOWN	YES
Neurod1	YES	-4.1898	3.94162	2.63371e-33	2.85005e-30	DOWN	YES
Slc17a6	NO	-4.1713	4.32306	1.7463e-32	1.76376e-29	DOWN	YES
Uty	YES	-8.19063	3.34129	2.65105e-32	2.51021e-29	DOWN	YES
Tmed2	NO	-3.50735	3.25644	2.53749e-31	2.26135e-28	DOWN	YES
Bhlhe22	YES	-3.81886	3.58817	4.24833e-31	3.57568e-28	DOWN	YES
Synpr	NO	3.35096	5.68355	9.09631e-30	7.25311e-27	UP	YES
Nrn1	NO	-5.13333	3.1984	9.4961e-29	7.1933e-26	DOWN	YES
Apoe	NO	2.08248	6.50468	1.17551e-28	8.48047e-26	UP	YES
Snhg11	NO	3.65331	7.76477	2.88118e-28	1.98409e-25	UP	YES
Eomes	YES	-4.70989	4.82251	3.14114e-28	2.06906e-25	DOWN	YES
Aqp4	NO	3.15019	3.8412	3.95066e-28	2.49385e-25	UP	YES
Sema3c	NO	-2.20727	5.50645	9.93796e-28	6.0224e-25	DOWN	YES
Egr1	YES	2.86113	4.85135	3.23829e-27	1.88693e-24	UP	YES
Itih3	NO	5.71979	2.32846	4.67031e-26	2.62056e-23	UP	YES
Hbb-bt	NO	-3.10845	4.01861	1.81141e-25	9.80104e-23	DOWN	YES
Calb1	NO	3.03228	6.42659	8.57063e-25	4.47742e-22	UP	YES
Bcan	NO	2.59046	5.50131	1.79862e-24	9.08301e-22	UP	YES
Id2	YES	-2.28606	4.93621	2.25248e-24	1.10081e-21	DOWN	YES
Sstr2	NO	-2.75326	5.11642	3.88037e-24	1.79106e-21	DOWN	YES
Hepacam	NO	2.5704	4.31053	3.90132e-24	1.79106e-21	UP	YES
Rasal1	NO	3.6938	4.23038	1.43143e-23	6.37829e-21	UP	YES
Mlc1	NO	2.21433	5.53805	9.46948e-23	4.09893e-20	UP	YES
Slc4a4	NO	2.18345	5.3992	1.45656e-22	6.12971e-20	UP	YES
Neurog2	YES	-5.567	3.50625	4.16759e-22	1.70646e-19	DOWN	YES
Entpd2	NO	3.67643	2.83147	4.80127e-22	1.91419e-19	UP	YES
Cntn2	NO	-1.84554	7.65133	8.23685e-22	3.1997e-19	DOWN	YES
Cpne7	NO	3.5032	2.95645	1.64677e-21	6.23714e-19	UP	YES
Igf2bp1	NO	-2.20514	4.96928	7.65499e-21	2.82861e-18	DOWN	YES
A730035I17Rik	NO	-4.06565	1.89875	1.14225e-20	4.12025e-18	DOWN	YES
Adhfe1	NO	3.24104	3.19888	1.55721e-20	5.48645e-18	UP	YES
Fmo1	NO	2.47192	3.61559	3.4548e-20	1.18955e-17	UP	YES
Mapk15	NO	3.43941	2.632	3.93812e-20	1.32583e-17	UP	YES
Thy1	NO	3.55365	3.86187	1.23049e-19	4.05258e-17	UP	YES
Pcsk1n	NO	2.24821	5.36208	2.1078e-19	6.79429e-17	UP	YES
2600014E21Rik	NO	-4.35487	2.83488	2.42985e-19	7.6692e-17	DOWN	YES
Nkx2-1	YES	2.47686	4.49671	2.80903e-19	8.68506e-17	UP	YES
Myh14	NO	3.51933	2.48071	4.06784e-19	1.23256e-16	UP	YES
Stra6l	NO	-1.95868	5.17632	4.97406e-19	1.47759e-16	DOWN	YES
Pcdh11x	NO	2.48121	4.70745	6.65403e-19	1.93863e-16	UP	YES
Ankrd63	NO	3.55785	2.62895	2.05306e-18	5.86865e-16	UP	YES
Alas2	NO	-2.36607	3.60047	6.35679e-18	1.78195e-15	DOWN	YES
Mmd2	NO	1.73874	5.52952	6.46914e-18	1.78195e-15	UP	YES
Sfrp5	NO	4.56474	2.12367	9.02691e-18	2.4421e-15	UP	YES
Ttyh1	NO	1.56836	6.33653	1.13378e-17	3.01347e-15	UP	YES
Ptprk	NO	-1.83136	4.60312	2.49287e-17	6.51154e-15	DOWN	YES
Pcdhga5	NO	-3.58678	5.50118	3.646e-17	9.36218e-15	DOWN	YES
Cbln2	NO	-2.64076	2.88506	5.02926e-17	1.26989e-14	DOWN	YES
Abl1	YES	-1.45232	6.83053	5.66123e-17	1.40445e-14	DOWN	YES
Wnt7b	NO	-1.93092	4.60859	5.7476e-17	1.40445e-14	DOWN	YES
Hmgcs2	NO	2.25317	4.05984	7.89808e-17	1.8993e-14	UP	YES
Serpina3n	NO	5.14009	1.82783	1.05802e-16	2.50452e-14	UP	YES
Fam107a	NO	4.50839	2.77107	1.26417e-16	2.9465e-14	UP	YES
Fezf2	NO	-4.79775	1.66473	1.30292e-16	2.99078e-14	DOWN	YES
Clu	NO	1.8661	5.58255	1.37248e-16	3.10345e-14	UP	YES
Gja1	NO	1.85118	4.92769	1.80743e-16	4.02684e-14	UP	YES
Timp3	NO	1.83147	4.7652	1.94987e-16	4.28124e-14	UP	YES
Nav2	NO	-2.01887	5.26652	2.03904e-16	4.41306e-14	DOWN	YES
Itpka	NO	3.43551	2.73698	3.43391e-16	7.32728e-14	UP	YES
Alcam	NO	1.82437	6.59595	4.0096e-16	8.43686e-14	UP	YES
Phyhip	NO	2.86858	2.84237	7.4069e-16	1.53718e-13	UP	YES
Cpe	NO	1.35617	8.96788	7.96097e-16	1.62985e-13	UP	YES
Gm29650	NO	-8.39091	1.8449	9.22461e-16	1.86337e-13	DOWN	YES
Daam2	NO	1.81764	5.531	9.83926e-16	1.96138e-13	UP	YES
A930024E05Rik	NO	-3.37833	2.5992	1.05668e-15	2.07906e-13	DOWN	YES
Nhlh1	YES	-5.6377	1.64618	1.09432e-15	2.12551e-13	DOWN	YES
Prr7	NO	1.97048	4.38997	1.23703e-15	2.37228e-13	UP	YES
Hapln1	NO	5.109	1.8031	1.4347e-15	2.71696e-13	UP	YES
Emx1	YES	-4.81373	1.37004	2.17799e-15	4.07364e-13	DOWN	YES
Gda	NO	3.22387	5.30625	3.11732e-15	5.75944e-13	UP	YES
Ptprn	NO	2.56633	4.60902	3.69375e-15	6.7422e-13	UP	YES
Lhcgr	NO	2.82773	2.53569	4.08716e-15	7.37149e-13	UP	YES
Klf9	YES	2.97898	3.25696	6.63629e-15	1.18282e-12	UP	YES
Cfap54	NO	2.2446	3.02294	8.79988e-15	1.55021e-12	UP	YES
Ppap2b	NO	1.6121	6.18171	1.66351e-14	2.8968e-12	UP	YES
Gabra4	NO	2.3577	4.24348	1.84989e-14	3.18476e-12	UP	YES
Sptb	NO	1.94919	5.97768	2.06386e-14	3.5132e-12	UP	YES
Slc1a3	NO	1.52013	7.76191	2.094e-14	3.52491e-12	UP	YES
Atp1a2	NO	1.24134	7.19668	2.12007e-14	3.52957e-12	UP	YES
Vma21	NO	-2.12768	5.27808	2.26963e-14	3.73749e-12	DOWN	YES
Amn	NO	3.03105	2.47216	2.38318e-14	3.88228e-12	UP	YES
Cux2	YES	-1.43807	6.37137	4.66308e-14	7.51549e-12	DOWN	YES
Mt1	NO	2.15181	3.43122	5.65228e-14	9.0139e-12	UP	YES
Shisa9	NO	2.11736	4.60255	6.21249e-14	9.80408e-12	UP	YES
Tril	NO	2.21223	3.68348	8.05447e-14	1.25799e-11	UP	YES
Atp1b1	NO	1.57863	7.36118	1.01542e-13	1.56976e-11	UP	YES
Cst3	NO	1.48889	6.73136	1.48036e-13	2.26539e-11	UP	YES
Prex1	NO	-1.27248	6.44917	1.50707e-13	2.28321e-11	DOWN	YES
Hbb-bs	NO	-2.50771	6.36798	2.08381e-13	3.12571e-11	DOWN	YES
Nkain2	NO	1.42958	5.98635	2.45112e-13	3.64064e-11	UP	YES
Gabrg1	NO	2.78896	3.45101	2.83472e-13	4.16952e-11	UP	YES
Icam5	NO	3.12238	2.72295	3.10327e-13	4.52063e-11	UP	YES
Lamp5	NO	5.05865	1.76591	3.19414e-13	4.60868e-11	UP	YES
Cxcr4	NO	-2.02425	5.35031	3.33548e-13	4.76722e-11	DOWN	YES
Egr4	YES	3.98925	1.91051	3.42624e-13	4.85117e-11	UP	YES
Foxj1	YES	2.59275	3.642	4.59877e-13	6.45106e-11	UP	YES
Cfap44	NO	2.21763	3.27559	4.7217e-13	6.56273e-11	UP	YES
Epha5	NO	-1.28935	7.31708	5.65719e-13	7.79149e-11	DOWN	YES
Dock5	NO	-2.51924	2.28135	5.82753e-13	7.9538e-11	DOWN	YES
Pcp4l1	NO	2.5833	4.50557	6.30377e-13	8.52697e-11	UP	YES
Epha3	NO	-1.98426	6.30643	6.50635e-13	8.72312e-11	DOWN	YES
Dgkb	NO	2.07783	3.23475	6.8014e-13	9.03871e-11	UP	YES
Ddn	NO	3.7896	4.45141	7.13326e-13	9.39729e-11	UP	YES
Igf2bp3	NO	-1.36093	5.67832	8.74813e-13	1.14254e-10	DOWN	YES
Prkcb	NO	1.57846	6.30885	9.20724e-13	1.19222e-10	UP	YES
Lgi4	NO	2.72414	2.21947	1.12413e-12	1.44327e-10	UP	YES
Dkk3	NO	1.61875	4.48072	1.42817e-12	1.81822e-10	UP	YES
Pdk4	NO	2.5043	2.6971	1.80536e-12	2.27927e-10	UP	YES
Dbpht2	NO	1.68559	5.17497	2.08787e-12	2.61416e-10	UP	YES
Sdc2	NO	1.58474	4.6207	2.29818e-12	2.85389e-10	UP	YES
Zbed6	YES	-1.69382	6.19434	2.41925e-12	2.9798e-10	DOWN	YES
Hbb-y	NO	-7.00326	0.642383	2.62305e-12	3.20478e-10	DOWN	YES
Tmem100	NO	2.65582	2.16463	3.00331e-12	3.64001e-10	UP	YES
Mctp1	NO	2.77998	2.4379	3.12147e-12	3.7532e-10	UP	YES
Plekhb1	NO	2.10424	3.32151	3.47654e-12	4.14722e-10	UP	YES
Masp1	NO	-1.9558	3.5405	3.55e-12	4.20176e-10	DOWN	YES
Luzp2	NO	1.49422	5.97937	3.90055e-12	4.58087e-10	UP	YES
Emp2	NO	1.64406	4.61679	3.9622e-12	4.61749e-10	UP	YES
Itih5	NO	1.76229	3.55206	4.30718e-12	4.9812e-10	UP	YES
C1qtnf4	NO	1.94972	4.01065	4.62565e-12	5.30899e-10	UP	YES
Gm38057	NO	-2.82517	1.69006	7.28106e-12	8.29383e-10	DOWN	YES
Prmt8	NO	1.97747	5.06123	7.61063e-12	8.60455e-10	UP	YES
Gm16272	NO	3.38351	1.8086	8.1541e-12	9.15071e-10	UP	YES
Lfng	NO	1.73267	3.94826	9.73994e-12	1.085e-09	UP	YES
Ttpa	NO	2.72539	2.0409	9.96867e-12	1.10237e-09	UP	YES
Cyp46a1	NO	2.04518	3.683	1.06871e-11	1.17326e-09	UP	YES
Mamdc2	NO	3.32646	1.75783	1.19513e-11	1.30261e-09	UP	YES
Pnma2	NO	-1.38208	4.8119	1.4346e-11	1.55244e-09	DOWN	YES
Gfap	NO	3.33822	1.57571	1.46784e-11	1.57715e-09	UP	YES
Nap1l5	NO	1.36549	5.43146	1.79927e-11	1.91964e-09	UP	YES
Rpl26	NO	-1.55796	7.03831	2.22687e-11	2.35646e-09	DOWN	YES
Ttc28	NO	-1.06407	7.94044	2.23981e-11	2.35646e-09	DOWN	YES
Dpy19l1	NO	-1.24089	6.18524	2.37347e-11	2.45537e-09	DOWN	YES
Igf2bp2	NO	-1.46279	5.11945	2.37773e-11	2.45537e-09	DOWN	YES
Enkur	NO	2.82079	2.22024	2.38244e-11	2.45537e-09	UP	YES
Map1lc3a	NO	1.35282	5.91382	3.61525e-11	3.70074e-09	UP	YES
Gm28498	NO	1.67862	3.54642	3.71802e-11	3.7804e-09	UP	YES
Arap2	NO	1.55722	4.2829	3.74315e-11	3.78059e-09	UP	YES
Nuak1	NO	-1.1156	6.74983	4.02404e-11	4.03737e-09	DOWN	YES
Plec	NO	1.4129	4.63612	4.5191e-11	4.50423e-09	UP	YES
Rab27b	NO	2.31027	3.74779	4.87086e-11	4.8231e-09	UP	YES
Vstm2l	NO	1.60841	5.29908	5.00081e-11	4.91963e-09	UP	YES
Shank3	YES	1.3788	6.51559	5.7808e-11	5.65027e-09	UP	YES
Pdyn	NO	1.79432	4.6705	6.04991e-11	5.8754e-09	UP	YES
Jph3	NO	1.32166	5.94815	6.5053e-11	6.2774e-09	UP	YES
Cx3cl1	NO	2.03634	4.84788	7.66012e-11	7.34499e-09	UP	YES
Nrgn	NO	2.13571	3.18307	7.7293e-11	7.36471e-09	UP	YES
Negr1	NO	1.15525	6.63995	1.11745e-10	1.05808e-08	UP	YES
Ndrg2	NO	1.25228	6.80192	1.16362e-10	1.09271e-08	UP	YES
Rsph4a	NO	3.8418	1.51354	1.16844e-10	1.09271e-08	UP	YES
Ptk2b	NO	3.14285	3.87444	1.27071e-10	1.18106e-08	UP	YES
Rasgrf1	NO	1.73529	5.71051	1.2816e-10	1.18392e-08	UP	YES
Nptxr	YES	1.47629	5.30937	1.44699e-10	1.3286e-08	UP	YES
Ednrb	NO	1.2652	5.87631	1.58348e-10	1.44517e-08	UP	YES
Naaa	NO	1.85181	2.91562	1.6165e-10	1.46647e-08	UP	YES
Atp1b2	NO	1.23819	5.67139	1.67911e-10	1.51419e-08	UP	YES
S100a1	NO	2.1906	2.60943	1.70067e-10	1.52457e-08	UP	YES
Vcam1	NO	1.54465	5.23164	1.74852e-10	1.55824e-08	UP	YES
Cbs	NO	1.76635	3.87928	1.99544e-10	1.76789e-08	UP	YES
Gm10710	NO	2.22549	2.68199	2.16157e-10	1.90375e-08	UP	YES
Dennd1c	NO	-3.32424	1.11039	2.17391e-10	1.90375e-08	DOWN	YES
Grem2	NO	2.7486	2.49551	2.59095e-10	2.25591e-08	UP	YES
A230050P20Rik	NO	2.0183	3.31866	2.65426e-10	2.29783e-08	UP	YES
Stk26	NO	1.62737	4.2536	2.88658e-10	2.48475e-08	UP	YES
Sh3rf2	NO	4.29972	1.12427	2.9404e-10	2.51678e-08	UP	YES
Penk	NO	2.21236	5.18679	3.24418e-10	2.75389e-08	UP	YES
Slc6a11	NO	1.37075	5.91985	3.25377e-10	2.75389e-08	UP	YES
Acot1	NO	1.44776	4.41468	3.64467e-10	3.06759e-08	UP	YES
Scg2	NO	1.66059	5.58063	4.29456e-10	3.59462e-08	UP	YES
Cmtm5	NO	6.79529	0.771456	4.77469e-10	3.97454e-08	UP	YES
Dnaic1	NO	2.93533	1.60492	5.01521e-10	4.15194e-08	UP	YES
Agap2	NO	1.35365	8.60606	5.1747e-10	4.26069e-08	UP	YES
2010300C02Rik	NO	1.74521	4.76741	5.21481e-10	4.27051e-08	UP	YES
Jund	YES	1.28919	6.33017	5.72597e-10	4.66389e-08	UP	YES
Lxn	NO	1.42991	3.90328	5.96686e-10	4.83411e-08	UP	YES
A830018L16Rik	NO	1.84966	3.40257	6.51135e-10	5.24718e-08	UP	YES
Mt2	NO	1.98898	3.25387	7.1077e-10	5.69744e-08	UP	YES
Plxna2	NO	-1.05293	9.61041	7.48813e-10	5.9708e-08	DOWN	YES
Ppp1r3e	NO	1.7444	3.79051	7.64964e-10	6.06765e-08	UP	YES
Crocc2	NO	8.14974	1.95637	7.75051e-10	6.11564e-08	UP	YES
Palmd	NO	-1.60756	3.91511	8.86904e-10	6.96197e-08	DOWN	YES
Tst	NO	1.79566	2.90374	9.47234e-10	7.39721e-08	UP	YES
P2ry1	NO	1.60737	4.55263	9.81681e-10	7.6269e-08	UP	YES
Iqcg	NO	2.09117	2.78783	1.02761e-09	7.94303e-08	UP	YES
Cyp26b1	NO	2.61014	3.37832	1.1062e-09	8.50703e-08	UP	YES
Smpdl3a	NO	1.45006	4.17334	1.14331e-09	8.74802e-08	UP	YES
Tmem158	NO	1.5801	5.38057	1.15388e-09	8.78459e-08	UP	YES
Ubp1	YES	-0.964574	7.39252	1.19417e-09	9.04582e-08	DOWN	NO
Arpc5	NO	1.31335	7.489	1.21953e-09	9.192e-08	UP	YES
Fndc9	NO	1.51592	3.72216	1.28788e-09	9.65913e-08	UP	YES
Spock3	NO	1.99151	4.36233	1.3911e-09	1.03818e-07	UP	YES
Ttr	NO	-8.65751	5.92046	1.43874e-09	1.06848e-07	DOWN	YES
Rasgrp1	NO	1.86879	5.73654	1.45948e-09	1.07859e-07	UP	YES
Gm5814	NO	1.95759	2.5668	1.50947e-09	1.11012e-07	UP	YES
Vat1l	NO	1.35524	5.39417	1.5465e-09	1.13186e-07	UP	YES
Papss2	NO	2.16517	2.15056	1.74467e-09	1.27076e-07	UP	YES
Gm996	NO	1.37629	5.0598	1.79713e-09	1.3027e-07	UP	YES
Maats1	NO	5.04674	1.05814	1.95335e-09	1.4092e-07	UP	YES
Yy2	YES	3.22536	1.98336	2.07381e-09	1.48902e-07	UP	YES
Cyp4f15	NO	2.75894	1.96362	2.10859e-09	1.50685e-07	UP	YES
Tanc2	NO	1.11222	7.6881	2.26779e-09	1.613e-07	UP	YES
Sv2c	NO	1.74664	5.23845	2.54082e-09	1.79876e-07	UP	YES
Slc22a17	NO	0.997973	7.941	2.63695e-09	1.85813e-07	UP	NO
Gm36989	NO	-1.66424	2.85378	2.83438e-09	1.988e-07	DOWN	YES
Neurl1a	NO	1.57649	5.40699	3.2136e-09	2.2436e-07	UP	YES
Kcnj4	NO	2.97409	1.79045	3.29188e-09	2.2877e-07	UP	YES
Lmtk3	NO	1.01648	8.02723	3.33022e-09	2.30378e-07	UP	YES
Frmd4b	NO	-0.989464	6.4126	4.11519e-09	2.83387e-07	DOWN	NO
Gas7	YES	1.73799	6.32209	4.25028e-09	2.90879e-07	UP	YES
Slitrk2	NO	1.58825	3.38691	4.26239e-09	2.90879e-07	UP	YES
Acsbg1	NO	1.41892	4.96253	4.54742e-09	3.08939e-07	UP	YES
Gnai1	NO	1.15143	6.59933	4.57983e-09	3.09752e-07	UP	YES
Gm37233	NO	-1.49674	3.31864	5.11249e-09	3.44241e-07	DOWN	YES
Gm266	NO	3.6667	1.05336	5.18229e-09	3.47397e-07	UP	YES
Slc16a1	NO	1.31986	4.48451	5.21954e-09	3.48353e-07	UP	YES
Kcnip2	NO	2.44274	4.44926	5.69247e-09	3.7825e-07	UP	YES
Wfs1	NO	1.58311	4.12142	5.94689e-09	3.9343e-07	UP	YES
Ppp1r1b	YES	1.64386	6.82849	6.05852e-09	3.99072e-07	UP	YES
Trim9	NO	1.01962	6.38385	6.20615e-09	4.07027e-07	UP	YES
Unc5d	NO	-1.57843	5.82578	6.23409e-09	4.07097e-07	DOWN	YES
Slc24a3	NO	1.52358	4.41658	6.47283e-09	4.20873e-07	UP	YES
Slc15a3	NO	-1.26288	5.69775	6.58136e-09	4.26101e-07	DOWN	YES
Tfrc	NO	1.05547	6.9151	6.75897e-09	4.34092e-07	UP	YES
Map3k19	NO	3.266	1.31294	6.76209e-09	4.34092e-07	UP	YES
Diras2	NO	1.34058	5.14959	6.93558e-09	4.4335e-07	UP	YES
Gm9905	NO	1.44719	3.39418	7.00408e-09	4.45848e-07	UP	YES
Myo6	NO	1.35646	5.10393	7.05023e-09	4.46908e-07	UP	YES
Filip1	NO	1.52045	3.63668	7.13098e-09	4.50143e-07	UP	YES
Cxcl14	NO	1.80636	5.46772	7.3484e-09	4.61943e-07	UP	YES
Mir124-2hg	NO	-1.02799	7.47405	7.41451e-09	4.64173e-07	DOWN	YES
Hrk	NO	1.86014	4.53303	7.62534e-09	4.75407e-07	UP	YES
Sptbn4	NO	1.62681	6.69985	7.67658e-09	4.75907e-07	UP	YES
Ddo	NO	4.04386	0.925349	7.69619e-09	4.75907e-07	UP	YES
Pde8b	NO	1.34969	4.09032	7.9487e-09	4.89523e-07	UP	YES
Mir124a-1hg	NO	-1.63004	8.48485	8.14139e-09	4.9936e-07	DOWN	YES
Tmem132e	NO	1.59124	3.45205	8.17888e-09	4.99637e-07	UP	YES
Htr2c	NO	2.22684	3.26247	8.83156e-09	5.37342e-07	UP	YES
Dbndd2	NO	1.68757	4.12279	8.98757e-09	5.44044e-07	UP	YES
Gm14964	NO	1.35425	4.18349	9.01353e-09	5.44044e-07	UP	YES
Rbpsuh-rs3	NO	-1.49063	4.02456	9.32075e-09	5.60355e-07	DOWN	YES
Lrrc23	NO	4.5516	2.15756	1.02771e-08	6.1541e-07	UP	YES
Mfge8	NO	1.1338	5.96998	1.03935e-08	6.19926e-07	UP	YES
Afap1l2	NO	1.37776	3.68196	1.06124e-08	6.29258e-07	UP	YES
Lrrc74b	NO	7.19744	1.12272	1.0633e-08	6.29258e-07	UP	YES
Eln	NO	1.45921	3.62529	1.12879e-08	6.65418e-07	UP	YES
Hap1	NO	1.36297	4.72053	1.14639e-08	6.73173e-07	UP	YES
Sox2ot	NO	-1.47938	6.11784	1.16741e-08	6.8287e-07	DOWN	YES
Clstn2	NO	-1.17276	4.91855	1.18711e-08	6.9172e-07	DOWN	YES
Dgat2	NO	1.76093	3.53595	1.21597e-08	7.05824e-07	UP	YES
Unc13c	NO	1.91761	2.84524	1.22975e-08	7.11097e-07	UP	YES
Itga7	NO	3.09044	1.57426	1.23939e-08	7.13946e-07	UP	YES
Rab11b	YES	-1.00836	6.0839	1.28106e-08	7.35155e-07	DOWN	YES
Rai14	YES	-1.72783	5.61653	1.47342e-08	8.42352e-07	DOWN	YES
Cd9	NO	1.22966	4.68709	1.61709e-08	9.21012e-07	UP	YES
Gm36936	NO	-1.54731	3.53601	1.68332e-08	9.54717e-07	DOWN	YES
Lynx1	NO	2.65121	2.26162	1.68887e-08	9.54717e-07	UP	YES
Bbc3	NO	1.5035	3.26599	1.73112e-08	9.71388e-07	UP	YES
Gm29260	NO	-2.36818	4.18555	1.73119e-08	9.71388e-07	DOWN	YES
Purb	YES	0.900844	7.45733	1.77189e-08	9.9056e-07	UP	NO
Slc13a5	NO	4.986	1.00294	1.87327e-08	1.04339e-06	UP	YES
Ephx2	NO	4.63241	0.722899	1.91788e-08	1.06432e-06	UP	YES
Gpr37l1	NO	4.21022	1.05996	1.98745e-08	1.0989e-06	UP	YES
Arhgef19	NO	2.39392	1.67673	2.02592e-08	1.11375e-06	UP	YES
Nr1d2	YES	1.16718	4.7686	2.02901e-08	1.11375e-06	UP	YES
Zik1	YES	-1.19591	6.60329	2.11047e-08	1.15428e-06	DOWN	YES
Tmem151a	NO	2.43876	3.20462	2.12172e-08	1.15626e-06	UP	YES
Rab40b	NO	1.49516	3.29991	2.16919e-08	1.17589e-06	UP	YES
Tuba1b	NO	-1.15044	8.16411	2.17327e-08	1.17589e-06	DOWN	YES
Snca	NO	1.58679	6.31261	2.23882e-08	1.20705e-06	UP	YES
Begain	NO	1.0462	6.69604	2.35269e-08	1.26394e-06	UP	YES
Epha10	NO	1.89417	3.52765	2.39912e-08	1.28433e-06	UP	YES
Hba-a2	NO	-1.67214	3.62493	2.43753e-08	1.3003e-06	DOWN	YES
Ndufc1	NO	1.22429	4.09848	2.47072e-08	1.31338e-06	UP	YES
Slc39a12	NO	2.44474	1.90615	2.49799e-08	1.32323e-06	UP	YES
9430041J12Rik	NO	2.04581	2.29339	2.5575e-08	1.35004e-06	UP	YES
Gabbr2	NO	1.35791	5.53399	2.65328e-08	1.39573e-06	UP	YES
Grin3a	NO	1.48262	4.23049	2.68008e-08	1.40165e-06	UP	YES
Nr2f1	YES	-1.35524	6.0023	2.68302e-08	1.40165e-06	DOWN	YES
Zfp36l2	YES	1.42638	4.6464	2.75169e-08	1.43258e-06	UP	YES
Sipa1l2	NO	-0.902878	6.80668	2.77182e-08	1.43812e-06	DOWN	NO
Col6a1	NO	1.85745	5.8496	2.80852e-08	1.45219e-06	UP	YES
Lix1	NO	-1.53124	3.72942	2.86913e-08	1.47848e-06	DOWN	YES
Ptprz1	NO	0.885387	8.93749	3.02825e-08	1.54951e-06	UP	NO
Scn1b	NO	2.20914	2.68929	3.03762e-08	1.54951e-06	UP	YES
Oprd1	NO	1.95916	2.1179	3.03766e-08	1.54951e-06	UP	YES
Nrg1	NO	-1.43203	3.59278	3.41159e-08	1.73441e-06	DOWN	YES
Gm26681	NO	6.49569	0.541135	3.52176e-08	1.78443e-06	UP	YES
Htra1	NO	1.74316	3.07572	3.55672e-08	1.79513e-06	UP	YES
Lppr5	NO	1.42585	5.20009	3.56656e-08	1.79513e-06	UP	YES
Gm20402	NO	2.11419	2.56093	3.68575e-08	1.84898e-06	UP	YES
Krt77	NO	2.43985	1.82066	3.7232e-08	1.8616e-06	UP	YES
Grm5	NO	1.37852	8.06761	3.79432e-08	1.89092e-06	UP	YES
Sema3d	NO	1.49196	3.97191	3.84068e-08	1.90603e-06	UP	YES
Myo7a	NO	2.51132	4.47139	3.84981e-08	1.90603e-06	UP	YES
Fam43b	NO	2.19033	2.84308	3.94032e-08	1.94449e-06	UP	YES
Arc	NO	1.56088	2.82465	4.38005e-08	2.15447e-06	UP	YES
Drc1	NO	2.17725	2.56607	4.49016e-08	2.20148e-06	UP	YES
Fbxo2	NO	3.23876	1.03364	4.50575e-08	2.20201e-06	UP	YES
S100a16	NO	1.41069	4.01639	4.68286e-08	2.2812e-06	UP	YES
Asrgl1	NO	1.07873	6.01229	4.72934e-08	2.29646e-06	UP	YES
Dtna	NO	1.10738	5.87157	4.77461e-08	2.31103e-06	UP	YES
Sirpa	NO	1.54249	5.90835	4.86761e-08	2.34854e-06	UP	YES
Gm27010	NO	-2.34862	2.04921	4.93571e-08	2.37384e-06	DOWN	YES
Hmga2	YES	-3.18446	1.45753	5.06298e-08	2.42735e-06	DOWN	YES
Gm43252	NO	-1.59803	3.32312	5.33226e-08	2.54793e-06	DOWN	YES
Necab2	NO	1.69702	3.34963	5.34814e-08	2.54793e-06	UP	YES
Gabrb1	NO	1.81448	5.1785	5.4114e-08	2.56999e-06	UP	YES
Speg	NO	1.3268	5.27258	5.60824e-08	2.65515e-06	UP	YES
Neu2	NO	2.5753	1.46881	5.65511e-08	2.669e-06	UP	YES
Aldh5a1	NO	1.02146	6.01602	5.73787e-08	2.69965e-06	UP	YES
Lppr4	NO	1.17646	6.40044	5.96099e-08	2.79594e-06	UP	YES
Heg1	NO	-0.931178	6.47443	5.9939e-08	2.8027e-06	DOWN	NO
Tpgs1	NO	1.33561	3.70365	6.0935e-08	2.84051e-06	UP	YES
Gm10645	NO	1.56196	2.88277	6.25577e-08	2.90721e-06	UP	YES
Rpl7a	NO	-0.898076	7.61419	6.29976e-08	2.9187e-06	DOWN	NO
Pld2	NO	1.3523	3.52991	6.73911e-08	3.11273e-06	UP	YES
9330162012Rik	NO	2.72425	1.83941	6.82098e-08	3.14097e-06	UP	YES
Ebf1	YES	-0.825341	8.50025	7.19656e-08	3.30387e-06	DOWN	NO
Catip	NO	6.45495	0.511727	7.87016e-08	3.6022e-06	UP	YES
Cxcl12	NO	-1.81269	3.8557	8.08641e-08	3.69003e-06	DOWN	YES
Junb	YES	1.82957	2.63152	8.13357e-08	3.70041e-06	UP	YES
Add3	NO	1.06901	5.05276	8.21538e-08	3.72644e-06	UP	YES
Col6a4	NO	1.56978	2.99234	8.36989e-08	3.77524e-06	UP	YES
Gstm2-ps1	NO	1.80272	2.52831	8.3728e-08	3.77524e-06	UP	YES
Gm7729	NO	-0.901982	8.23507	8.47197e-08	3.80862e-06	DOWN	NO
Tnfsf12	NO	6.59257	0.604638	8.92481e-08	4.00032e-06	UP	YES
Atp1a1	NO	1.09309	7.35563	9.28428e-08	4.14917e-06	UP	YES
Hpcal4	NO	1.31918	5.37543	9.51739e-08	4.24084e-06	UP	YES
Nfe2l1	YES	-1.45533	6.25775	9.65124e-08	4.28787e-06	DOWN	YES
Fgf1	NO	4.56456	0.672775	9.93932e-08	4.40294e-06	UP	YES
Gm37310	NO	2.29779	1.70492	1.0302e-07	4.54571e-06	UP	YES
Sfxn5	NO	1.11045	5.18088	1.03216e-07	4.54571e-06	UP	YES
Hfm1	NO	1.32598	3.64326	1.03998e-07	4.56687e-06	UP	YES
Tsix	NO	8.80483	5.66889	1.09045e-07	4.77464e-06	UP	YES
Cacng3	NO	1.59079	3.97845	1.12421e-07	4.8989e-06	UP	YES
Prrt2	NO	1.54375	5.33264	1.12529e-07	4.8989e-06	UP	YES
Gstm1	NO	1.34477	4.89449	1.17756e-07	5.11177e-06	UP	YES
Zeb2	YES	-1.12625	7.11847	1.30295e-07	5.63992e-06	DOWN	YES
Dnah2	NO	1.39111	4.55377	1.34359e-07	5.79018e-06	UP	YES
Gdpd2	NO	1.80467	2.90544	1.34531e-07	5.79018e-06	UP	YES
Sst	NO	1.43711	4.9523	1.35484e-07	5.81468e-06	UP	YES
Zbed4	YES	-1.22397	4.56377	1.36165e-07	5.8274e-06	DOWN	YES
Adcy1	NO	1.61934	8.84797	1.3929e-07	5.94436e-06	UP	YES
Slc1a2	NO	2.5963	6.12572	1.45671e-07	6.19922e-06	UP	YES
Cdk5r2	NO	1.54612	5.28917	1.46978e-07	6.23728e-06	UP	YES
Gm973	NO	1.71132	2.57733	1.51553e-07	6.4135e-06	UP	YES
Zfp599	NO	-1.15182	4.35657	1.54194e-07	6.50706e-06	DOWN	YES
Sncb	NO	1.66224	3.85717	1.58637e-07	6.67598e-06	UP	YES
Smim14	NO	1.01142	6.60226	1.64363e-07	6.89769e-06	UP	YES
Lig4	YES	-1.18039	4.67997	1.64816e-07	6.89769e-06	DOWN	YES
Gabrd	NO	2.13728	2.14296	1.71358e-07	7.1517e-06	UP	YES
Rbp1	NO	-0.920817	6.92324	1.78993e-07	7.43256e-06	DOWN	NO
Egr2	YES	3.09265	1.18102	1.79216e-07	7.43256e-06	UP	YES
Myom3	NO	3.75664	0.703414	1.79559e-07	7.43256e-06	UP	YES
Gm14204	NO	-0.890413	7.4611	1.94786e-07	8.04089e-06	DOWN	NO
Ntng2	NO	-1.69889	2.98918	2.00309e-07	8.24641e-06	DOWN	YES
Rplp1	NO	0.843256	8.36684	2.02522e-07	8.31493e-06	UP	NO
G430095P16Rik	NO	6.34458	0.427469	2.11052e-07	8.64171e-06	UP	YES
Slc24a2	NO	2.00005	2.68737	2.14139e-07	8.7445e-06	UP	YES
Tmem229a	NO	1.62721	2.69084	2.25659e-07	9.17005e-06	UP	YES
Zfp146	YES	-1.06038	6.70144	2.25771e-07	9.17005e-06	DOWN	YES
Igsf1	NO	2.08731	2.58743	2.29755e-07	9.30691e-06	UP	YES
Etl4	NO	-1.57509	3.33683	2.31526e-07	9.35366e-06	DOWN	YES
B3galt5	NO	1.78083	3.15872	2.33956e-07	9.4267e-06	UP	YES
Spata2l	NO	1.67823	2.86022	2.46513e-07	9.9063e-06	UP	YES
Gm17092	NO	1.38757	4.30529	2.60602e-07	1.04448e-05	UP	YES
Gm26728	NO	1.72223	2.34807	2.64541e-07	1.05746e-05	UP	YES
L3mbtl1	YES	1.70856	2.50357	2.73538e-07	1.09055e-05	UP	YES
Gm26723	NO	1.24439	5.70248	2.75137e-07	1.09195e-05	UP	YES
Nim1k	NO	1.36929	3.6735	2.7533e-07	1.09195e-05	UP	YES
Chmp2b	NO	1.2021	5.59899	2.78043e-07	1.09983e-05	UP	YES
Gm42778	NO	-1.52733	2.43638	2.80358e-07	1.1061e-05	DOWN	YES
Gm28035	NO	-1.61962	4.08599	2.8289e-07	1.11319e-05	DOWN	YES
Adgrb1	NO	0.903932	6.90067	2.90102e-07	1.13861e-05	UP	NO
Gm11992	NO	6.40543	0.479652	2.96603e-07	1.16112e-05	UP	YES
Creb1	YES	-0.880744	7.12447	3.27232e-07	1.27544e-05	DOWN	NO
Zfp771	NO	1.18276	4.09032	3.27489e-07	1.27544e-05	UP	YES
Gabrg3	NO	1.39857	5.3296	3.29757e-07	1.28098e-05	UP	YES
Dnajb13	NO	6.4023	0.478686	3.31682e-07	1.28516e-05	UP	YES
Cntnap5c	NO	-2.27297	2.19631	3.34196e-07	1.2916e-05	DOWN	YES
Ccdc114	NO	1.66754	2.58606	3.37905e-07	1.30261e-05	UP	YES
Gm15421	NO	1.17634	3.82037	3.47205e-07	1.33507e-05	UP	YES
Dnal1	NO	2.59627	5.61016	3.48904e-07	1.3382e-05	UP	YES
Rsph1	NO	2.76506	1.88371	3.60519e-07	1.37926e-05	UP	YES
Gm1673	NO	1.17255	4.46518	3.7201e-07	1.41963e-05	UP	YES
Fut9	NO	0.946376	7.21741	3.75022e-07	1.42753e-05	UP	NO
Dnah6	NO	2.2746	3.11281	3.80557e-07	1.44497e-05	UP	YES
Pcdh10	NO	0.81561	8.13498	3.82616e-07	1.44681e-05	UP	NO
Cybrd1	NO	1.40409	2.94547	3.8295e-07	1.44681e-05	UP	YES
Glrx2	NO	-1.00984	5.30816	4.04347e-07	1.52385e-05	DOWN	YES
Zfp462	NO	-0.917498	7.84595	4.20931e-07	1.58241e-05	DOWN	NO
Dchs2	NO	1.12689	5.50213	4.22802e-07	1.58551e-05	UP	YES
Cdkl2	NO	1.45295	4.46507	4.27684e-07	1.59985e-05	UP	YES
Zfp580	YES	1.25157	4.2249	4.38548e-07	1.63645e-05	UP	YES
Prrx1	YES	1.72341	2.69795	4.39701e-07	1.63672e-05	UP	YES
Zswim5	NO	-0.85068	6.49057	4.43059e-07	1.64518e-05	DOWN	NO
Syt10	NO	3.4755	0.90926	4.46033e-07	1.65217e-05	UP	YES
Ampd3	NO	1.13467	3.98407	4.51724e-07	1.66585e-05	UP	YES
Adra2a	NO	-1.54637	2.53205	4.5299e-07	1.66585e-05	DOWN	YES
Ccdc39	NO	0.972261	5.67612	4.53022e-07	1.66585e-05	UP	NO
mt-Nd3	NO	0.873325	8.52784	4.54145e-07	1.66593e-05	UP	NO
AW047730	NO	1.27351	3.597	4.58618e-07	1.67515e-05	UP	YES
Zfp189	YES	-1.32485	3.93375	4.58871e-07	1.67515e-05	DOWN	YES
Gm43300	NO	1.08551	4.49288	4.67208e-07	1.70149e-05	UP	YES
1700084C01Rik	NO	1.5527	2.49769	4.88517e-07	1.77483e-05	UP	YES
Sel1l3	NO	-1.15726	5.1974	5.1095e-07	1.85189e-05	DOWN	YES
Rnf6	YES	-1.07986	4.61274	5.21957e-07	1.88727e-05	DOWN	YES
Pla2g16	NO	1.86747	1.99262	5.2643e-07	1.89891e-05	UP	YES
Arhgdib	NO	1.54607	3.39956	5.29367e-07	1.90209e-05	UP	YES
Tmem160	NO	1.33595	3.23901	5.29823e-07	1.90209e-05	UP	YES
Fat4	NO	-1.00352	6.34588	5.34344e-07	1.91379e-05	DOWN	YES
Scrt2	YES	-1.06239	6.41871	5.43256e-07	1.94111e-05	DOWN	YES
Ngef	NO	1.42736	7.35957	5.54504e-07	1.97664e-05	UP	YES
Hpca	NO	1.04002	5.74557	5.56639e-07	1.9796e-05	UP	YES
Ahi1	NO	0.864007	7.76697	6.02847e-07	2.13891e-05	UP	NO
Rps15a	NO	0.809687	8.11024	6.15768e-07	2.17964e-05	UP	NO
Gm26884	NO	2.38269	1.44548	6.37026e-07	2.24964e-05	UP	YES
Metrn	NO	1.03992	4.45289	6.4768e-07	2.28194e-05	UP	YES
Chrm1	NO	1.10524	5.71563	6.53788e-07	2.29559e-05	UP	YES
Slc17a7	NO	-2.69981	0.819557	6.54583e-07	2.29559e-05	DOWN	YES
AI593442	NO	1.34801	5.66202	6.59297e-07	2.30678e-05	UP	YES
Ssbp4	YES	1.50018	5.18091	6.67437e-07	2.32988e-05	UP	YES
Shc4	NO	0.873101	6.49805	6.76885e-07	2.35743e-05	UP	NO
Rpgrip1	NO	-2.6587	3.47716	6.92996e-07	2.408e-05	DOWN	YES
Slc6a7	NO	2.79504	2.39749	7.02771e-07	2.43638e-05	UP	YES
St6galnac5	NO	0.813385	6.94178	7.2576e-07	2.51033e-05	UP	NO
Jade2	NO	1.76537	2.34268	7.34423e-07	2.53451e-05	UP	YES
Inf2	NO	1.22025	5.4304	7.49198e-07	2.57962e-05	UP	YES
Lrrc48	NO	2.21836	2.32894	7.52868e-07	2.58638e-05	UP	YES
AW551984	NO	1.44765	4.1219	7.54643e-07	2.58662e-05	UP	YES
Gm5914	NO	1.96954	1.79498	7.70642e-07	2.63549e-05	UP	YES
Tpd52l1	NO	1.96407	2.12439	7.75464e-07	2.64003e-05	UP	YES
Gm43248	NO	2.10882	2.24621	7.78061e-07	2.64003e-05	UP	YES
Tspan7	NO	0.863529	7.88375	7.7825e-07	2.64003e-05	UP	NO
Camk4	YES	1.1414	6.12241	7.78939e-07	2.64003e-05	UP	YES
Set	YES	0.952901	6.78616	7.95795e-07	2.69114e-05	UP	NO
Lefty2	NO	2.37275	1.77458	8.0239e-07	2.7074e-05	UP	YES
Casp2	NO	-0.969624	5.65281	8.13559e-07	2.73898e-05	DOWN	NO
Nr4a3	YES	1.36989	3.7238	8.22323e-07	2.76235e-05	UP	YES
Tpt1	NO	0.800952	8.048	8.51518e-07	2.85409e-05	UP	NO
Narf	NO	-0.782983	6.99042	8.57425e-07	2.86241e-05	DOWN	NO
Nts	NO	1.80056	2.11899	8.57778e-07	2.86241e-05	UP	YES
Lingo3	NO	1.50766	3.71165	8.65418e-07	2.88156e-05	UP	YES
Zmynd10	NO	2.10972	2.46562	8.78883e-07	2.91997e-05	UP	YES
Mis12	NO	-1.17908	5.18336	8.98204e-07	2.97468e-05	DOWN	YES
Tardbp	YES	-0.837682	7.48774	8.99276e-07	2.97468e-05	DOWN	NO
Gm17305	NO	1.50361	3.81205	9.4002e-07	3.09329e-05	UP	YES
RP24-136N24.1	NO	2.8022	1.3545	9.41534e-07	3.09329e-05	UP	YES
Uqcrq	NO	1.03659	4.89382	9.42832e-07	3.09329e-05	UP	YES
Arxes2	NO	1.03365	5.35334	9.43301e-07	3.09329e-05	UP	YES
Ttc21a	NO	3.17406	1.46815	9.50078e-07	3.10879e-05	UP	YES
Gm26702	NO	1.17509	5.28582	9.53592e-07	3.11356e-05	UP	YES
Zfp317	NO	-0.953235	5.41157	9.62487e-07	3.13584e-05	DOWN	NO
Efnb2	NO	-0.830401	7.82142	9.70948e-07	3.15662e-05	DOWN	NO
Itpr1	NO	-1.19385	4.80089	9.91542e-07	3.21667e-05	DOWN	YES
Gm26906	NO	0.922372	6.75637	1.07848e-06	3.49123e-05	UP	NO
Fam184b	NO	1.44722	3.9057	1.08678e-06	3.5106e-05	UP	YES
Kcnt1	NO	1.30669	6.20687	1.10168e-06	3.55116e-05	UP	YES
Sv2b	NO	1.92699	3.62741	1.14073e-06	3.66922e-05	UP	YES
Hmgb1-ps7	NO	-1.13246	4.78801	1.14457e-06	3.67378e-05	DOWN	YES
C2	NO	-1.24848	3.03218	1.15018e-06	3.68399e-05	DOWN	YES
Sash1	NO	1.29593	4.13684	1.16337e-06	3.71835e-05	UP	YES
Srcap	NO	-0.805401	7.19516	1.20359e-06	3.83882e-05	DOWN	NO
Ly6h	NO	1.02309	6.56067	1.2835e-06	4.08507e-05	UP	YES
Cdh4	NO	-0.927201	6.6837	1.31877e-06	4.18856e-05	DOWN	NO
Igfbpl1	NO	-0.787999	8.68677	1.32538e-06	4.20072e-05	DOWN	NO
Pcsk6	NO	1.55054	3.17473	1.33902e-06	4.2351e-05	UP	YES
Iars	NO	-0.89454	6.57878	1.34939e-06	4.25902e-05	DOWN	NO
Tmem74	NO	-1.25538	3.01102	1.36236e-06	4.29101e-05	DOWN	YES
Rap1gap	NO	1.04923	7.35652	1.36696e-06	4.29657e-05	UP	YES
AB041806	NO	1.97201	1.7248	1.37311e-06	4.30696e-05	UP	YES
Ptprm	NO	0.946651	6.43311	1.41527e-06	4.43003e-05	UP	NO
Angpt1	NO	-1.04945	5.03473	1.44566e-06	4.51581e-05	DOWN	YES
Grin1	YES	1.29334	6.16191	1.48752e-06	4.63702e-05	UP	YES
Amy1	NO	1.33122	4.37997	1.49994e-06	4.66614e-05	UP	YES
Stk39	NO	-1.04562	5.31473	1.50637e-06	4.67655e-05	DOWN	YES
Gm26716	NO	1.05288	4.94233	1.54992e-06	4.80189e-05	UP	YES
Nceh1	NO	1.3129	3.45986	1.57209e-06	4.86064e-05	UP	YES
9930021J03Rik	NO	1.33331	6.30569	1.62868e-06	5.02537e-05	UP	YES
Pdzrn3	NO	-1.23266	4.67679	1.6345e-06	5.03308e-05	DOWN	YES
Rnf152	NO	0.945316	5.60883	1.64314e-06	5.04941e-05	UP	NO
Ccno	NO	6.13594	0.292578	1.65583e-06	5.0781e-05	UP	YES
Rprd1b	NO	-1.87946	4.91899	1.66608e-06	5.0992e-05	DOWN	YES
Zfhx4	YES	-1.49782	6.6601	1.6896e-06	5.16077e-05	DOWN	YES
Itgal	NO	2.25519	1.68695	1.76176e-06	5.37037e-05	UP	YES
Slc9a3r1	NO	1.13407	4.0392	1.79593e-06	5.46352e-05	UP	YES
Chia1	NO	3.20079	0.702317	1.82714e-06	5.54734e-05	UP	YES
Wbp1	NO	-1.04061	5.94097	1.84059e-06	5.57699e-05	DOWN	YES
Hspa2	NO	2.02298	1.97347	1.84925e-06	5.59205e-05	UP	YES
Dnaic2	NO	2.62412	1.51482	1.86162e-06	5.61822e-05	UP	YES
Gabra5	NO	1.41341	6.26297	1.88647e-06	5.6715e-05	UP	YES
Myo5b	NO	1.47116	4.21081	1.88678e-06	5.6715e-05	UP	YES
Rplp2	NO	0.823573	6.93054	1.8905e-06	5.6715e-05	UP	NO
Stard9	NO	-0.963404	5.12587	1.90411e-06	5.70105e-05	DOWN	NO
Gramd1a	NO	-0.927418	8.11869	1.93383e-06	5.7786e-05	DOWN	NO
Gm37035	NO	1.78287	2.15246	1.98189e-06	5.91057e-05	UP	YES
Kcne1l	NO	1.63929	3.71092	1.99432e-06	5.92722e-05	UP	YES
Pnmal2	NO	0.788913	8.34927	1.99726e-06	5.92722e-05	UP	NO
Apbb2	NO	-0.752636	6.95395	1.99921e-06	5.92722e-05	DOWN	NO
Adcyap1r1	NO	0.924069	6.98368	2.0213e-06	5.98099e-05	UP	NO
Ncdn	NO	0.894892	7.27707	2.04404e-06	6.03649e-05	UP	NO
Fam60a	NO	-1.28601	5.64093	2.04846e-06	6.03776e-05	DOWN	YES
Camk2b	NO	1.30313	7.95302	2.0689e-06	6.08618e-05	UP	YES
Ptprr	NO	1.25338	4.10775	2.1132e-06	6.20444e-05	UP	YES
Tomm20	NO	0.775178	7.67636	2.12487e-06	6.22666e-05	UP	NO
Car8	NO	1.55026	3.02617	2.14041e-06	6.26008e-05	UP	YES
Tpt1-ps6	NO	1.07002	5.28422	2.15764e-06	6.2983e-05	UP	YES
Zfp646	YES	-1.02202	6.07594	2.17731e-06	6.34352e-05	DOWN	YES
Tmem181b-ps	NO	1.03132	6.4823	2.22869e-06	6.48074e-05	UP	YES
RP23-83P5.5	NO	-1.51975	5.20617	2.24087e-06	6.50366e-05	DOWN	YES
Kcnj10	NO	1.21968	4.83888	2.27868e-06	6.60078e-05	UP	YES
Col4a5	NO	1.4629	3.6629	2.32335e-06	6.71732e-05	UP	YES
Ndufb6	NO	1.01433	4.70614	2.38883e-06	6.89348e-05	UP	YES
Ccdc13	NO	1.70358	2.15087	2.39421e-06	6.89586e-05	UP	YES
Pamr1	NO	2.86459	1.01104	2.41725e-06	6.94902e-05	UP	YES
Gm27008	NO	-2.64488	0.628638	2.43092e-06	6.9751e-05	DOWN	YES
Esd	NO	-0.942646	5.33586	2.46338e-06	7.05485e-05	DOWN	NO
Rpl7	YES	-0.752081	9.46142	2.47595e-06	7.07748e-05	DOWN	NO
Adcy5	NO	1.07789	6.46157	2.48255e-06	7.08299e-05	UP	YES
4933407L21Rik	NO	1.75472	2.41794	2.50689e-06	7.13897e-05	UP	YES
Mir17hg	NO	-1.52244	4.10852	2.52409e-06	7.16391e-05	DOWN	YES
1700086L19Rik	NO	1.28873	4.17696	2.5251e-06	7.16391e-05	UP	YES
Grin1os	NO	1.22069	3.77437	2.5555e-06	7.23659e-05	UP	YES
Gm5796	NO	1.86811	2.42206	2.57357e-06	7.27418e-05	UP	YES
Malat1	NO	0.880205	9.82822	2.58793e-06	7.30114e-05	UP	NO
2810459M11Rik	NO	1.5672	3.64447	2.70229e-06	7.60961e-05	UP	YES
Kifc2	NO	1.09071	5.95195	2.72668e-06	7.66406e-05	UP	YES
Dach1	YES	0.915513	7.17945	2.76841e-06	7.76694e-05	UP	NO
Kpna2-ps	NO	-1.75073	2.76964	2.77482e-06	7.77052e-05	DOWN	YES
Pak6	NO	1.02561	6.51701	2.79312e-06	7.80733e-05	UP	YES
Fam84a	NO	-0.827399	7.8057	2.80585e-06	7.82404e-05	DOWN	NO
Ppp2r2c	NO	1.21167	7.24795	2.81499e-06	7.82404e-05	UP	YES
Usp2	NO	1.59774	2.29438	2.8211e-06	7.82404e-05	UP	YES
Cdon	NO	-1.13479	6.72979	2.8241e-06	7.82404e-05	DOWN	YES
Fbrs	NO	0.95983	5.84302	2.82492e-06	7.82404e-05	UP	NO
Tshz3	YES	-1.12048	3.61234	2.83669e-06	7.84232e-05	DOWN	YES
Camk2n2	NO	1.06638	4.63014	2.8476e-06	7.84929e-05	UP	YES
Ppil6	NO	2.81792	0.972293	2.84958e-06	7.84929e-05	UP	YES
Reps2	NO	0.90436	6.711	2.86567e-06	7.8793e-05	UP	NO
P2rx6	NO	1.53697	2.78734	2.90353e-06	7.96892e-05	UP	YES
S100a6	NO	1.84476	1.84433	2.92981e-06	8.02652e-05	UP	YES
Fndc3b	NO	1.1061	5.15205	2.964e-06	8.10552e-05	UP	YES
Hhipl1	NO	1.9764	1.56162	2.97149e-06	8.11137e-05	UP	YES
Olig1	YES	1.43014	4.96784	2.99201e-06	8.15269e-05	UP	YES
Gnb4	NO	0.86832	6.77681	3.00516e-06	8.15951e-05	UP	NO
Nuak2	NO	-1.09729	4.11562	3.00529e-06	8.15951e-05	DOWN	YES
Perp	NO	1.5951	2.33787	3.02683e-06	8.2033e-05	UP	YES
Hmga1	YES	-1.44543	4.32246	3.041e-06	8.22699e-05	DOWN	YES
Gm26558	NO	1.70497	2.04658	3.06811e-06	8.28554e-05	UP	YES
Hnmt	NO	1.92927	1.91665	3.0945e-06	8.34194e-05	UP	YES
Matk	NO	1.41537	4.34066	3.13752e-06	8.43612e-05	UP	YES
Mast3	NO	0.874798	6.32478	3.14058e-06	8.43612e-05	UP	NO
Lmo4	YES	0.74814	7.71236	3.20742e-06	8.60042e-05	UP	NO
Baiap2	NO	1.20309	4.6183	3.25134e-06	8.70279e-05	UP	YES
1110002J07Rik	NO	-1.18345	3.16181	3.26816e-06	8.73238e-05	DOWN	YES
Atp13a4	NO	4.3286	0.491852	3.30351e-06	8.80268e-05	UP	YES
Iqsec2	NO	0.987914	4.78346	3.31145e-06	8.80268e-05	UP	NO
Mpc2	NO	0.943542	4.89449	3.3119e-06	8.80268e-05	UP	NO
Lhx8	YES	1.3756	3.27092	3.35514e-06	8.90198e-05	UP	YES
Rab2b	NO	-0.992256	5.08157	3.3926e-06	8.98565e-05	DOWN	NO
Ptges3l	NO	1.97611	1.56176	3.40016e-06	8.98994e-05	UP	YES
Map2	NO	-0.805313	10.0681	3.40665e-06	8.99141e-05	DOWN	NO
Sp9	YES	0.981779	6.43309	3.41989e-06	9.01067e-05	UP	NO
Frat1	NO	1.79271	1.8051	3.46677e-06	9.11832e-05	UP	YES
Gramd3	NO	1.41303	2.68421	3.49587e-06	9.17892e-05	UP	YES
Ak8	NO	5.80034	0.0470341	3.58224e-06	9.38346e-05	UP	YES
Tox	YES	-0.936562	5.18329	3.58616e-06	9.38346e-05	DOWN	NO
Pcp4	NO	0.983399	6.04788	3.62246e-06	9.46211e-05	UP	NO
Kcnd3	NO	1.99285	5.19169	3.65255e-06	9.5243e-05	UP	YES
Paip2	NO	-0.751645	7.00933	3.70974e-06	9.6568e-05	DOWN	NO
Simc1	NO	-0.824382	5.98152	3.72169e-06	9.67128e-05	DOWN	NO
Iqsec1	NO	0.768552	6.67905	3.78351e-06	9.81509e-05	UP	NO
4930535I16Rik	NO	2.38867	1.18921	3.79847e-06	9.83705e-05	UP	YES
Zfp68	YES	-1.14929	6.26471	3.81305e-06	9.85798e-05	DOWN	YES
Lor	NO	2.26655	1.36511	3.876e-06	0.000100037	UP	YES
Serpine2	NO	1.17737	6.57877	3.9785e-06	0.000102507	UP	YES
Fbln2	NO	1.30256	4.18095	3.99454e-06	0.000102746	UP	YES
Cntn1	NO	1.37905	7.00064	4.11752e-06	0.00010573	UP	YES
Col16a1	NO	1.31892	3.39474	4.28894e-06	0.000109847	UP	YES
Dlg2	NO	1.08177	7.84166	4.29239e-06	0.000109847	UP	YES
Hes5	YES	1.32414	3.73166	4.42463e-06	0.000113041	UP	YES
Kdm3a	YES	-0.775975	6.70959	4.48654e-06	0.000114429	DOWN	NO
Trp53inp1	NO	-1.15455	6.42823	4.50382e-06	0.000114677	DOWN	YES
Kcna1	NO	2.62547	1.37571	4.7766e-06	0.000121419	UP	YES
Tmem181a	NO	0.817496	7.5916	4.79229e-06	0.000121613	UP	NO
Rps6ka3	NO	0.928554	6.3768	4.94931e-06	0.000125388	UP	NO
Slc4a1	NO	-3.5994	0.0517884	5.21576e-06	0.000131886	DOWN	YES
Plekha7	NO	1.01399	4.23358	5.22321e-06	0.000131886	UP	YES
Fuz	NO	1.10395	3.59294	5.27603e-06	0.000132998	UP	YES
Gm43279	NO	1.96391	2.45134	5.31208e-06	0.000133684	UP	YES
Fam149a	NO	1.32778	3.9628	5.36978e-06	0.000134912	UP	YES
Csgalnact1	NO	1.60378	2.5477	5.49856e-06	0.000137919	UP	YES
Gfra1	NO	1.1748	4.43901	5.54501e-06	0.000138849	UP	YES
Zbtb12	NO	-0.833962	6.47868	5.56208e-06	0.000138849	DOWN	NO
Grasp	NO	1.37176	2.66281	5.56314e-06	0.000138849	UP	YES
Fsd2	NO	-1.56301	2.12912	5.58333e-06	0.000139124	DOWN	YES
Cfap69	NO	1.21288	3.79599	5.67991e-06	0.000141298	UP	YES
Med20	NO	-0.919769	5.39155	5.7845e-06	0.000143664	DOWN	NO
Slc35e4	NO	1.23422	3.90693	5.82699e-06	0.000144325	UP	YES
Mest	NO	-1.01792	6.65432	5.83018e-06	0.000144325	DOWN	YES
Prokr1	NO	-2.23786	1.85331	5.93981e-06	0.000146799	DOWN	YES
Npnt	NO	1.19039	3.94805	6.05346e-06	0.000149365	UP	YES
Notum	NO	3.02538	0.876312	6.10202e-06	0.000150318	UP	YES
Stxbp6	NO	1.36925	3.47769	6.13966e-06	0.000150843	UP	YES
P2rx7	NO	1.69246	2.0928	6.14326e-06	0.000150843	UP	YES
Pygl	NO	1.38283	2.5117	6.22271e-06	0.000152547	UP	YES
Cltb	NO	0.838835	6.64319	6.28016e-06	0.000153707	UP	NO
Fxyd7	NO	1.63902	3.82536	6.29161e-06	0.000153739	UP	YES
Tmem130	NO	0.997645	6.85344	6.38223e-06	0.000155702	UP	NO
Dkk2	NO	-2.08258	1.28979	6.4526e-06	0.000157166	DOWN	YES
A830012C17Rik	NO	2.28361	1.25248	6.47709e-06	0.000157509	UP	YES
Snhg6	NO	1.08756	4.07401	6.57575e-06	0.000159652	UP	YES
Gm37376	NO	0.866211	6.17206	6.65705e-06	0.000161367	UP	NO
D030028A08Rik	NO	-0.986886	4.56227	6.71512e-06	0.000162514	DOWN	NO
Coa4	NO	-1.57057	2.15036	6.87129e-06	0.00016557	DOWN	YES
Dmkn	NO	3.12507	0.966835	6.87443e-06	0.00016557	UP	YES
Cdk14	NO	-0.875721	6.18007	6.8807e-06	0.00016557	DOWN	NO
Rps6ka4	YES	1.49711	2.83983	6.88509e-06	0.00016557	UP	YES
Ccdc85b	NO	1.22259	3.18362	7.07138e-06	0.00016978	UP	YES
Cfap46	NO	1.60377	2.46929	7.08543e-06	0.000169848	UP	YES
Clybl	NO	1.82642	1.61863	7.12288e-06	0.000170377	UP	YES
Gm43844	NO	1.56054	2.27107	7.1318e-06	0.000170377	UP	YES
Rasgrp2	NO	1.46594	5.40192	7.1412e-06	0.000170377	UP	YES
Gm2824	NO	-1.71427	2.12547	7.19273e-06	0.000171336	DOWN	YES
Nacc2	YES	0.971373	4.5416	7.23321e-06	0.00017203	UP	NO
Rpl39-ps	NO	0.724139	7.10692	7.28329e-06	0.00017295	UP	NO
Asxl3	YES	-0.774495	6.14688	7.32546e-06	0.000173679	DOWN	NO
Rcor2	YES	-0.911061	6.43856	7.3798e-06	0.000174694	DOWN	NO
Chchd10	NO	2.10635	2.52367	7.43585e-06	0.000175746	UP	YES
Lzts1	NO	-0.735116	6.65936	7.63442e-06	0.000180158	DOWN	NO
Gm42462	NO	2.57233	0.99483	7.72423e-06	0.000181994	UP	YES
Slc2a13	NO	1.04727	4.46097	7.83438e-06	0.000184303	UP	YES
Map9	NO	0.697818	7.99442	8.05699e-06	0.000189246	UP	NO
1700101I11Rik	NO	0.921185	4.59768	8.34697e-06	0.000195472	UP	NO
Rgl3	NO	2.90492	0.7841	8.34789e-06	0.000195472	UP	YES
Gm37773	NO	1.05268	3.88056	8.73771e-06	0.000204284	UP	YES
Drc7	NO	2.9642	0.840857	8.88936e-06	0.000207217	UP	YES
Natd1	NO	-0.865705	6.21852	8.89048e-06	0.000207217	DOWN	NO
Sepp1	NO	0.842283	5.65065	8.98901e-06	0.000209191	UP	NO
Rpl22l1	NO	0.993711	5.10609	9.041e-06	0.000210079	UP	NO
Snta1	NO	1.1924	3.06076	9.31734e-06	0.000216168	UP	YES
Sparc	NO	0.724505	7.07458	9.58371e-06	0.000222008	UP	NO
Gm11175	NO	1.06782	4.84384	9.7719e-06	0.000225973	UP	YES
Ttc12	NO	1.84709	1.78223	9.78472e-06	0.000225973	UP	YES
Cbr3	NO	2.33758	0.998627	9.80245e-06	0.000226038	UP	YES
Mal2	NO	1.45747	3.53448	9.83118e-06	0.000226356	UP	YES
Csf2ra	NO	0.99606	4.16559	9.99137e-06	0.000229618	UP	NO
Zfp87	NO	-1.03099	4.76468	1.00032e-05	0.000229618	DOWN	YES
AU021092	NO	-1.34828	2.23834	1.00258e-05	0.000229789	DOWN	YES
5830487J09Rik	NO	-1.97518	1.14215	1.01055e-05	0.000231266	DOWN	YES
Gm15013	NO	-1.35206	3.47655	1.01358e-05	0.00023161	DOWN	YES
Gm26592	NO	1.84712	1.71226	1.02015e-05	0.000232759	UP	YES
Ccdc170	NO	3.05856	0.597241	1.02581e-05	0.000233699	UP	YES
Frmd4a	NO	-0.737457	8.27012	1.05175e-05	0.000239248	DOWN	NO
Nme7	NO	0.882282	5.25129	1.05663e-05	0.00024	UP	NO
Gm20421	NO	1.56303	1.93852	1.06412e-05	0.000241339	UP	YES
Gm28901	NO	3.02504	0.577276	1.06714e-05	0.000241662	UP	YES
Sh2d1a	NO	1.60975	3.43844	1.0765e-05	0.000243418	UP	YES
Ache	NO	1.64129	3.77796	1.08911e-05	0.000245902	UP	YES
Grid2	NO	1.55337	3.85674	1.13929e-05	0.000256849	UP	YES
AC087559.2	NO	2.43251	1.0712	1.14359e-05	0.000257435	UP	YES
Lamb2	NO	1.04418	4.36717	1.15948e-05	0.000260625	UP	YES
Dag1	NO	0.805798	7.20862	1.16471e-05	0.000261413	UP	NO
Gm11273	NO	0.919145	5.10959	1.16891e-05	0.000261967	UP	NO
Gsg1l	NO	1.50741	3.01505	1.20282e-05	0.000269169	UP	YES
Gm10076	NO	0.769172	7.16915	1.20509e-05	0.000269278	UP	NO
Cnp	NO	0.841358	5.15396	1.21885e-05	0.000271952	UP	NO
2410004P03Rik	NO	2.9245	1.06619	1.22847e-05	0.000273697	UP	YES
Otor	NO	-2.18144	1.22177	1.23799e-05	0.000275413	DOWN	YES
Bach2os	NO	-1.12479	2.98351	1.25489e-05	0.000278762	DOWN	YES
Ccdc85a	NO	1.66515	4.42606	1.25833e-05	0.000279117	UP	YES
Ryr3	NO	1.47791	5.517	1.27823e-05	0.000283117	UP	YES
Dact3	NO	0.886405	4.99476	1.28623e-05	0.000284473	UP	NO
1700003E16Rik	NO	1.7726	1.79704	1.28975e-05	0.000284835	UP	YES
Me3	NO	1.89569	2.24889	1.2973e-05	0.000286086	UP	YES
Zfp605	NO	-1.06579	4.91532	1.30375e-05	0.00028694	DOWN	YES
Foxg1	YES	0.804117	7.53985	1.30665e-05	0.00028694	UP	NO
Dleu2	NO	-1.34512	4.94253	1.30895e-05	0.00028694	DOWN	YES
Prdm2	NO	-0.757247	7.10725	1.31017e-05	0.00028694	DOWN	NO
Crb2	NO	1.3231	3.37989	1.31065e-05	0.00028694	UP	YES
D11Wsu47e	NO	1.00266	4.36083	1.31865e-05	0.000288275	UP	YES
Usp53	NO	0.996338	3.86991	1.32637e-05	0.000289387	UP	NO
Pot1b	NO	-1.11717	4.31412	1.32755e-05	0.000289387	DOWN	YES
Abcb9	NO	1.15209	3.47358	1.33673e-05	0.000290968	UP	YES
Pde1a	NO	1.32718	3.65868	1.34096e-05	0.000291302	UP	YES
Kcnf1	NO	1.07492	4.38338	1.34211e-05	0.000291302	UP	YES
Rprml	NO	4.24995	0.449124	1.37084e-05	0.000296945	UP	YES
Tcfl5	YES	1.57625	2.19972	1.37202e-05	0.000296945	UP	YES
Gm26846	NO	1.62363	2.1801	1.39505e-05	0.000301245	UP	YES
Gm28536	NO	1.4342	2.34407	1.39587e-05	0.000301245	UP	YES
Tmem65	NO	0.697609	6.7922	1.39968e-05	0.000301637	UP	NO
Acot11	NO	1.16891	3.10822	1.40322e-05	0.000301971	UP	YES
Rasgef1a	NO	1.41901	4.81391	1.41013e-05	0.000303027	UP	YES
Frmd6	NO	-0.862355	6.74217	1.43751e-05	0.000308475	DOWN	NO
Ankrd29	NO	1.30008	2.87761	1.46043e-05	0.000312282	UP	YES
Angptl2	NO	-1.5257	2.19464	1.46121e-05	0.000312282	DOWN	YES
1810026B05Rik	NO	1.62639	5.16454	1.46144e-05	0.000312282	UP	YES
Grin2c	NO	1.39514	2.49644	1.47691e-05	0.000315144	UP	YES
Zfp790	NO	-0.845084	5.14775	1.49749e-05	0.000318615	DOWN	NO
Pde11a	NO	2.78478	1.33518	1.50065e-05	0.000318615	UP	YES
Zfp169	NO	-1.83849	3.99224	1.50127e-05	0.000318615	DOWN	YES
Adap1	NO	1.22976	5.73574	1.50159e-05	0.000318615	UP	YES
Ankrd50	NO	-0.773678	6.81603	1.51865e-05	0.000321784	DOWN	NO
Nrbp2	NO	0.880254	6.50351	1.52222e-05	0.000322089	UP	NO
Zfp618	NO	-0.842408	6.34163	1.55683e-05	0.000328954	DOWN	NO
Dlc1	NO	-1.1087	4.22987	1.57519e-05	0.00033237	DOWN	YES
Th	NO	2.06526	2.20475	1.64248e-05	0.000346086	UP	YES
Zfp143	YES	-0.889746	4.97265	1.6614e-05	0.000349587	DOWN	NO
Ccdc108	NO	3.54672	1.99904	1.67544e-05	0.000352051	UP	YES
Elfn2	NO	1.02228	5.4207	1.68622e-05	0.000353825	UP	YES
Epha8	NO	1.24589	5.43705	1.69263e-05	0.000354679	UP	YES
Ramp1	NO	1.62204	2.97009	1.71391e-05	0.000358168	UP	YES
Pdzph1	NO	1.74641	2.11058	1.71552e-05	0.000358168	UP	YES
Cdk12	NO	-0.845897	5.85782	1.71637e-05	0.000358168	DOWN	NO
Mfng	NO	-1.24157	4.79346	1.7275e-05	0.000359995	DOWN	YES
Pcdhga8	NO	1.72597	6.70465	1.76439e-05	0.000367177	UP	YES
Prrt4	NO	1.24015	3.63517	1.78872e-05	0.000371555	UP	YES
Zfp558	NO	-0.768658	5.91457	1.79033e-05	0.000371555	DOWN	NO
Acyp2	YES	1.70784	1.60724	1.80661e-05	0.00037442	UP	YES
2700029L08Rik	NO	-2.0745	1.37239	1.84017e-05	0.000380855	DOWN	YES
Atp5g3	NO	0.846428	7.07337	1.8533e-05	0.000383049	UP	NO
Greb1l	NO	-1.15155	3.14383	1.89898e-05	0.000391955	DOWN	YES
Fgfbp3	NO	1.3367	5.08551	1.90309e-05	0.00039227	UP	YES
Gpr83	NO	1.24348	2.71273	1.9156e-05	0.000394311	UP	YES
9330182L06Rik	NO	1.14167	6.29429	1.92843e-05	0.000396414	UP	YES
Rpl35a	NO	1.01805	4.56165	1.96922e-05	0.000404251	UP	YES
Slc27a1	NO	0.833517	5.4574	1.97574e-05	0.00040504	UP	NO
Cpne5	NO	1.03183	5.99473	1.9811e-05	0.000405382	UP	YES
Hip1r	NO	0.839429	6.47743	1.98276e-05	0.000405382	UP	NO
Egr3	YES	1.18592	3.02338	1.98919e-05	0.000406149	UP	YES
Cd63	NO	1.10539	3.78064	2.00377e-05	0.000408376	UP	YES
Ppp1r36	NO	5.61085	-0.0765066	2.00549e-05	0.000408376	UP	YES
Slc22a3	NO	1.39506	3.15709	2.01795e-05	0.000409979	UP	YES
Fam131c	NO	1.1466	3.92493	2.02095e-05	0.000409979	UP	YES
Otx1	YES	-1.88489	2.28845	2.02202e-05	0.000409979	DOWN	YES
Meg3	NO	0.72686	11.774	2.02629e-05	0.000409979	UP	NO
Klf12	YES	-0.981589	5.04645	2.02689e-05	0.000409979	DOWN	NO
Mdga1	NO	-0.865637	5.45736	2.04486e-05	0.000413062	DOWN	NO
Dpp10	NO	1.28447	3.88597	2.06496e-05	0.000416567	UP	YES
D130043K22Rik	NO	1.22117	3.67922	2.10405e-05	0.000423888	UP	YES
Sh3bp4	NO	0.867379	5.41343	2.11115e-05	0.000424754	UP	NO
Cemip	NO	-1.22411	3.23059	2.1365e-05	0.000429283	DOWN	YES
Rbm43	NO	1.60263	2.74071	2.13996e-05	0.00042941	UP	YES
Cbln4	NO	1.49138	2.38456	2.14645e-05	0.000430142	UP	YES
Lrig1	NO	0.923926	4.40031	2.15944e-05	0.000432174	UP	NO
Aldh9a1	NO	0.873112	4.96133	2.1816e-05	0.000436033	UP	NO
Srrm4os	NO	-1.13376	3.14822	2.19214e-05	0.000437562	DOWN	YES
Jph4	NO	0.777893	8.22919	2.22491e-05	0.000443518	UP	NO
Spata13	NO	-0.804589	6.76325	2.22805e-05	0.000443561	DOWN	NO
Syne2	NO	-0.783499	8.45041	2.24906e-05	0.000447155	DOWN	NO
Prkcg	NO	1.08339	4.02158	2.29526e-05	0.000455744	UP	YES
Cacna1i	NO	1.22332	3.72051	2.30435e-05	0.000456432	UP	YES
Tmem132b	NO	-0.712932	7.32053	2.30475e-05	0.000456432	DOWN	NO
Man1a	NO	1.25649	5.27381	2.30878e-05	0.000456633	UP	YES
Gria1	NO	0.884094	7.99887	2.31612e-05	0.000457189	UP	NO
Prkcd	NO	-0.881818	5.13365	2.31763e-05	0.000457189	DOWN	NO
Lgr4	NO	1.07591	3.33162	2.32438e-05	0.000457398	UP	YES
Cpne2	NO	1.0971	4.81941	2.32473e-05	0.000457398	UP	YES
Mblac2	NO	0.791474	5.69636	2.34855e-05	0.000461485	UP	NO
Slc25a18	NO	2.03635	1.69164	2.35384e-05	0.000461926	UP	YES
Olig2	YES	0.954408	4.46769	2.3666e-05	0.000463828	UP	NO
Plxna4	NO	-0.671904	8.29484	2.3872e-05	0.000467261	DOWN	NO
Chpf	NO	0.841972	5.33057	2.40875e-05	0.000470871	UP	NO
Thsd4	NO	-1.48402	3.41523	2.42675e-05	0.000473778	DOWN	YES
AI849053	NO	1.29154	2.6553	2.4558e-05	0.000478834	UP	YES
C1ql3	NO	2.25655	0.941111	2.49282e-05	0.000485427	UP	YES
Nrp1	NO	-1.03694	5.46854	2.51156e-05	0.000488449	DOWN	YES
Aven	NO	1.14427	3.10883	2.52351e-05	0.000490143	UP	YES
Baz2b	NO	-0.872112	7.08134	2.52839e-05	0.000490462	DOWN	NO
Luc7l	NO	1.41502	7.47355	2.57551e-05	0.000498964	UP	YES
Hcn2	NO	1.5219	4.21396	2.59007e-05	0.000501144	UP	YES
Adra1b	NO	2.56131	1.17702	2.5969e-05	0.00050141	UP	YES
Cpt1a	NO	0.92199	4.7311	2.59806e-05	0.00050141	UP	NO
Dpyd	NO	1.26556	2.94533	2.64218e-05	0.000509276	UP	YES
Tmem177	NO	-1.02961	3.76605	2.66545e-05	0.000513108	DOWN	YES
Egfr	NO	0.835327	5.02811	2.68122e-05	0.000515488	UP	NO
C2cd4c	NO	1.59027	3.26791	2.70757e-05	0.000519895	UP	YES
Ppp1r18	NO	-0.966376	5.83355	2.72513e-05	0.000522327	DOWN	NO
Ikzf1	YES	-0.817656	6.24827	2.72713e-05	0.000522327	DOWN	NO
Emc10	NO	0.783668	6.20274	2.73906e-05	0.000523948	UP	NO
Kcnc3	NO	0.912893	4.68172	2.77866e-05	0.000530853	UP	NO
Fgf9	NO	1.67405	1.65557	2.81818e-05	0.000537726	UP	YES
Mgst1	NO	1.28118	3.20867	2.83505e-05	0.000540264	UP	YES
Fxyd1	NO	1.5802	1.95179	2.85138e-05	0.000542694	UP	YES
Prkacb	NO	0.696055	8.46985	2.85758e-05	0.000543191	UP	NO
Bmf	NO	-1.34924	3.34479	2.87049e-05	0.000544961	DOWN	YES
Lrp2	NO	1.68182	2.35646	2.88199e-05	0.00054646	UP	YES
Nhsl1	NO	-0.888331	5.77457	2.89135e-05	0.00054755	DOWN	NO
Ccdc15	NO	-1.10835	3.372	2.90254e-05	0.000548981	DOWN	YES
Syt17	NO	2.46298	1.26026	2.91688e-05	0.000551007	UP	YES
Slc12a7	NO	-1.02796	4.68772	2.923e-05	0.000551475	DOWN	YES
Grm1	NO	1.37098	2.65979	2.92959e-05	0.000552031	UP	YES
Hnrnpa0	NO	0.684544	8.81853	2.94881e-05	0.000554962	UP	NO
Map2k6	NO	-0.865188	5.05505	2.96674e-05	0.000557644	DOWN	NO
Kcnip1	NO	1.00646	4.75645	2.97961e-05	0.00055937	UP	YES
Abhd3	NO	1.82506	1.70027	3.01222e-05	0.000564792	UP	YES
Lama5	NO	1.34081	3.40343	3.01999e-05	0.000565548	UP	YES
Cacnb2	NO	1.04426	3.54654	3.03013e-05	0.000566746	UP	YES
Serping1	NO	-1.62449	2.18847	3.04024e-05	0.000567937	DOWN	YES
Cit	NO	0.866152	5.48808	3.12222e-05	0.000582532	UP	NO
E330009J07Rik	NO	-0.746583	6.47185	3.13026e-05	0.000583314	DOWN	NO
Gpr27	NO	0.81358	6.3277	3.19938e-05	0.000595462	UP	NO
Dcn	NO	-3.88894	-0.277122	3.20877e-05	0.000596478	DOWN	YES
Polh	YES	-0.909091	4.05497	3.23914e-05	0.000601384	DOWN	NO
Abat	NO	0.640227	8.09202	3.25323e-05	0.000603262	UP	NO
Ptgds	NO	-2.13045	2.05446	3.28525e-05	0.000608454	DOWN	YES
Irak1bp1	NO	0.893569	4.67952	3.29277e-05	0.000609102	UP	NO
Pcdha2	NO	1.00183	4.15893	3.31621e-05	0.000612235	UP	YES
Btbd7	NO	-0.869325	5.86039	3.31779e-05	0.000612235	DOWN	NO
Tlcd1	NO	1.4556	2.84454	3.44136e-05	0.000634266	UP	YES
Gria4	NO	0.75356	6.54433	3.44624e-05	0.000634392	UP	NO
Tmem56	NO	0.88355	4.24846	3.46588e-05	0.000637234	UP	NO
Zfp84	YES	-0.993983	5.30469	3.51663e-05	0.000645781	DOWN	NO
Zfp719	NO	-0.935674	4.53389	3.53153e-05	0.000647732	DOWN	NO
Npas4	YES	0.981848	5.0308	3.61726e-05	0.000662653	UP	NO
Ppargc1a	YES	1.0491	4.09297	3.63536e-05	0.000665166	UP	YES
Optn	NO	1.65886	2.30561	3.65297e-05	0.000667581	UP	YES
Larp6	NO	1.09017	3.84518	3.66312e-05	0.000668631	UP	YES
Ints12	NO	-0.857168	4.4601	3.68975e-05	0.000671992	DOWN	NO
Gbx1	YES	2.89372	0.793575	3.69041e-05	0.000671992	UP	YES
Lypd1	NO	0.831059	7.25668	3.7622e-05	0.000683664	UP	NO
Mcam	NO	-0.955515	3.83615	3.76354e-05	0.000683664	DOWN	NO
Eno4	NO	1.74793	1.4835	3.77349e-05	0.000684651	UP	YES
Slc6a9	NO	1.22205	4.05367	3.78553e-05	0.000686014	UP	YES
Gm7008	NO	1.23831	2.59993	3.84462e-05	0.000695889	UP	YES
Parm1	NO	1.41185	3.48437	3.86329e-05	0.000697852	UP	YES
AA465934	NO	-1.38551	2.5359	3.86467e-05	0.000697852	DOWN	YES
Hmgb1-ps1	NO	-1.19228	4.23989	3.89074e-05	0.000701723	DOWN	YES
Efnb3	NO	0.681301	6.99294	3.9225e-05	0.000706186	UP	NO
AI464131	NO	1.19441	3.11429	3.92481e-05	0.000706186	UP	YES
Ak5	NO	1.30469	4.40433	3.97644e-05	0.000714627	UP	YES
Prrt1	NO	0.925078	4.75696	4.00563e-05	0.00071902	UP	NO
Gm20045	NO	-1.23647	3.51631	4.083e-05	0.000732041	DOWN	YES
Pbxip1	YES	1.12236	4.43613	4.13726e-05	0.000740892	UP	YES
Gm12063	NO	0.99863	4.00971	4.19349e-05	0.000750075	UP	NO
Kifc3	NO	0.92719	5.52123	4.20382e-05	0.000750379	UP	NO
Cntnap2	NO	-0.651315	7.76012	4.20509e-05	0.000750379	DOWN	NO
Ndufc2	NO	0.734887	5.68563	4.21195e-05	0.000750719	UP	NO
Sdc1	NO	-1.00411	4.00895	4.23417e-05	0.000753791	DOWN	YES
Gm2115	NO	2.03768	1.19164	4.25304e-05	0.000756263	UP	YES
Gpc5	NO	2.22763	0.915702	4.29882e-05	0.000763507	UP	YES
Npy	NO	1.33143	4.90948	4.30981e-05	0.000764562	UP	YES
Nap1l3	NO	0.863779	4.97245	4.33437e-05	0.000768021	UP	NO
Gabrb3	NO	0.77401	8.11194	4.34285e-05	0.000768079	UP	NO
1700113A16Rik	NO	0.972619	3.77551	4.34879e-05	0.000768079	UP	NO
Slc36a1	NO	-1.45693	4.28102	4.34991e-05	0.000768079	DOWN	YES
Pla2g7	NO	1.39783	3.08666	4.39618e-05	0.000775345	UP	YES
Brinp3	NO	1.91935	2.21086	4.41482e-05	0.000777728	UP	YES
Cdh10	NO	-0.869624	4.52573	4.43957e-05	0.000781178	DOWN	NO
Dhrs7	NO	1.23674	2.44539	4.47853e-05	0.00078712	UP	YES
Dnaja4	NO	1.08172	3.55969	4.5087e-05	0.000791504	UP	YES
Cers4	NO	0.720045	6.09062	4.5189e-05	0.000792376	UP	NO
Sdc3	NO	0.733629	8.69728	4.59796e-05	0.000805308	UP	NO
Oraov1	NO	-0.83083	5.09115	4.62286e-05	0.000808733	DOWN	NO
Cntnap5a	NO	1.44919	4.21496	4.63777e-05	0.000810405	UP	YES
Rgs9	NO	1.38865	5.28903	4.65831e-05	0.000813057	UP	YES
Fam179a	NO	2.44897	1.08793	4.76375e-05	0.000830503	UP	YES
Ccdc113	NO	3.22108	0.741967	4.78403e-05	0.000833081	UP	YES
Gabra3	NO	1.10444	4.54043	4.80532e-05	0.000835828	UP	YES
Klf15	YES	1.13501	2.99946	4.82503e-05	0.000838293	UP	YES
Ski	YES	0.644261	7.5498	4.86725e-05	0.000844661	UP	NO
Npas2	YES	1.60901	3.42371	4.91063e-05	0.000851214	UP	YES
9430098F02Rik	NO	0.939681	3.7317	4.92666e-05	0.000853016	UP	NO
Evi5	NO	0.707562	6.51321	4.94375e-05	0.000854693	UP	NO
Dip2b	NO	-0.733345	6.80775	4.94763e-05	0.000854693	DOWN	NO
Cited4	YES	3.2768	0.365587	4.96009e-05	0.00085587	UP	YES
Cdhr1	NO	2.51444	1.44394	4.96819e-05	0.000856292	UP	YES
Ccdc157	NO	0.856059	4.6236	5.02189e-05	0.000864564	UP	NO
Nyap2	NO	0.895339	6.11874	5.08431e-05	0.000874316	UP	NO
Rbm20	NO	-1.0398	3.34544	5.0909e-05	0.000874457	DOWN	YES
Nudt11	NO	0.734758	6.10297	5.18269e-05	0.000888974	UP	NO
Sema3e	NO	1.46641	3.48291	5.18715e-05	0.000888974	UP	YES
6720427I07Rik	NO	-1.04703	3.14209	5.20354e-05	0.000890775	DOWN	YES
Lrrc43	NO	5.58954	-0.080064	5.22807e-05	0.000893965	UP	YES
Cox5b	NO	0.847111	4.96727	5.23775e-05	0.000894611	UP	NO
Zfp7	NO	-1.00103	4.51407	5.34764e-05	0.000912351	DOWN	YES
Cspg5	NO	0.690102	8.01547	5.38085e-05	0.000916985	UP	NO
Apoc1	NO	5.40169	-0.208347	5.4099e-05	0.000920899	UP	YES
Tmem108	NO	-0.952713	4.47158	5.5022e-05	0.00093556	DOWN	NO
Irf2bpl	YES	0.668525	7.24009	5.56397e-05	0.000944224	UP	NO
Nme5	NO	1.64869	1.77488	5.56562e-05	0.000944224	UP	YES
Gm26694	NO	0.901085	3.94721	5.66009e-05	0.000959177	UP	NO
Gm37711	NO	1.99897	1.17228	5.66879e-05	0.000959578	UP	YES
Dynlt3	NO	0.862246	5.17942	5.70869e-05	0.000965252	UP	NO
Camk2n1	NO	0.961355	5.57408	5.77751e-05	0.0009758	UP	NO
Proser1	NO	-0.713146	5.9887	5.80461e-05	0.000979285	DOWN	NO
Lrrc10b	NO	2.26127	1.37602	5.81976e-05	0.00098075	UP	YES
Thap2	YES	-0.956808	5.26538	5.94469e-05	0.00100069	DOWN	NO
Alk	NO	1.37599	2.30113	5.95128e-05	0.00100069	UP	YES
Nr4a2	YES	-2.44384	1.28582	5.98275e-05	0.00100486	DOWN	YES
Impact	NO	0.795286	5.4301	5.99229e-05	0.00100535	UP	NO
Sox8	YES	-0.685958	6.94977	6.06801e-05	0.00101693	DOWN	NO
Lca5	NO	0.755038	5.63649	6.17854e-05	0.00103352	UP	NO
Gm26508	NO	0.926378	3.66222	6.18646e-05	0.00103352	UP	NO
Dnase1l2	NO	-1.15481	2.9772	6.1875e-05	0.00103352	DOWN	YES
Osbpl6	NO	-0.920241	5.5375	6.21311e-05	0.00103666	DOWN	NO
Tusc3	NO	0.878155	7.09389	6.22539e-05	0.00103756	UP	NO
Syt13	NO	1.3644	3.18237	6.27832e-05	0.00104524	UP	YES
9430053O09Rik	NO	0.895589	4.06656	6.33637e-05	0.00105374	UP	NO
Syt12	NO	1.72545	1.46276	6.36666e-05	0.00105762	UP	YES
Pla2g4e	NO	0.937706	5.09763	6.38432e-05	0.00105939	UP	NO
Prkch	NO	1.01653	3.9773	6.44965e-05	0.00106906	UP	YES
Gm28551	NO	-2.45343	1.48981	6.51891e-05	0.00107936	DOWN	YES
Sardh	NO	1.20069	2.74879	6.55574e-05	0.00108427	UP	YES
Gm11973	NO	2.37902	0.655934	6.58513e-05	0.00108795	UP	YES
Mex3c	NO	-0.757045	6.71497	6.61009e-05	0.00109088	DOWN	NO
Ddx18	NO	-0.83266	4.46774	6.66016e-05	0.00109795	DOWN	NO
RP24-218I17.4	NO	0.992334	3.41814	6.69041e-05	0.00110174	UP	NO
Dbx2	YES	5.46958	-0.164995	6.84705e-05	0.00112631	UP	YES
Kif21b	NO	-0.591636	9.75794	6.86371e-05	0.00112782	DOWN	NO
Neat1	NO	1.18221	3.15055	6.87648e-05	0.0011287	UP	YES
St6gal1	NO	-0.922309	6.16413	6.99781e-05	0.00114737	DOWN	NO
Chd3os	NO	0.641419	6.77428	7.0564e-05	0.00115572	UP	NO
Arpp21	NO	1.3031	8.00206	7.09484e-05	0.00116076	UP	YES
Rnf126	NO	0.744118	5.33727	7.16251e-05	0.00117057	UP	NO
Col3a1	NO	-2.04118	1.76228	7.17419e-05	0.00117122	DOWN	YES
Zfp758	NO	-1.06653	3.25881	7.31158e-05	0.00119139	DOWN	YES
S100a4	NO	2.8155	0.433912	7.31902e-05	0.00119139	UP	YES
Gm32444	NO	0.993702	3.32936	7.32135e-05	0.00119139	UP	NO
Ptpru	NO	0.861594	5.02868	7.36278e-05	0.00119685	UP	NO
Cecr2	NO	-1.19089	3.36431	7.487e-05	0.00121573	DOWN	YES
Asb2	YES	2.11701	1.49386	7.56688e-05	0.00122739	UP	YES
Gm43712	NO	0.989753	3.45487	7.74818e-05	0.00125545	UP	NO
Urb2	NO	-0.775839	5.16645	7.93519e-05	0.00128438	DOWN	NO
Rit2	NO	1.08535	4.36064	7.98328e-05	0.00129079	UP	YES
Ctxn2	NO	1.77328	1.32515	7.9946e-05	0.00129124	UP	YES
Ppfia4	NO	1.16651	5.08073	8.01569e-05	0.00129327	UP	YES
Zfp418	NO	-1.17636	2.81097	8.03524e-05	0.00129461	DOWN	YES
Col11a2	NO	1.21141	4.43875	8.0411e-05	0.00129461	UP	YES
Zfp37	YES	-0.850269	5.0057	8.06735e-05	0.00129746	DOWN	NO
Rin1	NO	1.20684	2.88953	8.08165e-05	0.00129838	UP	YES
Gm13339	NO	0.981039	3.31512	8.1354e-05	0.00130563	UP	NO
Zfp575	NO	1.15962	3.12118	8.22902e-05	0.00131926	UP	YES
Zfp14	YES	-1.06855	4.0516	8.247e-05	0.00132	DOWN	YES
Rpl18a	NO	-0.616347	8.11539	8.2531e-05	0.00132	DOWN	NO
Raver2	NO	0.931477	4.01932	8.25982e-05	0.00132	UP	NO
Selm	NO	1.40788	3.28579	8.35284e-05	0.00133346	UP	YES
Slco1c1	NO	0.819658	5.75472	8.40287e-05	0.00134004	UP	NO
Grm7	NO	1.66296	4.06898	8.51413e-05	0.00135505	UP	YES
Rgs2	NO	0.855503	6.85055	8.51492e-05	0.00135505	UP	NO
Nr3c1	YES	0.960722	4.34468	8.5922e-05	0.00136592	UP	NO
Gm14703	NO	0.732903	6.40145	8.61386e-05	0.00136792	UP	NO
Dusp15	NO	1.31079	2.74157	8.65705e-05	0.00137334	UP	YES
Lrrk2	NO	1.44306	2.05973	8.67589e-05	0.00137489	UP	YES
Gm26775	NO	1.34047	1.98554	8.78457e-05	0.00139066	UP	YES
Pld5	NO	1.9709	1.27171	8.87188e-05	0.00140302	UP	YES
Ppp1cc	NO	1.19532	4.65301	8.94557e-05	0.0014132	UP	YES
Gm28370	NO	0.932935	3.90828	8.97946e-05	0.00141707	UP	NO
Kcnj16	NO	2.32971	0.822557	9.00908e-05	0.00142027	UP	YES
Gm4969	NO	1.26183	2.92289	9.02894e-05	0.00142192	UP	YES
Gm2427	NO	1.93018	1.34015	9.04581e-05	0.0014231	UP	YES
Psap	NO	0.602136	9.08154	9.06719e-05	0.00142465	UP	NO
Foxn3	NO	-0.898385	4.77714	9.07452e-05	0.00142465	DOWN	NO
Rasd2	NO	1.80956	1.96249	9.09984e-05	0.00142715	UP	YES
Plagl2	YES	-0.952295	5.21027	9.15718e-05	0.00143466	DOWN	NO
Nr2f6	YES	0.964742	3.86492	9.17107e-05	0.00143535	UP	NO
Cmpk2	NO	0.932251	4.25812	9.34648e-05	0.00146129	UP	NO
Gm42517	NO	1.92479	1.11995	9.53548e-05	0.00148816	UP	YES
Faim2	NO	1.11642	3.36923	9.53796e-05	0.00148816	UP	YES
Camk1d	NO	0.911485	5.77416	9.57319e-05	0.00149212	UP	NO
Rnf219	NO	-0.743493	5.25006	9.59324e-05	0.00149371	DOWN	NO
Pcdha6	NO	1.07373	4.47703	9.6246e-05	0.00149705	UP	YES
Crabp1	NO	1.26815	5.40724	9.65519e-05	0.00150027	UP	YES
Cmip	NO	0.878811	7.95364	9.75915e-05	0.00151487	UP	NO
Spag6	NO	1.24498	2.86823	9.79122e-05	0.00151829	UP	YES
Suv420h2	NO	-0.792462	5.54203	9.87647e-05	0.00152994	DOWN	NO
Rnf112	NO	0.922219	6.2188	9.94119e-05	0.0015384	UP	NO
Shroom3	NO	-1.17395	2.91256	9.96206e-05	0.00154005	DOWN	YES
Olfml2a	NO	1.31678	2.18634	0.000100507	0.00155218	UP	YES
Zkscan3	YES	-0.747031	6.84625	0.00010089	0.0015565	DOWN	NO
Psd	NO	0.863831	7.59827	0.000101672	0.00156504	UP	NO
Asph	NO	0.980811	5.60987	0.000101702	0.00156504	UP	NO
Nr4a1	YES	0.96022	3.94231	0.000101753	0.00156504	UP	NO
Tagln3	NO	-0.654188	6.91401	0.000104424	0.00160449	DOWN	NO
Acaa2	NO	0.825821	4.29081	0.00010457	0.0016051	UP	NO
4930570G19Rik	NO	1.70063	2.43054	0.000104865	0.001608	UP	YES
RP23-4F16.12	NO	-3.41048	1.98885	0.000106189	0.00162666	DOWN	YES
Ipcef1	NO	1.00799	4.33812	0.00010825	0.00165655	UP	YES
BC017643	NO	-0.752659	5.15168	0.000108595	0.00166016	DOWN	NO
Fabp7	NO	0.724507	8.64352	0.000108873	0.00166273	UP	NO
Gm20387	NO	2.40972	0.678759	0.000110299	0.0016828	UP	YES
Fbxo30	NO	-0.85885	5.18875	0.000110596	0.00168564	DOWN	NO
Nfil3	YES	-0.862919	4.79453	0.000111049	0.00169084	DOWN	NO
Vwa5b2	NO	0.920503	3.68749	0.000111279	0.00169185	UP	NO
Fosb	YES	2.03356	1.07379	0.000111442	0.00169185	UP	YES
Zkscan1	YES	-0.757792	7.25665	0.00011145	0.00169185	DOWN	NO
B630019K06Rik	NO	0.743812	5.37085	0.000112547	0.0017068	UP	NO
Prelp	NO	2.47833	0.726797	0.000113236	0.00171552	UP	YES
Trps1	YES	0.840485	4.7597	0.000113782	0.00172207	UP	NO
Nkx6-2	YES	2.02469	1.18739	0.000114066	0.00172465	UP	YES
Sugct	NO	5.31762	-0.257985	0.000115213	0.00174026	UP	YES
Kif17	NO	1.56369	1.65072	0.000115427	0.00174175	UP	YES
Cdca4	NO	-0.993279	5.00208	0.000116283	0.00175293	DOWN	NO
Arhgap36	NO	2.06234	0.955586	0.000117557	0.00177036	UP	YES
Bcl6	YES	-1.21761	2.44648	0.000118881	0.00178853	DOWN	YES
1700003M02Rik	NO	3.18929	0.719373	0.000119042	0.00178917	UP	YES
Ankrd6	YES	-0.631424	6.97659	0.000119562	0.00179521	DOWN	NO
Zfyve26	NO	-0.844174	5.25336	0.0001207	0.00181049	DOWN	NO
Nell1	NO	1.70261	2.11305	0.000120913	0.0018119	UP	YES
Epb41	NO	-0.646872	7.55523	0.000122192	0.00182926	DOWN	NO
Dyx1c1Ccpg1	NO	1.51601	2.43817	0.000122652	0.00183433	UP	YES
Zfp866	NO	-0.726924	6.54785	0.000123364	0.00184316	DOWN	NO
Mfap4	NO	-1.14829	2.83878	0.000123547	0.00184408	DOWN	YES
5830417I10Rik	YES	-0.775168	5.41278	0.000124241	0.0018521	DOWN	NO
Per3	YES	0.957235	3.53703	0.000124329	0.0018521	UP	NO
Erf	YES	0.84478	4.78484	0.000125279	0.00186442	UP	NO
Nr1d1	YES	0.730688	5.70626	0.000126287	0.00187758	UP	NO
Sh3bgrl2	NO	-0.928036	4.18033	0.000126651	0.00188115	DOWN	NO
Serinc2	NO	-0.779394	5.37384	0.000127138	0.00188602	DOWN	NO
Spock2	NO	0.692476	8.49391	0.000127228	0.00188602	UP	NO
Osbpl3	NO	1.11798	4.41078	0.000127879	0.00189381	UP	YES
Marcks	NO	0.61582	9.69995	0.000128449	0.00190039	UP	NO
Adgrg2	NO	1.17816	2.91	0.000129267	0.00190991	UP	YES
Pkia	NO	0.658573	8.78728	0.000129344	0.00190991	UP	NO
Gnal	NO	0.901682	9.18157	0.000130037	0.00191827	UP	NO
Sned1	NO	1.34608	2.48957	0.000130565	0.0019227	UP	YES
Sult2b1	NO	1.99223	1.04332	0.000130591	0.0019227	UP	YES
Sox11	YES	-0.674254	10.3072	0.000131611	0.00193584	DOWN	NO
Arhgap6	NO	2.15149	1.16475	0.000131877	0.00193786	UP	YES
Pgr	YES	1.43028	2.56176	0.000132502	0.00194516	UP	YES
Dnajc14	NO	-0.695897	6.51603	0.000133115	0.00195227	DOWN	NO
RP23-446E21.6	NO	1.88153	1.2084	0.000134046	0.00196402	UP	YES
Slc7a8	NO	0.911761	4.06383	0.000134856	0.00197397	UP	NO
Cds1	NO	1.12783	4.00141	0.000135089	0.00197548	UP	YES
Zfp35	YES	-0.863717	5.09823	0.000135302	0.00197669	DOWN	NO
Ablim2	NO	1.29236	3.79975	0.000135619	0.00197941	UP	YES
Elmod1	NO	0.778057	7.69661	0.000137006	0.00199774	UP	NO
Paqr9	NO	0.9992	5.41305	0.000138135	0.00201226	UP	NO
Phf8	YES	-0.753789	6.19626	0.000138863	0.00202092	DOWN	NO
Gng12	NO	1.49655	4.82291	0.000140262	0.00203931	UP	YES
Nfatc2	YES	1.29697	2.08882	0.000141324	0.0020528	UP	YES
Spred3	NO	0.83377	5.76195	0.000144503	0.00209696	UP	NO
C77370	NO	0.776301	6.73672	0.000144939	0.00210127	UP	NO
Zfp454	YES	-0.929487	3.78266	0.000145172	0.00210264	DOWN	NO
Zfp41	YES	-0.872865	6.44633	0.000146005	0.00211268	DOWN	NO
Bmyc	YES	0.863588	3.89789	0.000146609	0.0021194	UP	NO
AA387200	NO	-1.39716	2.13497	0.000147238	0.00212646	DOWN	YES
4932441J04Rik	NO	1.15347	2.97065	0.000148658	0.00214296	UP	YES
Caskin1	YES	0.710513	6.6909	0.000148664	0.00214296	UP	NO
Slc2a1	NO	-0.740937	5.27216	0.000149375	0.00215117	DOWN	NO
2610318N02Rik	NO	-1.26435	2.7831	0.000150298	0.0021611	DOWN	YES
Angptl4	NO	1.43405	2.21697	0.00015035	0.0021611	UP	YES
Rlbp1	NO	-0.894094	5.27473	0.00015073	0.00216274	DOWN	NO
Pitpnm1	NO	0.945288	6.00055	0.000150749	0.00216274	UP	NO
Celf4	NO	0.566831	8.26362	0.000151421	0.00217032	UP	NO
Bod1l	YES	-0.705503	7.1174	0.000152122	0.00217831	DOWN	NO
Scn2a1	NO	0.714346	6.24675	0.000153006	0.0021889	UP	NO
Gm26917	NO	1.10756	2.87576	0.000154531	0.00220863	UP	YES
Ttc21b	NO	-0.752087	4.87962	0.000154947	0.00221248	DOWN	NO
Map7	NO	1.11571	2.98444	0.000158414	0.00225985	UP	YES
Has3	NO	-0.777162	5.45536	0.000161109	0.00229615	DOWN	NO
Sprn	NO	1.12666	4.30087	0.000161607	0.00229915	UP	YES
Caly	NO	1.17557	4.96217	0.000161623	0.00229915	UP	YES
Gm37277	NO	1.84086	1.17133	0.000161872	0.00230053	UP	YES
Rpl37a	NO	-0.787859	4.6002	0.000162248	0.00230371	DOWN	NO
Elavl4	NO	-0.75734	6.91438	0.000165868	0.00234951	DOWN	NO
Pacrg	NO	1.3719	2.26559	0.000165874	0.00234951	UP	YES
Slc25a34	NO	2.23645	0.755831	0.000166084	0.00234951	UP	YES
Zfp606	YES	-0.762033	6.0629	0.000166094	0.00234951	DOWN	NO
Lrp1b	NO	1.79172	3.70137	0.000166336	0.00235073	UP	YES
Gm28119	NO	-1.23684	2.42623	0.000167325	0.00236251	DOWN	YES
Gm12184	NO	-0.950754	4.92135	0.000167654	0.00236495	DOWN	NO
Kcnip4	NO	1.22415	2.34126	0.000168522	0.00237498	UP	YES
Pus3	NO	-0.791919	4.76699	0.000169287	0.00238355	DOWN	NO
C230014O12Rik	NO	1.22255	2.65121	0.000172466	0.00242606	UP	YES
Atp1a3	NO	0.857663	8.6179	0.000172984	0.00243108	UP	NO
Adrbk2	NO	0.696598	5.4859	0.00017393	0.00244211	UP	NO
Tnfrsf19	NO	0.894554	5.89605	0.000174741	0.00245123	UP	NO
2700038G22Rik	NO	-1.17035	2.36793	0.000175643	0.00246161	DOWN	YES
Rps28	NO	-0.651692	6.17779	0.000177441	0.00248451	DOWN	NO
C1qtnf6	NO	0.928485	3.31157	0.000178623	0.00249875	UP	NO
Fam216b	NO	3.02919	0.918437	0.000179748	0.00251217	UP	YES
Kcnq2	NO	-1.47049	7.41192	0.000181545	0.00253493	DOWN	YES
Wdr63	NO	4.4385	1.30947	0.000182135	0.00254083	UP	YES
Peg10	YES	0.926495	7.91882	0.000182969	0.00254884	UP	NO
Lrrc73	NO	1.06356	3.75565	0.000183045	0.00254884	UP	YES
Nebl	NO	0.978229	5.03316	0.000184547	0.00256739	UP	NO
Tox2	NO	1.23791	4.42985	0.000185338	0.00257602	UP	YES
Cpne8	NO	0.804545	5.6432	0.000187974	0.00261027	UP	NO
Frmpd4	NO	1.27319	3.69235	0.000188287	0.00261223	UP	YES
Glud1	NO	0.600548	7.7158	0.000189272	0.00262349	UP	NO
Zkscan16	NO	1.1556	2.70119	0.000189528	0.00262464	UP	YES
Cnst	NO	-0.651717	6.20792	0.000189806	0.00262608	DOWN	NO
Rpl36-ps3	NO	1.52396	1.55225	0.000190473	0.0026329	UP	YES
Slc32a1	NO	0.629811	6.70427	0.000191978	0.00264911	UP	NO
Dynlt1-ps1	NO	-0.665638	6.87681	0.000191995	0.00264911	DOWN	NO
Cbx2	YES	-0.847054	5.60429	0.000192369	0.00265185	DOWN	NO
Gm28438	NO	0.695719	6.06152	0.000192986	0.00265795	UP	NO
Pygb	NO	0.607466	6.8378	0.000193424	0.00266155	UP	NO
Zdbf2	NO	0.796948	7.08302	0.000193605	0.00266163	UP	NO
Exo1	NO	-1.32447	3.21991	0.000194711	0.0026744	DOWN	YES
Hba-x	NO	-5.29382	-0.500614	0.000196217	0.00269182	DOWN	YES
Gm10421	NO	0.916819	3.73265	0.000196334	0.00269182	UP	NO
RP23-179K11.8	NO	1.01747	2.88674	0.000198455	0.00271844	UP	YES
D230017M19Rik	NO	-1.46348	2.35655	0.000199621	0.00273194	DOWN	YES
Fkbp9	NO	0.779737	4.59309	0.00020253	0.00276924	UP	NO
Arhgap23	NO	0.720771	6.31964	0.000203203	0.00277595	UP	NO
Shisa7	NO	0.764277	7.29056	0.000203876	0.00278263	UP	NO
S1pr1	NO	0.830907	4.95298	0.000206391	0.00281219	UP	NO
Sox5	YES	-0.921847	5.01286	0.000206413	0.00281219	DOWN	NO
Ptpn5	NO	0.919967	6.58098	0.000207303	0.00282179	UP	NO
Itgav	NO	0.800574	4.21929	0.000207498	0.0028219	UP	NO
Fam174a	NO	0.921523	3.46341	0.000210273	0.00285708	UP	NO
Gm15609	NO	1.69068	1.26901	0.000210534	0.00285806	UP	YES
Fopnl	NO	-1.13445	4.73794	0.000213353	0.00289373	DOWN	YES
Ica1	NO	0.917154	4.99617	0.000216308	0.00293119	UP	NO
Rhbdl1	NO	0.962074	3.61933	0.000217748	0.00294806	UP	NO
Fam53b	NO	-0.807483	4.8179	0.000220288	0.00297979	DOWN	NO
Lamc2	NO	0.957985	4.59419	0.000222069	0.0030012	UP	NO
Il18	NO	1.1662	2.59262	0.000222314	0.00300183	UP	YES
Paqr6	NO	2.7193	0.368512	0.000223346	0.00301309	UP	YES
Cfap74	NO	1.37099	2.69123	0.000224697	0.00302861	UP	YES
Camkv	NO	0.946676	7.67487	0.000224985	0.00302935	UP	NO
Pdlim5	NO	1.16722	3.76094	0.000225152	0.00302935	UP	YES
Cacna1g	NO	0.898517	5.41101	0.000227585	0.00305937	UP	NO
Fzd5	NO	1.50732	2.76791	0.000229125	0.00307734	UP	YES
1700025G04Rik	NO	-0.643791	6.53426	0.000230279	0.00309011	DOWN	NO
Scrg1	NO	1.21633	2.23123	0.000230886	0.0030955	UP	YES
Slc9a8	NO	-0.783221	5.17582	0.000232657	0.0031165	DOWN	NO
Gm28285	NO	1.24332	3.66	0.000233439	0.00312421	UP	YES
Zfp532	NO	-0.658384	7.17775	0.000234033	0.00312892	DOWN	NO
Atg9b	NO	1.45149	2.16433	0.000234204	0.00312892	UP	YES
Slc12a4	NO	0.872162	3.94063	0.000234504	0.00313017	UP	NO
N4bp3	NO	1.17585	2.74405	0.000238617	0.00318226	UP	YES
A330074H02Rik	NO	-1.25818	2.37284	0.000239225	0.00318757	DOWN	YES
Sec61b	NO	0.875889	4.03775	0.000246485	0.00328141	UP	NO
Gm37584	NO	-1.26073	2.54011	0.000247159	0.0032875	DOWN	YES
Ivns1abp	YES	-0.556652	9.15288	0.000248524	0.00329948	DOWN	NO
Flrt2	NO	-0.698877	8.00393	0.000248611	0.00329948	DOWN	NO
Gm26824	NO	1.58054	1.3652	0.000248714	0.00329948	UP	YES
Gm42738	NO	1.77945	1.51595	0.00024938	0.00330272	UP	YES
Zfp937	NO	-0.855777	3.72257	0.000249393	0.00330272	DOWN	NO
Ina	NO	-0.556113	8.86384	0.000251597	0.00332807	DOWN	NO
Scara3	NO	1.01057	2.89671	0.000251747	0.00332807	UP	YES
Gm10177	NO	0.744123	4.97157	0.000253064	0.00333972	UP	NO
Clic4	NO	-0.852422	7.24424	0.000253069	0.00333972	DOWN	NO
Ankrd13d	NO	0.904848	4.45032	0.000253433	0.00334049	UP	NO
Vamp2	NO	0.65664	8.17626	0.000253569	0.00334049	UP	NO
Zfp113	YES	-0.836259	5.52822	0.000255491	0.0033629	DOWN	NO
Gm10031	NO	-0.60701	6.79499	0.000256233	0.00336768	DOWN	NO
Fos	YES	1.46275	2.03737	0.000256299	0.00336768	UP	YES
Ufsp1	NO	1.775	1.81038	0.000257526	0.00338085	UP	YES
Nxph3	NO	-1.94118	0.954045	0.000257748	0.00338085	DOWN	YES
Gm26604	NO	-1.87962	1.16138	0.000259275	0.00339793	DOWN	YES
Gm17455	NO	2.43219	0.462411	0.00026008	0.00340555	UP	YES
Kcna5	NO	1.59781	1.53559	0.000261178	0.00341697	UP	YES
Cfap52	NO	2.47223	0.729778	0.000261454	0.00341763	UP	YES
Rgs4	NO	1.03591	6.47573	0.000264454	0.00345386	UP	YES
1700016K19Rik	NO	3.53787	-0.0348907	0.000265203	0.00346065	UP	YES
Socs4	NO	-0.895244	5.58026	0.000265919	0.00346702	DOWN	NO
Hs3st4	NO	1.29324	4.43238	0.000267619	0.00348618	UP	YES
Gabrg2	NO	0.736756	6.36802	0.000268659	0.00349672	UP	NO
Zfp551	NO	-1.03404	3.48361	0.000270159	0.00351149	DOWN	YES
Tmem121	NO	0.945174	3.21988	0.000270257	0.00351149	UP	NO
Clec2l	NO	0.863163	4.59209	0.000270776	0.00351521	UP	NO
Zfp811	NO	-0.764088	6.36042	0.000272744	0.00353773	DOWN	NO
Psd3	NO	0.629027	6.91167	0.00027367	0.00354478	UP	NO
Foxo6	YES	0.657729	5.52696	0.000273755	0.00354478	UP	NO
A730056A06Rik	NO	1.00416	2.78955	0.000274309	0.00354891	UP	YES
Epm2a	NO	0.966358	3.57322	0.000276598	0.00357548	UP	NO
Eme2	NO	-0.659354	5.7045	0.000278733	0.0036	DOWN	NO
Cdk2ap1	NO	-0.993113	4.56968	0.00028032	0.00361669	DOWN	NO
Sprtn	YES	-0.808924	4.32051	0.000280503	0.00361669	DOWN	NO
Nab2	YES	1.03926	3.88825	0.000281923	0.00363191	UP	YES
Snap25	NO	0.725758	7.20941	0.000283866	0.00365384	UP	NO
Zdhhc14	NO	0.816725	4.73345	0.000284289	0.00365461	UP	NO
Lcp1	NO	-1.00106	2.9666	0.000284408	0.00365461	DOWN	YES
Nfic	YES	0.83228	4.77681	0.000284976	0.0036588	UP	NO
Prdm16	YES	-0.969675	5.06745	0.0002873	0.00368551	DOWN	NO
Cckbr	NO	1.90044	1.10326	0.000289004	0.00370424	UP	YES
Rapgefl1	NO	0.95722	4.17072	0.000289266	0.00370446	UP	NO
Csrnp2	YES	-0.604484	6.30378	0.000290943	0.0037228	DOWN	NO
Rgs11	NO	1.422	3.34541	0.000294627	0.00376674	UP	YES
Gm20390	NO	-1.03699	4.88479	0.000295144	0.00377018	DOWN	YES
Syp	NO	0.638888	7.70611	0.000295836	0.00377584	UP	NO
Inpp5a	NO	0.804467	4.42858	0.000296697	0.00378364	UP	NO
Ube2l6	NO	-1.30242	1.67282	0.000298064	0.00379788	DOWN	YES
Smug1	YES	-0.774078	5.01269	0.00030065	0.00382709	DOWN	NO
Dlg4	NO	0.784729	7.88921	0.000300862	0.00382709	UP	NO
Camk2a	NO	0.810797	6.86281	0.000301401	0.00383073	UP	NO
Tenm1	NO	0.84032	5.93943	0.000302676	0.00384371	UP	NO
Akna	NO	-1.06773	5.20662	0.000304006	0.00385501	DOWN	YES
Wwtr1	YES	0.749697	5.18149	0.000304075	0.00385501	UP	NO
Ndn	YES	0.587923	8.09673	0.000304433	0.00385632	UP	NO
Ssh3	NO	1.02871	3.85887	0.000305592	0.00386776	UP	YES
Klhl32	NO	0.875331	3.9691	0.000309147	0.0039095	UP	NO
Sumo3	NO	-1.16867	5.84539	0.000310368	0.00392166	DOWN	YES
Glrb	NO	0.766124	5.04212	0.000313499	0.00395793	UP	NO
Prkar2b	NO	0.641741	7.28558	0.00031384	0.00395893	UP	NO
Gatsl3	NO	2.68383	0.341444	0.000316652	0.00399108	UP	YES
Prkce	NO	0.819987	7.40648	0.000319681	0.00402308	UP	NO
Rgs17	NO	0.622083	6.69016	0.000319784	0.00402308	UP	NO
Neb	NO	-0.822315	5.33634	0.000319988	0.00402308	DOWN	NO
Syndig1l	NO	1.21443	3.84558	0.000320697	0.00402866	UP	YES
Rgs20	NO	0.860241	3.80297	0.000322979	0.00405396	UP	NO
Gng7	NO	0.879372	7.66577	0.000324676	0.00407189	UP	NO
Gm42884	NO	1.05003	2.68202	0.000325322	0.00407409	UP	YES
Fam102b	NO	0.691333	6.8809	0.00032539	0.00407409	UP	NO
Gm10012	NO	0.852867	3.64025	0.000327607	0.00409846	UP	NO
Nenf	NO	0.802215	4.62482	0.000330853	0.00413231	UP	NO
Rnf122	NO	-0.891652	4.79836	0.000330857	0.00413231	DOWN	NO
Cilp2	NO	1.33369	2.20094	0.000331457	0.00413639	UP	YES
Map3k1	NO	-0.636855	5.86415	0.000333468	0.00415806	DOWN	NO
Pcdh8	NO	0.719636	5.01698	0.000339206	0.00422613	UP	NO
Nrsn1	NO	0.890773	4.39828	0.000342773	0.00426706	UP	NO
Dnali1	NO	2.8122	1.00116	0.000345582	0.00429849	UP	YES
Zfp773	NO	-1.01335	4.09888	0.000347952	0.00432278	DOWN	YES
Acsl1	NO	0.989036	4.42922	0.000348105	0.00432278	UP	NO
Pdxk	NO	0.81353	5.43769	0.000348421	0.00432316	UP	NO
Rbm15	NO	-0.844489	4.16277	0.000349843	0.00433371	DOWN	NO
Dusp5	NO	2.08672	0.823033	0.000349843	0.00433371	UP	YES
Gm4673	NO	1.901	2.33168	0.00035033	0.00433405	UP	YES
Cbx4	YES	0.702484	5.42647	0.000350443	0.00433405	UP	NO
Csrp1	NO	0.956616	4.5921	0.000351343	0.00434164	UP	NO
Tbc1d1	NO	-0.688378	5.21073	0.000351857	0.00434352	DOWN	NO
Vsnl1	NO	1.06176	5.73502	0.000352069	0.00434352	UP	YES
Ccdc184	NO	0.922574	4.33695	0.000352787	0.00434884	UP	NO
Emid1	NO	0.950405	3.28819	0.000353295	0.00435156	UP	NO
Gpr25	NO	3.08059	0.232615	0.000357355	0.0043953	UP	YES
Aldh1l1	NO	1.01518	5.72869	0.000357426	0.0043953	UP	YES
Osbp2	NO	1.29514	3.70923	0.000359795	0.00442083	UP	YES
Fam228b	NO	1.11174	2.39234	0.000361141	0.00443378	UP	YES
Hs3st5	NO	1.27074	3.63641	0.000362006	0.00443606	UP	YES
Zscan29	NO	-1.14454	4.4237	0.000362188	0.00443606	DOWN	YES
Tpt1-ps5	NO	1.33659	1.72777	0.000362323	0.00443606	UP	YES
A830082K12Rik	NO	-1.2365	3.84673	0.000362498	0.00443606	DOWN	YES
Gstm7	NO	-0.744418	5.55981	0.000364841	0.00446114	DOWN	NO
Unc80	NO	0.894933	5.71389	0.000365684	0.00446784	UP	NO
Prickle2	NO	0.831377	5.76904	0.00036824	0.00449543	UP	NO
Armc7	NO	-1.10294	3.25602	0.000368974	0.00450077	DOWN	YES
Acadl	NO	0.808613	4.50512	0.000371983	0.00453383	UP	NO
Arhgap20	NO	0.943197	5.70338	0.000378445	0.00460887	UP	NO
Lurap1	NO	0.885793	3.71019	0.000380045	0.00462464	UP	NO
Lmbrd1	NO	0.664984	5.72219	0.000381162	0.00463451	UP	NO
Mthfr	NO	-0.83797	5.10402	0.000382365	0.00464541	DOWN	NO
Doc2b	NO	0.793675	5.89459	0.000390041	0.00473488	UP	NO
Arl4a	NO	0.637929	6.24686	0.000391763	0.00475197	UP	NO
Nptx1	NO	-1.0302	3.15804	0.000392202	0.00475349	DOWN	YES
Zfp691	NO	-1.15007	2.34246	0.000395393	0.00478834	DOWN	YES
Daglb	NO	0.627961	5.81004	0.0003976	0.00480914	UP	NO
Lmo7	YES	1.14391	4.0805	0.000397746	0.00480914	UP	YES
Nol8	NO	-0.663576	5.60923	0.000398473	0.00481205	DOWN	NO
Gm26669	NO	0.874788	3.93307	0.000398622	0.00481205	UP	NO
Col2a1	NO	-1.26337	3.00859	0.000401575	0.00484384	DOWN	YES
Fv1	NO	-1.06174	2.89482	0.000402142	0.00484682	DOWN	YES
1600029O15Rik	NO	-0.915644	3.27249	0.000402537	0.00484772	DOWN	NO
Bcl7a	NO	-0.605245	7.568	0.000404361	0.00486582	DOWN	NO
Pld1	NO	0.967183	2.82751	0.000404694	0.00486596	UP	NO
Rnf217	NO	0.700751	5.08776	0.000406872	0.00488827	UP	NO
Senp8	NO	-0.973514	3.0894	0.000408031	0.00489831	DOWN	NO
Smarce1-ps1	NO	-0.762366	5.56222	0.000408717	0.00490267	DOWN	NO
Zfp322a	NO	-0.651442	6.25687	0.000409433	0.00490737	DOWN	NO
Cacna2d3	NO	1.15286	6.95238	0.000410048	0.00491086	UP	YES
4932411E22Rik	NO	2.22782	0.921413	0.00041537	0.00497067	UP	YES
C1qtnf5	NO	2.18504	0.715414	0.000415832	0.00497226	UP	YES
Rbm3	NO	-0.643218	6.88555	0.000416452	0.00497575	DOWN	NO
Lrrc75a	NO	-0.797661	4.15922	0.000416781	0.00497575	DOWN	NO
Nfix	YES	1.08293	6.44485	0.000417404	0.00497927	UP	YES
Dnm1	NO	0.780547	7.28587	0.000418178	0.00498259	UP	NO
Zfp661	NO	-0.810519	3.47301	0.00041834	0.00498259	DOWN	NO
Cdh5	NO	-0.777027	3.81602	0.000419501	0.0049925	DOWN	NO
Csf3r	NO	-1.53944	1.32511	0.000423144	0.0050319	DOWN	YES
Dusp3	NO	0.819387	4.12133	0.00042366	0.00503408	UP	NO
Odc1	NO	-0.81542	7.94999	0.00042411	0.00503547	DOWN	NO
Mcm4	YES	-0.807228	5.54608	0.000425039	0.00504255	DOWN	NO
Fat1	NO	-0.593311	7.50904	0.00043067	0.00510536	DOWN	NO
B430010I23Rik	NO	-1.15197	2.2976	0.000431926	0.00511625	DOWN	YES
Ptp4a3	NO	0.734476	5.37716	0.000435866	0.00515888	UP	NO
Psmb5	NO	0.810753	5.25794	0.000436385	0.00516099	UP	NO
Gng4	NO	0.845054	5.62066	0.000437241	0.00516397	UP	NO
Ttf1	YES	-0.765381	4.81252	0.000437319	0.00516397	DOWN	NO
Nxph4	NO	-2.44496	0.167593	0.000439013	0.00517995	DOWN	YES
RP23-181P23.1	NO	0.915931	3.79154	0.000439918	0.00518658	UP	NO
1110065P20Rik	NO	0.872566	3.43829	0.00044033	0.0051874	UP	NO
Dapk3	NO	0.749623	4.85018	0.0004412	0.00519362	UP	NO
Qser1	NO	-0.636588	7.18501	0.000441799	0.00519662	DOWN	NO
1110001J03Rik	NO	1.06206	2.65638	0.000442567	0.00520162	UP	YES
Runx1t1	YES	-0.682567	6.95727	0.000446744	0.00524664	DOWN	NO
Clip4	NO	0.688121	4.98958	0.000448117	0.00525562	UP	NO
AI606473	NO	1.40642	2.36272	0.000448511	0.00525562	UP	YES
Ckb	NO	0.619389	7.92267	0.000448549	0.00525562	UP	NO
A430106G13Rik	NO	-1.4554	3.06252	0.000449206	0.00525925	DOWN	YES
Rtn4rl1	NO	1.03206	4.13765	0.000449978	0.00526227	UP	YES
Gm20417	NO	1.00111	5.25416	0.000450481	0.00526227	UP	YES
Znhit1	NO	0.716116	4.98594	0.000450505	0.00526227	UP	NO
Fbll1	NO	0.743275	4.52497	0.000454658	0.00530668	UP	NO
Casq1	NO	1.43378	2.09354	0.000456152	0.00531751	UP	YES
Kcnc4	NO	1.73991	1.1019	0.000456288	0.00531751	UP	YES
Mrpl52	NO	0.783435	4.82524	0.00046364	0.00539322	UP	NO
Cox5a	NO	0.664306	6.54101	0.000463698	0.00539322	UP	NO
Rcn1	NO	0.683308	4.97859	0.000464565	0.00539322	UP	NO
Tsc22d4	YES	0.777181	4.59927	0.000464744	0.00539322	UP	NO
Tubb3	NO	-0.567278	10.7345	0.000464919	0.00539322	DOWN	NO
Rpl37	NO	-0.591448	6.63632	0.000464921	0.00539322	DOWN	NO
Klhl25	NO	-0.701129	4.65167	0.000469135	0.00543795	DOWN	NO
2010107G23Rik	NO	0.685913	5.28775	0.000469714	0.0054405	UP	NO
5430405H02Rik	NO	-0.73337	5.09799	0.000470857	0.00544957	DOWN	NO
Gm14866	NO	1.70954	1.28134	0.00047171	0.0054548	UP	YES
Robo3	NO	-2.28814	1.14783	0.000472029	0.0054548	DOWN	YES
Gm33051	NO	1.87471	0.957697	0.000474316	0.00547478	UP	YES
D3Ertd254e	NO	-0.672039	5.44666	0.00047484	0.00547478	DOWN	NO
Frmd5	NO	-0.608011	6.33085	0.000474842	0.00547478	DOWN	NO
Nbeal2	NO	1.06337	3.13332	0.000476293	0.00548732	UP	YES
Dnajc28	NO	-0.892712	3.18465	0.000478081	0.00550374	DOWN	NO
Nwd1	NO	0.78896	5.21396	0.000478547	0.00550493	UP	NO
Gm16277	NO	1.64056	1.13963	0.00048273	0.00554883	UP	YES
Maob	NO	1.46207	1.43918	0.00048737	0.00559792	UP	YES
Pcdhb20	NO	0.787466	4.47308	0.000489378	0.00561673	UP	NO
Celsr1	NO	-1.1998	5.43512	0.000491205	0.00563342	DOWN	YES
Acot2	NO	1.44315	1.42613	0.000491799	0.00563597	UP	YES
Kcns2	NO	0.925314	3.34742	0.00049345	0.00565062	UP	NO
Aldh7a1	NO	0.789502	4.89155	0.000493876	0.00565122	UP	NO
Abracl	NO	-0.924595	6.09178	0.000499803	0.00571473	DOWN	NO
Baalc	NO	1.41815	2.1227	0.000500548	0.00571477	UP	YES
Rab26	NO	1.52553	1.69102	0.000501289	0.00571477	UP	YES
Baz2a	YES	-0.579984	6.93174	0.000501378	0.00571477	DOWN	NO
Tspan3	NO	0.544198	7.45325	0.00050163	0.00571477	UP	NO
Asic2	NO	0.939213	3.53925	0.000501693	0.00571477	UP	NO
Zfp663	NO	-0.828801	4.25399	0.000502921	0.00572446	DOWN	NO
Fam81a	NO	0.946961	4.08259	0.00050407	0.00573016	UP	NO
Gm13889	NO	0.761398	4.73875	0.000504178	0.00573016	UP	NO
Kcnh8	NO	-0.801641	3.64778	0.000506086	0.00574752	DOWN	NO
Psmg4	NO	0.792528	3.80444	0.000507281	0.00575602	UP	NO
Pld6	NO	1.49656	1.6664	0.00050774	0.00575602	UP	YES
Fam219a	NO	0.596144	6.89861	0.000508244	0.00575602	UP	NO
Slc7a10	NO	0.86774	3.2295	0.000508354	0.00575602	UP	NO
Rpl41	NO	-0.696816	7.2418	0.000509971	0.00577003	DOWN	NO
Zfp365	NO	0.785616	4.83652	0.00051334	0.00580252	UP	NO
Rian	NO	0.612415	9.59019	0.000513746	0.00580252	UP	NO
Efcc1	NO	2.22556	0.551217	0.000513992	0.00580252	UP	YES
Glrx5	NO	0.700407	4.95493	0.000517527	0.00583777	UP	NO
Pcdhb9	NO	0.972398	3.41986	0.000517886	0.00583777	UP	NO
Cacng8	NO	0.764753	4.19086	0.000520085	0.00585557	UP	NO
Bcor	YES	-0.593264	7.08672	0.000520237	0.00585557	DOWN	NO
Thbs2	NO	3.40724	-0.118308	0.000521077	0.00586066	UP	YES
Rapgef4	NO	0.889077	4.9859	0.000522928	0.00587712	UP	NO
Knop1	NO	-1.07579	5.94128	0.000529312	0.00594446	DOWN	YES
Srrm4	NO	-0.540693	7.09884	0.000534801	0.00600166	DOWN	NO
Gm43584	NO	5.06832	-0.406199	0.000535799	0.0060084	UP	YES
Ctsf	NO	0.715662	4.5428	0.000543557	0.0060909	UP	NO
Antxr2	NO	-1.24491	1.70855	0.000544663	0.00609878	DOWN	YES
Map7d2	NO	0.805399	4.73931	0.00055085	0.0061635	UP	NO
Mroh7	NO	1.83079	1.17561	0.000552624	0.00617879	UP	YES
Gnaz	NO	0.712556	6.2549	0.000553053	0.00617902	UP	NO
Dynlrb2	NO	3.19897	0.32903	0.000555193	0.00619836	UP	YES
Gpr6	NO	1.34138	3.41845	0.000557387	0.00621827	UP	YES
Frem2	NO	1.09047	5.40923	0.000558411	0.00622511	UP	YES
Lnx2	NO	-0.826249	3.28749	0.00056148	0.00625473	DOWN	NO
Timp2	NO	0.710562	7.59224	0.000563073	0.00626786	UP	NO
Wasf1	NO	0.633895	7.10541	0.00056399	0.00627346	UP	NO
4933428P19Rik	NO	1.08308	2.34252	0.000565269	0.00627982	UP	YES
Tmem106b	NO	0.566407	6.67977	0.000565391	0.00627982	UP	NO
2310036O22Rik	NO	0.619203	5.97574	0.000568401	0.00630822	UP	NO
Wdr5b	NO	-0.849593	3.49055	0.000569061	0.00630822	DOWN	NO
Cyr61	NO	1.02814	3.18103	0.000569197	0.00630822	UP	YES
Zfp292	YES	-0.606893	7.8977	0.000571581	0.00633001	DOWN	NO
Lrrn2	NO	0.747627	5.285	0.000575038	0.00636364	UP	NO
Gm37494	NO	-0.691958	6.4922	0.000576028	0.00636994	DOWN	NO
A230103J11Rik	NO	0.930779	2.98385	0.000578931	0.00639738	UP	NO
Prnp	NO	0.550264	6.90904	0.000582225	0.00642909	UP	NO
Tuba1c	NO	-0.573712	9.73893	0.000585474	0.00645527	DOWN	NO
Tekt1	NO	1.31716	2.40106	0.000585667	0.00645527	UP	YES
Ube2f	NO	-0.690646	4.84916	0.000585874	0.00645527	DOWN	NO
Serpini1	NO	-0.715021	5.9293	0.000587245	0.00646567	DOWN	NO
Irs1	NO	-0.900248	5.75514	0.000589145	0.00648188	DOWN	NO
Gm42723	NO	2.01527	0.780028	0.000589657	0.0064828	UP	YES
Arf3	NO	0.551931	8.09393	0.000597764	0.00656716	UP	NO
Dpf2	YES	-0.572889	6.4797	0.000601169	0.0065957	DOWN	NO
Dlk2	NO	1.18203	3.1912	0.000601232	0.0065957	UP	YES
Zbtb5	YES	-0.707036	5.91838	0.000602211	0.00660166	DOWN	NO
Nat14	YES	0.726439	4.28712	0.000603651	0.00660859	UP	NO
Plch2	NO	0.796358	4.00324	0.000603715	0.00660859	UP	NO
Myo1e	NO	0.982375	3.06736	0.000607834	0.00664887	UP	NO
Chst7	NO	1.68982	1.17272	0.000611664	0.00668593	UP	YES
Rasgrf2	NO	1.42671	2.14596	0.000613468	0.00670082	UP	YES
Kndc1	NO	1.09883	5.52577	0.000616043	0.0067241	UP	YES
Ppm1j	NO	-1.48174	1.28398	0.000617993	0.00674053	DOWN	YES
Slc12a5	NO	0.94702	6.19955	0.000629274	0.00685863	UP	NO
Gm17349	NO	1.16994	2.16114	0.000630616	0.00686832	UP	YES
Fnbp1	NO	0.599938	6.23812	0.000631083	0.00686846	UP	NO
Mme	NO	1.39189	3.45074	0.000631658	0.00686979	UP	YES
9530080O11Rik	NO	1.54499	1.34494	0.000634978	0.00690095	UP	YES
Shc2	NO	0.679137	5.91854	0.000640095	0.00695157	UP	NO
Rorb	YES	-0.851622	3.66132	0.000640938	0.00695574	DOWN	NO
Mro	NO	1.12272	2.40646	0.000642051	0.00696283	UP	YES
Col26a1	NO	0.843922	3.42551	0.000643172	0.00697	UP	NO
Susd6	NO	-0.654859	5.21458	0.00064733	0.00700698	DOWN	NO
Mlx	YES	-0.690215	5.12667	0.000647753	0.00700698	DOWN	NO
Mbnl2	NO	0.659222	5.38707	0.000648046	0.00700698	UP	NO
Gm43539	NO	-1.37409	1.37502	0.000648435	0.00700698	DOWN	YES
Gm3693	NO	1.08372	2.52491	0.000649468	0.00701314	UP	YES
Aste1	NO	0.958224	4.25355	0.00065424	0.00705965	UP	NO
B430218F22Rik	NO	1.08159	2.34281	0.000658177	0.00709292	UP	YES
Kcnn1	NO	-0.65368	5.03596	0.000658582	0.00709292	DOWN	NO
Zfp775	NO	-0.736865	4.2244	0.000658951	0.00709292	DOWN	NO
Lrtm2	NO	0.864899	4.57142	0.00065987	0.00709292	UP	NO
Caln1	NO	0.769324	8.72592	0.000659911	0.00709292	UP	NO
Mpv17l	NO	0.835302	3.78763	0.000660133	0.00709292	UP	NO
Robo2	NO	-0.590801	9.33724	0.000661561	0.00710322	DOWN	NO
P3h4	NO	1.15126	2.25456	0.000667564	0.0071626	UP	YES
Sgcb	NO	0.612542	5.62825	0.000670194	0.00718573	UP	NO
Zfp85	NO	-0.902237	3.3795	0.00069038	0.00739693	DOWN	NO
Col9a2	NO	1.25394	2.69926	0.000691244	0.00739713	UP	YES
Atp13a2	NO	0.565972	7.44731	0.000691375	0.00739713	UP	NO
Pcdhga1	NO	1.64521	5.18036	0.000694326	0.00742346	UP	YES
Ccnj	NO	-0.683624	5.4681	0.000695664	0.00743252	DOWN	NO
Fam131a	NO	0.88763	4.47133	0.000698786	0.00746061	UP	NO
Gpr101	NO	3.71874	0.0855818	0.00070165	0.00748592	UP	YES
Zfp712	NO	-0.800505	3.72866	0.000705695	0.00751876	DOWN	NO
Sorl1	NO	-0.624226	7.19869	0.000705722	0.00751876	DOWN	NO
Jakmip3	NO	0.852922	4.07194	0.000710553	0.00756492	UP	NO
Dcbld2	NO	-0.647047	6.69121	0.000713742	0.00758951	DOWN	NO
Syndig1	NO	0.790143	3.92937	0.000714169	0.00758951	UP	NO
S100a9	NO	5.0527	-0.409917	0.000714366	0.00758951	UP	YES
Sypl2	NO	-2.13095	0.309765	0.000715582	0.0075971	DOWN	YES
Ppp2r5a	NO	0.677384	4.85317	0.000717941	0.00761298	UP	NO
Grik1	NO	0.812662	3.82766	0.000718082	0.00761298	UP	NO
Gm26801	NO	-1.71364	1.37764	0.000725715	0.00768852	DOWN	YES
Ube2t	NO	-1.29491	2.18624	0.000728512	0.00771275	DOWN	YES
Gm21982	NO	-3.12205	2.83657	0.000730584	0.00772423	DOWN	YES
Spred1	NO	0.535991	6.73339	0.000730616	0.00772423	UP	NO
Spon1	NO	0.662819	5.90243	0.000732121	0.00773475	UP	NO
Crabp2	NO	-1.22851	1.77516	0.000733836	0.00774747	DOWN	YES
Hey2	YES	1.19724	1.89024	0.00073591	0.00776395	UP	YES
Rbm4	NO	-0.708995	4.9759	0.000740615	0.00780816	DOWN	NO
Anxa3	NO	0.990584	3.283	0.000745552	0.00785474	UP	NO
Hinfp	YES	-0.692312	4.53544	0.000746765	0.00786205	DOWN	NO
Gm15545	NO	-1.1381	2.56988	0.000747364	0.00786289	DOWN	YES
Dll1	NO	-0.695336	5.13349	0.000748937	0.00787397	DOWN	NO
Fmnl2	YES	-0.651449	6.93621	0.000750584	0.00788581	DOWN	NO
Lgi2	NO	1.12894	5.47437	0.000752234	0.00789767	UP	YES
Lbh	YES	-0.650117	6.57143	0.000753845	0.00790911	DOWN	NO
Golm1	NO	-0.859906	6.2545	0.000755044	0.00791621	DOWN	NO
Plcg1	NO	-0.539951	8.39986	0.000756345	0.00792436	DOWN	NO
Tstd2	NO	-0.613294	5.51988	0.000757252	0.00792838	DOWN	NO
Znhit2	NO	0.877404	3.08908	0.00075805	0.00793125	UP	NO
Endod1	NO	1.08433	3.97076	0.000760893	0.00795551	UP	YES
Stpg1	NO	5.27555	-0.263943	0.00076472	0.00799001	UP	YES
Cdk4	YES	-0.541285	7.90522	0.000766609	0.00800422	DOWN	NO
Gm28529	NO	1.17106	2.04678	0.000771756	0.00805241	UP	YES
Galnt16	NO	0.714614	5.71334	0.000772502	0.00805465	UP	NO
Csmd1	NO	1.09225	5.22474	0.000773176	0.00805614	UP	YES
Slc13a3	NO	1.06996	2.66507	0.000776276	0.00807995	UP	YES
Parp1	YES	-0.553496	7.68184	0.000776528	0.00807995	DOWN	NO
Lin9	YES	-0.731983	4.58193	0.000779941	0.00810542	DOWN	NO
Arhgap11a	NO	-0.902301	5.62256	0.000780046	0.00810542	DOWN	NO
Tax1bp3	YES	-0.993195	3.39539	0.000783477	0.00813549	DOWN	NO
Prkcdbp	NO	1.13985	2.14043	0.000791982	0.00821817	UP	YES
Inafm1	NO	0.777076	4.00387	0.000792832	0.00822136	UP	NO
Rasip1	NO	0.789461	3.6312	0.000793426	0.00822189	UP	NO
Slc8b1	NO	1.78685	1.12694	0.000794472	0.0082271	UP	YES
Clvs2	NO	0.910482	4.20458	0.000798432	0.00826246	UP	NO
Snhg18	NO	-1.5389	2.09403	0.000800069	0.00827375	DOWN	YES
Dennd1a	NO	0.589611	5.98795	0.000803355	0.00830207	UP	NO
Cdc42se1	NO	-0.953134	6.08231	0.000805145	0.0083149	DOWN	NO
CAAA01147332.1	NO	2.03492	1.07017	0.000806733	0.00832562	UP	YES
Zfp11	YES	-0.829223	3.9301	0.000814453	0.00839957	DOWN	NO
Tekt4	NO	3.94283	0.258325	0.000816609	0.00841608	UP	YES
Hapln3	NO	1.30974	1.81742	0.000817456	0.00841908	UP	YES
Gm42979	NO	-0.988618	4.02429	0.000818149	0.00842048	DOWN	NO
2810021J22Rik	YES	-0.659368	4.87218	0.000820526	0.00843922	DOWN	NO
Lin7b	NO	1.05292	2.38372	0.000829545	0.00852095	UP	YES
2610307P16Rik	NO	-0.887816	3.59185	0.000829597	0.00852095	DOWN	NO
Zfp281	YES	-0.633008	6.30411	0.000833138	0.00854592	DOWN	NO
Omg	NO	1.59035	1.80567	0.000833157	0.00854592	UP	YES
Ppp1r1a	NO	0.855247	5.00452	0.000834012	0.00854891	UP	NO
1810049J17Rik	NO	0.988423	2.51183	0.000837068	0.00857443	UP	NO
Nono	YES	-0.562129	9.11668	0.00083801	0.00857827	DOWN	NO
A730071L15Rik	NO	1.01627	2.36041	0.000848729	0.00868214	UP	YES
Mllt3	YES	-0.530031	7.26575	0.000849762	0.00868684	DOWN	NO
Odf3b	NO	5.47226	-0.127727	0.000853235	0.00871646	UP	YES
Gm5611	NO	-0.880606	3.51187	0.000863143	0.00881173	DOWN	NO
Cd93	NO	-0.790694	4.53173	0.00086412	0.00881479	DOWN	NO
Mgll	NO	1.87963	4.40767	0.000864605	0.00881479	UP	YES
Gm37608	NO	-1.0514	3.12284	0.000870037	0.0088613	DOWN	YES
Marchf4	NO	0.862609	5.70355	0.000870338	0.0088613	UP	NO
Hn1l	NO	-0.725998	5.75197	0.000873017	0.00888261	DOWN	NO
Slc29a3	NO	-0.786609	4.72486	0.000875499	0.00889735	DOWN	NO
Pura	YES	0.54646	6.69352	0.00087564	0.00889735	UP	NO
Gm15559	NO	-1.15014	2.14227	0.000878787	0.00892334	DOWN	YES
Gm9008	NO	3.31078	0.745655	0.000879422	0.00892381	UP	YES
Zfp810	NO	-0.599608	5.89185	0.00088262	0.00895026	DOWN	NO
Sorcs2	NO	0.795666	4.48414	0.000894157	0.00906119	UP	NO
Rtbdn	NO	1.03468	2.34381	0.000902574	0.00914037	UP	YES
Mppe1	NO	0.82517	5.56695	0.00090772	0.0091822	UP	NO
Crot	NO	0.692609	4.48198	0.000907942	0.0091822	UP	NO
Pacsin1	NO	0.7337	5.31845	0.000908522	0.0091822	UP	NO
Colgalt2	NO	0.943155	2.6314	0.000910908	0.00920018	UP	NO
Rpl9-ps6	NO	-0.59453	6.85326	0.000916687	0.00924668	DOWN	NO
Zfp62	YES	-1.63215	4.98436	0.000917605	0.00924668	DOWN	YES
Romo1	NO	0.717793	4.2002	0.000917844	0.00924668	UP	NO
Fam84b	NO	1.12735	5.03655	0.000917954	0.00924668	UP	YES
Marchf1	NO	1.27899	4.43297	0.00091969	0.00925089	UP	YES
Phc3	YES	-1.22898	5.36596	0.000920076	0.00925089	DOWN	YES
Atad2b	NO	-0.730009	5.71488	0.000920204	0.00925089	DOWN	NO
9230104M06Rik	NO	1.34463	1.73696	0.00092307	0.00927354	UP	YES
Dusp6	NO	0.77625	4.54945	0.000925381	0.0092906	UP	NO
Gm10516	NO	1.22647	1.76237	0.000933041	0.00936043	UP	YES
Ece2	NO	0.640215	5.19918	0.000933572	0.00936043	UP	NO
A230006K03Rik	NO	2.0864	0.463923	0.000935944	0.00937445	UP	YES
Iqsec3	NO	0.726294	6.36209	0.000936207	0.00937445	UP	NO
Igdcc3	NO	-1.19777	2.79609	0.000938324	0.00938651	DOWN	YES
4930539E08Rik	NO	2.96718	0.162931	0.000938651	0.00938651	UP	YES
Tle4	YES	0.540466	7.23446	0.000942633	0.00942011	UP	NO
Det1	NO	-0.766485	3.75101	0.000951643	0.00950389	DOWN	NO
4933439C10Rik	NO	0.648952	5.36847	0.000955432	0.00953322	UP	NO
Rhou	NO	-0.663424	5.18509	0.000955839	0.00953322	DOWN	NO
Ids	NO	0.59018	8.69556	0.00095734	0.0095414	UP	NO
Med25	NO	0.589481	6.27432	0.000957919	0.0095414	UP	NO
Nt5dc3	NO	-1.04442	4.62308	0.000959433	0.0095502	DOWN	YES
Gm16576	NO	-1.03046	2.59306	0.000965044	0.00959975	DOWN	YES
Adora2a	NO	0.794383	5.43976	0.000966133	0.00960427	UP	NO
Rerg	NO	1.02796	2.56603	0.000968176	0.00961827	UP	YES
Dzank1	NO	0.664455	5.4122	0.000977942	0.00970576	UP	NO
Prkd3	NO	-0.580312	7.23842	0.000978264	0.00970576	DOWN	NO
Notch3	YES	0.660276	5.36842	0.000986155	0.00977508	UP	NO
Zcchc24	NO	0.670957	5.03572	0.000986541	0.00977508	UP	NO
Cacna1d	NO	0.756314	5.79577	0.000989824	0.00979907	UP	NO
Ttpal	NO	-0.918367	3.89551	0.000990549	0.00979907	DOWN	NO
Gm17139	NO	0.840609	3.50172	0.000990902	0.00979907	UP	NO
Car11	NO	0.915772	6.59579	0.000996386	0.00984687	UP	NO
Lrrc3b	NO	1.55077	1.2644	0.000999593	0.00987213	UP	YES
Dock10	NO	0.734329	4.54198	0.00100091	0.00987614	UP	NO
B230216N24Rik	NO	1.55379	2.68739	0.0010013	0.00987614	UP	YES
Etv4	YES	0.909529	2.89561	0.00100468	0.00989406	UP	NO
Tnrc6c	NO	-0.530352	7.59567	0.00100514	0.00989406	DOWN	NO
Arl4d	NO	-0.952167	5.12339	0.00100539	0.00989406	DOWN	NO
Gm38309	NO	1.62276	1.40122	0.00100573	0.00989406	UP	YES
Cep120	NO	-0.583961	6.49846	0.00100721	0.00990214	DOWN	NO
Snx10	NO	0.684941	5.61099	0.00101035	0.00992281	UP	NO
Gm43140	NO	2.86463	0.0933115	0.00101062	0.00992281	UP	YES
Nrg2	NO	1.18062	2.05658	0.00101235	0.00992883	UP	YES
Kat6b	NO	-0.647277	7.5391	0.00101254	0.00992883	DOWN	NO
Nadk2	NO	0.645122	4.87658	0.0010145	0.00994161	UP	NO
Fam189a2	NO	1.2131	1.80368	0.00101541	0.00994405	UP	YES
Pde7a	NO	-0.537108	7.35762	0.00101759	0.00995901	DOWN	NO
Mtss1l	NO	0.562941	7.80703	0.0010191	0.00996727	UP	NO
Mboat7	NO	0.62851	5.94249	0.00102149	0.0099842	UP	NO
Rnf165	NO	-0.585628	7.4944	0.00102234	0.00998615	DOWN	NO
Map4k1	NO	1.30436	2.32871	0.001025	0.0100047	UP	NO
Pik3r3	NO	-0.587383	7.91999	0.00102557	0.0100047	DOWN	NO
Gas6	NO	0.848327	5.08454	0.00102755	0.0100117	UP	NO
Kcnh4	NO	0.712373	6.03581	0.0010279	0.0100117	UP	NO
Rpl37rt	NO	-0.558748	7.13131	0.00102826	0.0100117	DOWN	NO
Zfp60	YES	-0.615304	7.30655	0.00102898	0.0100122	DOWN	NO
RP24-143K11.2	NO	0.981849	2.73003	0.00103141	0.0100238	UP	NO
Entpd3	NO	1.435	3.24593	0.00103149	0.0100238	UP	NO
Tubb6	NO	-0.875991	3.35559	0.00103283	0.0100304	DOWN	NO
Gm14493	NO	0.928193	3.33921	0.00103775	0.0100662	UP	NO
Gm11837	NO	1.36847	2.81189	0.00103785	0.0100662	UP	NO
B4galt6	NO	0.621646	6.31852	0.0010412	0.0100918	UP	NO
Hmgb1-ps2	NO	-0.753567	5.01232	0.00104182	0.0100918	DOWN	NO
Hnrnpc	NO	-0.526295	8.46035	0.00104495	0.0101157	DOWN	NO
Ntsr2	NO	1.76674	1.13298	0.00105646	0.0102205	UP	NO
Ccdc151	NO	1.08672	2.5813	0.00105877	0.0102364	UP	NO
Ppm1h	NO	1.22453	3.99366	0.00106012	0.0102429	UP	NO
Pax6	YES	-1.06271	4.76475	0.00106562	0.0102894	DOWN	NO
Tead2	YES	-0.902154	5.41127	0.00106754	0.0103014	DOWN	NO
Gpn2	NO	-0.855297	3.04831	0.00107389	0.0103561	DOWN	NO
Cpne6	NO	1.43738	1.96076	0.00107671	0.0103767	UP	NO
Krt1	NO	0.792031	3.48447	0.00108146	0.0104159	UP	NO
Hk1	NO	0.632554	7.27017	0.00108299	0.0104239	UP	NO
Zdhhc2	NO	0.692123	5.60748	0.00108968	0.0104752	UP	NO
Rsrp1	NO	-0.690674	6.83386	0.0010897	0.0104752	DOWN	NO
Zeb2os	NO	-0.92687	2.62697	0.00109086	0.0104797	DOWN	NO
Sema6b	NO	0.683334	6.06578	0.00109353	0.0104987	UP	NO
Boc	NO	-0.978488	4.00831	0.00109626	0.0105182	DOWN	NO
Rims4	NO	0.743713	5.12061	0.00110292	0.0105754	UP	NO
Fam111a	NO	-0.917359	4.24641	0.00110623	0.0106005	DOWN	NO
Trp53i11	NO	-0.599716	5.89545	0.00110693	0.0106005	DOWN	NO
Lmo3	NO	0.638657	7.03096	0.00110853	0.0106092	UP	NO
Rhpn1	NO	1.11026	2.23507	0.00111094	0.0106219	UP	NO
Zfp334	YES	-0.636926	6.33946	0.00111127	0.0106219	DOWN	NO
Fam171a2	NO	0.558702	7.19556	0.00111229	0.010625	UP	NO
Igf1r	NO	-0.783323	5.97285	0.00111508	0.0106449	DOWN	NO
Vim	NO	-0.838871	7.08462	0.00111778	0.010664	DOWN	NO
Plcd3	NO	1.31632	2.34929	0.00112683	0.0107435	UP	NO
Sh3bp2	NO	-0.581317	5.81059	0.00113026	0.0107657	DOWN	NO
1500009L16Rik	NO	0.739519	4.06734	0.00113057	0.0107657	UP	NO
Zfp882	NO	-0.709559	5.0157	0.00113246	0.0107764	DOWN	NO
Gm15441	NO	0.905365	3.42272	0.00113378	0.0107764	UP	NO
Syne1	NO	0.891791	5.31681	0.00113388	0.0107764	UP	NO
Gm37694	NO	-1.33946	1.78222	0.00113454	0.0107764	DOWN	NO
Synm	NO	0.981705	3.90195	0.00113672	0.0107903	UP	NO
Gm28037	NO	-2.19263	4.6169	0.00114852	0.0108954	DOWN	NO
Trim36	NO	-0.711297	5.13721	0.00115184	0.0109201	DOWN	NO
Nol4l	NO	-0.527438	7.39866	0.001156	0.0109527	DOWN	NO
Gprin3	NO	1.11924	4.66653	0.00116209	0.0110035	UP	NO
Trub1	NO	0.699337	5.28192	0.00116313	0.0110065	UP	NO
Crhr1	NO	1.35892	2.51853	0.00117233	0.0110867	UP	NO
9330151L19Rik	NO	0.716521	3.91364	0.00118326	0.0111781	UP	NO
Efna5	NO	0.723411	4.04843	0.00118348	0.0111781	UP	NO
Gjd2	NO	1.10991	2.93581	0.00118667	0.0112013	UP	NO
Bcl9	NO	-0.551489	7.74466	0.00119517	0.011273	DOWN	NO
Abcd3	NO	0.62875	6.44869	0.00119576	0.011273	UP	NO
Efcab11	NO	-1.44063	1.51567	0.00119846	0.0112914	DOWN	NO
Nefm	NO	-0.681676	6.48522	0.00120218	0.0113195	DOWN	NO
Pawr	YES	1.51209	1.14592	0.00120387	0.0113284	UP	NO
2700069I18Rik	NO	-1.99712	0.375742	0.00120654	0.0113464	DOWN	NO
Nyap1	NO	0.585969	7.5487	0.00120762	0.0113495	UP	NO
Iqca	NO	5.18496	-0.3145	0.00121069	0.0113714	UP	NO
Fuca2	NO	0.753795	4.22892	0.00121717	0.0114251	UP	NO
Syt3	NO	0.873524	3.71372	0.00121906	0.0114358	UP	NO
Tgfbr1	NO	-0.572028	6.81093	0.00122088	0.0114446	DOWN	NO
Grm4	NO	0.701511	5.41319	0.00122151	0.0114446	UP	NO
Gdf11	NO	-0.594114	5.89397	0.00122337	0.011455	DOWN	NO
Eef1a2	NO	0.735725	7.43695	0.00123034	0.011513	UP	NO
Disp1	NO	-0.676807	4.30263	0.00123551	0.0115543	DOWN	NO
Grrp1	NO	1.03842	2.31504	0.00123807	0.0115711	UP	NO
Trpc7	NO	-0.657432	5.0482	0.00124057	0.0115873	DOWN	NO
Tmtc2	NO	-0.615543	5.66125	0.00124156	0.0115894	DOWN	NO
Ccdc37	NO	0.899739	3.05239	0.00124265	0.0115925	UP	NO
Gm12339	NO	3.48216	-0.0723711	0.00124548	0.0116117	UP	NO
Tm7sf3	NO	0.663323	5.00822	0.00126706	0.0118036	UP	NO
H19	NO	-0.890622	4.12413	0.00126762	0.0118036	DOWN	NO
Hdhd3	NO	-0.92809	2.76975	0.00127548	0.0118695	DOWN	NO
Sc5d	NO	-0.766472	5.39349	0.00128618	0.0119618	DOWN	NO
Trmt10c	NO	-0.729224	4.37224	0.00129414	0.0120284	DOWN	NO
Pxylp1	NO	-0.667712	4.72948	0.00129837	0.0120603	DOWN	NO
Pkm	NO	-0.485254	9.21648	0.00130365	0.012098	DOWN	NO
Gm12258	NO	-0.620167	5.62399	0.00130472	0.012098	DOWN	NO
Uri1	NO	0.582349	5.65183	0.00130483	0.012098	UP	NO
Slc8a3	NO	0.921812	4.3258	0.00131099	0.0121477	UP	NO
Dcdc2a	NO	1.27576	1.63814	0.00131725	0.0121983	UP	NO
Zfp729a	NO	-0.719061	4.9496	0.00132258	0.0122401	DOWN	NO
Fgl2	NO	-1.03728	2.62033	0.00132528	0.0122461	DOWN	NO
Gm43172	NO	-1.02632	2.09059	0.00132529	0.0122461	DOWN	NO
Iqub	NO	1.61969	1.49145	0.00132565	0.0122461	UP	NO
Aplp2	YES	0.503576	7.72657	0.00132699	0.012251	UP	NO
Gucy1a2	NO	-0.914039	3.29081	0.00133783	0.0123384	DOWN	NO
Inhba	NO	-0.880721	3.32218	0.00133908	0.0123384	DOWN	NO
Fth1	NO	0.518908	8.17847	0.00133913	0.0123384	UP	NO
Gm17251	NO	0.923192	2.8197	0.00133971	0.0123384	UP	NO
Mark4	NO	0.62443	5.81269	0.00134229	0.0123493	UP	NO
BC005561	NO	-0.70163	4.96935	0.00134253	0.0123493	DOWN	NO
Olfml1	NO	2.20994	0.547489	0.00134461	0.012361	UP	NO
Gm15852	NO	1.57398	1.09135	0.00134945	0.012398	UP	NO
Kcns1	NO	2.46001	0.204429	0.00135602	0.0124499	UP	NO
Gm21994	NO	-2.16399	0.347815	0.00135675	0.0124499	DOWN	NO
Ap4s1	NO	0.78033	3.83031	0.0013642	0.0125107	UP	NO
Zscan21	YES	-0.624969	5.60803	0.00136986	0.012555	DOWN	NO
Pou3f2	YES	-0.68312	7.34953	0.00137186	0.0125657	DOWN	NO
Bach2	YES	-0.573568	7.58501	0.00137877	0.012621	DOWN	NO
Zfp568	NO	-0.982624	2.71777	0.00137956	0.012621	DOWN	NO
Gm19938	NO	1.92158	0.870365	0.00138931	0.0126909	UP	NO
Zfp786	NO	-0.713101	4.0952	0.00138949	0.0126909	DOWN	NO
Itm2b	NO	0.50648	7.2784	0.00138971	0.0126909	UP	NO
Lrrc26	NO	1.55474	1.08313	0.0013921	0.012705	UP	NO
Aifm3	NO	1.17462	2.21016	0.00139314	0.0127069	UP	NO
Tmem194b	NO	-1.07464	3.81045	0.00139569	0.0127224	DOWN	NO
Rabac1	NO	0.641647	4.82984	0.00139783	0.0127343	UP	NO
Senp1	NO	-0.618062	5.84593	0.00140022	0.0127464	DOWN	NO
Gm14399	NO	-1.17312	1.74101	0.00140084	0.0127464	DOWN	NO
Rad54b	YES	-0.910266	3.41126	0.00140468	0.0127733	DOWN	NO
Col9a3	NO	1.1089	5.28557	0.00140548	0.0127733	UP	NO
Gm3164	NO	1.73832	1.64069	0.00140687	0.012775	UP	NO
A830039N20Rik	NO	0.847945	3.98158	0.00140736	0.012775	UP	NO
2310015A10Rik	NO	0.852067	3.17385	0.00140919	0.012784	UP	NO
Neto2	NO	0.56481	7.77263	0.00141075	0.0127905	UP	NO
Gm3764	NO	-0.541261	7.62354	0.00141213	0.0127954	DOWN	NO
Spryd7	NO	0.664319	5.26167	0.00141456	0.0128097	UP	NO
Rpl15	NO	0.529409	7.00167	0.00142033	0.0128534	UP	NO
Phka1	NO	0.804622	3.40773	0.00142109	0.0128534	UP	NO
Ghr	NO	1.02758	2.10172	0.00142764	0.0129034	UP	NO
Nfib	YES	-0.645531	7.74713	0.00142832	0.0129034	DOWN	NO
Ogfod3	NO	0.962817	2.4973	0.00143435	0.0129502	UP	NO
Ctbp2	YES	-0.800318	4.86125	0.00144293	0.0130199	DOWN	NO
Pja1	NO	-0.638615	6.46469	0.00144548	0.0130347	DOWN	NO
Gm38384	NO	-1.21592	1.66149	0.00144629	0.0130347	DOWN	NO
Fam195a	NO	1.41158	1.33231	0.00144743	0.0130372	UP	NO
Phc2	YES	-0.513064	7.39917	0.00145075	0.0130594	DOWN	NO
Kdm7a	NO	-0.710745	5.83592	0.00145633	0.0131018	DOWN	NO
Tmem150b	NO	0.634875	5.0098	0.00145745	0.0131041	UP	NO
Nipal3	NO	0.611673	5.191	0.00145916	0.0131102	UP	NO
Plekha8	NO	-0.617499	5.48947	0.00145987	0.0131102	DOWN	NO
Rgag4	NO	-0.657925	5.4703	0.00146148	0.013117	DOWN	NO
Rps14	NO	-0.506263	8.43606	0.00146648	0.0131541	DOWN	NO
Gm2a	NO	0.65258	4.51823	0.00146879	0.0131588	UP	NO
Brdt	YES	0.946653	2.93951	0.00146901	0.0131588	UP	NO
Ccdc50-ps	NO	-1.41044	1.13422	0.00146962	0.0131588	DOWN	NO
Chic2	NO	0.646298	5.36694	0.00147101	0.0131635	UP	NO
Stk10	NO	-0.841109	3.56124	0.00147941	0.0132308	DOWN	NO
Cysrt1	NO	1.37151	1.37929	0.00148215	0.0132476	UP	NO
Cd46	NO	0.690663	4.3157	0.00148518	0.0132668	UP	NO
Mlf1	YES	0.990322	2.40038	0.00148848	0.0132885	UP	NO
Gm16701	NO	0.817563	3.55122	0.00148942	0.013289	UP	NO
Syt7	NO	0.73661	6.62326	0.00149105	0.0132915	UP	NO
Fastkd5	NO	-0.832796	3.56344	0.00149146	0.0132915	DOWN	NO
Stim1	NO	0.716863	4.79256	0.00149278	0.0132955	UP	NO
Arhgef26	NO	0.631151	4.85124	0.00149492	0.0132959	UP	NO
Cap2	NO	0.773308	4.43905	0.00149511	0.0132959	UP	NO
Aldh6a1	NO	0.686201	5.22691	0.00149546	0.0132959	UP	NO
Tyms	NO	-0.900361	4.02567	0.00149847	0.0133149	DOWN	NO
Cdc6	NO	-1.02583	3.11431	0.0015008	0.0133278	DOWN	NO
Kcnq5	NO	0.820138	5.23165	0.00150749	0.0133732	UP	NO
Ppp1r35	NO	0.827033	3.13864	0.00150773	0.0133732	UP	NO
6030419C18Rik	NO	0.659182	4.81462	0.00150858	0.0133732	UP	NO
Atp5k	NO	0.623815	5.49717	0.00150945	0.0133732	UP	NO
Slc18a3	NO	1.79203	1.03386	0.00151348	0.0134011	UP	NO
Ak7	NO	1.79209	1.84251	0.00152229	0.0134712	UP	NO
Rfx5	YES	0.69699	5.0413	0.00154026	0.0136223	UP	NO
Noxred1	NO	-1.65054	0.701822	0.00154578	0.0136631	DOWN	NO
Gen1	NO	-0.9951	3.03361	0.00155539	0.01374	DOWN	NO
Slc1a6	NO	1.25119	1.93458	0.00155834	0.013758	UP	NO
Slx1b	NO	-0.665376	4.33851	0.00156304	0.0137915	DOWN	NO
Zcchc11	NO	-0.563022	7.12303	0.00156411	0.0137929	DOWN	NO
Rgma	NO	0.560243	6.22196	0.00157053	0.0138415	UP	NO
Zfp51	YES	-0.739905	3.68748	0.00157469	0.0138642	DOWN	NO
Skil	YES	-0.569755	5.6914	0.00157494	0.0138642	DOWN	NO
E2f7	NO	-1.06343	4.0029	0.00158458	0.013941	DOWN	NO
Ddah2	NO	-0.564236	6.88293	0.00158882	0.0139702	DOWN	NO
Ubxn8	NO	0.712734	4.07602	0.00158975	0.0139703	UP	NO
Slc1a4	NO	0.543838	6.59243	0.00159532	0.0140111	UP	NO
Gm26777	NO	1.3312	1.35053	0.00160772	0.0141062	UP	NO
Gm26724	NO	-0.943346	3.03206	0.00160802	0.0141062	DOWN	NO
Pnma3	NO	0.763517	3.85566	0.00161816	0.014187	UP	NO
Crlf2	NO	0.930332	2.80629	0.00161997	0.0141945	UP	NO
Hspa1b	NO	2.21874	1.32307	0.00162089	0.0141945	UP	NO
Gpr182	NO	-1.38729	1.28737	0.00162687	0.0142386	DOWN	NO
Fam69a	NO	0.554492	6.3773	0.00164264	0.0143683	UP	NO
Trim13	YES	-0.712156	5.23825	0.00165313	0.0144518	DOWN	NO
Syt1	YES	0.60139	7.22768	0.00165433	0.0144539	UP	NO
Fbxl16	NO	0.523371	6.80484	0.00166805	0.0145654	UP	NO
Ndfip1	NO	0.621037	7.22434	0.00166934	0.0145682	UP	NO
Uhrf1	YES	-0.93216	5.59972	0.00167448	0.0146043	DOWN	NO
Tpd52	NO	0.738402	4.70758	0.00167622	0.0146043	UP	NO
Ing4	YES	-0.554384	6.66327	0.00167636	0.0146043	DOWN	NO
Inpp5j	NO	0.954954	3.06422	0.00169757	0.0147806	UP	NO
Pifo	NO	2.40285	0.697918	0.00170603	0.0148457	UP	NO
Mcm6	YES	-0.827941	5.91486	0.00171039	0.0148751	DOWN	NO
Cyp11a1	NO	3.46949	-0.0759355	0.00171196	0.0148802	UP	NO
Pten	NO	0.512421	7.74778	0.00171695	0.0149119	UP	NO
Decr1	NO	0.813588	3.29019	0.00171758	0.0149119	UP	NO
Hs2st1	NO	0.505815	6.82766	0.00172263	0.0149472	UP	NO
Slc35f5	NO	0.701508	4.91889	0.00172473	0.0149569	UP	NO
Ube2d3	NO	0.54556	7.83754	0.0017265	0.0149636	UP	NO
Mt3	NO	0.860518	4.74577	0.00172824	0.0149702	UP	NO
Cttnbp2nl	NO	-0.492769	7.42105	0.00173565	0.0150257	DOWN	NO
Gm42901	NO	1.07288	1.98237	0.00174034	0.0150577	UP	NO
Mc4r	NO	-1.35737	1.15367	0.00174322	0.0150723	DOWN	NO
Hmgb2	YES	-0.877522	6.02844	0.00174401	0.0150723	DOWN	NO
Ankrd34b	NO	1.95446	1.16471	0.0017451	0.0150732	UP	NO
Rit1	NO	-0.748053	4.27351	0.00174696	0.0150806	DOWN	NO
RP23-472G22.2	NO	4.85575	-0.519674	0.00174806	0.0150815	UP	NO
Slco1a4	NO	1.67663	1.0692	0.00175288	0.0151145	UP	NO
Rgs10	NO	0.958133	3.71737	0.0017547	0.0151159	UP	NO
Rabl2	NO	0.654991	4.60132	0.00175563	0.0151159	UP	NO
Creg1	NO	0.895642	2.88678	0.00175604	0.0151159	UP	NO
Tiam2	NO	-0.548418	7.40231	0.00175722	0.0151175	DOWN	NO
Kpna2	YES	-1.43289	2.69583	0.00176098	0.0151412	DOWN	NO
Lmna	NO	0.83642	3.11389	0.00176313	0.0151511	UP	NO
Bcorl1	NO	-0.65727	5.73181	0.00176534	0.0151615	DOWN	NO
Sez6l2	NO	0.651815	6.73555	0.00177049	0.0151971	UP	NO
Ltbp3	NO	0.722576	4.41585	0.00177316	0.0152114	UP	NO
Zfp518b	NO	-0.636654	6.80481	0.00178012	0.0152625	DOWN	NO
Asic4	NO	1.16866	1.77852	0.0017866	0.0153094	UP	NO
Gm37530	NO	0.993934	2.89264	0.00178776	0.0153107	UP	NO
Kdm3b	NO	-0.509772	7.2408	0.00179992	0.0154061	DOWN	NO
Cep97	NO	-0.706151	5.65108	0.00180768	0.0154638	DOWN	NO
Gm14205	NO	0.655763	4.51857	0.00180984	0.0154735	UP	NO
Ccdc71	NO	-1.22888	4.82651	0.00181389	0.0154994	DOWN	NO
Gm43267	NO	-1.92631	0.200381	0.00181916	0.0155356	DOWN	NO
Map3k10	NO	0.54417	6.50021	0.00182039	0.0155374	UP	NO
Pon2	NO	0.710634	3.83299	0.00182911	0.0155951	UP	NO
Gm42944	NO	-1.06882	3.09874	0.00182969	0.0155951	DOWN	NO
Slc8a1	NO	-0.741476	5.01946	0.00183024	0.0155951	DOWN	NO
Erbb2	NO	0.914366	2.70464	0.00183131	0.0155955	UP	NO
Sema5a	NO	-0.800408	6.00397	0.00184674	0.015718	DOWN	NO
Tagln	NO	1.1552	2.07879	0.00184975	0.0157349	UP	NO
Gm15246	NO	1.39933	1.16404	0.00185285	0.0157523	UP	NO
Id4	YES	0.629111	6.90424	0.00185521	0.0157635	UP	NO
Kif18a	NO	-0.965702	3.83289	0.001861	0.0158039	DOWN	NO
A330023F24Rik	NO	0.922434	3.3816	0.00186394	0.0158143	UP	NO
Ky	NO	1.2155	2.2407	0.00186535	0.0158143	UP	NO
Dcc	NO	-0.644476	6.15146	0.00186536	0.0158143	DOWN	NO
Gemin4	NO	-0.644957	4.44057	0.0018669	0.0158185	DOWN	NO
Nasp	NO	-0.517715	8.24951	0.00186836	0.015822	DOWN	NO
Ccnb1	NO	-1.08276	4.41444	0.00187022	0.015829	DOWN	NO
Als2cl	NO	1.36602	1.29947	0.00187227	0.0158374	UP	NO
Ly6a	NO	2.41606	0.171372	0.00188484	0.0159347	UP	NO
Scn9a	NO	0.617488	6.34818	0.00188587	0.0159347	UP	NO
Ago1	NO	-0.548067	8.65906	0.00189334	0.0159889	DOWN	NO
Lysmd2	NO	0.752451	3.44855	0.00192533	0.01625	UP	NO
Lrrn1	NO	-0.527734	6.39241	0.00193073	0.0162865	DOWN	NO
Hmgb1-ps3	NO	-1.46548	1.20664	0.00193361	0.0163017	DOWN	NO
Drp2	NO	0.760532	7.51776	0.00194106	0.0163483	UP	NO
Man2a1	NO	0.675152	4.5792	0.00194129	0.0163483	UP	NO
Phf21b	NO	-0.678603	5.94887	0.00194781	0.0163941	DOWN	NO
9530077C05Rik	NO	0.83577	3.21631	0.00195394	0.0164365	UP	NO
Smarce1	YES	-0.575904	7.64476	0.00196177	0.0164933	DOWN	NO
Uaca	NO	-0.700129	4.60598	0.00197261	0.0165752	DOWN	NO
Fbxo9	NO	0.602449	5.2042	0.00197979	0.0166263	UP	NO
Carm1	YES	-0.608733	6.77295	0.00198477	0.0166573	DOWN	NO
Clstn3	NO	0.633348	6.58362	0.00198665	0.0166573	UP	NO
Cxadr	NO	0.511889	8.95032	0.00198679	0.0166573	UP	NO
Dicer1	NO	-0.476408	7.74376	0.00198942	0.0166702	DOWN	NO
Gm10419	NO	2.19943	1.76498	0.00199566	0.0167132	UP	NO
Alpl	NO	0.925632	2.66295	0.00200225	0.016746	UP	NO
Blm	NO	-0.705448	4.95948	0.00200288	0.016746	DOWN	NO
Crcp	NO	-0.657763	4.60279	0.00200288	0.016746	DOWN	NO
Gm340	NO	-0.885451	3.45961	0.00201167	0.0168102	DOWN	NO
Fam71e1	NO	1.35489	1.50318	0.00202008	0.0168711	UP	NO
Atp2b1	NO	0.563568	8.10584	0.00202816	0.0169269	UP	NO
Khdrbs3	NO	-0.544209	6.53473	0.00202924	0.0169269	DOWN	NO
Gm28062	NO	2.93455	5.85927	0.00203064	0.0169269	UP	NO
Bsdc1	NO	-0.548566	6.16388	0.00203123	0.0169269	DOWN	NO
Rbpj	YES	-0.612488	6.51375	0.00203373	0.0169384	DOWN	NO
Ddi2	NO	-0.561425	6.08227	0.00203919	0.0169746	DOWN	NO
Elf2	YES	-0.538091	6.7683	0.00204071	0.0169779	DOWN	NO
Gpr88	NO	0.631835	7.97887	0.00204351	0.0169919	UP	NO
Hmgn5	NO	-1.01528	4.52567	0.00205081	0.0170432	DOWN	NO
Pcdha9	NO	0.871904	3.54416	0.00205752	0.0170896	UP	NO
Oma1	NO	-1.02375	2.23386	0.00206121	0.0170989	DOWN	NO
Pkp2	NO	1.81295	0.639867	0.00206179	0.0170989	UP	NO
Arid3b	YES	-0.705232	4.05611	0.00206202	0.0170989	DOWN	NO
Zfp608	NO	-0.617608	6.60227	0.00206478	0.0171123	DOWN	NO
Mcu	NO	0.671582	5.24719	0.0020659	0.0171123	UP	NO
Syn1	NO	0.58809	6.2863	0.00207208	0.0171483	UP	NO
Cldn10	NO	1.45941	1.20109	0.00207251	0.0171483	UP	NO
Cbl	NO	-0.481431	7.40688	0.00208613	0.0172494	DOWN	NO
Pdzrn4	NO	-0.947926	2.80882	0.00208701	0.0172494	DOWN	NO
Fmnl1	NO	0.908882	4.82597	0.00209529	0.0173061	UP	NO
Actn1	NO	0.58685	5.89302	0.00209615	0.0173061	UP	NO
Cdkn2aip	NO	-0.654339	5.3619	0.00210305	0.0173536	DOWN	NO
Fam110b	NO	0.729979	5.52058	0.00210963	0.0173984	UP	NO
Zbtb26	NO	-0.739042	4.43873	0.00212033	0.0174699	DOWN	NO
Lama3	NO	1.68605	1.85296	0.0021206	0.0174699	UP	NO
Tbkbp1	NO	0.613466	5.47992	0.00212242	0.0174753	UP	NO
Gm17066	NO	0.701643	3.98897	0.00212603	0.0174956	UP	NO
Col1a1	NO	-1.50569	1.51424	0.00212757	0.0174987	DOWN	NO
Tmem206	NO	-0.616102	5.03243	0.00213972	0.0175891	DOWN	NO
Scand1	YES	0.669174	4.49257	0.00214372	0.0176125	UP	NO
Gm10125	NO	0.902792	2.53425	0.00214538	0.0176166	UP	NO
Kin	YES	-0.738901	4.54628	0.00214995	0.0176445	DOWN	NO
Rhobtb3	NO	-0.54655	6.47999	0.00215124	0.0176455	DOWN	NO
Crkl	NO	-0.632057	6.63903	0.00217552	0.0178351	DOWN	NO
Chdh	NO	1.22986	2.09771	0.00218281	0.0178734	UP	NO
Pld4	NO	-1.37225	1.11322	0.00218289	0.0178734	DOWN	NO
Gm27032	NO	-0.904801	4.51463	0.00218374	0.0178734	DOWN	NO
Mettl6	NO	-0.596817	5.00324	0.00219053	0.0179193	DOWN	NO
Kcnh3	NO	1.05267	2.50714	0.00219267	0.0179271	UP	NO
Acvr1c	NO	0.977113	3.43409	0.00219398	0.0179282	UP	NO
Snx14	NO	0.733061	5.2028	0.00219608	0.0179357	UP	NO
Gm3739	NO	0.985786	2.76236	0.00220162	0.0179712	UP	NO
Psph	NO	0.682476	4.35005	0.00221771	0.0180928	UP	NO
Glul	NO	0.485634	7.75611	0.00222269	0.0181237	UP	NO
Lcorl	YES	0.534933	6.05741	0.00222768	0.0181546	UP	NO
Mertk	NO	1.29048	1.70216	0.00223138	0.018175	UP	NO
Gpr55	NO	1.76178	0.757807	0.00223466	0.0181892	UP	NO
Pde1b	NO	0.634923	6.79299	0.00223553	0.0181892	UP	NO
RP23-64D23.7	NO	1.30519	1.40204	0.00224683	0.0182713	UP	NO
Scn2b	NO	-0.715004	4.34827	0.00224953	0.0182835	DOWN	NO
Dcp2	NO	-0.555338	6.69564	0.00225941	0.0183539	DOWN	NO
Map3k15	NO	0.590696	4.81981	0.00226598	0.0183974	UP	NO
Sox9	YES	0.608073	5.6202	0.00226865	0.0184093	UP	NO
Idua	NO	0.982757	3.35096	0.00227851	0.0184793	UP	NO
Gm42741	NO	1.76154	1.81652	0.00228123	0.0184874	UP	NO
Armc2	NO	0.724484	4.00617	0.00228194	0.0184874	UP	NO
Cers6	YES	-0.575389	7.3348	0.00228878	0.0185329	DOWN	NO
Malt1	NO	0.71357	3.54312	0.00230265	0.0186352	UP	NO
Kdm5b	YES	-0.474852	8.34797	0.00230718	0.0186619	DOWN	NO
Chd1	YES	-0.513198	7.02536	0.00231814	0.0187406	DOWN	NO
Fgd3	NO	-0.600947	5.6988	0.00232082	0.0187522	DOWN	NO
Fam107b	NO	-0.544933	6.62239	0.00233683	0.0188715	DOWN	NO
Zfp507	NO	-0.577639	5.7944	0.00234192	0.0189025	DOWN	NO
Zfp827	NO	-0.735583	5.83052	0.00234917	0.018951	DOWN	NO
Zfp503	NO	0.570224	6.43143	0.00235575	0.018994	UP	NO
Gm10094	NO	0.621956	4.95315	0.00237322	0.0191246	UP	NO
Gm17473	NO	-1.13398	1.49833	0.0023762	0.0191385	DOWN	NO
Zfp865	NO	0.599516	4.75488	0.00239293	0.019263	UP	NO
4930528J11Rik	NO	1.58883	1.00532	0.0023968	0.0192838	UP	NO
Wbscr17	NO	0.669469	5.63524	0.00240001	0.0192994	UP	NO
Pomt2	NO	0.610775	4.87682	0.00240366	0.0193137	UP	NO
Gm29994	NO	-1.45159	0.82769	0.00240441	0.0193137	DOWN	NO
1810011O10Rik	NO	-0.756936	3.16458	0.00240561	0.0193137	DOWN	NO
Rnd2	NO	-0.809752	5.40747	0.00240827	0.0193249	DOWN	NO
Grin2d	NO	0.996352	3.28813	0.00241128	0.0193388	UP	NO
Racgap1	NO	-0.694396	6.73758	0.00241805	0.0193828	DOWN	NO
Zfp748	NO	-0.664253	5.10547	0.00242058	0.0193928	DOWN	NO
Hyls1	NO	-0.629615	5.61073	0.00242441	0.0194132	DOWN	NO
Nkain4	NO	0.793675	3.6772	0.00242935	0.0194425	UP	NO
Smpd2	NO	0.651973	4.32496	0.00243183	0.019452	UP	NO
Tceal7	NO	1.22875	1.54919	0.0024375	0.0194801	UP	NO
Jazf1	YES	0.645075	4.74752	0.0024379	0.0194801	UP	NO
AA414768	NO	1.24242	1.92899	0.00245174	0.0195803	UP	NO
Gng10	NO	0.567677	6.03643	0.0024532	0.0195817	UP	NO
Kcnj2	NO	-1.00821	2.61248	0.0024617	0.0196392	DOWN	NO
Fgf20	NO	1.7995	0.634065	0.00246903	0.0196873	UP	NO
Gm26809	NO	-0.91638	4.19508	0.00247353	0.019704	DOWN	NO
Arl5c	NO	1.47014	1.29748	0.00247373	0.019704	UP	NO
Ccng2	NO	-0.544622	7.79972	0.00248006	0.019744	DOWN	NO
Chtf8	NO	-0.52982	6.98457	0.00248514	0.0197741	DOWN	NO
Slc9a6	NO	0.520915	7.2281	0.0024898	0.0197927	UP	NO
Cyb561	NO	0.729834	4.40125	0.00249009	0.0197927	UP	NO
Gm13523	NO	-4.8923	-0.696223	0.00250132	0.0198715	DOWN	NO
Kcnj12	NO	0.913155	2.56407	0.00250805	0.0199145	UP	NO
Ints8	NO	-0.603239	5.79231	0.00251193	0.0199349	DOWN	NO
Folh1	NO	4.71083	-0.587024	0.0025163	0.0199386	UP	NO
1700049J03Rik	NO	4.71083	-0.587024	0.00251634	0.0199386	UP	NO
Rps15	NO	-0.475463	8.75539	0.00251634	0.0199386	DOWN	NO
Grm3	NO	0.834747	5.25415	0.00251823	0.0199431	UP	NO
Zfp422	NO	-0.611538	7.06587	0.00252014	0.0199458	DOWN	NO
RP23-74N13.2	NO	1.37441	1.14736	0.0025212	0.0199458	UP	NO
Tnrc6a	NO	-0.490941	7.54409	0.00252372	0.0199553	DOWN	NO
Tmem2	NO	-0.617741	7.15416	0.00252582	0.0199615	DOWN	NO
Rasgef1c	NO	1.11687	2.832	0.00252763	0.0199654	UP	NO
Nt5e	NO	1.31398	1.482	0.00254322	0.0200781	UP	NO
Drd2	NO	0.756667	5.12895	0.00255016	0.0201224	UP	NO
Gjc1	NO	-0.610427	5.81481	0.00255949	0.0201854	DOWN	NO
Gm20518	NO	-1.0711	2.58409	0.00256636	0.0202291	DOWN	NO
1110017D15Rik	NO	1.2931	1.9606	0.00257504	0.020287	UP	NO
Ackr3	NO	-0.856368	4.84722	0.00257867	0.020305	DOWN	NO
2810408A11Rik	NO	-0.669313	4.09724	0.00258167	0.0203162	DOWN	NO
Mtus1	NO	-0.509435	7.01041	0.00258278	0.0203162	DOWN	NO
Rassf2	NO	-0.555394	6.32442	0.00260086	0.0204469	DOWN	NO
Cbarp	NO	0.641956	6.67113	0.00260209	0.0204469	UP	NO
Sox21	YES	0.914679	4.49601	0.00260929	0.0204754	UP	NO
Brpf1	YES	-0.545263	5.91163	0.00260937	0.0204754	DOWN	NO
Ncald	NO	0.84621	4.86786	0.00260976	0.0204754	UP	NO
Smyd3	YES	0.619674	4.91042	0.00261507	0.0205064	UP	NO
Stk3	NO	-0.748382	3.48579	0.00261838	0.0205217	DOWN	NO
Casp8	NO	-1.01346	1.87257	0.00262744	0.0205791	DOWN	NO
Ldb3	NO	1.59598	0.89874	0.00262842	0.0205791	UP	NO
Fam221b	NO	-0.559111	5.55211	0.00263703	0.0206358	DOWN	NO
2810405F17Rik	NO	-1.18449	1.40042	0.00264379	0.0206781	DOWN	NO
Igsf21	NO	0.77633	3.30336	0.00264825	0.0207023	UP	NO
Stk32c	NO	0.804243	5.2135	0.00265063	0.02071	UP	NO
Tmem64	NO	0.739286	3.75233	0.00265265	0.02071	UP	NO
Pgp	NO	0.797252	3.08951	0.00265335	0.02071	UP	NO
Olfml2b	NO	-1.02387	2.64532	0.00265625	0.0207188	DOWN	NO
Zswim3	NO	-0.850582	3.28515	0.00265721	0.0207188	DOWN	NO
Gm10676	NO	0.995213	2.08302	0.00266255	0.0207391	UP	NO
Fut8	NO	0.602556	5.50972	0.00266361	0.0207391	UP	NO
Bex2	NO	0.479788	7.2372	0.00266391	0.0207391	UP	NO
Zfp36l1	YES	0.681489	4.58046	0.00266696	0.0207522	UP	NO
Cercam	NO	0.931294	2.59619	0.00267729	0.0208218	UP	NO
Fam196a	NO	0.692666	4.29665	0.00267963	0.0208294	UP	NO
Smarcad1	YES	-0.495452	7.08632	0.00268197	0.0208369	DOWN	NO
9930014A18Rik	NO	1.15009	3.97723	0.00268742	0.020855	UP	NO
Gpr39	NO	0.681549	6.35892	0.00268817	0.020855	UP	NO
Inpp4a	NO	0.654958	6.06229	0.00268843	0.020855	UP	NO
Cdc25c	NO	-1.08235	3.30345	0.00270006	0.0209345	DOWN	NO
Myt1	YES	-0.705518	7.13266	0.00270342	0.0209475	DOWN	NO
2810474O19Rik	NO	-1.22522	4.60329	0.00270451	0.0209475	DOWN	NO
Ankrd45	NO	0.729829	5.67531	0.00271178	0.0209931	UP	NO
Zbtb43	YES	-0.603542	5.49113	0.00272945	0.0211191	DOWN	NO
Tmem178b	NO	0.485563	7.88392	0.00273203	0.0211283	UP	NO
Fabp3	NO	0.948768	3.31083	0.00275402	0.0212874	UP	NO
Isoc1	NO	0.565462	6.40515	0.00276137	0.0213334	UP	NO
Ddx21	NO	-0.472158	7.27686	0.00276771	0.0213714	DOWN	NO
Gm9962	NO	1.41797	2.31864	0.00276924	0.0213724	UP	NO
Chadl	NO	0.81081	3.6548	0.00277548	0.0214096	UP	NO
Arxes1	NO	0.66591	4.81956	0.0027813	0.0214436	UP	NO
Zkscan14	NO	-0.750733	2.99503	0.00280111	0.0215734	DOWN	NO
Gm11508	NO	0.940313	2.87767	0.00280309	0.0215734	UP	NO
Sycp2	YES	1.48608	1.38835	0.00280338	0.0215734	UP	NO
Tln2	NO	0.644182	6.25112	0.00280383	0.0215734	UP	NO
Dab1	NO	-0.594319	5.10332	0.00281106	0.0216181	DOWN	NO
Syt5	NO	0.612769	7.17432	0.00281922	0.0216698	UP	NO
Stip1	NO	-0.459586	7.63647	0.00283972	0.0218163	DOWN	NO
Kif9	NO	1.02149	2.51616	0.00284238	0.0218231	UP	NO
Gsx1	YES	1.48985	1.13044	0.00284349	0.0218231	UP	NO
Tpgs2	NO	-0.543658	6.79469	0.00286303	0.0219511	DOWN	NO
Rbm42	NO	0.789021	5.63917	0.00286306	0.0219511	UP	NO
Rcan3	NO	0.505767	6.83554	0.00287196	0.0220082	UP	NO
Gpam	NO	0.548972	5.8864	0.00287894	0.0220505	UP	NO
Grb10	NO	-0.67358	6.68068	0.00288357	0.0220748	DOWN	NO
Mcm3	YES	-0.926227	5.05733	0.00289276	0.0221248	DOWN	NO
Map1s	YES	0.563084	5.34184	0.00289302	0.0221248	UP	NO
Adamts17	NO	1.05656	2.12447	0.00289838	0.0221546	UP	NO
Gdnf	NO	1.5938	0.897771	0.0029062	0.0222032	UP	NO
Gm9531	NO	-0.594836	7.2936	0.00290931	0.0222117	DOWN	NO
Ypel4	NO	-0.677449	4.4284	0.00291025	0.0222117	DOWN	NO
Cthrc1	NO	1.44839	1.27524	0.0029184	0.022252	UP	NO
Chd6	NO	-0.516652	7.90985	0.00291955	0.022252	DOWN	NO
Skp2	NO	-0.648661	5.40639	0.00291993	0.022252	DOWN	NO
Zbtb20	YES	2.96782	6.32429	0.00293117	0.0223162	UP	NO
Abi3bp	NO	2.22483	0.33454	0.0029313	0.0223162	UP	NO
Tob2	NO	-0.829155	3.90408	0.00294716	0.0224257	DOWN	NO
Chd1l	NO	0.778447	3.0642	0.00296688	0.0225541	UP	NO
RP23-337M7.12	NO	1.08339	1.71768	0.00296702	0.0225541	UP	NO
Gm26735	NO	-0.524656	9.49771	0.00296916	0.0225591	DOWN	NO
Ccdc107	NO	0.73577	3.76324	0.00298104	0.022638	UP	NO
Nova1	NO	0.473661	6.90163	0.00298496	0.0226564	UP	NO
Slc7a3	NO	1.2832	1.58187	0.00299203	0.0226987	UP	NO
[truncated: 13,153 more rows]

## Sheet: P14_VS_P0
Supplementary Table 2. DEGs identified and enriched between two adjacent time points
Sheet3: A list of 4,619 genes (469 TFs) differentially expressed between P0 and P14 (FDR < 0.01, Log2FC > 1 or < -1).
GeneSymbol	TFs	Log2FC	logCPM	PValue	FDR	Regulation	DEGs
Mobp	NO	15.9718	8.66644	0	0	UP	YES
Scn4b	NO	8.72418	8.37712	8.95329e-231	6.8627e-227	UP	YES
Mag	NO	10.3402	7.11651	1.06226e-226	5.42813e-223	UP	YES
Xist	NO	-9.90282	10.8304	5.16045e-224	1.97774e-220	DOWN	YES
Plp1	NO	7.11928	9.90019	5.95289e-200	1.82516e-196	UP	YES
Cldn11	NO	8.16808	6.48421	3.96018e-182	1.01183e-178	UP	YES
Cntnap1	NO	6.26625	7.01034	2.00271e-148	4.38594e-145	UP	YES
Phyhip	NO	5.22871	7.47403	3.755e-144	7.19552e-141	UP	YES
Mal	NO	6.7087	5.54083	1.50431e-140	2.56235e-137	UP	YES
Gfap	NO	5.50025	6.38701	1.74186e-140	2.67027e-137	UP	YES
Slc1a2	NO	4.73794	10.3719	2.31723e-139	3.22938e-136	UP	YES
Asic4	NO	5.70765	6.48379	1.4738e-135	1.88278e-132	UP	YES
Rasd2	NO	6.40493	7.50472	1.53071e-132	1.80506e-129	UP	YES
Mbp	NO	4.95459	9.04732	2.64554e-130	2.89686e-127	UP	YES
Nrgn	NO	5.78559	8.27328	3.167e-130	3.23667e-127	UP	YES
Eif2s3y	NO	12.0581	4.81579	2.43183e-128	2.32999e-125	UP	YES
Ugt8a	NO	5.68829	6.14254	2.87975e-127	2.59685e-124	UP	YES
Cnp	NO	3.99278	8.28877	5.14128e-126	4.37865e-123	UP	YES
Gpr17	NO	5.10905	8.22705	1.42371e-122	1.14871e-119	UP	YES
Fa2h	NO	8.20657	4.74502	3.84348e-120	2.94603e-117	UP	YES
Lgi3	NO	6.68585	5.04957	5.0328e-120	3.67395e-117	UP	YES
Plxnb3	NO	6.67049	5.12239	6.77152e-119	4.71852e-116	UP	YES
Hrh3	NO	5.06592	5.59362	2.88042e-118	1.91986e-115	UP	YES
Gpr37l1	NO	5.65511	5.98234	7.1227e-116	4.54962e-113	UP	YES
Kdm5d	NO	11.7707	4.54039	4.23861e-112	2.59912e-109	UP	YES
Pllp	NO	5.6198	5.24334	8.37974e-111	4.94082e-108	UP	YES
Slc24a2	NO	4.97011	6.94446	2.40451e-104	1.36523e-101	UP	YES
Neu4	NO	8.26179	4.43289	4.50603e-104	2.46705e-101	UP	YES
Cd4	NO	6.29107	5.06066	1.8169e-101	9.60449e-99	UP	YES
Serpina9	NO	7.71276	4.56337	6.62537e-101	3.38556e-98	UP	YES
Dgkb	NO	4.04731	6.68075	6.09076e-99	3.01198e-96	UP	YES
Synpo	NO	4.17352	6.07558	4.24676e-98	2.03446e-95	UP	YES
Cd24a	NO	-3.86825	9.30703	1.64609e-95	7.64684e-93	DOWN	YES
Gjc3	NO	5.9782	4.55541	2.29635e-95	1.03538e-92	UP	YES
Myrf	YES	5.92414	5.73081	1.64888e-93	7.2221e-91	UP	YES
Ntsr2	NO	5.06076	5.2761	2.2473e-93	9.56976e-91	UP	YES
Bcas1	NO	5.65244	7.00138	5.49878e-93	2.27828e-90	UP	YES
Lynx1	NO	5.81859	7.38433	3.25019e-92	1.3112e-89	UP	YES
S100b	NO	5.67178	4.61807	2.59319e-90	1.01932e-87	UP	YES
Adcy5	NO	3.67678	9.39967	6.698e-89	2.56701e-86	UP	YES
Kcnj4	NO	4.874	6.00338	8.37811e-89	3.1326e-86	UP	YES
Rprml	NO	5.56106	5.13872	1.4792e-88	5.3991e-86	UP	YES
Map6d1	NO	4.4944	5.10579	2.3661e-88	8.43542e-86	UP	YES
Enpp6	NO	6.98318	4.31006	4.77293e-88	1.66293e-85	UP	YES
Ankrd63	NO	4.24936	6.38664	1.32348e-87	4.50866e-85	UP	YES
Ddx3y	NO	9.4762	4.318	2.46975e-87	8.2307e-85	UP	YES
Dcx	NO	-3.55822	9.8567	2.94696e-87	9.6121e-85	DOWN	YES
Itpr1	NO	3.9188	6.8223	5.27601e-87	1.68503e-84	UP	YES
Enpp2	YES	3.75667	6.28544	8.51691e-86	2.66458e-83	UP	YES
Rgs9	NO	3.59943	8.239	1.18401e-85	3.63017e-83	UP	YES
Icam5	NO	4.71787	6.88406	1.76595e-84	5.30824e-82	UP	YES
Map1a	NO	3.36065	9.23922	3.75813e-83	1.10792e-80	UP	YES
Htra1	NO	3.90056	6.31832	8.31881e-83	2.40618e-80	UP	YES
Chn1os1	NO	5.75482	4.42482	4.29833e-82	1.22025e-79	UP	YES
Sox10	YES	3.99812	5.59689	4.47266e-82	1.24665e-79	UP	YES
C4b	NO	5.81313	4.22963	1.58314e-81	4.33384e-79	UP	YES
Sox11	YES	-3.66795	9.25735	7.50878e-81	2.01947e-78	DOWN	YES
Tmem88b	NO	5.30666	4.40353	9.07268e-81	2.398e-78	UP	YES
Rgs7bp	NO	3.33922	7.07635	1.35079e-80	3.50976e-78	UP	YES
Kif19a	NO	5.63726	4.30854	2.31912e-80	5.92536e-78	UP	YES
Gm9844	NO	-4.08685	7.18905	5.19813e-80	1.30635e-77	DOWN	YES
Gpr158	NO	5.20907	6.53306	5.99614e-78	1.48259e-75	UP	YES
Gm15440	NO	4.26173	4.78819	1.49542e-77	3.63885e-75	UP	YES
Cx3cl1	NO	4.04392	8.33463	3.93865e-76	9.43429e-74	UP	YES
Gm26735	NO	-3.36314	8.55393	1.10795e-75	2.61307e-73	DOWN	YES
Cst3	NO	3.00243	9.20284	8.84831e-75	2.05522e-72	UP	YES
Trnp1	YES	4.65824	6.14482	8.71635e-74	1.99435e-71	UP	YES
Syt2	NO	4.52147	4.59487	1.28225e-73	2.89071e-71	UP	YES
Lamp5	NO	4.34052	5.58636	1.94299e-73	4.31683e-71	UP	YES
Fgf1	NO	4.68336	4.61905	7.80571e-73	1.70945e-70	UP	YES
Kcnh3	NO	4.11915	5.75267	1.06608e-72	2.30183e-70	UP	YES
Spata2l	NO	3.87583	6.05687	3.42315e-72	7.28846e-70	UP	YES
Tppp	NO	3.56821	7.55762	2.27351e-71	4.77437e-69	UP	YES
Adra2c	NO	4.1408	4.87571	5.19731e-71	1.07669e-68	UP	YES
Sparcl1	NO	3.43972	9.22281	5.55553e-71	1.13555e-68	UP	YES
Baiap2	NO	3.35002	7.28823	8.90028e-71	1.79528e-68	UP	YES
Lims2	NO	5.00191	4.76742	1.20365e-70	2.39637e-68	UP	YES
Gal3st1	NO	5.35758	4.05602	1.3079e-70	2.57054e-68	UP	YES
Arhgap27	NO	4.09185	4.71826	1.8799e-70	3.64796e-68	UP	YES
Mex3a	NO	-3.5194	7.97132	2.92472e-70	5.6045e-68	DOWN	YES
Cpne6	NO	4.38403	5.50748	1.85907e-69	3.51846e-67	UP	YES
Gabrd	NO	3.96042	5.45276	2.69481e-69	5.03798e-67	UP	YES
Plec	NO	3.13117	7.17551	1.03449e-68	1.91069e-66	UP	YES
Scn2b	NO	3.56997	6.36884	2.27364e-68	4.14939e-66	UP	YES
Fbxl16	NO	2.89523	8.8692	4.89699e-67	8.83186e-65	UP	YES
Ablim2	NO	3.24054	6.38376	5.50263e-67	9.80877e-65	UP	YES
Shank3	YES	3.00564	8.95932	1.13564e-66	2.00107e-64	UP	YES
Kcnj10	NO	3.07004	7.27698	2.06005e-66	3.58871e-64	UP	YES
Rin1	NO	3.45956	5.61028	8.14791e-66	1.40345e-63	UP	YES
Mog	NO	3.18054	5.58842	2.04093e-65	3.47639e-63	UP	YES
Hpca	NO	3.20043	8.24958	4.38834e-65	7.39266e-63	UP	YES
9430020K01Rik	NO	2.90481	7.04342	1.35109e-64	2.25132e-62	UP	YES
Cyp46a1	NO	3.43687	6.59671	2.58753e-64	4.26525e-62	UP	YES
Sytl2	NO	5.16283	4.19411	2.66859e-64	4.35208e-62	UP	YES
Scn1b	NO	3.43445	5.58415	4.30747e-64	6.9509e-62	UP	YES
Gsg1l	NO	3.1781	5.5748	3.23045e-63	5.15863e-61	UP	YES
Prkcg	NO	3.01831	6.36327	9.57552e-63	1.51333e-60	UP	YES
Gsn	NO	2.93317	6.25543	1.02025e-62	1.59596e-60	UP	YES
Adamts4	NO	3.83648	5.63341	1.15882e-62	1.79441e-60	UP	YES
Gprasp2	NO	-3.43587	6.68485	1.575e-62	2.41447e-60	DOWN	YES
P2ry12	NO	3.38494	5.24528	2.19733e-62	3.33515e-60	UP	YES
Hpcal4	NO	2.78137	7.60797	2.98052e-62	4.47955e-60	UP	YES
Syt12	NO	3.86636	4.55886	4.61624e-62	6.87057e-60	UP	YES
Ptprn	NO	3.41114	7.60899	7.64409e-62	1.12677e-59	UP	YES
Zfp558	NO	-4.32693	4.75379	1.07602e-61	1.571e-59	DOWN	YES
Itga5	NO	3.86362	5.13358	1.77893e-61	2.57273e-59	UP	YES
Arc	NO	3.66773	5.81056	2.20632e-61	3.16102e-59	UP	YES
Itpka	NO	3.50186	5.82419	2.53948e-61	3.60465e-59	UP	YES
Lrrc10b	NO	4.61568	5.21741	4.38597e-61	6.16852e-59	UP	YES
Me3	NO	3.65597	5.25838	6.07222e-61	8.46247e-59	UP	YES
Camk2n1	NO	3.82569	8.60138	7.5083e-61	1.03696e-58	UP	YES
Tesc	NO	4.99145	4.20754	1.47877e-60	2.02407e-58	UP	YES
Cplx2	NO	2.96971	9.72074	1.82109e-60	2.47055e-58	UP	YES
Atp1b2	NO	2.72207	7.8355	1.95212e-60	2.62508e-58	UP	YES
Chrm4	NO	3.58186	5.22534	2.04377e-60	2.72444e-58	UP	YES
Igfbpl1	NO	-3.90764	7.55178	2.59735e-60	3.43254e-58	DOWN	YES
Fndc5	NO	3.93369	4.86104	3.09005e-60	4.04876e-58	UP	YES
Gltp	NO	3.08244	5.73551	4.52065e-60	5.87302e-58	UP	YES
Unc13c	NO	3.76158	5.98477	1.00991e-59	1.301e-57	UP	YES
Hipk4	NO	4.88963	4.07226	1.05935e-59	1.35332e-57	UP	YES
Thy1	NO	3.91329	7.3789	1.21302e-59	1.53683e-57	UP	YES
Itga9	NO	3.89785	4.52516	2.9047e-59	3.64992e-57	UP	YES
Trim67	NO	-3.1224	7.78502	3.68555e-59	4.59345e-57	DOWN	YES
Ncdn	NO	2.88625	9.47441	5.17728e-59	6.40062e-57	UP	YES
Parvb	NO	3.14267	5.86422	7.74663e-59	9.50046e-57	UP	YES
Trf	NO	3.61528	4.98619	8.89074e-59	1.08171e-56	UP	YES
Padi2	NO	6.27136	4.10924	1.0889e-58	1.3144e-56	UP	YES
Hapln1	NO	3.64412	5.00877	1.10527e-58	1.32374e-56	UP	YES
Chst1	NO	2.87517	6.6306	1.25835e-58	1.49538e-56	UP	YES
Mapt	YES	-3.03369	9.86414	1.64615e-58	1.94119e-56	DOWN	YES
Necab2	NO	3.36805	6.12481	1.95496e-58	2.28775e-56	UP	YES
Cacna1i	NO	3.12399	6.18492	2.227e-58	2.58636e-56	UP	YES
Gjc2	NO	5.27475	3.823	2.49998e-58	2.88156e-56	UP	YES
Sh3rf2	NO	3.83696	4.39135	1.03395e-57	1.18287e-55	UP	YES
Ptpre	NO	3.33301	4.75185	3.32971e-57	3.78107e-55	UP	YES
Cx3cr1	NO	3.14053	5.42905	3.7037e-57	4.17483e-55	UP	YES
Omg	NO	4.10149	5.11585	3.88773e-57	4.35029e-55	UP	YES
Apoe	NO	2.77764	8.91955	7.27427e-57	8.08077e-55	UP	YES
Fam163b	NO	4.07217	5.61084	8.16452e-57	9.00447e-55	UP	YES
Mical2	NO	3.67526	5.72487	8.2339e-57	9.01613e-55	UP	YES
Aqp4	NO	3.0336	6.56116	9.03425e-57	9.82234e-55	UP	YES
Uty	YES	8.31186	3.2237	5.57102e-56	6.01435e-54	UP	YES
Sema4d	NO	2.74137	6.07165	7.83237e-56	8.39652e-54	UP	YES
Nrep	NO	-2.69906	9.54734	1.38809e-55	1.47774e-53	DOWN	YES
Rreb1	YES	3.65272	4.78465	2.12592e-55	2.24761e-53	UP	YES
Sox4	YES	-2.80897	9.29792	2.53099e-55	2.65754e-53	DOWN	YES
Slc8a2	NO	2.91721	7.77295	3.00239e-55	3.13107e-53	UP	YES
Wscd2	NO	2.8779	5.75268	5.58831e-55	5.78843e-53	UP	YES
Gpr83	NO	3.12162	5.14787	6.08531e-55	6.26093e-53	UP	YES
Gja1	NO	2.80805	7.30403	1.34148e-54	1.37099e-52	UP	YES
Cdk18	NO	6.0068	3.40439	1.43998e-54	1.46191e-52	UP	YES
Pafah1b3	NO	-3.15732	6.11167	2.87473e-54	2.89932e-52	DOWN	YES
Nrsn2	NO	3.38067	5.61063	3.90619e-54	3.91385e-52	UP	YES
Baiap3	NO	3.66724	4.96714	7.62991e-54	7.59523e-52	UP	YES
Sfxn5	NO	2.51994	7.14154	9.03981e-54	8.94066e-52	UP	YES
Rgs14	NO	4.58266	4.03414	1.0225e-53	1.0048e-51	UP	YES
Slit3	NO	3.07753	4.91189	1.74985e-53	1.70861e-51	UP	YES
Dgat2	NO	3.19754	6.18495	2.23725e-53	2.1707e-51	UP	YES
Gng2	NO	-3.02076	8.94546	2.60563e-53	2.51222e-51	DOWN	YES
Inf2	NO	3.13255	7.92866	3.52835e-53	3.3806e-51	UP	YES
Tmem119	NO	4.63662	3.78529	4.00166e-53	3.81027e-51	UP	YES
Bcan	NO	2.80837	8.01172	4.70498e-53	4.45231e-51	UP	YES
Penk	NO	4.01872	8.68767	4.86693e-53	4.5773e-51	UP	YES
Abhd3	NO	3.70356	4.69421	5.91641e-53	5.5304e-51	UP	YES
Itgam	NO	4.86072	3.74469	6.29976e-53	5.85305e-51	UP	YES
Tnr	NO	2.47176	7.99057	6.86004e-53	6.33521e-51	UP	YES
Pde1b	NO	3.2126	9.16979	7.45253e-53	6.84116e-51	UP	YES
Itpr2	NO	2.80331	5.67015	1.08807e-52	9.9286e-51	UP	YES
Atp6v1g2	NO	3.41868	6.62119	1.1827e-52	1.07283e-50	UP	YES
Plxdc1	NO	4.33232	3.94211	1.25821e-52	1.13461e-50	UP	YES
Drd1	NO	2.75523	6.91759	3.0069e-52	2.69566e-50	UP	YES
Col6a2	NO	3.75617	4.31418	3.69911e-52	3.29694e-50	UP	YES
Cbx6	YES	2.41423	8.73804	1.0758e-51	9.53294e-50	UP	YES
Adamts3	NO	2.66723	5.94872	1.69052e-51	1.48941e-49	UP	YES
Lpar1	NO	3.82743	4.16681	2.06627e-51	1.81005e-49	UP	YES
Ddn	NO	4.66583	8.70095	2.47696e-51	2.15749e-49	UP	YES
Nipal4	NO	6.50388	3.15077	3.40729e-51	2.95106e-49	UP	YES
Gm26592	NO	3.50418	4.53949	3.89746e-51	3.35663e-49	UP	YES
Casr	NO	10.2011	3.06414	4.21184e-51	3.60712e-49	UP	YES
Ebf1	YES	-2.76247	7.4146	5.23177e-51	4.45572e-49	DOWN	YES
Lemd1	NO	-4.71452	4.29104	6.79712e-51	5.7569e-49	DOWN	YES
Kcnj2	NO	3.53839	4.43536	9.6357e-51	8.11622e-49	UP	YES
Kcna2	NO	2.67313	6.3082	1.51796e-50	1.27161e-48	UP	YES
Nfe2l1	YES	2.48512	6.86495	1.56028e-50	1.29995e-48	UP	YES
Id3	YES	3.29893	4.83605	2.48249e-50	2.05711e-48	UP	YES
Sdc4	NO	3.81248	4.13496	2.90233e-50	2.39208e-48	UP	YES
C2cd2l	NO	2.60572	7.05686	3.33143e-50	2.73106e-48	UP	YES
Csf1r	NO	2.80443	6.16277	3.67823e-50	2.99932e-48	UP	YES
Tril	NO	2.85073	6.12949	4.39466e-50	3.56456e-48	UP	YES
Pdzd2	NO	2.6482	7.23827	5.1327e-50	4.14128e-48	UP	YES
Gm7729	NO	-2.71079	7.10388	2.03739e-49	1.63525e-47	DOWN	YES
Rhbdl3	NO	3.05332	5.15173	2.39002e-49	1.90828e-47	UP	YES
Lzts3	NO	2.606	7.24064	2.6158e-49	2.07773e-47	UP	YES
Casp3	NO	-2.85306	6.66912	2.97852e-49	2.35364e-47	DOWN	YES
Itm2c	NO	2.53578	7.45049	4.01378e-49	3.15545e-47	UP	YES
Egr3	YES	2.89721	5.26883	4.2312e-49	3.3094e-47	UP	YES
Map7	NO	2.98159	5.28018	8.68601e-49	6.75922e-47	UP	YES
Klf9	YES	3.54943	6.37383	1.03075e-48	7.98049e-47	UP	YES
Camk2a	NO	2.69926	8.87615	1.46739e-48	1.1304e-46	UP	YES
Atp1a2	NO	2.32997	9.05899	2.28168e-48	1.74891e-46	UP	YES
Tmem63a	NO	4.5656	3.66178	2.49836e-48	1.90224e-46	UP	YES
Grin2c	NO	3.44134	5.23003	2.50654e-48	1.90224e-46	UP	YES
Dbndd2	NO	2.73211	6.38712	2.58131e-48	1.94933e-46	UP	YES
Them6	NO	3.55071	4.49821	3.0234e-48	2.27199e-46	UP	YES
Hlf	YES	3.14962	4.90647	3.3851e-48	2.53139e-46	UP	YES
Grm1	NO	3.16234	5.15928	4.03471e-48	3.00253e-46	UP	YES
Cnnm1	NO	2.75723	5.69416	4.08684e-48	3.02663e-46	UP	YES
Slc4a10	NO	2.93637	5.78794	4.73162e-48	3.48729e-46	UP	YES
Erbb3	NO	5.1112	3.2951	1.07775e-47	7.90523e-46	UP	YES
Egr4	YES	3.77598	5.20226	1.71265e-47	1.25023e-45	UP	YES
Pld3	NO	3.09006	7.62585	1.8761e-47	1.36306e-45	UP	YES
H3f3c	YES	4.0023	4.00508	2.37721e-47	1.719e-45	UP	YES
Kcnab1	NO	3.20317	6.94296	5.80751e-47	4.17977e-45	UP	YES
Strn	NO	2.34144	7.81373	6.27271e-47	4.49349e-45	UP	YES
Dbp	YES	2.92749	5.58237	7.83259e-47	5.58482e-45	UP	YES
Stmn1	NO	-3.03693	9.36515	1.06219e-46	7.53861e-45	DOWN	YES
Kif17	NO	3.37733	4.30998	1.13341e-46	8.007e-45	UP	YES
Egr1	YES	2.65395	7.25812	1.29046e-46	9.07467e-45	UP	YES
Tubb2b	NO	-2.45316	10.6946	1.34003e-46	9.38024e-45	DOWN	YES
Slc17a7	NO	5.67332	3.27454	1.59784e-46	1.1134e-44	UP	YES
Dlgap3	NO	2.43003	7.18019	1.67985e-46	1.16525e-44	UP	YES
Nefm	NO	2.54382	7.65339	1.78843e-46	1.23499e-44	UP	YES
Rasgef1a	NO	2.87783	7.14593	2.75283e-46	1.89242e-44	UP	YES
Prkcb	NO	2.34475	8.2692	3.0883e-46	2.11356e-44	UP	YES
Camk4	YES	2.4763	8.06412	3.5849e-46	2.44251e-44	UP	YES
Clu	NO	2.28793	7.55819	4.22322e-46	2.86469e-44	UP	YES
Sowaha	NO	2.65542	6.44979	4.84356e-46	3.271e-44	UP	YES
Pacsin1	NO	2.30252	6.98504	7.97183e-46	5.36001e-44	UP	YES
Syndig1l	NO	3.90162	6.988	9.16134e-46	6.1329e-44	UP	YES
Vgf	NO	2.54138	7.29609	9.4107e-46	6.27243e-44	UP	YES
Ermn	NO	4.73875	3.4203	9.77804e-46	6.48906e-44	UP	YES
Il34	NO	4.45461	3.77906	1.24857e-45	8.25023e-44	UP	YES
Draxin	NO	-3.13878	6.40475	1.64057e-45	1.0794e-43	DOWN	YES
Nfatc2	YES	3.23925	4.6052	2.24778e-45	1.47258e-43	UP	YES
Pcp4l1	NO	3.85611	7.89779	2.47625e-45	1.61536e-43	UP	YES
Bcl11a	YES	-2.48051	8.8168	3.0066e-45	1.95301e-43	DOWN	YES
Zfyve28	NO	2.82295	5.45779	3.06659e-45	1.98358e-43	UP	YES
Epb41l2	NO	2.37138	6.93919	3.28792e-45	2.11781e-43	UP	YES
Grin2a	NO	3.22866	4.47175	4.86808e-45	3.1225e-43	UP	YES
Dpysl3	NO	-2.43249	10.7802	6.55565e-45	4.18742e-43	DOWN	YES
Gria3	NO	2.66798	6.06226	8.95941e-45	5.69908e-43	UP	YES
6030419C18Rik	NO	2.76835	6.81884	1.22942e-44	7.78801e-43	UP	YES
Gm14204	NO	-2.84042	6.32252	1.45706e-44	9.19208e-43	DOWN	YES
Ppp4r4	NO	3.05367	4.75855	2.81324e-44	1.7675e-42	UP	YES
Fam212b	NO	3.23881	5.83593	3.37089e-44	2.10921e-42	UP	YES
Oprk1	NO	4.12401	3.83642	3.48482e-44	2.17164e-42	UP	YES
Tmem163	NO	3.33195	4.2318	5.46052e-44	3.38906e-42	UP	YES
Gm26702	NO	2.5044	7.25387	8.14203e-44	5.03295e-42	UP	YES
Car2	NO	2.9878	4.67375	1.2167e-43	7.49075e-42	UP	YES
Aldoc	NO	2.32478	7.83044	1.37232e-43	8.41505e-42	UP	YES
Zfp365	NO	2.82306	6.93098	1.64217e-43	1.00297e-41	UP	YES
Bcas1os1	NO	5.25849	3.30748	1.81624e-43	1.10488e-41	UP	YES
Kcna1	NO	3.63874	4.39098	2.00213e-43	1.21315e-41	UP	YES
Nceh1	NO	2.81839	5.687	2.44534e-43	1.47587e-41	UP	YES
Isl1	YES	-2.92316	6.94159	2.57165e-43	1.54601e-41	DOWN	YES
Gjb6	NO	6.96782	2.74246	3.23675e-43	1.93826e-41	UP	YES
Bmp4	YES	6.19217	2.86622	1.23116e-42	7.34385e-41	UP	YES
Slc26a10	NO	5.54259	3.15598	1.35259e-42	8.03688e-41	UP	YES
Mchr1	NO	3.82986	3.73054	1.64403e-42	9.73088e-41	UP	YES
Slc4a4	NO	2.38466	7.50791	2.31119e-42	1.36271e-40	UP	YES
Pcp4	NO	2.43687	7.90844	2.5402e-42	1.492e-40	UP	YES
Cyp2d22	NO	3.55789	4.1126	3.04144e-42	1.77959e-40	UP	YES
Ankrd33b	YES	6.9753	3.87547	4.1785e-42	2.43561e-40	UP	YES
Matk	NO	2.78099	6.58402	4.82021e-42	2.79901e-40	UP	YES
Slc41a1	NO	2.51825	6.12488	6.5655e-42	3.79808e-40	UP	YES
Shtn1	NO	-2.41185	7.47957	8.35184e-42	4.8133e-40	DOWN	YES
Slc14a1	NO	4.72128	3.31186	1.17826e-41	6.76505e-40	UP	YES
Zfp57	YES	-3.33835	6.96875	1.25014e-41	7.15101e-40	DOWN	YES
2010300C02Rik	NO	2.89623	7.19026	1.28326e-41	7.31316e-40	UP	YES
Pde2a	NO	2.22829	9.03899	1.61167e-41	9.15073e-40	UP	YES
Pgam1-ps2	NO	3.12285	4.17958	1.68726e-41	9.54454e-40	UP	YES
Gpc5	NO	3.57414	3.76523	2.14158e-41	1.207e-39	UP	YES
Pld2	NO	2.51535	5.52722	2.43345e-41	1.36647e-39	UP	YES
Hspa2	NO	3.10974	4.51907	3.23809e-41	1.81167e-39	UP	YES
Slc25a37	NO	2.9444	5.04512	3.33696e-41	1.8602e-39	UP	YES
Dlgap2	NO	2.56682	5.35644	4.65678e-41	2.58654e-39	UP	YES
S100a1	NO	2.79342	4.96113	6.44064e-41	3.56444e-39	UP	YES
Tubb4a	NO	2.15665	8.41917	9.74422e-41	5.37334e-39	UP	YES
Coch	NO	3.05358	5.9603	1.00664e-40	5.53113e-39	UP	YES
Sgpp2	NO	3.96832	4.32508	1.32072e-40	7.23092e-39	UP	YES
Angpt1	NO	-5.48426	3.64484	1.34489e-40	7.33708e-39	DOWN	YES
Clmn	NO	2.6304	4.88021	1.60308e-40	8.71463e-39	UP	YES
1700047M11Rik	NO	9.70382	2.60693	1.66532e-40	9.02096e-39	UP	YES
Gpc2	NO	-4.09053	7.0109	1.69368e-40	9.14227e-39	DOWN	YES
Septin4	NO	2.63377	4.83354	2.94054e-40	1.5817e-38	UP	YES
Nav2	NO	2.51888	5.49339	4.38193e-40	2.34878e-38	UP	YES
Chat	NO	4.41808	3.46687	4.71695e-40	2.51954e-38	UP	YES
St8sia2	NO	-2.33372	7.83693	4.84914e-40	2.58115e-38	DOWN	YES
Tuba4a	NO	3.56504	6.13085	5.02611e-40	2.66303e-38	UP	YES
Kifc2	NO	2.50785	7.90197	5.03769e-40	2.66303e-38	UP	YES
Slco5a1	NO	-2.77481	6.54272	5.77497e-40	3.04228e-38	DOWN	YES
Ppp1r1b	YES	2.9518	9.29625	6.87873e-40	3.61133e-38	UP	YES
Chst2	NO	2.46763	6.93344	7.26223e-40	3.79966e-38	UP	YES
Gpr37	NO	3.38886	4.1114	8.37151e-40	4.36514e-38	UP	YES
Rapgefl1	NO	2.69771	6.2132	8.55846e-40	4.4475e-38	UP	YES
Ldlrad4	NO	2.75535	4.73708	9.14022e-40	4.73377e-38	UP	YES
Kank1	NO	3.41786	4.92831	9.51268e-40	4.91008e-38	UP	YES
Lmnb1	YES	-2.52706	7.65755	2.621e-39	1.34832e-37	DOWN	YES
Fam189a1	NO	3.53227	4.54154	2.74756e-39	1.4087e-37	UP	YES
Fgfr3	NO	2.35742	5.73705	3.94522e-39	2.01601e-37	UP	YES
Diras2	NO	2.53445	7.18653	5.01845e-39	2.55591e-37	UP	YES
Zfp831	NO	5.73498	2.73206	5.48017e-39	2.78182e-37	UP	YES
Gm10076	NO	-2.76417	6.8811	6.46644e-39	3.27164e-37	DOWN	YES
6330403A02Rik	NO	3.75777	6.08257	6.53852e-39	3.29722e-37	UP	YES
Adgra1	NO	3.40331	4.07436	7.10317e-39	3.55855e-37	UP	YES
Bach2	YES	-2.60344	6.66704	7.10295e-39	3.55855e-37	DOWN	YES
Als2cl	NO	3.33854	3.84966	7.60836e-39	3.79922e-37	UP	YES
Slc39a12	NO	3.06618	4.47147	8.32918e-39	4.14566e-37	UP	YES
Gm17180	NO	4.82054	3.03102	8.62175e-39	4.27739e-37	UP	YES
Tmbim1	NO	3.10461	4.31751	8.65344e-39	4.27927e-37	UP	YES
Tmem151a	NO	3.53948	6.24509	8.89802e-39	4.38607e-37	UP	YES
Stk32b	NO	-3.50574	5.57272	1.01215e-38	4.97315e-37	DOWN	YES
Sirt2	YES	2.1517	7.36762	1.26759e-38	6.20838e-37	UP	YES
Lingo3	NO	3.06658	6.1982	1.32702e-38	6.47872e-37	UP	YES
Thbs4	NO	7.53696	2.51446	3.88276e-38	1.88961e-36	UP	YES
Crym	NO	2.26232	6.79698	4.74688e-38	2.30284e-36	UP	YES
Stra6l	NO	-5.30977	3.123	5.36919e-38	2.59652e-36	DOWN	YES
Timp4	NO	3.00051	4.52758	5.43595e-38	2.62054e-36	UP	YES
Tmem125	NO	6.69781	2.50041	7.57096e-38	3.63833e-36	UP	YES
4932418E24Rik	NO	4.33676	3.2098	1.45672e-37	6.97859e-36	UP	YES
Iqsec2	NO	2.26573	6.50466	2.07934e-37	9.93032e-36	UP	YES
Sparc	NO	2.07909	8.57564	4.30805e-37	2.05101e-35	UP	YES
Cit	NO	2.12003	7.06537	4.49099e-37	2.13148e-35	UP	YES
Plekhg3	NO	3.45971	3.61122	4.59553e-37	2.17436e-35	UP	YES
Gm13327	NO	6.69058	2.49026	4.76313e-37	2.24673e-35	UP	YES
Gpr21	NO	-2.9022	5.03586	4.97613e-37	2.34e-35	DOWN	YES
Matn4	NO	3.35496	4.52185	5.62173e-37	2.62859e-35	UP	YES
Cox8a	NO	2.20666	6.92287	5.62413e-37	2.62859e-35	UP	YES
Slc38a3	NO	2.32391	6.45654	6.49148e-37	3.02475e-35	UP	YES
Tns3	NO	2.21998	6.9747	7.80206e-37	3.62441e-35	UP	YES
Chchd10	NO	3.83267	5.73412	8.03866e-37	3.72304e-35	UP	YES
Sorcs2	NO	2.3359	6.19259	1.16203e-36	5.36564e-35	UP	YES
Filip1	NO	2.39879	5.58697	1.77514e-36	8.17205e-35	UP	YES
Mt3	NO	2.34325	6.48429	2.02964e-36	9.3157e-35	UP	YES
Epas1	YES	2.46489	6.15038	2.06437e-36	9.4468e-35	UP	YES
Tmem200b	NO	5.23322	2.71143	2.07836e-36	9.48254e-35	UP	YES
AI464131	NO	2.58223	5.1123	2.33257e-36	1.06108e-34	UP	YES
Hn1	NO	-2.22476	8.09834	2.48018e-36	1.12489e-34	DOWN	YES
S1pr5	NO	5.02138	2.83005	3.16792e-36	1.43257e-34	UP	YES
Mink1	NO	2.03069	7.75422	3.85021e-36	1.73599e-34	UP	YES
Bace2	NO	7.29474	2.29788	6.0641e-36	2.72618e-34	UP	YES
Mgll	NO	2.50247	6.53582	6.32989e-36	2.83735e-34	UP	YES
4632428N05Rik	NO	2.92145	4.46806	6.39154e-36	2.85663e-34	UP	YES
Tacc1	NO	2.06264	6.97574	6.67487e-36	2.97459e-34	UP	YES
Prex1	NO	2.07861	6.87572	7.0307e-36	3.12408e-34	UP	YES
Sh3bp2	NO	-2.65202	4.86927	9.73212e-36	4.31195e-34	DOWN	YES
Slc7a10	NO	2.43541	5.0199	1.21911e-35	5.38587e-34	UP	YES
Lpcat4	NO	2.46816	5.82996	1.26016e-35	5.55123e-34	UP	YES
Wnt2	NO	5.37327	2.63194	1.34919e-35	5.92637e-34	UP	YES
Usp2	NO	2.71537	4.46134	1.55419e-35	6.80734e-34	UP	YES
Fam107a	NO	3.51435	5.91923	1.64404e-35	7.18036e-34	UP	YES
Slc25a18	NO	3.30208	4.37452	1.87089e-35	8.14793e-34	UP	YES
Aldh1l2	NO	-2.48964	5.95316	2.11367e-35	9.17919e-34	DOWN	YES
Atp2b1	NO	1.97499	9.46967	2.24988e-35	9.74312e-34	UP	YES
Mpp2	NO	2.09152	6.29056	2.26149e-35	9.7658e-34	UP	YES
Mctp1	NO	2.76603	4.83114	2.2884e-35	9.85426e-34	UP	YES
Faim2	NO	2.55963	5.33404	2.85824e-35	1.22736e-33	UP	YES
Ust	NO	3.57733	5.1955	4.43006e-35	1.89701e-33	UP	YES
Pcsk1n	NO	2.43785	7.52147	5.28605e-35	2.25725e-33	UP	YES
Ell2	YES	3.41819	3.48313	7.70339e-35	3.28036e-33	UP	YES
Sec14l2	YES	2.9694	4.13908	8.69675e-35	3.69311e-33	UP	YES
Rps12-ps3	NO	7.42036	2.41255	8.78918e-35	3.72205e-33	UP	YES
Bzw2	NO	-2.16422	7.82334	9.06193e-35	3.82698e-33	DOWN	YES
Csrp1	NO	2.39473	6.40019	1.03665e-34	4.36128e-33	UP	YES
Eml2	NO	2.04551	6.83157	1.0384e-34	4.36128e-33	UP	YES
Cryab	NO	4.21847	3.03521	1.08307e-34	4.53648e-33	UP	YES
Lin7b	NO	2.70206	4.41228	1.29817e-34	5.42258e-33	UP	YES
Bhlhe41	YES	3.61344	3.36315	1.31306e-34	5.46988e-33	UP	YES
Gm2a	NO	2.10107	5.99953	1.43333e-34	5.95475e-33	UP	YES
Phykpl	NO	-2.19108	7.0009	1.4619e-34	6.057e-33	DOWN	YES
Nr3c2	YES	2.76951	4.15834	1.85093e-34	7.64819e-33	UP	YES
Cmtm5	NO	3.39625	3.64336	1.88691e-34	7.77588e-33	UP	YES
Muc3a	NO	4.02379	3.12727	2.17264e-34	8.92937e-33	UP	YES
Tmtc4	NO	-2.44859	5.31445	2.2934e-34	9.40049e-33	DOWN	YES
Opalin	NO	9.21108	2.16071	2.44734e-34	1.00047e-32	UP	YES
Grasp	NO	2.48986	4.61795	3.23482e-34	1.31888e-32	UP	YES
Rtkn	NO	2.74668	4.34714	3.33267e-34	1.35517e-32	UP	YES
C1ql1	NO	3.82213	3.64065	3.49529e-34	1.41753e-32	UP	YES
Tmem91	NO	2.90148	4.10387	3.51692e-34	1.42254e-32	UP	YES
Id2	YES	2.49559	4.94217	3.88131e-34	1.5658e-32	UP	YES
Ehd3	NO	2.44222	5.35675	3.97493e-34	1.59936e-32	UP	YES
Arf3	NO	1.87375	9.38052	4.10053e-34	1.64558e-32	UP	YES
Gm10036	NO	-2.12175	7.44367	4.48663e-34	1.79582e-32	DOWN	YES
Phkg1	NO	3.12893	3.8863	6.01307e-34	2.40053e-32	UP	YES
H2-Ab1	NO	9.37884	2.31322	7.556e-34	3.00159e-32	UP	YES
Aldoa	NO	1.95608	8.34227	7.55782e-34	3.00159e-32	UP	YES
Ttyh1	NO	2.00822	8.04279	8.05918e-34	3.19243e-32	UP	YES
Gpr161	NO	-2.31735	6.58734	8.84258e-34	3.49373e-32	DOWN	YES
Spock3	NO	2.79214	6.74008	9.72076e-34	3.83083e-32	UP	YES
Cap2	NO	2.15254	6.00096	9.82646e-34	3.86255e-32	UP	YES
Cygb	NO	2.73233	4.83016	1.07171e-33	4.20188e-32	UP	YES
Gm9493	NO	-2.77961	6.17688	1.20546e-33	4.71419e-32	DOWN	YES
Panx2	NO	2.54982	4.82792	1.25285e-33	4.88705e-32	UP	YES
Atp2b2	NO	2.03714	8.33605	1.28659e-33	5.00596e-32	UP	YES
Ramp1	NO	2.57648	5.0615	1.35101e-33	5.24328e-32	UP	YES
Extl1	NO	4.6674	3.00893	1.45736e-33	5.64176e-32	UP	YES
Gm15612	NO	-2.44732	5.75711	1.52423e-33	5.88577e-32	DOWN	YES
Cdk5r2	NO	3.07189	7.82007	1.55887e-33	6.00439e-32	UP	YES
P2ry13	NO	3.64561	3.49807	1.77333e-33	6.81331e-32	UP	YES
Ptprv	NO	6.623	2.43028	2.19769e-33	8.42263e-32	UP	YES
Etl4	NO	2.75829	4.13208	2.3538e-33	8.99845e-32	UP	YES
Nckap1l	NO	3.23016	4.09276	2.36783e-33	9.02956e-32	UP	YES
Sash1	NO	2.54498	6.15545	2.78595e-33	1.05977e-31	UP	YES
Adora2a	NO	2.49936	7.28174	3.85258e-33	1.46188e-31	UP	YES
Vipr1	NO	4.01751	4.26236	7.16057e-33	2.71041e-31	UP	YES
Gm996	NO	2.43397	7.02634	7.37966e-33	2.78646e-31	UP	YES
Ikzf1	YES	-2.52402	5.17973	7.50775e-33	2.82786e-31	DOWN	YES
Serinc5	NO	1.99106	6.07736	9.3788e-33	3.52395e-31	UP	YES
Tln2	NO	2.12898	7.75732	1.05096e-32	3.93917e-31	UP	YES
Gm5424	NO	3.56986	3.23837	1.10433e-32	4.12913e-31	UP	YES
Ppp1r3g	NO	4.91459	2.74399	1.16796e-32	4.35639e-31	UP	YES
Gnb5	NO	2.11426	5.8736	1.48567e-32	5.528e-31	UP	YES
Ccdc85b	NO	2.41813	5.06253	1.69945e-32	6.30811e-31	UP	YES
Robo3	NO	5.32146	3.61073	1.71924e-32	6.36185e-31	UP	YES
Gpr155	NO	2.23558	6.6349	1.72222e-32	6.36185e-31	UP	YES
Kcnip2	NO	2.96453	7.04522	1.83594e-32	6.76562e-31	UP	YES
Mmp11	NO	-3.78631	4.08777	1.87903e-32	6.90779e-31	DOWN	YES
Rasgrp1	NO	2.41766	7.81436	1.92041e-32	7.04304e-31	UP	YES
Pltp	NO	2.55339	5.30287	2.32167e-32	8.49432e-31	UP	YES
Krt9	NO	5.70666	2.42747	2.58502e-32	9.43531e-31	UP	YES
Mmp17	NO	2.37508	7.0066	2.60265e-32	9.47709e-31	UP	YES
Shisa4	NO	2.70775	5.50476	2.70468e-32	9.82528e-31	UP	YES
Gm26623	NO	-3.11516	4.25721	2.76827e-32	1.00325e-30	DOWN	YES
Ppp1r3c	NO	2.38246	4.85149	3.20284e-32	1.15801e-30	UP	YES
Hnrnpa1	YES	-1.97466	8.14725	3.59549e-32	1.29692e-30	DOWN	YES
Col3a1	NO	3.75836	3.07946	3.66888e-32	1.32028e-30	UP	YES
Pex5l	NO	2.79669	4.55419	4.50647e-32	1.6179e-30	UP	YES
Tspan11	NO	-3.77312	3.59197	4.68356e-32	1.67755e-30	DOWN	YES
Aifm3	NO	2.66686	4.23517	4.84454e-32	1.73116e-30	UP	YES
Kcna4	NO	2.32289	5.34	5.29734e-32	1.88856e-30	UP	YES
Ace	NO	3.0893	5.13933	5.45651e-32	1.94079e-30	UP	YES
Olig1	YES	2.75222	7.20037	5.99761e-32	2.12832e-30	UP	YES
Gbp11	NO	5.90754	2.26121	8.33657e-32	2.95149e-30	UP	YES
Nr4a1	YES	2.61839	5.91793	8.39995e-32	2.96708e-30	UP	YES
Inpp5j	NO	2.38495	4.83945	1.06062e-31	3.73776e-30	UP	YES
Lrrk2	NO	2.62987	4.1118	1.39653e-31	4.91026e-30	UP	YES
Atp11c	NO	-2.22621	6.57807	1.61744e-31	5.674e-30	DOWN	YES
Nacc2	YES	1.99642	6.05553	1.7369e-31	6.07914e-30	UP	YES
Ltk	NO	4.48774	2.8485	1.786e-31	6.23677e-30	UP	YES
Slc12a5	NO	2.00076	7.72002	2.80561e-31	9.77501e-30	UP	YES
Mertk	NO	2.83935	3.86196	2.83873e-31	9.84565e-30	UP	YES
Cplx1	NO	1.91543	7.24945	2.83689e-31	9.84565e-30	UP	YES
Krt222	NO	3.05435	3.86299	3.31332e-31	1.14657e-29	UP	YES
Gm43300	NO	-2.78569	4.25996	3.4885e-31	1.20447e-29	DOWN	YES
Kcnab2	NO	2.16351	6.29595	3.59146e-31	1.23724e-29	UP	YES
Tmpo	YES	-2.34455	7.64813	3.61162e-31	1.24139e-29	DOWN	YES
Sh3bp5	NO	-2.0071	7.44905	3.63317e-31	1.24601e-29	DOWN	YES
C1qtnf4	NO	2.48649	6.12768	4.16703e-31	1.4259e-29	UP	YES
Rimklb	NO	-2.17164	7.75096	4.18421e-31	1.4286e-29	DOWN	YES
Scrg1	NO	2.53926	4.16753	4.84658e-31	1.65107e-29	UP	YES
Pdxk	NO	1.88915	6.82855	4.92946e-31	1.67558e-29	UP	YES
Armc10	NO	-2.30904	5.37501	5.42779e-31	1.84089e-29	DOWN	YES
Rbp1	NO	-2.54839	5.78972	5.61701e-31	1.90086e-29	DOWN	YES
Tmem200a	NO	-2.68469	4.68956	5.63968e-31	1.90432e-29	DOWN	YES
Clmp	NO	-2.49226	6.25282	5.85909e-31	1.97406e-29	DOWN	YES
Mfsd2a	NO	2.25487	5.49425	6.76323e-31	2.27369e-29	UP	YES
Prim1	YES	-2.46589	4.86275	7.58805e-31	2.5454e-29	DOWN	YES
Actn1	NO	1.95717	7.25041	7.77143e-31	2.60122e-29	UP	YES
Slc44a1	NO	2.00021	6.13095	8.90493e-31	2.97413e-29	UP	YES
Arhgef10	NO	2.13377	5.23227	9.72854e-31	3.24214e-29	UP	YES
Arhgap31	NO	2.05924	5.367	1.16879e-30	3.88668e-29	UP	YES
Wsb1	NO	-2.03973	8.06847	1.17306e-30	3.89243e-29	DOWN	YES
Scn9a	NO	-2.19772	6.0573	1.28264e-30	4.24685e-29	DOWN	YES
Dact1	NO	-2.49772	5.40727	1.73806e-30	5.74236e-29	DOWN	YES
Lmo7	YES	2.77325	6.23779	1.83108e-30	6.03665e-29	UP	YES
Dlx6os1	NO	-3.08617	7.70611	1.92048e-30	6.31781e-29	DOWN	YES
Sprn	NO	2.68397	6.38485	1.96291e-30	6.44355e-29	UP	YES
Tef	YES	2.15018	7.32971	2.494e-30	8.16945e-29	UP	YES
Il23a	NO	6.41367	2.2405	2.65718e-30	8.67405e-29	UP	YES
Sptb	NO	2.09699	7.83075	2.65936e-30	8.67405e-29	UP	YES
Mmd2	NO	1.97345	7.24378	3.50576e-30	1.14105e-28	UP	YES
Lrrtm1	NO	2.25841	5.26406	4.35901e-30	1.41575e-28	UP	YES
Dusp15	NO	2.43547	4.64274	4.64834e-30	1.50653e-28	UP	YES
Nradd	NO	-3.12199	4.05756	4.80093e-30	1.55271e-28	DOWN	YES
Syne2	NO	-2.43937	7.42358	5.03665e-30	1.62551e-28	DOWN	YES
Prrt3	NO	2.60939	4.54062	5.35174e-30	1.72357e-28	UP	YES
Fam102a	NO	2.04135	6.01606	6.07135e-30	1.95123e-28	UP	YES
Hepacam	NO	1.92191	6.11223	8.33873e-30	2.67433e-28	UP	YES
Tmem180	NO	2.62818	4.09707	9.5512e-30	3.05678e-28	UP	YES
Ryr3	NO	1.89749	7.11509	1.03215e-29	3.29642e-28	UP	YES
Rps25	NO	-2.09244	7.64658	1.03489e-29	3.29831e-28	DOWN	YES
Ezh2	YES	-2.42229	6.51914	1.03721e-29	3.29885e-28	DOWN	YES
Gpd1	NO	2.48773	4.7473	1.06223e-29	3.37141e-28	UP	YES
1700003D09Rik	NO	3.64424	5.07223	1.21734e-29	3.85575e-28	UP	YES
Nfasc	NO	1.70988	9.1595	1.39603e-29	4.4126e-28	UP	YES
Igf2bp1	NO	-5.6701	2.70662	1.75275e-29	5.52875e-28	DOWN	YES
Slc7a8	NO	2.08451	5.61751	2.14865e-29	6.76362e-28	UP	YES
Map2k1	NO	2.0073	6.87446	2.60884e-29	8.1954e-28	UP	YES
Prss56	NO	9.29064	2.23416	2.78465e-29	8.7298e-28	UP	YES
Lpl	NO	2.7412	5.57596	3.15006e-29	9.8552e-28	UP	YES
Bmi1	YES	-2.09891	6.96473	3.24061e-29	1.01178e-27	DOWN	YES
Rpl39-ps	NO	-2.09844	6.8766	3.82476e-29	1.19174e-27	DOWN	YES
Gng7	NO	2.64758	9.66301	3.87534e-29	1.20261e-27	UP	YES
Grin1	YES	2.14326	7.89342	3.87369e-29	1.20261e-27	UP	YES
Arpc1b	NO	2.18753	4.91578	4.41046e-29	1.3659e-27	UP	YES
Nptxr	YES	2.06685	7.02658	4.6584e-29	1.43978e-27	UP	YES
Sgk1	NO	2.1105	5.14704	4.90728e-29	1.51366e-27	UP	YES
Nsf	NO	1.98957	7.62662	5.52792e-29	1.70167e-27	UP	YES
Agfg2	NO	2.11431	5.05582	6.02471e-29	1.85088e-27	UP	YES
Tbc1d8	NO	2.00132	5.67578	1.00141e-28	3.07032e-27	UP	YES
Hnrnpab	YES	-1.87032	9.10482	1.01048e-28	3.09196e-27	DOWN	YES
Pde8b	NO	1.9672	5.68601	1.03856e-28	3.17154e-27	UP	YES
Efcc1	NO	3.40174	3.18441	1.07966e-28	3.2905e-27	UP	YES
Ndrg2	NO	1.73839	8.23411	1.14185e-28	3.47314e-27	UP	YES
9430041J12Rik	NO	2.43722	4.32482	1.28791e-28	3.90191e-27	UP	YES
Tmem191c	NO	2.16796	5.17334	1.28657e-28	3.90191e-27	UP	YES
Nptn	NO	2.06502	7.65024	1.30432e-28	3.94383e-27	UP	YES
Kcng1	NO	2.29642	5.90457	1.31591e-28	3.97105e-27	UP	YES
D930015E06Rik	NO	-2.15387	7.45834	1.34996e-28	4.06578e-27	DOWN	YES
Arsb	NO	2.55015	6.54414	1.36313e-28	4.09739e-27	UP	YES
Gdf10	NO	3.77377	3.22865	1.45206e-28	4.35617e-27	UP	YES
Adora2b	NO	5.29934	2.34475	1.47207e-28	4.4076e-27	UP	YES
Pld4	NO	3.768	2.85706	1.68076e-28	5.02262e-27	UP	YES
6820431F20Rik	NO	-3.18959	3.91355	1.81316e-28	5.40774e-27	DOWN	YES
Gm14133	NO	-4.38215	2.71218	1.9767e-28	5.88405e-27	DOWN	YES
Gatm	NO	2.17154	5.46041	1.99337e-28	5.91072e-27	UP	YES
Kcnip3	YES	2.02776	5.34688	1.99199e-28	5.91072e-27	UP	YES
1810041L15Rik	NO	2.13056	5.86758	2.24886e-28	6.6554e-27	UP	YES
Anxa6	NO	1.8949	6.08364	2.25767e-28	6.66862e-27	UP	YES
Prrt1	NO	2.1011	6.33436	2.3532e-28	6.93743e-27	UP	YES
Nkx2-2	YES	3.72688	3.13433	2.8447e-28	8.3703e-27	UP	YES
Cacna2d1	NO	1.93928	5.85779	2.89043e-28	8.48857e-27	UP	YES
Fbxo2	NO	2.90634	3.44998	2.95128e-28	8.65069e-27	UP	YES
Slc18a3	NO	3.37649	3.66324	3.07575e-28	8.99834e-27	UP	YES
H2-M5	NO	-2.83741	4.30989	3.20172e-28	9.34901e-27	DOWN	YES
Cd81	NO	1.72184	7.65846	3.31728e-28	9.66805e-27	UP	YES
Atp1a1	NO	1.84684	8.81653	4.12968e-28	1.20129e-26	UP	YES
Amz1	NO	2.17344	5.08814	5.04927e-28	1.46601e-26	UP	YES
Mbnl2	NO	1.95345	6.76791	5.17565e-28	1.49986e-26	UP	YES
Acsbg1	NO	1.91094	6.54947	5.22087e-28	1.51011e-26	UP	YES
Dlx1as	NO	-2.61612	5.9404	5.35353e-28	1.54557e-26	DOWN	YES
Mcam	NO	2.30023	4.67255	5.7295e-28	1.651e-26	UP	YES
Slc2a6	NO	3.05387	3.53455	6.35142e-28	1.82678e-26	UP	YES
Spast	NO	-1.92171	7.63465	7.19874e-28	2.0666e-26	DOWN	YES
Car7	NO	4.83584	2.34653	1.00492e-27	2.87952e-26	UP	YES
Adamts7	NO	-3.1112	4.59236	1.02877e-27	2.94237e-26	DOWN	YES
Dgkg	NO	2.85804	3.74189	1.24567e-27	3.55609e-26	UP	YES
Rnasel	NO	-2.07402	5.84735	1.31208e-27	3.7387e-26	DOWN	YES
Pgbd5	NO	2.18582	5.70054	1.53572e-27	4.36784e-26	UP	YES
Slc16a1	NO	2.04978	6.13861	1.55434e-27	4.41259e-26	UP	YES
Jade2	NO	2.30888	4.22857	1.56345e-27	4.43027e-26	UP	YES
Ccr5	NO	3.48272	2.99997	1.61192e-27	4.55917e-26	UP	YES
Paqr8	NO	2.00208	5.8339	1.61901e-27	4.57081e-26	UP	YES
Prkcq	NO	2.72302	3.73203	2.20078e-27	6.20183e-26	UP	YES
Tubb5	NO	-1.80107	10.8497	2.5695e-27	7.2276e-26	DOWN	YES
Nat8l	NO	1.78427	6.80942	2.7916e-27	7.83796e-26	UP	YES
Dio2	NO	2.69678	5.51246	2.80633e-27	7.86489e-26	UP	YES
Hexb	NO	1.97126	5.88534	2.83896e-27	7.94184e-26	UP	YES
Gm17322	NO	3.29792	3.65462	3.23707e-27	9.03903e-26	UP	YES
Sv2c	NO	2.11643	7.05568	3.39746e-27	9.46966e-26	UP	YES
Dact2	NO	2.76673	3.70929	3.44125e-27	9.57429e-26	UP	YES
Rpl5	NO	-1.97973	6.87083	3.54583e-27	9.84739e-26	DOWN	YES
Dock10	NO	1.89755	5.90525	4.08401e-27	1.13215e-25	UP	YES
H2afy2	YES	-1.87183	7.18391	4.1789e-27	1.15636e-25	DOWN	YES
Ndst3	NO	-2.5296	5.26943	4.31485e-27	1.19183e-25	DOWN	YES
Pnma2	NO	2.01344	5.13702	4.59772e-27	1.26768e-25	UP	YES
RP24-363O21.3	NO	3.01203	3.33333	4.69439e-27	1.29201e-25	UP	YES
Junb	YES	2.5415	4.72163	5.15013e-27	1.4149e-25	UP	YES
Rab15	YES	1.91615	6.9016	5.89749e-27	1.61732e-25	UP	YES
Nefh	NO	2.69061	4.30377	6.07967e-27	1.66431e-25	UP	YES
Kirrel	NO	-2.29663	6.02398	6.3367e-27	1.73158e-25	DOWN	YES
Ptbp2	NO	-2.09193	8.0429	6.58763e-27	1.79695e-25	DOWN	YES
Crmp1	NO	-1.75827	9.83633	6.84786e-27	1.86461e-25	DOWN	YES
Evpl	NO	3.13749	3.33284	7.16006e-27	1.94617e-25	UP	YES
Tsc22d4	YES	1.85475	5.94785	7.81353e-27	2.12003e-25	UP	YES
Ephx2	NO	3.10666	3.31207	8.92807e-27	2.41815e-25	UP	YES
Hhip	NO	3.47743	2.88564	1.01324e-26	2.7395e-25	UP	YES
Per3	YES	2.05814	5.07781	1.01853e-26	2.74894e-25	UP	YES
Pabpc1l2b-ps	NO	2.73791	3.6925	1.02294e-26	2.75601e-25	UP	YES
Mt1	NO	2.11885	5.28902	1.04476e-26	2.80986e-25	UP	YES
Bfsp2	NO	5.14419	2.20807	1.08443e-26	2.91145e-25	UP	YES
Agap2	NO	1.94753	10.2182	1.13537e-26	3.04287e-25	UP	YES
Igfbp5	NO	2.19214	6.99642	1.29149e-26	3.45524e-25	UP	YES
Slc24a5	NO	-2.17648	5.99815	1.38817e-26	3.70744e-25	DOWN	YES
Atp1b1	NO	1.88667	8.98661	1.43502e-26	3.82589e-25	UP	YES
Fxyd7	NO	1.97436	5.49135	1.50263e-26	3.9992e-25	UP	YES
Stx16	NO	-1.96088	6.42983	1.57152e-26	4.17529e-25	DOWN	YES
Fam20a	NO	3.43349	3.27766	1.6323e-26	4.32927e-25	UP	YES
Obscn	NO	2.30276	4.50067	2.1628e-26	5.72637e-25	UP	YES
Sorbs3	NO	2.16423	4.46504	2.23661e-26	5.91158e-25	UP	YES
Col19a1	NO	4.69614	2.23271	2.69323e-26	7.10624e-25	UP	YES
9430053O09Rik	NO	-2.94873	3.74232	2.84287e-26	7.48818e-25	DOWN	YES
A830036E02Rik	NO	4.78301	2.4608	2.99389e-26	7.87245e-25	UP	YES
Pla2g4a	NO	5.24361	2.02417	3.2128e-26	8.4336e-25	UP	YES
Plekhb1	NO	2.3338	5.32729	3.46962e-26	9.09218e-25	UP	YES
Epha10	NO	2.03336	5.28024	3.60849e-26	9.43997e-25	UP	YES
Asb11	YES	5.71274	2.08975	3.61825e-26	9.44937e-25	UP	YES
Abracl	NO	-2.61739	4.94008	3.66787e-26	9.56265e-25	DOWN	YES
Sncb	NO	2.28558	5.75744	3.68584e-26	9.59321e-25	UP	YES
Map3k5	NO	2.52878	3.93865	3.86475e-26	1.00418e-24	UP	YES
Ephb2	NO	-1.94465	5.98383	3.88711e-26	1.00828e-24	DOWN	YES
Abi3	NO	4.32341	2.48756	4.12189e-26	1.06737e-24	UP	YES
B3galt5	NO	2.56391	5.27713	4.66995e-26	1.20726e-24	UP	YES
Ckb	NO	1.71692	9.12661	4.89782e-26	1.26403e-24	UP	YES
Mllt3	YES	-1.98421	6.44871	5.28811e-26	1.36247e-24	DOWN	YES
Xpr1	NO	-1.80713	9.28097	5.75854e-26	1.48118e-24	DOWN	YES
4931428F04Rik	NO	-1.80241	7.56279	6.6662e-26	1.71177e-24	DOWN	YES
Zfhx3	YES	-2.2135	6.5018	7.75605e-26	1.9883e-24	DOWN	YES
Cxcl12	NO	2.71159	4.42773	7.89946e-26	2.02168e-24	UP	YES
Speg	NO	2.0187	6.91492	8.09642e-26	2.06863e-24	UP	YES
Cyth4	NO	2.75693	3.47206	8.35502e-26	2.13116e-24	UP	YES
Tmem229a	NO	2.31407	4.56906	9.02143e-26	2.29732e-24	UP	YES
Rpl15	NO	-1.92331	6.71982	9.33914e-26	2.37428e-24	DOWN	YES
Kcnf1	NO	1.91639	5.87033	9.54283e-26	2.42205e-24	UP	YES
Inppl1	NO	1.92881	5.72606	1.08701e-25	2.75437e-24	UP	YES
Agt	NO	5.95713	3.64683	1.17736e-25	2.97836e-24	UP	YES
Dagla	NO	1.90736	6.67184	1.18317e-25	2.98814e-24	UP	YES
Ccdc153	NO	5.34714	2.10542	1.22332e-25	3.08446e-24	UP	YES
4933431E20Rik	NO	1.95538	5.88584	1.2322e-25	3.10175e-24	UP	YES
Cbx3-ps6	NO	-2.01688	6.27758	1.28105e-25	3.21942e-24	DOWN	YES
Cd9	NO	1.77766	6.12562	1.36438e-25	3.42322e-24	UP	YES
Sec14l5	NO	8.66222	1.67038	1.4159e-25	3.5467e-24	UP	YES
Ednrb	NO	1.73569	7.30601	1.66397e-25	4.1545e-24	UP	YES
Nasp	NO	-1.79595	7.47188	1.66319e-25	4.1545e-24	DOWN	YES
Gm29650	NO	8.55539	1.57584	1.72812e-25	4.30228e-24	UP	YES
B3gnt2	NO	4.31822	4.69706	1.72877e-25	4.30228e-24	UP	YES
Ptpn5	NO	2.08471	8.15467	1.89398e-25	4.70579e-24	UP	YES
Cyld	NO	1.71579	6.84421	2.01722e-25	5.00387e-24	UP	YES
Rogdi	NO	1.81866	5.596	2.05882e-25	5.09325e-24	UP	YES
Mturn	NO	-2.0272	7.90342	2.05989e-25	5.09325e-24	DOWN	YES
Pdgfb	NO	2.33917	4.08378	2.34148e-25	5.78019e-24	UP	YES
Pde10a	NO	2.18006	8.89588	3.26429e-25	8.04527e-24	UP	YES
Fnbp1l	NO	-1.67971	9.88159	3.30312e-25	8.1279e-24	DOWN	YES
Parm1	NO	2.68363	5.62571	3.47289e-25	8.53195e-24	UP	YES
Bin2	NO	3.87614	2.50379	4.31315e-25	1.05793e-23	UP	YES
Cxadr	NO	-1.83396	8.6824	4.33769e-25	1.06225e-23	DOWN	YES
Dlx1	YES	-2.44014	7.80205	5.46487e-25	1.33615e-23	DOWN	YES
Hmgn1	NO	-1.78084	7.3704	5.67228e-25	1.38465e-23	DOWN	YES
Ephx4	NO	3.43397	3.15396	6.13989e-25	1.49642e-23	UP	YES
Cep170	NO	-1.82095	7.71125	6.34418e-25	1.54375e-23	DOWN	YES
Tspan15	NO	2.25482	4.36054	6.3968e-25	1.55409e-23	UP	YES
Plxna3	NO	-1.78304	7.4939	7.20422e-25	1.74748e-23	DOWN	YES
Ptger4	NO	4.21097	3.37611	7.28383e-25	1.764e-23	UP	YES
Meis2	YES	-1.70377	9.49866	7.30472e-25	1.76627e-23	DOWN	YES
Gm9996	NO	-3.02141	3.93676	8.16425e-25	1.97099e-23	DOWN	YES
Gm14205	NO	1.78861	5.77695	8.22375e-25	1.98223e-23	UP	YES
Hmha1	NO	3.9955	2.42454	8.36863e-25	2.01399e-23	UP	YES
Trim9	NO	1.61165	7.65652	8.58428e-25	2.06265e-23	UP	YES
Plat	NO	1.8077	5.38251	8.69773e-25	2.08664e-23	UP	YES
Hist1h2al	NO	4.71949	2.25756	8.8282e-25	2.11463e-23	UP	YES
Zfp663	NO	-3.39678	3.07336	9.72384e-25	2.32553e-23	DOWN	YES
Gm20417	NO	-2.30752	5.06787	9.94176e-25	2.37394e-23	DOWN	YES
C1qa	NO	2.71542	3.80043	1.00464e-24	2.3952e-23	UP	YES
S1pr1	NO	1.87492	6.33708	1.07052e-24	2.5483e-23	UP	YES
Atp1a3	NO	1.77823	9.95343	1.07665e-24	2.55892e-23	UP	YES
Ano2	NO	6.15419	2.02005	1.12482e-24	2.66926e-23	UP	YES
Prickle1	NO	2.05055	4.89657	1.25641e-24	2.97694e-23	UP	YES
A930001C03Rik	NO	3.72643	2.60711	1.38744e-24	3.28233e-23	UP	YES
Acvrl1	NO	2.86157	3.76957	1.4173e-24	3.3478e-23	UP	YES
Setbp1	YES	-1.75376	7.43647	1.43973e-24	3.39555e-23	DOWN	YES
Gabra4	NO	1.98691	6.05958	1.55283e-24	3.65666e-23	UP	YES
Epha6	NO	3.44755	2.85708	1.59158e-24	3.74217e-23	UP	YES
Foxp4	YES	-2.14428	6.77224	1.61473e-24	3.79079e-23	DOWN	YES
Lbp	NO	4.6593	2.01129	1.81756e-24	4.26043e-23	UP	YES
Rhog	NO	2.73672	3.68604	1.88113e-24	4.4027e-23	UP	YES
Snta1	NO	2.02096	4.63203	1.92721e-24	4.50367e-23	UP	YES
Egr2	YES	2.83586	3.5477	1.99659e-24	4.6587e-23	UP	YES
RP23-4F16.6	NO	3.49858	2.79564	2.15107e-24	5.01154e-23	UP	YES
Ankdd1a	NO	3.8886	2.33159	2.30912e-24	5.3716e-23	UP	YES
Ampd3	NO	1.79881	5.40058	2.64243e-24	6.13766e-23	UP	YES
Slc24a4	NO	3.25348	2.90121	2.65325e-24	6.15345e-23	UP	YES
Anks1b	NO	1.87618	7.28879	2.75224e-24	6.37339e-23	UP	YES
Sertad4	NO	-1.74974	7.68202	2.94414e-24	6.80748e-23	DOWN	YES
Rnd3	NO	-1.74682	7.39636	3.03827e-24	7.01457e-23	DOWN	YES
A830080D01Rik	NO	-2.33198	4.49995	3.07969e-24	7.09949e-23	DOWN	YES
Ckmt1	NO	2.51705	6.13379	3.08666e-24	7.10488e-23	UP	YES
Mtss1	NO	-1.74152	7.67874	3.2366e-24	7.43884e-23	DOWN	YES
Slc2a13	NO	1.87028	5.90744	3.33863e-24	7.66185e-23	UP	YES
Pld5	NO	2.82995	3.5144	3.48608e-24	7.98828e-23	UP	YES
Unc93b1	NO	3.09821	3.36047	3.51483e-24	8.04214e-23	UP	YES
Scml2	NO	-2.99448	3.67293	3.65906e-24	8.35967e-23	DOWN	YES
Ryr1	NO	1.86791	5.4295	3.70432e-24	8.45048e-23	UP	YES
Nos1	NO	1.93306	5.39601	4.03535e-24	9.19197e-23	UP	YES
Nkx2-3	YES	-5.40941	2.07956	4.41058e-24	1.00318e-22	DOWN	YES
Scn2a1	NO	1.69852	7.47184	4.43525e-24	1.0073e-22	UP	YES
Nptx2	NO	2.38022	3.99664	4.66284e-24	1.05742e-22	UP	YES
Gpr26	NO	1.88975	7.02346	4.95461e-24	1.12192e-22	UP	YES
Arrdc3	NO	-2.29951	6.41958	5.42338e-24	1.22626e-22	DOWN	YES
Rps6ka6	NO	-1.97552	5.34751	5.66697e-24	1.27945e-22	DOWN	YES
Cct4	NO	-1.77713	7.35265	5.7033e-24	1.28576e-22	DOWN	YES
Vwa1	NO	1.88173	5.03328	6.46296e-24	1.45488e-22	UP	YES
Ssbp4	YES	1.8086	6.71834	6.55268e-24	1.47291e-22	UP	YES
Gm10419	NO	4.28343	5.32408	7.16467e-24	1.60812e-22	UP	YES
Gjb1	NO	5.58912	1.98064	7.4594e-24	1.67182e-22	UP	YES
Ppip5k2	NO	-2.0611	7.05398	7.48922e-24	1.67605e-22	DOWN	YES
Ptgs1	NO	3.16599	2.86603	7.85237e-24	1.75476e-22	UP	YES
Cldn10	NO	2.94481	3.43687	8.35465e-24	1.86429e-22	UP	YES
Sema7a	NO	2.00866	6.99607	8.58631e-24	1.9132e-22	UP	YES
BC024139	YES	-2.28017	5.31678	8.6698e-24	1.929e-22	DOWN	YES
Ttll7	NO	2.22758	5.58094	8.88895e-24	1.97489e-22	UP	YES
Pla2g3	NO	2.69862	3.54338	9.42032e-24	2.08992e-22	UP	YES
Slc2a3	NO	1.68254	6.71701	9.74362e-24	2.15852e-22	UP	YES
Cdkl5	NO	1.66445	6.89601	9.76693e-24	2.16056e-22	UP	YES
Sptbn4	NO	1.70684	8.20918	1.1963e-23	2.64256e-22	UP	YES
Gm4980	NO	3.01672	3.94835	1.22276e-23	2.69711e-22	UP	YES
Top2b	YES	-1.79829	8.73703	1.23426e-23	2.71855e-22	DOWN	YES
Itgb4	NO	4.0683	2.27057	1.25606e-23	2.76261e-22	UP	YES
Plod1	NO	2.1149	4.91393	1.26333e-23	2.77463e-22	UP	YES
Gpr146	NO	2.60383	3.63171	1.27996e-23	2.80713e-22	UP	YES
Lix1l	NO	-1.88508	6.58047	1.29908e-23	2.84497e-22	DOWN	YES
Phf6	YES	-2.17489	6.77747	1.31315e-23	2.87171e-22	DOWN	YES
Car12	NO	3.55877	2.54288	1.3902e-23	3.03587e-22	UP	YES
Gramd3	NO	2.13382	4.38167	1.46614e-23	3.19715e-22	UP	YES
Pgp	NO	2.12777	4.62228	1.74735e-23	3.80495e-22	UP	YES
Atat1	NO	-1.69084	7.63108	1.7597e-23	3.82642e-22	DOWN	YES
Slco1a4	NO	2.80746	3.22012	1.80271e-23	3.91438e-22	UP	YES
Amy1	NO	-3.58006	4.15115	1.86606e-23	4.0462e-22	DOWN	YES
Myo6	NO	1.69859	6.5276	1.93264e-23	4.18466e-22	UP	YES
Lgmn	NO	1.79548	6.22794	1.9807e-23	4.28267e-22	UP	YES
Sestd1	NO	-1.76941	7.85485	2.00086e-23	4.32016e-22	DOWN	YES
Mbtd1	NO	-1.9442	6.80058	2.04251e-23	4.40389e-22	DOWN	YES
Fibcd1	NO	2.55909	3.92382	2.08729e-23	4.48782e-22	UP	YES
Hnrnpa0	NO	-1.65516	8.64878	2.08614e-23	4.48782e-22	DOWN	YES
S100a13	NO	2.95202	3.26938	2.12526e-23	4.56306e-22	UP	YES
Bzrap1	NO	1.55822	8.40275	2.1455e-23	4.60007e-22	UP	YES
RP23-446E21.6	NO	2.71399	3.33805	2.40747e-23	5.15454e-22	UP	YES
Rfc3	YES	-2.09961	4.68094	2.43056e-23	5.19673e-22	DOWN	YES
Hfm1	NO	-2.97165	3.42644	2.49118e-23	5.31892e-22	DOWN	YES
Gpi1	NO	1.5919	8.18923	2.49664e-23	5.32316e-22	UP	YES
Kcnk1	NO	1.82445	5.22885	2.51668e-23	5.35843e-22	UP	YES
Ddx6	NO	-1.75304	8.69515	2.71348e-23	5.76944e-22	DOWN	YES
Cbr3	NO	2.84284	3.27005	2.7329e-23	5.80267e-22	UP	YES
Itih5	NO	1.84264	5.14318	2.83523e-23	6.01163e-22	UP	YES
Nhsl2	NO	1.79588	5.48365	3.07882e-23	6.51911e-22	UP	YES
St8sia5	NO	3.36774	2.69254	3.16601e-23	6.69448e-22	UP	YES
Gm8281	NO	-6.70192	2.01345	3.31789e-23	7.00597e-22	DOWN	YES
Tfeb	YES	3.3278	2.75698	3.32273e-23	7.00653e-22	UP	YES
Zfp488	YES	2.70651	3.44141	4.05113e-23	8.53074e-22	UP	YES
Fam98c	NO	2.04336	4.42185	4.09131e-23	8.60353e-22	UP	YES
Camta2	YES	1.6243	6.6608	4.29293e-23	9.01515e-22	UP	YES
Dzank1	NO	1.83449	6.71011	4.54791e-23	9.53754e-22	UP	YES
Tmem38a	NO	1.85834	5.26394	4.66647e-23	9.77282e-22	UP	YES
Hmgb1	NO	-2.45734	5.89295	4.71027e-23	9.85109e-22	DOWN	YES
Abcb9	NO	1.93733	4.98374	5.16038e-23	1.07777e-21	UP	YES
Smarce1	YES	-1.73464	6.84128	5.44058e-23	1.13475e-21	DOWN	YES
Snhg5	NO	-1.99582	4.73016	5.82668e-23	1.21363e-21	DOWN	YES
Syne1	NO	1.73054	6.62357	6.11777e-23	1.27253e-21	UP	YES
Hey1	YES	2.0057	5.3505	6.36807e-23	1.3228e-21	UP	YES
St8sia4	NO	-2.50932	6.02468	6.70862e-23	1.39165e-21	DOWN	YES
Sh2d5	NO	2.37185	5.39527	6.90748e-23	1.43097e-21	UP	YES
Synj2	NO	2.17509	4.02553	8.1303e-23	1.68202e-21	UP	YES
Cspg4	NO	2.2198	5.17473	8.37977e-23	1.73129e-21	UP	YES
Mtfp1	NO	2.88925	3.13502	8.58167e-23	1.77062e-21	UP	YES
Adgrb1	NO	1.61886	8.1412	8.68333e-23	1.78919e-21	UP	YES
Gamt	NO	2.37865	3.88953	8.93389e-23	1.83834e-21	UP	YES
Eps8	NO	1.97127	4.46335	9.71766e-23	1.99694e-21	UP	YES
Tpi1	NO	1.61192	7.08262	9.9656e-23	2.04515e-21	UP	YES
Prmt1	NO	-2.39068	4.42072	1.00102e-22	2.05155e-21	DOWN	YES
Slc29a4	NO	-1.7496	6.26282	1.04571e-22	2.14029e-21	DOWN	YES
1810026B05Rik	NO	-3.11331	5.07304	1.07534e-22	2.19799e-21	DOWN	YES
Asrgl1	NO	1.58	7.28156	1.0814e-22	2.20743e-21	UP	YES
Olig2	YES	1.70328	5.76904	1.12098e-22	2.28519e-21	UP	YES
Tacr1	NO	2.18666	4.60732	1.24033e-22	2.52513e-21	UP	YES
Snhg1	NO	-2.08129	5.02764	1.32884e-22	2.70174e-21	DOWN	YES
Ikzf2	YES	-2.46916	3.95937	1.35707e-22	2.75549e-21	DOWN	YES
Kcnk9	NO	3.11646	2.73371	1.36138e-22	2.76057e-21	UP	YES
Pop4	NO	-2.34454	5.12259	1.42396e-22	2.88366e-21	DOWN	YES
Neurl1a	NO	2.18651	7.23848	1.52315e-22	3.08046e-21	UP	YES
Gm33366	NO	-2.82738	3.51832	1.56054e-22	3.15192e-21	DOWN	YES
Gm26527	NO	2.26332	5.34475	1.63427e-22	3.29649e-21	UP	YES
Rpl10	NO	-1.92492	5.31373	1.69102e-22	3.40648e-21	DOWN	YES
Actn2	NO	2.53946	6.43544	1.71426e-22	3.44877e-21	UP	YES
Wscd1	NO	1.80672	5.69985	1.71843e-22	3.45263e-21	UP	YES
Laptm5	NO	2.35775	4.23776	1.74087e-22	3.49312e-21	UP	YES
A230050P20Rik	NO	2.07134	5.11411	1.79581e-22	3.59867e-21	UP	YES
Elavl4	NO	-2.05714	5.94626	1.82289e-22	3.64816e-21	DOWN	YES
AI593442	NO	1.96963	7.27804	1.96361e-22	3.92466e-21	UP	YES
Slc5a7	NO	2.58322	3.99641	1.98416e-22	3.96057e-21	UP	YES
Khdrbs1	YES	-1.60084	8.3798	2.11929e-22	4.2248e-21	DOWN	YES
Tnip1	NO	1.90387	4.55906	2.18527e-22	4.34875e-21	UP	YES
Abtb2	NO	1.88526	4.69429	2.18714e-22	4.34875e-21	UP	YES
Btbd17	NO	2.35445	4.08307	2.3336e-22	4.63394e-21	UP	YES
Fam184b	NO	1.74766	5.36851	2.52785e-22	5.01319e-21	UP	YES
Pdk2	NO	1.91166	4.80978	2.56358e-22	5.07749e-21	UP	YES
Sst	NO	2.37814	6.88884	2.60272e-22	5.14835e-21	UP	YES
Pdlim2	NO	3.24493	2.79091	2.75472e-22	5.44199e-21	UP	YES
Pitpnm3	NO	2.70177	4.41688	2.91204e-22	5.74537e-21	UP	YES
Nptx1	NO	2.39685	4.03527	2.9836e-22	5.879e-21	UP	YES
Farp1	NO	-1.67706	7.20892	3.02149e-22	5.94601e-21	DOWN	YES
Ddc	NO	2.65082	3.22529	3.0339e-22	5.96278e-21	UP	YES
Klf16	YES	1.79677	5.82485	3.12965e-22	6.1431e-21	UP	YES
Gm8730	NO	-1.64679	8.3501	3.30239e-22	6.47387e-21	DOWN	YES
Cacng3	NO	2.43699	5.98005	3.58936e-22	7.02745e-21	UP	YES
Parvg	NO	3.48686	2.67122	3.6809e-22	7.19747e-21	UP	YES
2610203C20Rik	NO	-1.97656	7.28832	3.76109e-22	7.34491e-21	DOWN	YES
Hmcn2	NO	3.77794	3.46999	3.81657e-22	7.44377e-21	UP	YES
Rps6ka4	YES	2.20865	4.61582	3.82533e-22	7.45137e-21	UP	YES
Wnt4	NO	4.01848	2.10049	3.85346e-22	7.49665e-21	UP	YES
Rpl23	NO	-2.05987	5.64496	4.23251e-22	8.22363e-21	DOWN	YES
Itpkb	NO	1.94844	4.53959	4.23824e-22	8.22433e-21	UP	YES
Galnt6	NO	4.23312	2.00709	4.38444e-22	8.49728e-21	UP	YES
Cdhr4	NO	5.30204	1.73586	4.67348e-22	9.04601e-21	UP	YES
Znrf2	NO	-1.85531	5.87359	4.97969e-22	9.62656e-21	DOWN	YES
Sipa1l1	NO	1.51423	7.61235	5.09407e-22	9.83528e-21	UP	YES
Ptprb	NO	1.73419	5.2831	5.21299e-22	1.00522e-20	UP	YES
Gm3636	NO	-5.2209	2.26982	5.4717e-22	1.05378e-20	DOWN	YES
Myrip	NO	2.12325	4.63643	5.59866e-22	1.07688e-20	UP	YES
Igsf11	NO	1.70302	5.44805	5.7577e-22	1.10608e-20	UP	YES
Ppp1r3e	NO	-2.83538	3.69182	5.80113e-22	1.11303e-20	DOWN	YES
Wfs1	NO	2.1102	5.87801	6.24905e-22	1.19747e-20	UP	YES
Ttc28	NO	-1.74394	6.82502	6.48385e-22	1.24092e-20	DOWN	YES
Igsf5	NO	2.57727	3.55178	6.50285e-22	1.243e-20	UP	YES
Zfp81	NO	-1.85519	6.54102	6.71686e-22	1.28231e-20	DOWN	YES
Il10ra	NO	3.32281	2.59252	6.73272e-22	1.28374e-20	UP	YES
Thrb	YES	1.81622	4.94587	6.96648e-22	1.32666e-20	UP	YES
Cck	NO	6.32759	1.43919	7.69567e-22	1.4637e-20	UP	YES
Bhlhe40	YES	2.17128	4.08729	7.72108e-22	1.46672e-20	UP	YES
Plekhg2	NO	-1.84654	6.16938	7.99417e-22	1.51672e-20	DOWN	YES
Htr6	NO	3.37733	3.20235	8.23529e-22	1.56053e-20	UP	YES
Zfp503	NO	-1.96741	6.15478	8.85151e-22	1.67523e-20	DOWN	YES
Rab40b	NO	1.95588	4.90606	8.87584e-22	1.67776e-20	UP	YES
H3f3b	NO	-1.74564	8.81352	9.08145e-22	1.71452e-20	DOWN	YES
Wwc1	NO	1.54523	7.09072	1.00011e-21	1.88582e-20	UP	YES
Elovl1	NO	3.02972	3.97416	1.01332e-21	1.90837e-20	UP	YES
Cers1	NO	1.70911	6.4569	1.02965e-21	1.93676e-20	UP	YES
Trpc6	NO	4.17194	2.09211	1.04562e-21	1.96438e-20	UP	YES
Ndrg4	NO	2.13716	8.62556	1.08737e-21	2.04032e-20	UP	YES
Ccng2	NO	-2.00256	6.9731	1.14691e-21	2.1494e-20	DOWN	YES
Zfp385a	YES	1.78781	5.82105	1.2224e-21	2.28808e-20	UP	YES
Pygo1	NO	-1.78991	6.67072	1.27665e-21	2.38671e-20	DOWN	YES
Metrn	NO	1.6994	5.77866	1.30371e-21	2.43434e-20	UP	YES
Rap1gap	NO	1.55407	8.60326	1.33217e-21	2.48445e-20	UP	YES
Add3	NO	1.62383	6.34213	1.35197e-21	2.51831e-20	UP	YES
Hivep2	YES	1.88162	7.03191	1.42067e-21	2.64306e-20	UP	YES
Gm42517	NO	2.639	3.1883	1.63849e-21	3.04462e-20	UP	YES
Stx1b	NO	1.48722	8.58631	1.68512e-21	3.12747e-20	UP	YES
Cd1d1	NO	-2.88753	4.12426	1.70394e-21	3.15857e-20	DOWN	YES
Dusp3	NO	1.77361	5.42301	1.79741e-21	3.32781e-20	UP	YES
Glul	NO	1.53755	8.78543	1.88644e-21	3.48844e-20	UP	YES
Mlc1	NO	1.56793	7.06498	2.02908e-21	3.74769e-20	UP	YES
Gm10177	NO	-2.0022	4.73438	2.05126e-21	3.78409e-20	DOWN	YES
Tbc1d10c	NO	3.25415	2.65722	2.08302e-21	3.83806e-20	UP	YES
9330159F19Rik	NO	-1.62361	7.87777	2.09962e-21	3.86401e-20	DOWN	YES
Ppp1r16b	YES	1.64734	7.18535	2.17374e-21	3.99561e-20	UP	YES
Prima1	NO	3.70419	2.66838	2.19017e-21	4.021e-20	UP	YES
Pla2g7	NO	2.44912	5.02828	2.19333e-21	4.02197e-20	UP	YES
Hunk	NO	-2.2238	5.52932	2.23975e-21	4.1022e-20	DOWN	YES
Cnksr3	NO	2.3027	4.11389	2.28997e-21	4.18918e-20	UP	YES
Nab2	YES	1.80463	5.27931	2.31414e-21	4.22834e-20	UP	YES
Ube2e3	NO	-1.66191	7.07027	2.34399e-21	4.27778e-20	DOWN	YES
Ncam2	NO	1.99753	5.01812	2.50415e-21	4.56463e-20	UP	YES
P4htm	NO	1.80601	4.71188	2.69347e-21	4.9039e-20	UP	YES
Rasgrf1	NO	1.62257	7.18108	2.82635e-21	5.13974e-20	UP	YES
Hnrnph1	NO	-1.83697	9.07465	2.8498e-21	5.17623e-20	DOWN	YES
Susd5	NO	6.4064	1.5084	3.06861e-21	5.56707e-20	UP	YES
Fmnl1	NO	1.94733	6.28734	3.39422e-21	6.15053e-20	UP	YES
Postn	NO	2.93427	3.75004	3.41891e-21	6.18795e-20	UP	YES
Tmcc3	NO	2.01667	4.95987	3.66139e-21	6.61901e-20	UP	YES
Acyp2	YES	2.37777	3.48765	3.86202e-21	6.97347e-20	UP	YES
Nefl	NO	1.65489	7.39474	3.87755e-21	6.99328e-20	UP	YES
Nipal3	NO	1.56842	6.28681	4.16673e-21	7.50598e-20	UP	YES
P4ha1	NO	1.64641	5.46446	4.25178e-21	7.65021e-20	UP	YES
Triobp	NO	-1.77302	5.60944	4.3601e-21	7.83592e-20	DOWN	YES
Htr2c	NO	2.56796	5.46318	4.61572e-21	8.27591e-20	UP	YES
Neb	NO	-2.87693	4.21585	4.61179e-21	8.27591e-20	DOWN	YES
Ube2d1	NO	-1.6573	6.97378	4.72102e-21	8.45482e-20	DOWN	YES
Ppargc1b	YES	2.53647	3.29061	4.75187e-21	8.50013e-20	UP	YES
Srxn1	NO	2.4671	4.1969	4.82796e-21	8.62619e-20	UP	YES
Zbtb41	YES	-2.01917	6.51576	4.85123e-21	8.65767e-20	DOWN	YES
F3	NO	2.07696	4.12444	4.97907e-21	8.87547e-20	UP	YES
Mypop	YES	1.98015	4.54628	5.04507e-21	8.98269e-20	UP	YES
Hnrnpk	YES	-1.63175	8.1249	5.20897e-21	9.26376e-20	DOWN	YES
Srpk3	NO	4.15104	2.07495	6.13273e-21	1.08939e-19	UP	YES
Plekha2	NO	3.07098	2.82433	6.29145e-21	1.1163e-19	UP	YES
Slc6a9	NO	1.7705	5.47634	6.44986e-21	1.14308e-19	UP	YES
Wipf1	NO	2.18472	3.90599	6.47961e-21	1.14703e-19	UP	YES
Cpne5	NO	1.52507	7.21258	6.93267e-21	1.22581e-19	UP	YES
Robo1	NO	-1.58654	8.15985	6.95571e-21	1.22847e-19	DOWN	YES
Gm17750	NO	-2.72865	3.54146	7.10511e-21	1.25341e-19	DOWN	YES
Gm5607	NO	-2.09858	6.63358	7.27932e-21	1.28267e-19	DOWN	YES
Klf8	YES	-1.86417	5.00405	7.32563e-21	1.28934e-19	DOWN	YES
Ano3	NO	1.69442	6.46865	7.50089e-21	1.31868e-19	UP	YES
Gm15013	NO	-6.53783	1.85374	8.24574e-21	1.44796e-19	DOWN	YES
Sema6c	NO	-1.88808	6.12955	8.63094e-21	1.51387e-19	DOWN	YES
Lgi1	NO	1.84846	5.62843	8.78708e-21	1.5395e-19	UP	YES
Phip	NO	-1.92844	7.51309	8.81879e-21	1.54329e-19	DOWN	YES
Tyro3	NO	1.65184	6.87594	9.33821e-21	1.63232e-19	UP	YES
Selm	NO	2.36334	5.17054	9.42134e-21	1.64498e-19	UP	YES
Dock6	NO	1.79646	4.9804	9.64173e-21	1.68154e-19	UP	YES
Dock7	NO	-1.60498	7.45126	9.7694e-21	1.70187e-19	DOWN	YES
Cacna1a	NO	1.55197	6.81781	1.01108e-20	1.75934e-19	UP	YES
Npas2	YES	1.80449	4.95329	1.04063e-20	1.80871e-19	UP	YES
Lin7c	NO	-1.64272	7.70561	1.042e-20	1.80905e-19	DOWN	YES
Lgi4	NO	2.1217	4.09991	1.08071e-20	1.87413e-19	UP	YES
Ptk2b	NO	3.0897	6.6325	1.08634e-20	1.88177e-19	UP	YES
Zmat3	NO	1.58131	6.0715	1.11036e-20	1.9212e-19	UP	YES
Atp6v1c2	NO	4.45335	2.00979	1.12942e-20	1.95198e-19	UP	YES
Lca5	NO	-1.75485	5.45557	1.27703e-20	2.2046e-19	DOWN	YES
Col1a1	NO	3.53254	3.01262	1.36573e-20	2.35507e-19	UP	YES
Neat1	NO	1.98315	4.69394	1.42432e-20	2.45336e-19	UP	YES
Ttyh2	NO	1.86025	4.74348	1.50297e-20	2.58592e-19	UP	YES
Hnrnpr	NO	-1.63258	8.03701	1.53905e-20	2.64502e-19	DOWN	YES
Idh1	NO	-1.80221	7.83578	1.56043e-20	2.67878e-19	DOWN	YES
Serpinf1	NO	3.15052	2.45704	1.58054e-20	2.71025e-19	UP	YES
Carns1	NO	2.97283	3.2651	1.64222e-20	2.81288e-19	UP	YES
Aspa	NO	5.576	1.51205	1.67192e-20	2.86054e-19	UP	YES
Gpr88	NO	1.63966	9.1351	1.91171e-20	3.26718e-19	UP	YES
Sbk1	NO	-1.50015	9.2566	1.93706e-20	3.30681e-19	DOWN	YES
Specc1	NO	1.56128	6.00157	2.08047e-20	3.54767e-19	UP	YES
Mast3	NO	1.64433	7.57082	2.20896e-20	3.76259e-19	UP	YES
Zbtb12	NO	-2.26344	5.43174	2.25389e-20	3.83487e-19	DOWN	YES
Gm26518	NO	-3.38253	2.59403	2.31621e-20	3.93653e-19	DOWN	YES
Hecw1	NO	-1.66124	7.04605	2.38103e-20	4.04221e-19	DOWN	YES
Itga7	NO	2.44648	3.67984	2.44166e-20	4.14056e-19	UP	YES
Kctd17	NO	1.72636	6.84498	2.56098e-20	4.3381e-19	UP	YES
Gm3411	NO	-3.52899	2.4731	2.58453e-20	4.37317e-19	DOWN	YES
Lrtm2	NO	1.75918	5.88334	2.66109e-20	4.49774e-19	UP	YES
Serinc2	NO	-2.59963	4.30985	2.9041e-20	4.90307e-19	DOWN	YES
Gnai3	NO	-1.56121	7.0359	2.94746e-20	4.97079e-19	DOWN	YES
Syt1	YES	1.73361	8.43528	3.06621e-20	5.16538e-19	UP	YES
Sptbn2	NO	1.53695	9.65631	3.15322e-20	5.30613e-19	UP	YES
Gm26882	NO	-3.23501	3.55732	3.40058e-20	5.71611e-19	DOWN	YES
Slc15a3	NO	1.95169	6.0464	3.84655e-20	6.45867e-19	UP	YES
Gm5796	NO	-4.32736	2.16574	3.92762e-20	6.58757e-19	DOWN	YES
Zbtb33	YES	-1.76611	6.10491	4.43373e-20	7.42832e-19	DOWN	YES
Clstn3	NO	1.52746	7.66413	4.57226e-20	7.65204e-19	UP	YES
Gm8186	NO	-1.78347	4.95767	4.64324e-20	7.76237e-19	DOWN	YES
Lix1	NO	2.06185	4.01261	4.97883e-20	8.31432e-19	UP	YES
Syn1	NO	1.61757	7.40851	5.22538e-20	8.71655e-19	UP	YES
Elovl7	NO	3.28522	3.96588	5.35249e-20	8.91887e-19	UP	YES
Rps15a	NO	-1.56649	8.00134	5.57232e-20	9.2751e-19	DOWN	YES
RP23-4F16.12	NO	3.76036	2.22944	5.58288e-20	9.28261e-19	UP	YES
Snph	NO	2.53064	6.34554	5.63857e-20	9.36159e-19	UP	YES
Ing1	YES	-1.77677	5.7354	5.6426e-20	9.36159e-19	DOWN	YES
Unc5b	NO	2.05211	4.52615	5.70316e-20	9.44162e-19	UP	YES
Man1c1	NO	1.79262	4.69152	5.69705e-20	9.44162e-19	UP	YES
Fam105a	NO	2.22625	3.87393	5.79699e-20	9.58661e-19	UP	YES
Hcn2	NO	2.06417	5.92501	6.07112e-20	1.00291e-18	UP	YES
Bmp6	YES	2.95675	2.77037	6.2848e-20	1.03709e-18	UP	YES
Gpr6	NO	1.89998	4.95149	6.87616e-20	1.13346e-18	UP	YES
Tspan7	NO	1.46161	9.00806	6.93325e-20	1.14042e-18	UP	YES
Fbn2	NO	-2.04554	4.57284	6.93179e-20	1.14042e-18	DOWN	YES
Lrp4	NO	1.90385	5.13904	6.94266e-20	1.14074e-18	UP	YES
Cdh22	NO	1.914	4.43757	7.86117e-20	1.29028e-18	UP	YES
2810468N07Rik	NO	1.91395	4.75633	8.34636e-20	1.36845e-18	UP	YES
Chadl	NO	1.88535	5.02664	8.50032e-20	1.3922e-18	UP	YES
Paqr6	NO	2.97566	2.66284	9.06591e-20	1.48325e-18	UP	YES
Wdr54	NO	1.8312	4.56084	9.4191e-20	1.53939e-18	UP	YES
Lhcgr	NO	-3.5227	2.46735	9.45409e-20	1.54346e-18	DOWN	YES
Cpsf6	NO	-1.67737	7.96695	9.71195e-20	1.58387e-18	DOWN	YES
Dab1	NO	1.64981	5.67356	9.91869e-20	1.61587e-18	UP	YES
Fam160b2	NO	1.65709	5.80211	9.97771e-20	1.62376e-18	UP	YES
Spsb1	NO	2.32035	3.50673	1.03411e-19	1.68111e-18	UP	YES
Zcchc24	NO	1.59679	6.17165	1.04726e-19	1.70069e-18	UP	YES
Hba-a2	NO	-8.54095	1.77054	1.09052e-19	1.76907e-18	DOWN	YES
Acta2	NO	3.94296	1.90833	1.11933e-19	1.81388e-18	UP	YES
Scd1	NO	1.86327	6.8415	1.13517e-19	1.83761e-18	UP	YES
Dmtn	NO	1.69478	7.15782	1.14918e-19	1.85833e-18	UP	YES
Ppp1r14b	NO	-1.61623	5.96585	1.15167e-19	1.86038e-18	DOWN	YES
Rgs5	NO	1.72416	6.64377	1.16585e-19	1.88131e-18	UP	YES
Doc2b	NO	1.57054	7.0614	1.22231e-19	1.97035e-18	UP	YES
Slco2b1	NO	1.9244	4.41205	1.24684e-19	2.00778e-18	UP	YES
Car4	NO	2.65643	3.04773	1.25622e-19	2.02077e-18	UP	YES
Hs6st3	NO	2.08231	3.88054	1.27452e-19	2.04805e-18	UP	YES
Aldh1a1	NO	5.42755	1.37851	1.27588e-19	2.04809e-18	UP	YES
Rhebl1	NO	-2.51352	3.80798	1.28248e-19	2.05653e-18	DOWN	YES
Adcy2	NO	2.176	5.18221	1.31717e-19	2.10995e-18	UP	YES
A230065N10Rik	NO	3.62958	2.01186	1.33797e-19	2.14104e-18	UP	YES
Fubp1	YES	-1.70004	8.31036	1.46723e-19	2.34542e-18	DOWN	YES
Pbxip1	YES	1.60161	5.72023	1.55551e-19	2.48395e-18	UP	YES
Gpr63	NO	2.095	3.95458	1.5982e-19	2.54948e-18	UP	YES
Klhl2	NO	1.51081	7.46748	1.63665e-19	2.6081e-18	UP	YES
Tra2b	NO	-1.6342	6.90056	1.68553e-19	2.68319e-18	DOWN	YES
Pdgfra	NO	1.89835	6.7331	1.70883e-19	2.71746e-18	UP	YES
Rgs11	NO	2.35102	5.22632	1.83267e-19	2.91138e-18	UP	YES
Gm42664	NO	-2.62825	4.39371	1.90274e-19	3.01957e-18	DOWN	YES
Acvr2a	NO	-1.80597	6.97057	1.96379e-19	3.11323e-18	DOWN	YES
Dbx2	YES	3.35898	2.37294	2.05014e-19	3.24676e-18	UP	YES
Fras1	NO	1.68067	5.88255	2.06229e-19	3.26264e-18	UP	YES
Malat1	NO	-1.47908	9.76415	2.09054e-19	3.30392e-18	DOWN	YES
Rgs20	NO	1.67544	5.04805	2.25655e-19	3.5626e-18	UP	YES
Crtac1	NO	2.2759	4.67365	2.30616e-19	3.63719e-18	UP	YES
Nrsn1	NO	1.79839	5.74387	2.35336e-19	3.70782e-18	UP	YES
Basp1	YES	-1.53013	9.42371	2.38591e-19	3.75523e-18	DOWN	YES
Cdh20	NO	2.20566	4.02441	2.39717e-19	3.76909e-18	UP	YES
Tulp4	YES	-1.51354	9.10973	2.43539e-19	3.82525e-18	DOWN	YES
Cyp11a1	NO	3.32011	2.40405	2.47603e-19	3.88511e-18	UP	YES
A730060N03Rik	NO	2.48784	3.57862	2.50843e-19	3.93193e-18	UP	YES
Eif2s3x	NO	-1.87702	5.98111	2.52158e-19	3.94851e-18	DOWN	YES
Habp4	NO	1.81233	5.21057	2.55076e-19	3.99011e-18	UP	YES
Mex3b	NO	-1.7148	6.62131	2.64053e-19	4.12634e-18	DOWN	YES
Smpdl3b	NO	3.45341	2.2389	2.65575e-19	4.14589e-18	UP	YES
Adamts16	NO	2.77769	3.45127	2.81112e-19	4.38397e-18	UP	YES
Slc1a3	NO	1.38497	9.03591	3.05268e-19	4.75585e-18	UP	YES
Gm26649	NO	-1.72989	6.44557	3.13951e-19	4.88615e-18	DOWN	YES
Cemip	NO	2.2831	3.8968	3.16424e-19	4.91965e-18	UP	YES
Steap3	NO	2.9476	2.6825	3.5318e-19	5.48555e-18	UP	YES
Tpd52l1	NO	2.32154	4.04168	3.59141e-19	5.57251e-18	UP	YES
Cpe	NO	1.47538	10.2575	3.60662e-19	5.59044e-18	UP	YES
Mmp15	NO	1.58311	5.6956	3.92043e-19	6.07072e-18	UP	YES
Arhgap44	NO	1.56198	5.71294	3.94068e-19	6.09592e-18	UP	YES
Pvrl3	NO	-1.79465	6.00228	3.9596e-19	6.11902e-18	DOWN	YES
Strip1	NO	-1.52856	6.99117	4.03895e-19	6.22908e-18	DOWN	YES
Gm42849	NO	-3.44963	3.48558	4.03522e-19	6.22908e-18	DOWN	YES
Arhgap27os2	NO	4.28426	1.68936	4.06991e-19	6.27053e-18	UP	YES
Sepp1	NO	1.52387	6.80255	4.2696e-19	6.57159e-18	UP	YES
Arhgap33os	NO	4.22935	1.83634	4.30221e-19	6.61513e-18	UP	YES
Kif1c	NO	1.55851	6.12583	4.32302e-19	6.64047e-18	UP	YES
Plcxd1	NO	2.22049	3.92464	4.54623e-19	6.97634e-18	UP	YES
Epor	YES	2.82011	3.08286	4.6598e-19	7.14347e-18	UP	YES
Cnot6	NO	-1.59078	7.73668	5.20813e-19	7.97609e-18	DOWN	YES
Cnnm2	NO	1.7189	4.89697	5.81463e-19	8.89604e-18	UP	YES
Zfp946	NO	-1.8019	5.36602	6.11068e-19	9.33966e-18	DOWN	YES
Mpped2	NO	-1.56341	7.46253	6.33413e-19	9.67153e-18	DOWN	YES
Srsf3	NO	-1.5483	8.35155	6.60568e-19	1.00761e-17	DOWN	YES
P2rx2	NO	-3.46891	2.90006	6.94077e-19	1.05767e-17	DOWN	YES
Trove2	NO	-1.69118	7.1377	7.38465e-19	1.1242e-17	DOWN	YES
Il33	NO	4.49697	2.22313	7.4591e-19	1.13441e-17	UP	YES
Eepd1	NO	1.76986	4.44392	7.48481e-19	1.13719e-17	UP	YES
Vat1l	NO	1.84597	6.92123	8.1508e-19	1.23715e-17	UP	YES
Cep126	NO	1.8464	4.16839	8.55986e-19	1.29795e-17	UP	YES
Stim1	NO	1.74509	6.04468	8.70174e-19	1.31816e-17	UP	YES
Cpox	NO	1.68063	4.66698	8.74124e-19	1.32284e-17	UP	YES
Rnd2	NO	1.78111	5.93385	8.98469e-19	1.35834e-17	UP	YES
Thbs3	NO	-1.81443	6.82632	9.29279e-19	1.40353e-17	DOWN	YES
Gm2974	NO	-3.50071	2.62222	9.72569e-19	1.46747e-17	DOWN	YES
B2m	NO	1.8824	4.09853	1.00061e-18	1.50829e-17	UP	YES
Garnl3	NO	1.68869	5.81478	1.00514e-18	1.51364e-17	UP	YES
Crybb1	NO	2.79329	2.76359	1.0594e-18	1.59378e-17	UP	YES
Kdm2b	YES	-1.65175	5.96126	1.08821e-18	1.63551e-17	DOWN	YES
Agpat9	NO	3.31756	2.34224	1.13522e-18	1.70449e-17	UP	YES
Snrpb2	NO	-1.69543	5.3421	1.15543e-18	1.73314e-17	DOWN	YES
Rbfox3	YES	1.8405	6.78443	1.19295e-18	1.7863e-17	UP	YES
Gm3739	NO	-4.1287	2.33072	1.1932e-18	1.7863e-17	DOWN	YES
Trp53inp2	NO	1.42692	7.69155	1.22292e-18	1.82901e-17	UP	YES
Magoh	NO	-1.69227	4.973	1.23508e-18	1.8454e-17	DOWN	YES
Fam117b	NO	-1.6041	7.47527	1.24933e-18	1.86487e-17	DOWN	YES
Galnt14	NO	2.19385	4.03403	1.30282e-18	1.94283e-17	UP	YES
Ass1	NO	3.35204	2.36123	1.32595e-18	1.97539e-17	UP	YES
Rhbdl1	NO	1.82806	4.99852	1.38024e-18	2.05428e-17	UP	YES
Afap1l2	NO	1.59428	5.01847	1.39759e-18	2.07809e-17	UP	YES
Cacnb2	NO	1.81134	4.93747	1.40636e-18	2.08909e-17	UP	YES
Ptprn2	NO	1.50134	7.26081	1.52062e-18	2.25664e-17	UP	YES
Aatk	NO	1.41434	7.59005	1.52282e-18	2.25771e-17	UP	YES
Klf7	YES	-1.45217	7.57338	1.57485e-18	2.33261e-17	DOWN	YES
2810408A11Rik	NO	-2.70144	3.07388	1.66439e-18	2.46285e-17	DOWN	YES
Sod3	NO	3.18848	2.43116	1.67329e-18	2.47362e-17	UP	YES
Pcnxl2	NO	1.54961	5.91927	1.68796e-18	2.49291e-17	UP	YES
Ctso	NO	1.83464	4.33199	1.71308e-18	2.52757e-17	UP	YES
Sv2b	NO	2.51222	5.7471	1.73626e-18	2.55931e-17	UP	YES
St6galnac6	NO	1.70683	5.51164	1.80929e-18	2.6644e-17	UP	YES
Rpl39	NO	-1.62486	5.78761	1.84638e-18	2.71641e-17	DOWN	YES
Gm37111	NO	8.02296	1.11227	1.88701e-18	2.77353e-17	UP	YES
Sesn2	NO	2.37388	3.40432	1.93035e-18	2.83451e-17	UP	YES
Thbs1	NO	-1.96573	4.44603	2.10365e-18	3.08602e-17	DOWN	YES
Erich3	NO	2.23071	4.80999	2.2099e-18	3.2388e-17	UP	YES
Nebl	NO	1.47398	6.19464	2.25004e-18	3.29132e-17	UP	YES
Unc13b	NO	-1.56865	6.52342	2.24994e-18	3.29132e-17	DOWN	YES
Hdgfrp3	NO	-1.52714	8.11416	2.28603e-18	3.34079e-17	DOWN	YES
Gm15421	NO	-2.28155	3.64669	2.41896e-18	3.53169e-17	DOWN	YES
Lppr4	NO	1.65964	7.75451	2.5078e-18	3.6579e-17	UP	YES
Myo5b	NO	2.19403	6.004	2.90251e-18	4.22743e-17	UP	YES
4930538E20Rik	NO	-3.33114	3.5371	2.90378e-18	4.22743e-17	DOWN	YES
Selplg	NO	4.28835	3.10484	2.94416e-18	4.28216e-17	UP	YES
Shisa9	NO	1.4302	6.00739	2.96041e-18	4.30171e-17	UP	YES
Gm6483	NO	-1.67079	5.07035	3.10912e-18	4.51353e-17	DOWN	YES
Pbx3	YES	-1.51882	7.27895	3.14361e-18	4.55928e-17	DOWN	YES
Cep70	NO	-1.77133	5.08527	3.26195e-18	4.72643e-17	DOWN	YES
Slc22a17	NO	1.33485	9.03051	3.29145e-18	4.76468e-17	UP	YES
Camk2b	NO	1.47673	9.22736	3.31241e-18	4.79049e-17	UP	YES
Scube1	NO	-2.25516	5.96734	3.41865e-18	4.93948e-17	DOWN	YES
Zc4h2	NO	-1.69762	5.63561	3.51768e-18	5.07778e-17	DOWN	YES
Nedd9	NO	-1.76409	5.83711	3.54084e-18	5.10641e-17	DOWN	YES
C1qb	NO	2.44871	3.4042	3.75083e-18	5.40415e-17	UP	YES
Vstm2b	NO	2.05903	4.4389	3.8771e-18	5.58085e-17	UP	YES
Gm16096	NO	-2.83248	2.81644	3.92495e-18	5.64441e-17	DOWN	YES
Kdm1a	NO	-1.65509	7.3616	4.0139e-18	5.76692e-17	DOWN	YES
Flrt2	NO	-1.91136	7.09809	4.02168e-18	5.77269e-17	DOWN	YES
Syncrip	NO	-1.64327	7.53458	4.34402e-18	6.22955e-17	DOWN	YES
Polr3k	NO	-1.60042	6.11788	4.48364e-18	6.42376e-17	DOWN	YES
Barx2	YES	5.63229	1.55964	4.5141e-18	6.46135e-17	UP	YES
Dlc1	NO	1.85757	4.63998	4.52544e-18	6.47154e-17	UP	YES
Gm3252	NO	-4.94384	1.63853	4.57571e-18	6.53733e-17	DOWN	YES
Cystm1	NO	1.95812	4.2092	4.88454e-18	6.97207e-17	UP	YES
Dkk2	NO	3.33586	2.21014	4.90637e-18	6.99021e-17	UP	YES
Pigq	NO	1.4892	6.33012	4.9032e-18	6.99021e-17	UP	YES
Cbx1	NO	-1.68474	6.6891	5.1792e-18	7.37207e-17	DOWN	YES
Zdhhc22	NO	4.48618	1.63839	5.1947e-18	7.38726e-17	UP	YES
Gm15609	NO	2.46423	3.18078	5.45072e-18	7.74416e-17	UP	YES
Ar	YES	3.6276	1.89316	5.62148e-18	7.97938e-17	UP	YES
Avpi1	NO	2.79555	2.64476	5.69899e-18	8.08191e-17	UP	YES
Rapgef4	NO	1.75144	6.3035	5.85552e-18	8.29623e-17	UP	YES
Rap2c	NO	-1.63843	6.06232	6.4839e-18	9.17804e-17	DOWN	YES
Tpt1-ps6	NO	-1.70346	5.213	6.54897e-18	9.26159e-17	DOWN	YES
Nrtn	NO	3.15668	2.45403	6.59308e-18	9.31538e-17	UP	YES
Gpr61	NO	2.26428	3.88557	6.60725e-18	9.32681e-17	UP	YES
Sulf2	NO	1.56505	6.59986	6.63204e-18	9.35318e-17	UP	YES
Scel	NO	3.5812	2.07391	6.64631e-18	9.3561e-17	UP	YES
Zfp229	NO	-2.48988	4.09613	6.64399e-18	9.3561e-17	DOWN	YES
Gabra2	NO	1.71641	6.40103	6.66408e-18	9.37251e-17	UP	YES
Thbs2	NO	3.16045	2.21192	6.78226e-18	9.52998e-17	UP	YES
Pon2	NO	1.56922	4.95627	6.81808e-18	9.57153e-17	UP	YES
Kif26a	NO	-1.48261	7.14008	7.6493e-18	1.07286e-16	DOWN	YES
Phlda3	NO	2.41879	3.16204	8.08788e-18	1.13334e-16	UP	YES
Tmem144	NO	3.83938	1.94981	8.13459e-18	1.13884e-16	UP	YES
Scai	NO	-1.62691	7.12362	8.41712e-18	1.17732e-16	DOWN	YES
Fam132a	NO	2.32498	3.85171	8.98506e-18	1.25562e-16	UP	YES
Zfp266	NO	-1.59173	7.2846	9.03673e-18	1.26169e-16	DOWN	YES
Rbm12	NO	-1.69862	5.27917	9.72141e-18	1.35604e-16	DOWN	YES
Camkv	NO	1.5166	8.86363	9.91531e-18	1.38183e-16	UP	YES
Ighm	NO	2.90337	2.56218	9.96162e-18	1.38703e-16	UP	YES
Dock11	NO	-1.604	6.17722	1.0174e-17	1.41531e-16	DOWN	YES
Wipf3	NO	1.63672	6.21706	1.04735e-17	1.45565e-16	UP	YES
4932422M17Rik	NO	-1.89654	5.45542	1.05307e-17	1.46227e-16	DOWN	YES
Pou6f2	YES	-2.78194	3.4754	1.0563e-17	1.46543e-16	DOWN	YES
Cdh2	NO	-1.54312	7.7083	1.09913e-17	1.52348e-16	DOWN	YES
Hnrnph3	NO	-1.61405	6.50935	1.11944e-17	1.55022e-16	DOWN	YES
Gm26953	NO	-2.07217	5.59632	1.15028e-17	1.59149e-16	DOWN	YES
Tgfb1	YES	2.81556	2.74948	1.17196e-17	1.62003e-16	UP	YES
Mapk3	YES	1.40119	6.77836	1.27948e-17	1.76707e-16	UP	YES
Gm3667	NO	-3.33938	2.55977	1.28273e-17	1.76996e-16	DOWN	YES
Rps27a	NO	-1.88158	4.71069	1.29029e-17	1.7788e-16	DOWN	YES
Mesdc1	NO	1.54222	5.44887	1.29884e-17	1.78897e-16	UP	YES
Mmp9	YES	-3.21174	2.43771	1.30613e-17	1.7974e-16	DOWN	YES
Gm10012	NO	-2.36373	3.34774	1.31422e-17	1.80691e-16	DOWN	YES
Xpo1	NO	-1.73621	7.95256	1.33286e-17	1.83088e-16	DOWN	YES
Caly	NO	1.79195	6.39762	1.34715e-17	1.84886e-16	UP	YES
Igsf1	NO	2.42221	4.62284	1.38521e-17	1.8994e-16	UP	YES
Ddx3x	NO	-1.47358	8.89188	1.46432e-17	2.00607e-16	DOWN	YES
Mapk11	NO	-1.64329	4.99067	1.48839e-17	2.03723e-16	DOWN	YES
Dync1i1	NO	1.99974	4.46018	1.4983e-17	2.04897e-16	UP	YES
Rnf182	NO	-1.69893	4.90498	1.51264e-17	2.06673e-16	DOWN	YES
Mllt4	NO	-1.50514	7.73709	1.55905e-17	2.12825e-16	DOWN	YES
Dusp7	NO	1.89318	5.08281	1.57137e-17	2.14316e-16	UP	YES
Tmem179	NO	1.54492	6.02748	1.58797e-17	2.16388e-16	UP	YES
Cry2	YES	1.43528	6.48782	1.6227e-17	2.20924e-16	UP	YES
Rab7b	NO	3.35229	2.37286	1.63751e-17	2.22741e-16	UP	YES
Plekhh1	NO	1.66116	4.56139	1.74642e-17	2.37346e-16	UP	YES
Sstr4	NO	3.0406	2.18595	1.90302e-17	2.58399e-16	UP	YES
Pde7a	NO	-1.63068	6.59459	1.91839e-17	2.60256e-16	DOWN	YES
Mtcl1	NO	1.59782	6.37733	1.92291e-17	2.60638e-16	UP	YES
Nkd1	NO	1.76393	4.22	1.93171e-17	2.61601e-16	UP	YES
Gm13625	NO	-3.03475	2.49471	1.99263e-17	2.69611e-16	DOWN	YES
Otud7a	YES	1.70269	4.69362	2.06478e-17	2.79128e-16	UP	YES
Gm14410	NO	2.14621	3.71801	2.29001e-17	3.09303e-16	UP	YES
Sh2b2	NO	-1.8242	4.71483	2.34495e-17	3.16444e-16	DOWN	YES
Dchs1	NO	-1.52581	7.97466	2.37097e-17	3.19675e-16	DOWN	YES
B930095G15Rik	NO	-1.48093	6.29408	2.45007e-17	3.30049e-16	DOWN	YES
Gm26786	NO	-1.61278	5.25467	2.48943e-17	3.35057e-16	DOWN	YES
Gm28289	NO	2.42626	2.94393	2.49586e-17	3.35628e-16	UP	YES
Slc13a5	NO	2.8	3.39903	2.51703e-17	3.37933e-16	UP	YES
Syt3	NO	1.84057	5.07492	2.51742e-17	3.37933e-16	UP	YES
Scg5	NO	1.46118	7.40733	2.52584e-17	3.38767e-16	UP	YES
Snap25	NO	1.54539	8.33767	2.69067e-17	3.60559e-16	UP	YES
Gm4969	NO	-3.25681	2.62567	2.82226e-17	3.77862e-16	DOWN	YES
Uqcr11	NO	1.65888	5.18413	2.91066e-17	3.89358e-16	UP	YES
Slc25a23	NO	1.38343	8.26499	2.93799e-17	3.92672e-16	UP	YES
4930404I05Rik	NO	-1.65837	4.98917	3.01538e-17	4.02663e-16	DOWN	YES
Gm12063	NO	-2.36856	3.77891	3.03264e-17	4.04615e-16	DOWN	YES
Rps5	NO	-1.39486	8.12284	3.07732e-17	4.1022e-16	DOWN	YES
Ttll11	NO	2.39511	3.8479	3.15051e-17	4.19612e-16	UP	YES
Col6a1	NO	1.52188	7.28144	3.19285e-17	4.24882e-16	UP	YES
4930474H06Rik	NO	-2.21793	3.9335	3.2073e-17	4.26435e-16	DOWN	YES
Rev3l	YES	-1.47876	7.93922	3.23439e-17	4.29664e-16	DOWN	YES
B4gat1	NO	1.39251	6.07414	3.28137e-17	4.35528e-16	UP	YES
4430402I18Rik	NO	1.52586	5.41267	3.34803e-17	4.4399e-16	UP	YES
Rimbp2	NO	1.42077	6.44794	3.35827e-17	4.44964e-16	UP	YES
Ldlrap1	NO	2.74154	2.77402	3.40718e-17	4.51054e-16	UP	YES
Frmpd1	NO	2.3981	3.60233	3.45529e-17	4.57029e-16	UP	YES
Slc8a3	NO	2.03033	5.84537	3.49958e-17	4.62488e-16	UP	YES
Azin2	NO	2.13688	3.8037	3.61971e-17	4.77952e-16	UP	YES
Eng	NO	1.62077	5.02929	3.93656e-17	5.19342e-16	UP	YES
Grina	NO	1.38907	7.72368	4.0076e-17	5.28258e-16	UP	YES
Gm10605	NO	2.58006	3.79585	4.01713e-17	5.2906e-16	UP	YES
Cnot7	YES	-1.4156	7.49782	4.0621e-17	5.34524e-16	DOWN	YES
Slc32a1	NO	1.36295	7.6776	4.09541e-17	5.38444e-16	UP	YES
Pcdhga4	NO	-6.32544	4.76797	4.20467e-17	5.52336e-16	DOWN	YES
6330403L08Rik	NO	1.93333	4.19651	4.26346e-17	5.59579e-16	UP	YES
Pygm	NO	2.57204	2.91258	4.32873e-17	5.6766e-16	UP	YES
Gm26765	NO	-2.59367	3.71419	4.38175e-17	5.74122e-16	DOWN	YES
Mal2	NO	2.07334	5.22054	4.45285e-17	5.8294e-16	UP	YES
Ctsd	NO	1.35487	7.36603	4.60629e-17	6.02512e-16	UP	YES
Igf2bp3	NO	-2.15722	4.28202	4.72397e-17	6.17379e-16	DOWN	YES
Rpusd1	NO	1.67606	4.48606	4.74132e-17	6.19118e-16	UP	YES
Pak7	NO	-1.54061	5.38959	5.12082e-17	6.68104e-16	DOWN	YES
Trem2	NO	2.628	2.59665	5.16583e-17	6.73403e-16	UP	YES
Eps8l3	NO	2.12814	3.5272	5.19974e-17	6.77248e-16	UP	YES
Gm15500	NO	-1.36312	8.69292	5.21e-17	6.77432e-16	DOWN	YES
Srl	NO	-1.5617	5.52823	5.20645e-17	6.77432e-16	DOWN	YES
Bcas2	NO	-1.54302	6.05269	5.33158e-17	6.92653e-16	DOWN	YES
Gadd45b	NO	3.47535	1.97799	5.37251e-17	6.9738e-16	UP	YES
Snrpg	NO	-1.89208	4.52833	5.61682e-17	7.28476e-16	DOWN	YES
Plcg2	NO	3.09544	2.16251	5.84052e-17	7.56848e-16	UP	YES
Nans	NO	-1.48463	6.12097	5.86998e-17	7.60024e-16	DOWN	YES
Tbca	NO	-1.47317	6.07097	5.92891e-17	7.67006e-16	DOWN	YES
Irak2	NO	3.40816	2.94465	6.21015e-17	8.02711e-16	UP	YES
Srsf7	NO	-1.48837	7.68526	6.22307e-17	8.03704e-16	DOWN	YES
Gm26722	NO	-1.84732	4.29552	6.32839e-17	8.16618e-16	DOWN	YES
C130074G19Rik	NO	2.01837	3.88674	6.46871e-17	8.34023e-16	UP	YES
Smchd1	YES	-1.59142	6.94992	6.56427e-17	8.45633e-16	DOWN	YES
Slc9a3r1	NO	1.69148	5.38266	6.64902e-17	8.55832e-16	UP	YES
Vwa5b2	NO	1.54075	4.85949	6.78148e-17	8.72148e-16	UP	YES
Cox20	NO	-1.52897	5.63205	6.97117e-17	8.95793e-16	DOWN	YES
Syn2	NO	1.5325	7.12049	7.15526e-17	9.18678e-16	UP	YES
Irf8	YES	2.57819	3.11142	7.38983e-17	9.48001e-16	UP	YES
Smpd3	NO	1.3623	8.45732	7.41017e-17	9.49816e-16	UP	YES
Esrra	YES	1.61489	5.02664	7.4171e-17	9.49909e-16	UP	YES
Exoc5	NO	-1.42821	6.99331	7.47341e-17	9.56322e-16	DOWN	YES
1110038B12Rik	NO	-1.77157	4.63982	7.50487e-17	9.59547e-16	DOWN	YES
Ormdl1	NO	-1.93765	4.16904	7.53457e-17	9.62541e-16	DOWN	YES
Ssh3	NO	1.59283	5.1018	7.56921e-17	9.66161e-16	UP	YES
Syngr1	NO	1.46775	7.88616	7.5818e-17	9.66964e-16	UP	YES
Gm14403	NO	3.06759	2.21471	7.63007e-17	9.7231e-16	UP	YES
C1qc	NO	2.24869	3.54414	7.71605e-17	9.8245e-16	UP	YES
Serf1	NO	-1.9418	4.31765	7.89653e-17	1.0046e-15	DOWN	YES
Sh3bgrl	NO	-1.57762	7.87827	8.20335e-17	1.04276e-15	DOWN	YES
Efhd1	NO	3.23659	2.12995	8.50221e-17	1.07986e-15	UP	YES
Sez6	NO	1.56523	7.99603	8.90043e-17	1.1295e-15	UP	YES
Oprd1	NO	1.92782	3.74787	9.12728e-17	1.15733e-15	UP	YES
Gm10706	NO	8.01633	1.10954	9.15832e-17	1.16031e-15	UP	YES
Suz12	YES	-1.52463	6.6485	9.23362e-17	1.16888e-15	DOWN	YES
Gpx6	NO	4.88041	1.70313	9.30248e-17	1.17663e-15	UP	YES
Timp3	NO	1.44877	6.13041	9.31943e-17	1.1778e-15	UP	YES
Phex	NO	2.74458	2.57431	9.43006e-17	1.1908e-15	UP	YES
Ncf1	NO	2.89344	2.63645	9.62129e-17	1.21394e-15	UP	YES
Tmem100	NO	1.91333	3.88432	9.72274e-17	1.22574e-15	UP	YES
Dusp4	NO	-2.08566	4.64638	1.02017e-16	1.28507e-15	DOWN	YES
Zc3hav1l	NO	-2.17711	4.86454	1.0864e-16	1.36736e-15	DOWN	YES
Neu2	NO	2.22741	3.35021	1.10661e-16	1.39026e-15	UP	YES
Man2b2	NO	1.98342	3.99242	1.10658e-16	1.39026e-15	UP	YES
Gadl1	NO	-1.56637	6.00223	1.10731e-16	1.39026e-15	DOWN	YES
N4bp2	NO	-1.73062	6.98555	1.1581e-16	1.45284e-15	DOWN	YES
Eef1e1	NO	-1.64335	5.11241	1.18633e-16	1.48704e-15	DOWN	YES
Rps8	NO	-1.64309	5.79507	1.22651e-16	1.53614e-15	DOWN	YES
Vash2	NO	-3.09647	5.82561	1.25657e-16	1.5725e-15	DOWN	YES
Kctd12	NO	1.56117	6.65487	1.26284e-16	1.57907e-15	UP	YES
Otud7b	YES	1.44413	5.60617	1.29221e-16	1.61447e-15	UP	YES
Kcnb1	NO	1.45827	5.70685	1.3064e-16	1.63087e-15	UP	YES
Fuom	NO	2.12463	3.59968	1.33811e-16	1.6691e-15	UP	YES
Pcsk9	NO	3.42714	2.5623	1.34214e-16	1.67276e-15	UP	YES
Gm3294	NO	2.19092	3.58755	1.43785e-16	1.79059e-15	UP	YES
Cyp2a5	NO	7.82727	0.947333	1.46628e-16	1.82452e-15	UP	YES
Gm17275	NO	-1.71238	6.73675	1.4694e-16	1.82692e-15	DOWN	YES
Slc48a1	NO	1.42659	6.44425	1.5019e-16	1.86581e-15	UP	YES
Vcan	NO	-1.36029	8.17447	1.51259e-16	1.87757e-15	DOWN	YES
Gm17552	NO	2.84001	2.26636	1.52941e-16	1.89691e-15	UP	YES
0610040J01Rik	NO	3.10939	2.434	1.531e-16	1.89735e-15	UP	YES
Tcfl5	YES	2.1048	3.88835	1.60907e-16	1.99249e-15	UP	YES
Slc2a1	NO	1.42925	5.60828	1.64387e-16	2.03394e-15	UP	YES
Gm37206	NO	-1.54023	5.66458	1.64878e-16	2.03837e-15	DOWN	YES
D030028A08Rik	NO	-2.26199	3.40092	1.7142e-16	2.11754e-15	DOWN	YES
Cecr6	YES	1.46515	5.52443	1.7562e-16	2.16768e-15	UP	YES
Acss2	NO	1.54369	5.13046	1.77297e-16	2.18662e-15	UP	YES
Zfp422	NO	-1.55583	6.27098	1.81401e-16	2.23543e-15	DOWN	YES
Kcnj9	NO	1.83222	4.41122	1.8427e-16	2.26896e-15	UP	YES
Brd3	NO	-1.44685	7.7588	1.85355e-16	2.2805e-15	DOWN	YES
Atp2b3	NO	1.44304	5.54309	1.88051e-16	2.3118e-15	UP	YES
Ankrd12	NO	-1.51404	7.27546	1.97005e-16	2.41994e-15	DOWN	YES
Kcnc4	NO	2.67429	3.16301	1.99014e-16	2.44266e-15	UP	YES
Degs2	NO	-1.4689	6.18247	2.00303e-16	2.45651e-15	DOWN	YES
Ccser1	NO	-1.91302	4.6789	2.01798e-16	2.47287e-15	DOWN	YES
2700049A03Rik	NO	-1.79966	4.71368	2.09691e-16	2.56754e-15	DOWN	YES
1700037H04Rik	NO	1.4255	5.7314	2.12667e-16	2.6019e-15	UP	YES
Vtn	NO	1.7567	4.57881	2.17562e-16	2.65967e-15	UP	YES
Igsf21	NO	1.74226	4.55852	2.21358e-16	2.70392e-15	UP	YES
St3gal1	NO	-2.02379	4.77758	2.26302e-16	2.7621e-15	DOWN	YES
Ogdh	NO	1.32095	8.04869	2.30073e-16	2.8059e-15	UP	YES
St8sia3	NO	1.27751	8.10793	2.36427e-16	2.8811e-15	UP	YES
Syp	NO	1.30324	8.64655	2.39339e-16	2.91427e-15	UP	YES
Fam208b	NO	-1.59046	6.79112	2.40843e-16	2.93026e-15	DOWN	YES
Ptprj	NO	1.40233	5.54614	2.41126e-16	2.93137e-15	UP	YES
Emp2	NO	1.54337	6.00086	2.51989e-16	3.061e-15	UP	YES
Id1	YES	2.05623	3.42352	2.52438e-16	3.06403e-15	UP	YES
Adam12	NO	1.72866	4.24039	2.54584e-16	3.08764e-15	UP	YES
D7Ertd443e	NO	5.81943	1.7299	2.64112e-16	3.20066e-15	UP	YES
Plbd2	NO	1.4177	5.43579	2.768e-16	3.35177e-15	UP	YES
Fam19a2	NO	-1.68094	4.98269	2.82878e-16	3.42267e-15	DOWN	YES
Prr7	NO	1.60515	5.87806	2.84702e-16	3.44202e-15	UP	YES
Col22a1	NO	-3.61591	2.54934	2.85597e-16	3.45012e-15	DOWN	YES
Tab3	NO	-1.50286	5.74084	2.90796e-16	3.51016e-15	DOWN	YES
Limch1	NO	1.37527	6.97562	2.95296e-16	3.56168e-15	UP	YES
Fam76b	NO	-1.55517	5.98819	3.10914e-16	3.74711e-15	DOWN	YES
Rrbp1	NO	1.35496	6.63477	3.24492e-16	3.90766e-15	UP	YES
Ido1	NO	3.31944	3.02596	3.32095e-16	3.99609e-15	UP	YES
Gpr34	NO	2.33479	3.20883	3.3677e-16	4.04916e-15	UP	YES
Smarce1-ps1	NO	-1.71136	4.63769	3.39443e-16	4.0781e-15	DOWN	YES
Epc2	NO	-1.5226	6.46447	3.41092e-16	4.09471e-15	DOWN	YES
Hebp1	NO	2.05271	3.71807	3.48595e-16	4.17823e-15	UP	YES
Il1rap	NO	2.02162	4.05387	3.4848e-16	4.17823e-15	UP	YES
Dnajc9	NO	-1.45423	5.94415	3.57077e-16	4.27656e-15	DOWN	YES
Cd59a	NO	3.20206	1.9515	3.71105e-16	4.4411e-15	UP	YES
Adcy8	NO	3.27476	2.95432	3.77345e-16	4.51224e-15	UP	YES
Tpt1-ps5	NO	-5.92811	1.28241	3.87641e-16	4.63175e-15	DOWN	YES
Col11a2	NO	1.56768	5.72651	3.97783e-16	4.74923e-15	UP	YES
Cbln1	NO	-2.42991	3.35877	4.0188e-16	4.79442e-15	DOWN	YES
Gm12371	NO	-2.21858	3.66934	4.2435e-16	5.05854e-15	DOWN	YES
Gm5239	NO	-4.01977	1.67519	4.26083e-16	5.07525e-15	DOWN	YES
Epyc	NO	5.10587	1.5611	4.31589e-16	5.13685e-15	UP	YES
Fam60a	NO	-2.4694	4.25322	4.36386e-16	5.18991e-15	DOWN	YES
Bach1	YES	-1.76038	5.94055	4.39925e-16	5.22794e-15	DOWN	YES
Mgst3	NO	1.79899	6.06334	4.41467e-16	5.24221e-15	UP	YES
Ttc7b	NO	1.41937	5.98993	4.60397e-16	5.46276e-15	UP	YES
5730559C18Rik	NO	2.18673	3.13828	4.65773e-16	5.52227e-15	UP	YES
Ddah2	NO	-1.46543	6.1335	4.7269e-16	5.59996e-15	DOWN	YES
Plch2	NO	1.50223	5.11355	4.79944e-16	5.68149e-15	UP	YES
Dhrs7	NO	1.83254	3.87388	4.8413e-16	5.72663e-15	UP	YES
Zfp711	NO	-1.56025	5.54003	4.98576e-16	5.89296e-15	DOWN	YES
Gm15328	NO	-2.33527	3.65857	5.23395e-16	6.18155e-15	DOWN	YES
Etv5	YES	1.4501	5.69707	5.296e-16	6.25002e-15	UP	YES
Arhgap22	NO	3.01345	2.22809	5.42208e-16	6.39389e-15	UP	YES
Wdhd1	YES	-1.9311	4.14087	5.55384e-16	6.54422e-15	DOWN	YES
Igsf9	NO	-1.69486	6.60802	5.59116e-16	6.58314e-15	DOWN	YES
H2-DMa	NO	2.04463	3.80231	5.63004e-16	6.62383e-15	UP	YES
Ppp2r5a	NO	1.37952	5.84909	5.9085e-16	6.94611e-15	UP	YES
Slc24a3	NO	1.68871	5.86572	5.99049e-16	7.0371e-15	UP	YES
Gabarapl1	NO	1.35636	7.74354	6.04873e-16	7.10008e-15	UP	YES
Pcx	NO	1.36808	5.6298	6.0549e-16	7.10188e-15	UP	YES
Pik3r5	NO	2.96334	2.51727	6.20656e-16	7.27421e-15	UP	YES
Cdca7	NO	-2.02023	6.10227	6.34046e-16	7.42546e-15	DOWN	YES
Rab3b	NO	1.56764	5.44369	6.39735e-16	7.48636e-15	UP	YES
Notum	NO	2.53348	2.96027	6.42594e-16	7.51409e-15	UP	YES
Rasgrf2	NO	2.66697	4.2225	6.53262e-16	7.63301e-15	UP	YES
Tgfbr3	NO	2.90645	2.14596	6.65159e-16	7.7661e-15	UP	YES
C030048H21Rik	NO	4.12062	2.04175	7.0351e-16	8.20656e-15	UP	YES
Abcd2	NO	1.62592	4.79101	7.03955e-16	8.20656e-15	UP	YES
Bcl6	YES	2.26586	3.11739	7.08464e-16	8.24659e-15	UP	YES
Cfl2	NO	-1.5699	6.94133	7.08441e-16	8.24659e-15	DOWN	YES
Rasgrp2	NO	1.79713	6.92424	7.2578e-16	8.44174e-15	UP	YES
Ska2	NO	-1.66102	5.54656	7.27297e-16	8.45297e-15	DOWN	YES
Txnrd3	NO	-2.23204	3.78514	7.32914e-16	8.5118e-15	DOWN	YES
Erf	YES	1.51217	5.92483	7.40244e-16	8.59042e-15	UP	YES
Tmem240	NO	1.48688	5.31875	7.63175e-16	8.84983e-15	UP	YES
Eif3e	NO	-1.49476	6.77756	7.6843e-16	8.90403e-15	DOWN	YES
1500012F01Rik	NO	-1.70009	4.59988	7.92083e-16	9.17117e-15	DOWN	YES
Cdr1	NO	1.83373	4.27033	8.24163e-16	9.53542e-15	UP	YES
Rpl21	NO	-1.96549	5.7674	8.81794e-16	1.01945e-14	DOWN	YES
C1qtnf5	NO	2.57101	2.71071	8.87188e-16	1.02491e-14	UP	YES
Myo1d	NO	2.20014	3.37603	8.9428e-16	1.03233e-14	UP	YES
Capn7	NO	-1.41964	6.73127	9.17251e-16	1.05805e-14	DOWN	YES
Frmd6	NO	-1.91794	5.72674	9.3403e-16	1.07659e-14	DOWN	YES
Pid1	NO	-1.58399	6.00488	9.482e-16	1.0921e-14	DOWN	YES
Gm43128	NO	5.79129	0.985252	9.73474e-16	1.12037e-14	UP	YES
Srsf1	NO	-1.37753	7.44131	9.86178e-16	1.13414e-14	DOWN	YES
Prkch	NO	1.54121	5.18336	1.0102e-15	1.16089e-14	UP	YES
Ermp1	NO	1.43493	5.4141	1.0421e-15	1.19666e-14	UP	YES
Cxxc4	NO	-1.43111	6.29223	1.06205e-15	1.21866e-14	DOWN	YES
Rala	YES	-1.32663	7.47687	1.08706e-15	1.24642e-14	DOWN	YES
Cebpa	YES	3.50084	2.10476	1.10903e-15	1.27066e-14	UP	YES
Fgd2	NO	2.58021	2.80241	1.13753e-15	1.30234e-14	UP	YES
Atp2a2	NO	1.21871	9.31205	1.15583e-15	1.3223e-14	UP	YES
Msh2	YES	-1.51272	5.6481	1.15781e-15	1.32358e-14	DOWN	YES
6430548M08Rik	NO	1.6787	6.44701	1.19338e-15	1.36323e-14	UP	YES
Prdx6	NO	1.38847	6.52633	1.2039e-15	1.37422e-14	UP	YES
Pbk	NO	-1.97835	4.3075	1.2051e-15	1.37457e-14	DOWN	YES
Atp10b	NO	2.80261	2.71793	1.21554e-15	1.38544e-14	UP	YES
Slc25a33	NO	1.56494	4.52911	1.23501e-15	1.40659e-14	UP	YES
Lcat	NO	3.3124	1.9511	1.24556e-15	1.41755e-14	UP	YES
Creg2	NO	2.63621	4.25036	1.26796e-15	1.44198e-14	UP	YES
1810020O05Rik	NO	2.49545	2.67259	1.29596e-15	1.47272e-14	UP	YES
Ptma	YES	-1.3375	7.36915	1.33753e-15	1.51884e-14	DOWN	YES
RP23-446E21.5	NO	3.02742	1.96977	1.34585e-15	1.52715e-14	UP	YES
Ube2d3	NO	-1.38602	7.66174	1.39572e-15	1.58257e-14	DOWN	YES
Gprin3	NO	1.48924	5.8788	1.43054e-15	1.62085e-14	UP	YES
Kcnk10	NO	-1.95906	4.16396	1.44066e-15	1.63111e-14	DOWN	YES
Tsg101	YES	-1.43054	6.34742	1.44468e-15	1.63446e-14	DOWN	YES
Eno2	NO	1.84767	7.88343	1.44833e-15	1.63738e-14	UP	YES
Rapgef3	NO	1.67262	4.11636	1.47315e-15	1.66422e-14	UP	YES
Ajap1	NO	1.73705	5.21668	1.48315e-15	1.67427e-14	UP	YES
Msantd2	NO	-1.59412	4.9824	1.48744e-15	1.67788e-14	DOWN	YES
Nod1	NO	2.43848	2.72429	1.60936e-15	1.81408e-14	UP	YES
Dock8	NO	2.85739	2.28175	1.71924e-15	1.93651e-14	UP	YES
Me1	NO	1.68112	5.0087	1.75434e-15	1.9746e-14	UP	YES
Rnf2	YES	-1.44728	6.12741	1.77172e-15	1.99269e-14	DOWN	YES
Faxc	NO	-1.3932	7.12752	1.77442e-15	1.99427e-14	DOWN	YES
Xkr6	NO	-1.70049	4.7801	1.81974e-15	2.04371e-14	DOWN	YES
Hnrnpa2b1	YES	-1.28525	9.90352	1.82977e-15	2.05347e-14	DOWN	YES
Marchf7	NO	-1.66377	6.5152	1.84004e-15	2.06348e-14	DOWN	YES
Plekhg1	NO	1.56986	4.88164	1.84693e-15	2.0697e-14	UP	YES
Pdgfa	NO	1.911	4.55078	1.85495e-15	2.07717e-14	UP	YES
Prr36	NO	-1.44015	6.51278	1.86899e-15	2.09136e-14	DOWN	YES
Myadm	NO	1.51468	4.93395	1.91709e-15	2.14362e-14	UP	YES
Arhgap42	NO	-1.52723	5.32247	1.92593e-15	2.15193e-14	DOWN	YES
Tsn	YES	-1.36454	7.33884	1.98359e-15	2.21475e-14	DOWN	YES
Gm26508	NO	1.50465	4.81242	1.99728e-15	2.22841e-14	UP	YES
Eif4a-ps4	NO	-1.2718	9.05593	2.05501e-15	2.29115e-14	DOWN	YES
Lamb1	NO	1.35157	5.81502	2.08859e-15	2.32689e-14	UP	YES
Ppp1r9b	NO	1.27873	8.75355	2.09858e-15	2.33633e-14	UP	YES
Kctd16	NO	2.7184	2.27571	2.11144e-15	2.34894e-14	UP	YES
Sipa1	NO	1.6724	4.94643	2.15056e-15	2.39073e-14	UP	YES
Nol3	NO	-1.41989	6.30648	2.2282e-15	2.47524e-14	DOWN	YES
Naca	YES	-1.38488	7.7296	2.30388e-15	2.55745e-14	DOWN	YES
Wipi1	NO	1.67677	4.42618	2.31787e-15	2.56927e-14	UP	YES
Zfp811	NO	-1.71576	5.43914	2.31683e-15	2.56927e-14	DOWN	YES
Vsig8	NO	5.7281	0.932837	2.36246e-15	2.6168e-14	UP	YES
Psd3	NO	1.25553	7.81792	2.36427e-15	2.61691e-14	UP	YES
Trak2	NO	1.2913	7.38417	2.37042e-15	2.62183e-14	UP	YES
Gm37376	NO	-1.40654	6.10301	2.38256e-15	2.63336e-14	DOWN	YES
Spi1	YES	3.3923	1.70757	2.41586e-15	2.66824e-14	UP	YES
Abhd17a	NO	1.39777	5.89125	2.44193e-15	2.69508e-14	UP	YES
Txnrd1	NO	-1.46163	7.52552	2.50433e-15	2.76197e-14	DOWN	YES
Phtf1os	NO	-1.67839	5.07043	2.50858e-15	2.76466e-14	DOWN	YES
Hr	YES	1.5474	5.18687	2.53078e-15	2.78713e-14	UP	YES
Tmsb10	NO	-1.35139	8.46164	2.58609e-15	2.846e-14	DOWN	YES
Gabbr2	NO	1.32973	6.71962	2.60028e-15	2.85956e-14	UP	YES
Igfbp7	NO	1.60564	4.57259	2.62582e-15	2.88557e-14	UP	YES
Cpq	NO	2.28129	2.89547	2.63887e-15	2.89784e-14	UP	YES
Smc2	YES	-1.91495	5.63053	2.64107e-15	2.89818e-14	DOWN	YES
Nos3	NO	1.92769	3.77781	2.67216e-15	2.9302e-14	UP	YES
Faah	NO	1.89733	4.48921	2.68332e-15	2.94034e-14	UP	YES
Atp13a4	NO	2.75744	2.74474	2.75658e-15	3.01846e-14	UP	YES
Papss2	NO	1.86925	3.77393	2.78639e-15	3.04892e-14	UP	YES
Gm42851	NO	-2.77431	3.50758	2.84371e-15	3.10942e-14	DOWN	YES
Fam43a	NO	1.90461	3.64196	3.01542e-15	3.29482e-14	UP	YES
Ppp2r2c	NO	1.48885	8.50192	3.02503e-15	3.30297e-14	UP	YES
Gm3468	NO	-7.91462	1.18091	3.09926e-15	3.38162e-14	DOWN	YES
Cbs	NO	1.60884	5.32053	3.10601e-15	3.38657e-14	UP	YES
Prune2	NO	2.01719	3.89799	3.24951e-15	3.54052e-14	UP	YES
Gm26775	NO	1.91993	3.479	3.29913e-15	3.59202e-14	UP	YES
Kcnt1	NO	1.3923	7.42246	3.31393e-15	3.60557e-14	UP	YES
Cdc42ep1	NO	1.7863	3.82226	3.41524e-15	3.71316e-14	UP	YES
Atp6ap1l	NO	2.36719	3.76829	3.43503e-15	3.73203e-14	UP	YES
Cox6a1	NO	1.33766	7.31069	3.4705e-15	3.76791e-14	UP	YES
Htr1b	NO	1.89582	5.28239	3.52634e-15	3.82581e-14	UP	YES
Tpbg	NO	1.51254	5.02763	3.70584e-15	4.01772e-14	UP	YES
Tekt5	NO	2.893	2.92495	3.71808e-15	4.02813e-14	UP	YES
Slc9a3r2	NO	1.51591	4.6206	3.72621e-15	4.03409e-14	UP	YES
Pola1	NO	-1.73855	4.74695	3.74078e-15	4.04701e-14	DOWN	YES
Plekhh3	NO	2.27515	2.99339	3.82625e-15	4.13656e-14	UP	YES
Gas5	NO	-1.40459	6.77168	3.89266e-15	4.20539e-14	DOWN	YES
Ppfia4	NO	1.71866	6.46355	3.90711e-15	4.21803e-14	UP	YES
Rbmx	YES	-1.47904	7.92585	3.91874e-15	4.2276e-14	DOWN	YES
Chn1	NO	1.24005	7.72729	3.97598e-15	4.28634e-14	UP	YES
Abca9	NO	2.3106	3.08957	4.01655e-15	4.32704e-14	UP	YES
Flt1	NO	1.46695	5.24759	4.07724e-15	4.38933e-14	UP	YES
Slc9a2	NO	3.03656	2.10991	4.09952e-15	4.40713e-14	UP	YES
Cdhr1	NO	2.77017	3.72196	4.09797e-15	4.40713e-14	UP	YES
Arhgef4	NO	1.39932	6.29904	4.12078e-15	4.42688e-14	UP	YES
Rbfox2	NO	-1.26312	9.53556	4.26643e-15	4.58014e-14	DOWN	YES
Slc25a35	NO	2.8483	2.31752	4.29799e-15	4.61079e-14	UP	YES
Xkr7	NO	-1.86065	3.90437	4.41831e-15	4.73656e-14	DOWN	YES
Arhgap10	NO	2.16346	3.50269	4.62292e-15	4.95244e-14	UP	YES
Dnajb2	NO	1.41034	5.34985	4.81211e-15	5.15151e-14	UP	YES
Cdkn1b	NO	-1.7754	6.45404	4.8447e-15	5.18278e-14	DOWN	YES
Fkbp9	NO	1.46611	5.67985	4.90947e-15	5.24841e-14	UP	YES
Hnrnpdl	YES	-1.29194	8.64617	4.91424e-15	5.24984e-14	DOWN	YES
Matr3	NO	-1.54308	9.27435	5.0005e-15	5.33828e-14	DOWN	YES
Kif5a	NO	1.23205	9.53918	5.05805e-15	5.39596e-14	UP	YES
Gpr3	NO	2.80363	2.68818	5.36118e-15	5.71536e-14	UP	YES
Gm26694	NO	1.43125	5.04563	5.55813e-15	5.92121e-14	UP	YES
Uqcrq	NO	1.42562	6.04138	5.60863e-15	5.97086e-14	UP	YES
Ubl3	NO	1.37034	6.44663	5.61978e-15	5.97857e-14	UP	YES
Ccsap	NO	1.41768	5.07831	5.69766e-15	6.05722e-14	UP	YES
Sdk2	NO	1.46412	4.7808	6.01102e-15	6.38592e-14	UP	YES
Alms1	NO	-1.71491	5.227	6.08112e-15	6.45593e-14	DOWN	YES
Grem2	NO	1.91143	4.2387	6.20559e-15	6.58351e-14	UP	YES
Galnt9	NO	-1.67805	4.79598	6.34401e-15	6.7257e-14	DOWN	YES
Ncoa1	YES	-1.26685	8.32801	6.50283e-15	6.88456e-14	DOWN	YES
Nkain1	NO	-1.44412	5.81314	6.49853e-15	6.88456e-14	DOWN	YES
Tppp3	NO	1.68827	4.15141	6.60159e-15	6.98429e-14	UP	YES
Gabra1	NO	1.84688	5.68688	6.71922e-15	7.10383e-14	UP	YES
Dusp14	NO	2.2254	4.02514	6.8138e-15	7.19886e-14	UP	YES
Slc39a6	NO	-1.46539	6.38076	6.82743e-15	7.20829e-14	DOWN	YES
Gm15721	NO	3.11734	2.10867	7.23565e-15	7.63403e-14	UP	YES
Dhx9	NO	-1.31173	8.44715	7.30126e-15	7.69795e-14	DOWN	YES
Mir22hg	NO	2.02722	3.44097	7.37841e-15	7.77395e-14	UP	YES
Rnaseh2b	NO	-1.70862	4.5992	7.53899e-15	7.93769e-14	DOWN	YES
Slc22a8	NO	1.64333	4.22809	7.79571e-15	8.20235e-14	UP	YES
Zbtb37	NO	-1.47359	6.29394	8.069e-15	8.48407e-14	DOWN	YES
Hdac2	YES	-1.32245	7.85729	8.20701e-15	8.62327e-14	DOWN	YES
Dsg1c	NO	2.70886	2.16371	8.25026e-15	8.66277e-14	UP	YES
A730089K16Rik	NO	-2.48292	2.88232	8.35865e-15	8.77057e-14	DOWN	YES
2610042L04Rik	NO	-3.42698	1.82213	8.59104e-15	9.00825e-14	DOWN	YES
Zmynd19	NO	-1.44045	5.81584	8.72719e-15	9.14476e-14	DOWN	YES
Gm11532	NO	3.127	1.79788	8.73815e-15	9.14999e-14	UP	YES
Gm11766	NO	2.06524	3.12322	8.89346e-15	9.30626e-14	UP	YES
Klf13	YES	1.30893	6.51655	9.01037e-15	9.42217e-14	UP	YES
Pum2	NO	-1.3604	8.05589	9.05411e-15	9.46145e-14	DOWN	YES
Ptp4a1	NO	-1.70015	5.1776	9.13775e-15	9.54235e-14	DOWN	YES
Tdrd3	NO	-1.408	5.86913	9.39431e-15	9.80359e-14	DOWN	YES
Ppap2b	NO	1.27147	7.40115	9.59698e-15	1.00083e-13	UP	YES
Scg2	NO	1.55783	6.9894	9.67895e-15	1.00869e-13	UP	YES
Prnp	NO	1.22886	7.76796	9.68964e-15	1.00912e-13	UP	YES
Ltbp4	NO	1.62384	4.731	9.76859e-15	1.01665e-13	UP	YES
Dact3	NO	1.3079	6.01969	9.79626e-15	1.01884e-13	UP	YES
Pitpnm1	NO	1.25884	7.02069	9.86337e-15	1.02512e-13	UP	YES
Mzt1	NO	-1.42851	6.68302	1.04064e-14	1.08083e-13	DOWN	YES
Lrrc73	NO	1.60594	5.01587	1.06185e-14	1.10211e-13	UP	YES
Gaa	NO	1.40647	6.71814	1.08063e-14	1.12085e-13	UP	YES
Sh3pxd2b	NO	-1.3638	6.78698	1.08484e-14	1.12445e-13	DOWN	YES
Rnf138	YES	-1.65675	5.41127	1.09138e-14	1.13046e-13	DOWN	YES
Gde1	NO	1.30232	6.90596	1.11586e-14	1.15504e-13	UP	YES
Ctsl	NO	1.26876	6.23695	1.12356e-14	1.16223e-13	UP	YES
Cyp27a1	NO	7.58283	0.742225	1.12779e-14	1.16503e-13	UP	YES
Tst	NO	1.65725	4.35405	1.12755e-14	1.16503e-13	UP	YES
Tmem158	NO	1.65107	6.83041	1.13623e-14	1.17295e-13	UP	YES
Psd	NO	1.36425	8.66004	1.14256e-14	1.1787e-13	UP	YES
Sirt3	YES	1.63136	4.46876	1.15109e-14	1.1867e-13	UP	YES
Cxcl14	NO	2.02362	7.23108	1.19782e-14	1.23405e-13	UP	YES
Endod1	NO	1.75752	5.34309	1.20385e-14	1.23942e-13	UP	YES
Epha3	NO	-2.10478	4.44333	1.20713e-14	1.24197e-13	DOWN	YES
Gm26778	NO	1.50671	6.11068	1.2373e-14	1.27209e-13	UP	YES
Rbm6-ps1	NO	-2.60088	2.74593	1.23807e-14	1.27209e-13	DOWN	YES
Snrpe	NO	-1.63281	5.04743	1.23984e-14	1.27305e-13	DOWN	YES
Kcnj16	NO	2.62439	2.88874	1.2672e-14	1.30028e-13	UP	YES
Col9a3	NO	1.67582	6.62393	1.27781e-14	1.31029e-13	UP	YES
Kdr	NO	1.35869	5.49147	1.28284e-14	1.31457e-13	UP	YES
Rpl38	NO	-1.48439	5.90237	1.28763e-14	1.31859e-13	DOWN	YES
Ubxn7	NO	-1.48458	6.90223	1.29228e-14	1.32247e-13	DOWN	YES
Ctsa	NO	1.27833	6.0652	1.29865e-14	1.3281e-13	UP	YES
Ankrd35	NO	3.08762	1.85351	1.30047e-14	1.32908e-13	UP	YES
Nlgn1	NO	1.71806	5.29816	1.30581e-14	1.33365e-13	UP	YES
Nell1	NO	2.15616	3.85815	1.35134e-14	1.37923e-13	UP	YES
Gas6	NO	1.54175	6.2475	1.36219e-14	1.38938e-13	UP	YES
Coro7	NO	1.41245	6.4011	1.36483e-14	1.39115e-13	UP	YES
Ppp2r3a	NO	-1.41583	6.66687	1.37344e-14	1.399e-13	DOWN	YES
Ecel1	NO	1.90929	5.1009	1.38202e-14	1.40679e-13	UP	YES
4932441J04Rik	NO	1.75428	4.34003	1.41098e-14	1.43533e-13	UP	YES
Gm17638	NO	-2.61575	3.14325	1.43442e-14	1.4582e-13	DOWN	YES
C77370	NO	-1.37489	6.64674	1.44298e-14	1.46593e-13	DOWN	YES
Nono	YES	-1.276	8.41213	1.48723e-14	1.50988e-13	DOWN	YES
Syt11	NO	1.16854	8.77159	1.50818e-14	1.53013e-13	UP	YES
Gm2000	NO	-1.36631	6.88939	1.5247e-14	1.54587e-13	DOWN	YES
1110008P14Rik	NO	1.40546	4.89389	1.57241e-14	1.59319e-13	UP	YES
Miat	NO	-1.24966	9.83671	1.59807e-14	1.61812e-13	DOWN	YES
Heyl	YES	1.91231	3.36773	1.61071e-14	1.62985e-13	UP	YES
Klhdc7a	NO	3.30575	1.9283	1.62602e-14	1.64426e-13	UP	YES
Rwdd2a	NO	2.18872	3.00692	1.63979e-14	1.65708e-13	UP	YES
Rpl22	NO	-1.29905	7.61116	1.66902e-14	1.68551e-13	DOWN	YES
Slc1a1	NO	1.47534	6.38429	1.68635e-14	1.70189e-13	UP	YES
Slc7a14	NO	1.3332	6.51329	1.74726e-14	1.76221e-13	UP	YES
Kidins220	NO	-1.22584	9.52207	1.78919e-14	1.8033e-13	DOWN	YES
Dynlt1a	NO	-1.93852	3.94345	1.7928e-14	1.80576e-13	DOWN	YES
Asb18	NO	2.86403	2.10811	1.80937e-14	1.82125e-13	UP	YES
Gucy1b2	NO	-3.58516	1.81805	1.81099e-14	1.82169e-13	DOWN	YES
Gpr85	NO	-1.41057	6.55297	1.82573e-14	1.83531e-13	DOWN	YES
Myef2	YES	-1.32895	7.32821	1.8597e-14	1.86823e-13	DOWN	YES
Podxl2	NO	-1.57624	7.6891	1.86556e-14	1.87289e-13	DOWN	YES
Extl2	NO	1.45693	5.28761	1.92739e-14	1.93369e-13	UP	YES
Garem	NO	1.50556	4.85151	1.95233e-14	1.95743e-13	UP	YES
Jph3	NO	1.36613	7.14969	1.95414e-14	1.95798e-13	UP	YES
Epb41l3	NO	1.23261	6.82847	1.97763e-14	1.98021e-13	UP	YES
Asb2	YES	2.55758	3.56245	2.02435e-14	2.02568e-13	UP	YES
Phka1	NO	1.51846	4.524	2.04803e-14	2.04803e-13	UP	YES
Tshz2	YES	-1.64714	5.0636	2.10481e-14	2.10344e-13	DOWN	YES
Nop58	NO	-1.40011	6.50733	2.15896e-14	2.15614e-13	DOWN	YES
Lefty2	NO	-4.14933	1.55769	2.28825e-14	2.28378e-13	DOWN	YES
Lppr3	NO	-1.30337	7.58127	2.31018e-14	2.30417e-13	DOWN	YES
Tyrobp	NO	2.41645	2.50779	2.31667e-14	2.30914e-13	UP	YES
Got1	NO	1.42362	6.56701	2.37682e-14	2.36756e-13	UP	YES
Dusp6	NO	1.34444	5.55661	2.38375e-14	2.37292e-13	UP	YES
Vsig2	NO	2.92431	2.39332	2.40382e-14	2.39134e-13	UP	YES
Myh9	NO	1.23881	6.99042	2.42762e-14	2.41345e-13	UP	YES
Plekhb2	NO	1.28632	6.88352	2.44503e-14	2.42919e-13	UP	YES
Zbtb7b	YES	2.52683	2.82688	2.44974e-14	2.43229e-13	UP	YES
BC085271	NO	-4.24213	1.63221	2.49311e-14	2.47375e-13	DOWN	YES
Gm26541	NO	-1.52858	4.58276	2.65988e-14	2.63751e-13	DOWN	YES
Gmpr	NO	1.82284	5.12195	2.67327e-14	2.64908e-13	UP	YES
Cited4	YES	2.84552	2.59864	2.6914e-14	2.66532e-13	UP	YES
Tubb3	NO	-1.31398	10.0194	2.72023e-14	2.69213e-13	DOWN	YES
Zkscan16	NO	1.88578	4.15498	2.75294e-14	2.72274e-13	UP	YES
Itgal	NO	1.94097	3.33983	2.75584e-14	2.72386e-13	UP	YES
Abhd8	NO	1.35252	6.64281	2.80738e-14	2.77301e-13	UP	YES
Klhl21	NO	1.96886	3.20481	2.82388e-14	2.78751e-13	UP	YES
Maob	NO	2.14907	3.08478	2.86843e-14	2.82967e-13	UP	YES
AK010878	NO	-2.05283	3.33037	2.90716e-14	2.86603e-13	DOWN	YES
Csrnp3	YES	-1.31396	8.33396	2.9353e-14	2.89191e-13	DOWN	YES
Unc5a	NO	1.77697	4.37414	2.97552e-14	2.92966e-13	UP	YES
Gpx3	NO	2.49041	2.8738	3.0042e-14	2.956e-13	UP	YES
Zfp606	YES	-1.67427	5.1487	3.03384e-14	2.98324e-13	DOWN	YES
Smarcad1	YES	-1.48455	6.37439	3.20905e-14	3.15351e-13	DOWN	YES
Ldhb	NO	1.19687	7.63376	3.3184e-14	3.25743e-13	UP	YES
Tpm3	NO	-1.45388	6.52204	3.31906e-14	3.25743e-13	DOWN	YES
Homer1	NO	1.29501	6.37955	3.39537e-14	3.3302e-13	UP	YES
Zfp90	YES	-1.44013	5.40728	3.4109e-14	3.34329e-13	DOWN	YES
Fth1	NO	1.27426	9.05344	3.46605e-14	3.39302e-13	UP	YES
Gm2237	NO	-4.58468	1.30883	3.46526e-14	3.39302e-13	DOWN	YES
Psd2	NO	-1.26759	6.96058	3.47324e-14	3.39788e-13	DOWN	YES
Nt5e	NO	2.20923	3.14165	3.48625e-14	3.40843e-13	UP	YES
Fut9	NO	-1.47593	7.16979	3.50808e-14	3.42759e-13	DOWN	YES
Tceal5	NO	1.71459	5.71168	3.52591e-14	3.44281e-13	UP	YES
Bcl9	NO	-1.39994	7.01844	3.65876e-14	3.57026e-13	DOWN	YES
Purb	YES	1.16334	8.40817	3.69469e-14	3.60303e-13	UP	YES
Tpt1-ps3	NO	-1.22999	9.53909	3.7103e-14	3.61366e-13	DOWN	YES
Gm26883	NO	-1.49528	5.24911	3.70969e-14	3.61366e-13	DOWN	YES
Asxl3	YES	-1.45606	5.26774	3.75109e-14	3.65106e-13	DOWN	YES
Adgre1	NO	2.31548	2.57206	3.77686e-14	3.67381e-13	UP	YES
Cspp1	NO	-1.38468	6.4846	3.96688e-14	3.8562e-13	DOWN	YES
Hap1	NO	1.753	6.17875	4.0314e-14	3.91644e-13	UP	YES
Akap5	NO	1.34935	6.77556	4.03958e-14	3.92189e-13	UP	YES
Ina	NO	-1.22599	8.17368	4.04213e-14	3.92189e-13	DOWN	YES
Pnp	NO	1.8268	3.8473	4.05822e-14	3.93501e-13	UP	YES
Fam81a	NO	1.60382	5.31012	4.08291e-14	3.95645e-13	UP	YES
Syt13	NO	2.16475	4.90191	4.13005e-14	3.9996e-13	UP	YES
Rps4x	NO	-1.24194	8.47407	4.23258e-14	4.09631e-13	DOWN	YES
Ctsb	NO	1.25585	8.00539	4.24592e-14	4.10663e-13	UP	YES
Ky	NO	2.04992	3.8085	4.27954e-14	4.13653e-13	UP	YES
Nipsnap3b	NO	-1.52163	4.84061	4.29421e-14	4.14809e-13	DOWN	YES
Entpd3	NO	2.04696	4.90089	4.3755e-14	4.22395e-13	UP	YES
St3gal5	NO	1.50441	5.34155	4.40723e-14	4.25191e-13	UP	YES
Plcb1	NO	1.40078	7.27319	4.41691e-14	4.25857e-13	UP	YES
Pla2g16	NO	1.90828	3.58451	4.49514e-14	4.33127e-13	UP	YES
Prpf39	NO	-1.26567	6.98008	4.5286e-14	4.36077e-13	DOWN	YES
Chst11	NO	1.36253	6.11355	4.6679e-14	4.49208e-13	UP	YES
Ryr2	NO	1.38814	5.84296	4.68622e-14	4.50688e-13	UP	YES
Per1	YES	1.41936	6.27765	4.81834e-14	4.63104e-13	UP	YES
Chaf1b	NO	-2.00474	3.46652	5.04755e-14	4.8483e-13	DOWN	YES
Stat6	YES	2.3131	2.94328	5.09605e-14	4.89182e-13	UP	YES
Eif4a1	NO	-1.25797	7.34001	5.13154e-14	4.92281e-13	DOWN	YES
Pbx1	YES	-1.26498	8.36335	5.14805e-14	4.93556e-13	DOWN	YES
C330006A16Rik	NO	1.3237	5.41374	5.20527e-14	4.9873e-13	UP	YES
Hcls1	YES	2.66076	2.07306	5.26684e-14	5.04314e-13	UP	YES
Gm43279	NO	-4.18302	2.22663	5.3035e-14	5.07508e-13	DOWN	YES
Lyl1	YES	3.54918	1.43844	5.31058e-14	5.07868e-13	UP	YES
Ankrd34a	NO	1.46299	4.67279	5.45787e-14	5.21628e-13	UP	YES
Fzd10	NO	4.20593	1.40702	5.57292e-14	5.31961e-13	UP	YES
1700003E16Rik	NO	1.9569	3.39263	5.57243e-14	5.31961e-13	UP	YES
Slc16a6	NO	1.96952	5.00775	5.62542e-14	5.36638e-13	UP	YES
Susd1	NO	1.89229	3.60447	5.63174e-14	5.36907e-13	UP	YES
Atg9a	NO	1.3217	6.5917	5.69195e-14	5.42309e-13	UP	YES
Jam2	NO	1.283	5.84973	5.77987e-14	5.50344e-13	UP	YES
Lrch2	NO	-1.46125	6.2977	5.8489e-14	5.56571e-13	DOWN	YES
Inpp5a	NO	1.38216	5.46852	5.8727e-14	5.58489e-13	UP	YES
2010107G23Rik	NO	-1.47858	5.12701	5.89149e-14	5.59928e-13	DOWN	YES
Slc12a4	NO	1.36725	4.98918	6.016e-14	5.71408e-13	UP	YES
Srrm4	NO	-1.40003	6.37744	6.03213e-14	5.72586e-13	DOWN	YES
Amd-ps3	NO	2.29654	2.68061	6.06336e-14	5.75194e-13	UP	YES
4833420G17Rik	NO	-1.29748	6.08392	6.26056e-14	5.93533e-13	DOWN	YES
Rsbn1	NO	-1.48827	6.10136	6.3298e-14	5.99727e-13	DOWN	YES
Gm10083	NO	3.43146	1.62422	6.36456e-14	6.02648e-13	UP	YES
Fcgrt	NO	2.39122	2.41987	6.52223e-14	6.17196e-13	UP	YES
Tmem255b	NO	4.34498	1.2502	6.52748e-14	6.17277e-13	UP	YES
Anxa11	NO	3.22321	1.87862	6.53114e-14	6.17277e-13	UP	YES
Caskin2	NO	1.51199	5.46203	6.53923e-14	6.17661e-13	UP	YES
Dkk3	NO	1.37739	5.74996	6.6286e-14	6.25717e-13	UP	YES
Acad11	NO	1.64786	4.00246	6.67705e-14	6.29903e-13	UP	YES
Fcrls	NO	2.03214	3.22826	6.7357e-14	6.35045e-13	UP	YES
Kif21b	NO	-1.6504	8.96281	7.01434e-14	6.60908e-13	DOWN	YES
Fam222a	NO	1.5233	4.92596	7.34538e-14	6.91675e-13	UP	YES
Cetn3	NO	-1.34714	6.35561	7.36222e-14	6.92835e-13	DOWN	YES
Mad2l2	NO	-1.53228	4.77613	7.40294e-14	6.96239e-13	DOWN	YES
Ppard	YES	1.61407	4.13206	7.456e-14	7.008e-13	UP	YES
Lhfpl2	NO	1.66191	4.42592	7.55069e-14	7.09265e-13	UP	YES
Gjc1	NO	-1.46067	5.03337	7.5928e-14	7.12784e-13	DOWN	YES
Elfn1	NO	1.92242	4.34869	7.79752e-14	7.31554e-13	UP	YES
Tgm2	NO	2.38884	2.72839	7.82262e-14	7.3346e-13	UP	YES
Per2	YES	1.43524	5.02878	7.92895e-14	7.42975e-13	UP	YES
Dnah6	NO	2.18429	5.01956	8.02183e-14	7.5122e-13	UP	YES
Jade3	NO	-1.37369	5.33633	8.10468e-14	7.58515e-13	DOWN	YES
Atad5	YES	-1.73067	5.06648	8.19246e-14	7.66262e-13	DOWN	YES
Gls2	YES	2.88315	2.57103	8.22805e-14	7.69122e-13	UP	YES
Ly86	NO	2.38766	2.52465	8.28068e-14	7.7357e-13	UP	YES
Zfp385b	NO	1.55788	4.42915	8.42453e-14	7.86529e-13	UP	YES
Gng13	NO	3.43324	1.48813	8.45474e-14	7.88869e-13	UP	YES
Arl5c	NO	2.18193	2.95495	8.48757e-14	7.9145e-13	UP	YES
D630023F18Rik	NO	3.74633	1.42277	8.54351e-14	7.96183e-13	UP	YES
Adam15	NO	1.44388	5.58965	8.60654e-14	8.01569e-13	UP	YES
Tmbim6	NO	1.171	7.70945	8.72373e-14	8.1199e-13	UP	YES
Gm10010	NO	3.0873	1.76977	9.02265e-14	8.39304e-13	UP	YES
Stx4a	NO	1.40604	4.74489	9.10056e-14	8.46038e-13	UP	YES
Lxn	NO	1.32783	5.08507	9.11716e-14	8.47067e-13	UP	YES
L3mbtl3	YES	-1.35794	5.95232	9.14217e-14	8.48876e-13	DOWN	YES
Gpr101	NO	3.39547	2.69308	9.19862e-14	8.53601e-13	UP	YES
Nxph4	NO	4.24503	1.43591	9.58425e-14	8.88848e-13	UP	YES
Zmym5	YES	-1.44822	6.24253	9.72283e-14	9.01155e-13	DOWN	YES
Insm1	YES	-1.73266	5.3508	9.79775e-14	9.07549e-13	DOWN	YES
5730409E04Rik	NO	1.37013	4.96756	1.01173e-13	9.36586e-13	UP	YES
AI504432	NO	-1.6938	5.95239	1.01377e-13	9.37903e-13	DOWN	YES
Galnt18	NO	1.6092	4.95835	1.03292e-13	9.55043e-13	UP	YES
Cct2	NO	-1.20506	8.18835	1.03646e-13	9.5774e-13	DOWN	YES
Gm26840	NO	1.88895	3.30657	1.06287e-13	9.81551e-13	UP	YES
Abhd12	NO	1.25885	6.83736	1.06653e-13	9.84345e-13	UP	YES
Arpp21	NO	1.48218	9.27997	1.07456e-13	9.91153e-13	UP	YES
Ppp1r14a	NO	3.3008	1.63637	1.09057e-13	1.00532e-12	UP	YES
Shc3	NO	1.5352	5.15428	1.09131e-13	1.0054e-12	UP	YES
Fam118b	NO	-1.49991	4.77965	1.10634e-13	1.01863e-12	DOWN	YES
Gm8113	NO	-6.00324	1.33931	1.10894e-13	1.02041e-12	DOWN	YES
Smc4	YES	-1.68296	5.73457	1.11651e-13	1.02676e-12	DOWN	YES
Rbp4	NO	4.05235	1.28103	1.12128e-13	1.03053e-12	UP	YES
Paxbp1	YES	-1.32716	7.32838	1.12463e-13	1.03298e-12	DOWN	YES
Phf14	NO	-1.36694	7.27756	1.13394e-13	1.04092e-12	DOWN	YES
Gm10406	NO	-8.14964	1.3959	1.13944e-13	1.04534e-12	DOWN	YES
Adgra3	NO	-1.36913	5.89018	1.14874e-13	1.05324e-12	DOWN	YES
AI849053	NO	1.73092	4.03597	1.15552e-13	1.05819e-12	UP	YES
Ilf2	YES	-1.29083	7.40331	1.15518e-13	1.05819e-12	DOWN	YES
Cabp7	NO	2.54611	2.4847	1.16047e-13	1.06209e-12	UP	YES
Kndc1	NO	1.76025	6.92017	1.1999e-13	1.09752e-12	UP	YES
Fam73b	NO	1.5689	5.5269	1.21494e-13	1.11062e-12	UP	YES
Zfp512	NO	-1.31035	6.44782	1.23174e-13	1.1253e-12	DOWN	YES
Cyp2s1	NO	2.87944	3.2111	1.24554e-13	1.13723e-12	UP	YES
Asah2	NO	2.5901	2.22377	1.26108e-13	1.15074e-12	UP	YES
Scarf2	NO	2.60272	2.71218	1.27915e-13	1.16653e-12	UP	YES
Arhgdib	NO	1.72037	4.85352	1.28953e-13	1.1753e-12	UP	YES
Agpat3	NO	1.18709	7.96927	1.30039e-13	1.18449e-12	UP	YES
Rasa1	NO	-1.44645	6.74804	1.33976e-13	1.21963e-12	DOWN	YES
Cd93	NO	1.64377	4.9875	1.37784e-13	1.25355e-12	UP	YES
D030047H15Rik	NO	2.0814	3.1467	1.43278e-13	1.30276e-12	UP	YES
Tmem212	NO	4.14436	1.08522	1.45828e-13	1.32516e-12	UP	YES
Metap1d	NO	-1.80011	4.46578	1.46083e-13	1.32669e-12	DOWN	YES
Spock2	NO	1.14225	9.35746	1.46344e-13	1.32827e-12	UP	YES
2700081O15Rik	NO	-1.3212	6.59841	1.4646e-13	1.32854e-12	DOWN	YES
Kcna5	NO	2.12015	3.19451	1.47142e-13	1.33394e-12	UP	YES
Cyp2j6	NO	1.53318	4.30405	1.52357e-13	1.3804e-12	UP	YES
Afap1	NO	-1.27849	6.80711	1.53149e-13	1.38675e-12	DOWN	YES
Rbm4b	NO	-1.33863	6.79427	1.61551e-13	1.46197e-12	DOWN	YES
Col16a1	NO	1.45286	4.61697	1.63618e-13	1.4798e-12	UP	YES
Tdrp	NO	1.84144	3.37032	1.69759e-13	1.53443e-12	UP	YES
Npm1	YES	-1.33387	8.07501	1.70078e-13	1.53642e-12	DOWN	YES
Dnajb6	NO	-1.35276	5.65263	1.71078e-13	1.54454e-12	DOWN	YES
Abca2	NO	1.15188	7.99938	1.74636e-13	1.57573e-12	UP	YES
Vav1	NO	2.9607	2.05783	1.76054e-13	1.58759e-12	UP	YES
Vav3	NO	-2.05004	3.3064	1.77532e-13	1.59998e-12	DOWN	YES
Cox5b	NO	1.40797	6.042	1.80398e-13	1.62485e-12	UP	YES
Xlr3b	NO	-2.14384	2.9453	1.80669e-13	1.62634e-12	DOWN	YES
Rps26	NO	-1.26165	6.90967	1.84969e-13	1.66407e-12	DOWN	YES
Soga3	NO	-1.37799	7.38517	1.85384e-13	1.66683e-12	DOWN	YES
Mplkip	NO	-1.63246	4.14927	1.8608e-13	1.6721e-12	DOWN	YES
Epha7	NO	-1.24931	7.00991	1.88781e-13	1.69538e-12	DOWN	YES
Rps7	NO	-1.38405	6.85213	1.8919e-13	1.69806e-12	DOWN	YES
Klhl14	NO	3.007	2.14669	1.8998e-13	1.70415e-12	UP	YES
Ngef	NO	1.43428	8.63958	1.91137e-13	1.71353e-12	UP	YES
Rfx7	NO	-1.42504	7.50471	1.92786e-13	1.7273e-12	DOWN	YES
Apcdd1	NO	1.25784	6.08392	1.95662e-13	1.75204e-12	UP	YES
Siah1a	NO	-1.46823	5.41418	1.96618e-13	1.75957e-12	DOWN	YES
Gmip	NO	-1.45456	5.20136	1.99435e-13	1.78375e-12	DOWN	YES
Kcnv1	NO	1.52212	4.55899	2.00691e-13	1.79393e-12	UP	YES
Rps4x-ps	NO	-2.34833	2.76748	2.0287e-13	1.81235e-12	DOWN	YES
G2e3	NO	-1.79474	5.70448	2.05829e-13	1.83772e-12	DOWN	YES
Prickle2	NO	1.36032	6.8125	2.07003e-13	1.84712e-12	UP	YES
Tert	YES	-2.37879	3.02442	2.10207e-13	1.87462e-12	DOWN	YES
Zfp292	YES	-1.48233	7.12217	2.14886e-13	1.91524e-12	DOWN	YES
Loxl1	NO	2.27058	3.01741	2.16402e-13	1.92651e-12	UP	YES
Eif4g2	NO	-1.17897	10.5105	2.16302e-13	1.92651e-12	DOWN	YES
Cacng8	NO	1.30348	5.1651	2.16857e-13	1.92944e-12	UP	YES
Ninj1	NO	2.2469	3.19731	2.18774e-13	1.94536e-12	UP	YES
Axl	NO	1.47083	5.4088	2.21588e-13	1.96924e-12	UP	YES
Slc35d3	NO	1.50938	5.50409	2.21773e-13	1.96974e-12	UP	YES
Fam101b	NO	1.53941	4.3779	2.22205e-13	1.97244e-12	UP	YES
Mycn	YES	-1.53391	5.60904	2.25484e-13	2.00038e-12	DOWN	YES
Dennd4a	NO	1.21831	6.05223	2.26295e-13	2.00642e-12	UP	YES
Ccdc88b	NO	3.05941	1.75218	2.28149e-13	2.02169e-12	UP	YES
Qser1	NO	-1.57468	6.37192	2.34127e-13	2.07346e-12	DOWN	YES
Vangl2	NO	-1.6259	6.0089	2.40062e-13	2.12479e-12	DOWN	YES
Rpl35a	NO	-2.25615	4.37126	2.45909e-13	2.17529e-12	DOWN	YES
Fn1	NO	1.37246	6.47434	2.46206e-13	2.17666e-12	UP	YES
Myh7b	NO	2.96878	1.91628	2.46477e-13	2.17685e-12	UP	YES
Ssh2	NO	-1.34381	6.85131	2.46653e-13	2.17685e-12	DOWN	YES
Slc4a7	NO	-1.40126	6.38051	2.46532e-13	2.17685e-12	DOWN	YES
Serinc3	NO	1.14281	7.54621	2.47797e-13	2.18569e-12	UP	YES
Smad9	YES	3.6954	1.82217	2.56606e-13	2.26209e-12	UP	YES
Rbpj	YES	-1.48221	5.73028	2.60937e-13	2.29894e-12	DOWN	YES
Gipr	NO	-1.77451	4.37908	2.65636e-13	2.339e-12	DOWN	YES
Itgb7	NO	5.49802	0.74427	2.68205e-13	2.36027e-12	UP	YES
1600029O15Rik	NO	-3.38762	2.03512	2.71247e-13	2.38567e-12	DOWN	YES
Gm2897	NO	-3.00815	3.03545	2.71975e-13	2.3907e-12	DOWN	YES
Tmem181c-ps	NO	3.60697	1.74097	2.75024e-13	2.41611e-12	UP	YES
Fbxl15	NO	1.65795	3.95725	2.81753e-13	2.47381e-12	UP	YES
D130043K22Rik	NO	1.35416	4.81898	2.86815e-13	2.51681e-12	UP	YES
Tmem63c	NO	1.41628	5.0008	2.88548e-13	2.53057e-12	UP	YES
Capn1	NO	2.01168	3.02737	2.93042e-13	2.56852e-12	UP	YES
Ahsa2	NO	-1.47479	6.47158	2.9353e-13	2.57132e-12	DOWN	YES
Dbf4	NO	-1.98698	3.99537	2.9384e-13	2.57257e-12	DOWN	YES
Ibtk	NO	-1.40546	6.15448	2.96961e-13	2.59841e-12	DOWN	YES
Gm13610	NO	-1.3187	6.30974	3.01074e-13	2.6329e-12	DOWN	YES
Sptbn1	NO	1.10831	10.1597	3.0243e-13	2.64325e-12	UP	YES
Gm14703	NO	1.22104	7.32488	3.12941e-13	2.73356e-12	UP	YES
Prkra	NO	-1.53796	5.07859	3.13364e-13	2.73569e-12	DOWN	YES
Gfod1	NO	1.27289	5.49992	3.15228e-13	2.75039e-12	UP	YES
Eml6	NO	1.63858	5.26909	3.2133e-13	2.80204e-12	UP	YES
Fkbp2	NO	1.4398	5.03788	3.23498e-13	2.81935e-12	UP	YES
Arhgef3	NO	1.60132	5.51673	3.34395e-13	2.91265e-12	UP	YES
Kcnk6	NO	2.79222	1.93233	3.44766e-13	3.00128e-12	UP	YES
Egfl7	NO	1.56878	4.05315	3.45346e-13	3.00463e-12	UP	YES
Znhit2	NO	1.47242	4.19262	3.52318e-13	3.06354e-12	UP	YES
Vbp1	NO	-1.37394	6.41862	3.55011e-13	3.08521e-12	DOWN	YES
Cd53	NO	2.69844	2.25571	3.76183e-13	3.26736e-12	UP	YES
Flrt3	NO	-1.40107	6.28704	3.77644e-13	3.27819e-12	DOWN	YES
Cops7a	NO	1.29026	5.82735	3.83089e-13	3.32294e-12	UP	YES
Scaper	NO	-1.33512	6.55547	3.83233e-13	3.32294e-12	DOWN	YES
Map3k19	NO	2.05363	3.11229	3.91473e-13	3.39247e-12	UP	YES
Rnf38	YES	-1.47497	6.91888	3.93007e-13	3.40384e-12	DOWN	YES
Stard10	NO	1.82582	4.44106	4.00409e-13	3.46536e-12	UP	YES
Grip2	NO	-1.2803	6.10558	4.00562e-13	3.46536e-12	DOWN	YES
Gm16229	NO	1.87558	3.71581	4.15529e-13	3.59281e-12	UP	YES
Apaf1	NO	-1.57136	5.7832	4.30234e-13	3.71786e-12	DOWN	YES
Nup205	NO	-1.21941	6.88072	4.32186e-13	3.73262e-12	DOWN	YES
Il6st	NO	1.36963	6.10836	4.36069e-13	3.76405e-12	UP	YES
Ncapg	NO	-1.77165	4.45669	4.40342e-13	3.79878e-12	DOWN	YES
Eri1	NO	-1.40137	5.04994	4.4181e-13	3.80931e-12	DOWN	YES
Hadh	NO	1.44778	4.38655	4.48189e-13	3.86213e-12	UP	YES
Pcna-ps2	NO	-1.35889	5.39342	4.52409e-13	3.89631e-12	DOWN	YES
Arpc5	NO	-1.87115	7.48795	4.60462e-13	3.96344e-12	DOWN	YES
Slc38a2	NO	-1.6011	7.74946	4.66458e-13	4.01279e-12	DOWN	YES
Chgb	YES	1.39134	6.83305	4.71381e-13	4.05288e-12	UP	YES
Rnf112	NO	1.22936	7.21375	4.74109e-13	4.07405e-12	UP	YES
Klf2	YES	2.43652	2.49517	4.86421e-13	4.17749e-12	UP	YES
Agpat1	NO	1.20819	6.65137	4.86915e-13	4.1794e-12	UP	YES
Chil1	NO	2.38661	2.49986	4.87355e-13	4.18083e-12	UP	YES
Gm14169	NO	3.09552	1.68072	4.8928e-13	4.195e-12	UP	YES
Tfap4	YES	-2.11368	3.00391	4.93071e-13	4.22514e-12	DOWN	YES
Tox3	YES	-1.70608	5.37036	4.94926e-13	4.23866e-12	DOWN	YES
Rnf207	NO	2.25053	2.75261	5.05575e-13	4.32745e-12	UP	YES
Cbx4	YES	1.28023	6.37213	5.0653e-13	4.33321e-12	UP	YES
Atp5l2-ps	NO	-2.07942	3.33217	5.41672e-13	4.63125e-12	DOWN	YES
Luc7l3	NO	-1.2066	7.94718	5.42059e-13	4.63198e-12	DOWN	YES
Fxyd5	NO	1.73992	3.75188	5.46953e-13	4.67119e-12	UP	YES
Marcks	NO	-1.22097	9.59082	5.54546e-13	4.7334e-12	DOWN	YES
Hapln4	NO	3.23167	2.26302	5.64298e-13	4.81396e-12	UP	YES
Cyp4f14	NO	3.45744	1.51158	5.65812e-13	4.82419e-12	UP	YES
Bcl7c	NO	-1.38611	5.24682	5.66323e-13	4.82587e-12	DOWN	YES
Cfap54	NO	1.41315	4.39317	5.76508e-13	4.90993e-12	UP	YES
Rpl7	YES	-1.17643	8.66317	6.06816e-13	5.16518e-12	DOWN	YES
Apold1	NO	1.89964	3.12506	6.15764e-13	5.23843e-12	UP	YES
Stxbp5l	NO	1.54133	4.23461	6.2201e-13	5.28571e-12	UP	YES
Zbtb6	YES	-1.37116	5.38342	6.2185e-13	5.28571e-12	DOWN	YES
Ostf1	YES	1.80595	3.49557	6.33002e-13	5.37613e-12	UP	YES
Rundc1	NO	1.20337	5.97138	6.34189e-13	5.38323e-12	UP	YES
Slc35c1	NO	1.65868	4.22903	6.37418e-13	5.40765e-12	UP	YES
Dnm1	NO	1.13055	8.17418	6.4483e-13	5.4675e-12	UP	YES
Dhx15	NO	-1.24553	7.81691	6.61732e-13	5.60771e-12	DOWN	YES
Gm16586	NO	-1.49892	6.64948	6.78777e-13	5.74898e-12	DOWN	YES
D10Jhu81e	NO	1.25179	5.43915	7.03031e-13	5.95111e-12	UP	YES
Plvap	NO	2.91102	2.58736	7.21043e-13	6.10022e-12	UP	YES
Swap70	YES	1.53028	4.28031	7.28508e-13	6.15997e-12	UP	YES
Brinp3	NO	2.40166	4.17798	7.28947e-13	6.16029e-12	UP	YES
Gjb2	NO	7.34754	0.548367	7.48991e-13	6.32619e-12	UP	YES
Arhgap26	NO	1.44052	5.00478	7.54877e-13	6.37239e-12	UP	YES
Sox12	YES	-1.24572	6.84758	7.562e-13	6.38005e-12	DOWN	YES
Hjurp	YES	-2.1669	6.6939	7.60761e-13	6.415e-12	DOWN	YES
Frmd8	NO	1.51648	4.79249	7.64654e-13	6.44428e-12	UP	YES
Tmem114	NO	7.34501	0.54733	7.67279e-13	6.46285e-12	UP	YES
AC155806.1	NO	-1.22781	7.25338	7.79279e-13	6.56032e-12	DOWN	YES
Gm16323	NO	2.78098	1.8497	7.9937e-13	6.71736e-12	UP	YES
Ache	NO	1.85485	5.35543	7.98847e-13	6.71736e-12	UP	YES
Rps16	NO	-1.19998	7.43015	7.98534e-13	6.71736e-12	DOWN	YES
Fam131c	NO	-2.0078	3.78696	7.99686e-13	6.71736e-12	DOWN	YES
Pmepa1	NO	1.30656	6.38905	8.14326e-13	6.83659e-12	UP	YES
Nrip3	NO	2.41264	4.65936	8.31698e-13	6.97861e-12	UP	YES
Cdhr3	NO	3.45446	1.36283	8.44796e-13	7.08464e-12	UP	YES
Slc12a9	NO	1.28816	5.23109	8.4532e-13	7.08516e-12	UP	YES
Nvl	NO	-1.72645	6.87729	8.4824e-13	7.10575e-12	DOWN	YES
Kcnq5	NO	1.20994	6.17549	8.68291e-13	7.26836e-12	UP	YES
Exosc9	NO	-1.49529	5.04244	8.686e-13	7.26836e-12	DOWN	YES
Paip1	NO	-1.28076	6.41119	8.86914e-13	7.41756e-12	DOWN	YES
Ankk1	NO	2.94479	1.98886	9.28781e-13	7.76348e-12	UP	YES
Scarb1	NO	1.34956	5.70583	9.54876e-13	7.97725e-12	UP	YES
Dis3	NO	-1.3253	5.74266	9.74805e-13	8.13931e-12	DOWN	YES
Ltc4s	NO	4.13209	1.08806	9.78872e-13	8.16881e-12	UP	YES
Ttc7	NO	1.76773	3.35942	9.80637e-13	8.17909e-12	UP	YES
Nwd1	NO	1.21455	6.14954	9.91892e-13	8.26846e-12	UP	YES
Tbc1d9b	NO	1.13452	7.05813	9.95464e-13	8.29373e-12	UP	YES
Ccdc120	NO	-1.36238	5.18932	9.96637e-13	8.29899e-12	DOWN	YES
Frmpd4	NO	1.83413	5.1645	1.00041e-12	8.32587e-12	UP	YES
Ehmt1	YES	-1.19802	6.99727	1.00694e-12	8.37565e-12	DOWN	YES
Top2a	YES	-1.82644	7.01784	1.01322e-12	8.42338e-12	DOWN	YES
Sec14l1	NO	1.14447	7.71349	1.03391e-12	8.59069e-12	UP	YES
Tspan33	NO	2.03586	3.13838	1.04762e-12	8.69991e-12	UP	YES
Jakmip1	NO	1.2271	6.40986	1.05727e-12	8.77529e-12	UP	YES
Gm21811	NO	-1.59305	4.85235	1.08892e-12	9.0331e-12	DOWN	YES
H13	NO	-1.21668	6.86701	1.10181e-12	9.13504e-12	DOWN	YES
Mest	NO	-1.48191	5.61339	1.10783e-12	9.18004e-12	DOWN	YES
Amz2	NO	-1.22443	7.37134	1.12957e-12	9.35509e-12	DOWN	YES
Adcy3	NO	1.24069	6.26737	1.14633e-12	9.4888e-12	UP	YES
Sltm	YES	-1.21083	7.27417	1.15383e-12	9.54571e-12	DOWN	YES
Adgrg2	NO	-2.59639	2.65372	1.16122e-12	9.60171e-12	DOWN	YES
Jakmip3	NO	1.33263	5.09307	1.17283e-12	9.69241e-12	UP	YES
9430092D12Rik	NO	-2.79392	2.78946	1.17357e-12	9.69334e-12	DOWN	YES
Cmtm6	NO	1.28377	5.11522	1.21839e-12	1.00581e-11	UP	YES
Cbx2	YES	-1.59489	4.64771	1.21959e-12	1.00626e-11	DOWN	YES
Cdk6	NO	-1.65656	4.9586	1.23836e-12	1.02119e-11	DOWN	YES
Arx	YES	-1.38531	6.35898	1.26163e-12	1.03983e-11	DOWN	YES
Anp32a	NO	-1.16928	8.13916	1.26632e-12	1.04313e-11	DOWN	YES
Trpc3	NO	1.65495	4.06732	1.27491e-12	1.04965e-11	UP	YES
Dgkh	NO	1.44873	4.51193	1.27777e-12	1.05143e-11	UP	YES
Hba-a1	NO	2.33015	4.90016	1.29788e-12	1.06689e-11	UP	YES
Sgsm2	NO	1.13241	6.92504	1.29794e-12	1.06689e-11	UP	YES
Zfpm1	YES	1.85452	3.74895	1.31198e-12	1.07785e-11	UP	YES
Gstm5	NO	1.32275	5.54022	1.32876e-12	1.09046e-11	UP	YES
Adcy6	NO	-1.33899	6.53527	1.32832e-12	1.09046e-11	DOWN	YES
Abcc6	NO	3.0298	2.06035	1.35969e-12	1.11525e-11	UP	YES
Tdpx-ps1	NO	-1.52397	4.21122	1.39777e-12	1.14587e-11	DOWN	YES
Gpd2	NO	1.1766	6.09095	1.41802e-12	1.16185e-11	UP	YES
Actr3b	NO	1.49396	6.01495	1.43578e-12	1.17578e-11	UP	YES
Abat	NO	1.11805	8.92087	1.53874e-12	1.25942e-11	UP	YES
Kdm1b	NO	-1.40187	5.16124	1.55541e-12	1.27238e-11	DOWN	YES
Gm5428	NO	-1.24754	6.65868	1.58947e-12	1.29955e-11	DOWN	YES
Mvd	NO	1.22613	5.32591	1.60836e-12	1.31429e-11	UP	YES
Mettl23	NO	-1.26399	6.1209	1.6645e-12	1.35944e-11	DOWN	YES
Gnl1	NO	1.15148	7.38078	1.69443e-12	1.38316e-11	UP	YES
Jph1	NO	1.89605	3.48691	1.72616e-12	1.4083e-11	UP	YES
Col8a2	NO	3.1436	1.70668	1.74102e-12	1.41967e-11	UP	YES
Mapk8ip1	NO	1.17634	8.32708	1.75292e-12	1.42862e-11	UP	YES
Gm26580	NO	2.81539	1.80179	1.76269e-12	1.43582e-11	UP	YES
Rhob	NO	1.14818	7.38917	1.76485e-12	1.43681e-11	UP	YES
Prelp	NO	2.42107	2.64079	1.77483e-12	1.44417e-11	UP	YES
Brox	NO	-1.32545	6.63505	1.77751e-12	1.44559e-11	DOWN	YES
Arhgef15	NO	1.56981	4.7385	1.80248e-12	1.46511e-11	UP	YES
Tubb4b	NO	1.22222	7.17818	1.8326e-12	1.48802e-11	UP	YES
Eef1g	NO	-1.24053	7.95271	1.83241e-12	1.48802e-11	DOWN	YES
Prkd3	NO	-1.59223	6.4561	1.85507e-12	1.50546e-11	DOWN	YES
Stab1	NO	1.86717	4.07896	1.85687e-12	1.50613e-11	UP	YES
Gm3164	NO	-5.91949	1.26978	1.87114e-12	1.5169e-11	DOWN	YES
Myo10	NO	1.44962	6.2293	1.87325e-12	1.51781e-11	UP	YES
Igsf3	NO	-1.24562	7.13538	1.88213e-12	1.5242e-11	DOWN	YES
Kcne1l	NO	1.5503	5.08098	1.95305e-12	1.5808e-11	UP	YES
Rnd1	NO	1.31375	5.0298	1.9553e-12	1.58178e-11	UP	YES
Galnt13	NO	1.99503	4.11368	1.96335e-12	1.58746e-11	UP	YES
Fam189a2	NO	1.81135	3.18006	1.97951e-12	1.59968e-11	UP	YES
Abcg1	NO	1.2544	5.00231	1.99269e-12	1.60948e-11	UP	YES
2900026A02Rik	NO	1.27654	4.80409	2.03926e-12	1.64623e-11	UP	YES
Drd2	NO	1.28	6.09282	2.05146e-12	1.65521e-11	UP	YES
Ank	NO	1.19427	6.5278	2.10403e-12	1.69672e-11	UP	YES
Krt10	NO	1.62535	3.90942	2.11426e-12	1.70408e-11	UP	YES
Spint1	NO	2.67392	2.14018	2.1248e-12	1.71168e-11	UP	YES
D11Wsu47e	NO	-1.51048	4.2832	2.13119e-12	1.71592e-11	DOWN	YES
Hist2h3c2	NO	2.93509	1.65212	2.13496e-12	1.71806e-11	UP	YES
Slc18a2	NO	-2.3491	5.05377	2.19369e-12	1.76439e-11	DOWN	YES
Lrrtm3	NO	1.4306	5.00545	2.20764e-12	1.77468e-11	UP	YES
Eef1a2	NO	1.3313	8.43143	2.21463e-12	1.77936e-11	UP	YES
Osbp2	NO	2.0269	5.32336	2.22049e-12	1.78314e-11	UP	YES
Abcc4	NO	1.81134	3.25958	2.23363e-12	1.79275e-11	UP	YES
Thoc2	NO	-1.35158	7.1438	2.2544e-12	1.80847e-11	DOWN	YES
Ube2g1	NO	-1.23934	6.57703	2.25575e-12	1.80861e-11	DOWN	YES
4930426D05Rik	NO	3.91887	1.38231	2.25828e-12	1.8097e-11	UP	YES
Rps11	NO	-1.17555	7.94395	2.27641e-12	1.82327e-11	DOWN	YES
Adarb1	NO	1.35039	6.43463	2.38305e-12	1.90769e-11	UP	YES
Ttc9c	NO	-1.29917	5.59598	2.38625e-12	1.90925e-11	DOWN	YES
Tmem189	NO	1.39225	4.67017	2.41453e-12	1.93087e-11	UP	YES
Rpl23a-ps3	NO	-1.2374	7.44461	2.42095e-12	1.93499e-11	DOWN	YES
Ston2	NO	1.67101	3.82766	2.42393e-12	1.93637e-11	UP	YES
Trpm2	NO	1.64688	4.57045	2.44596e-12	1.95295e-11	UP	YES
Klhl34	NO	1.62823	4.13406	2.45424e-12	1.95854e-11	UP	YES
Bcl11b	YES	-1.12598	9.75587	2.50966e-12	2.00172e-11	DOWN	YES
Tmod1	NO	1.45203	4.31545	2.55803e-12	2.03924e-11	UP	YES
Ptrf	NO	1.48498	4.17042	2.57617e-12	2.05263e-11	UP	YES
L3mbtl1	YES	1.60089	3.88152	2.64289e-12	2.1047e-11	UP	YES
Ntrk1	NO	2.5051	3.45797	2.65309e-12	2.11173e-11	UP	YES
Ctcf	YES	-1.16733	7.16517	2.66895e-12	2.12325e-11	DOWN	YES
Nkx6-2	YES	2.22932	2.96693	2.71794e-12	2.1611e-11	UP	YES
Psmc6	NO	-1.31323	6.68442	2.75405e-12	2.18868e-11	DOWN	YES
Rufy3	NO	-1.12654	8.15015	2.88765e-12	2.29366e-11	DOWN	YES
Slc13a3	NO	1.78185	4.02246	2.94539e-12	2.33831e-11	UP	YES
Gpam	NO	1.18373	6.71575	2.96285e-12	2.35096e-11	UP	YES
Sec24d	NO	1.90614	3.36838	3.06771e-12	2.4329e-11	UP	YES
Tap2	NO	2.92965	1.65135	3.07239e-12	2.43536e-11	UP	YES
Cd34	NO	1.40042	4.68277	3.08432e-12	2.44355e-11	UP	YES
Papln	NO	1.8786	3.08091	3.10175e-12	2.45608e-11	UP	YES
Camsap3	NO	-1.23553	6.45882	3.11599e-12	2.46527e-11	DOWN	YES
Efnb1	NO	-1.71206	5.35844	3.11656e-12	2.46527e-11	DOWN	YES
Meis1	YES	-1.38289	4.9822	3.21858e-12	2.54465e-11	DOWN	YES
Myl6	NO	1.21086	6.35945	3.28015e-12	2.59199e-11	UP	YES
Zfp60	YES	-1.42367	6.53625	3.29366e-12	2.60133e-11	DOWN	YES
Exosc8	NO	-1.41378	4.71512	3.30883e-12	2.61197e-11	DOWN	YES
Gins1	NO	-2.20047	2.63951	3.3427e-12	2.63735e-11	DOWN	YES
Dab2	YES	1.6578	3.89268	3.35599e-12	2.64647e-11	UP	YES
Hras	NO	1.15554	6.22372	3.35782e-12	2.64655e-11	UP	YES
Dhcr24	NO	1.12539	7.31256	3.38421e-12	2.66598e-11	UP	YES
Hic1	YES	2.79656	2.38824	3.41899e-12	2.69199e-11	UP	YES
Zcchc8	YES	-1.31149	6.07557	3.44887e-12	2.71412e-11	DOWN	YES
Casp8ap2	NO	-1.37134	5.69133	3.46434e-12	2.7249e-11	DOWN	YES
Kcns2	NO	1.44328	4.45148	3.54481e-12	2.78676e-11	UP	YES
Lsamp	NO	1.30478	6.23346	3.74206e-12	2.94032e-11	UP	YES
Lrp1b	NO	1.75108	5.23759	3.75417e-12	2.94833e-11	UP	YES
Nusap1	YES	-2.10462	4.64179	3.81006e-12	2.99069e-11	DOWN	YES
Rgs4	NO	1.6587	7.78541	3.86511e-12	3.03235e-11	UP	YES
Crabp2	NO	2.19675	2.38697	3.89291e-12	3.05164e-11	UP	YES
Sema6a	NO	1.23667	5.79488	3.89439e-12	3.05164e-11	UP	YES
Nudt8	NO	-1.46459	4.53723	3.89567e-12	3.05164e-11	DOWN	YES
Tns2	NO	1.7234	3.60488	3.91487e-12	3.06511e-11	UP	YES
Gm9866	NO	2.44952	2.78082	3.99517e-12	3.12639e-11	UP	YES
Trip13	YES	-2.39257	2.68497	4.25066e-12	3.32463e-11	DOWN	YES
Rasgrp3	NO	1.69056	3.65563	4.25897e-12	3.32942e-11	UP	YES
Tctn3	NO	1.20331	5.42093	4.28449e-12	3.34767e-11	UP	YES
Hpgds	NO	2.0847	2.9908	4.34357e-12	3.3921e-11	UP	YES
Nr1d2	YES	1.1942	5.81031	4.35826e-12	3.40184e-11	UP	YES
Clasp1	NO	-1.37591	7.62906	4.36349e-12	3.40419e-11	DOWN	YES
Xylt1	NO	1.23257	5.47887	4.38387e-12	3.41835e-11	UP	YES
Arap2	NO	1.20914	5.4288	4.42358e-12	3.44756e-11	UP	YES
Ndufv3	NO	1.27812	5.37524	4.50239e-12	3.50719e-11	UP	YES
Lmo2	YES	1.55572	5.18818	4.65455e-12	3.62389e-11	UP	YES
Slc6a11	NO	1.54129	7.24755	4.69136e-12	3.65069e-11	UP	YES
Ppapdc2	NO	1.41918	4.85773	4.69894e-12	3.65473e-11	UP	YES
Wdr3	NO	-1.31698	5.61259	4.78328e-12	3.71844e-11	DOWN	YES
Hspg2	NO	1.62012	5.23595	4.79204e-12	3.72336e-11	UP	YES
1500009C09Rik	NO	1.18811	6.46245	4.83473e-12	3.75463e-11	UP	YES
Cdipt	NO	1.42317	5.5572	4.86302e-12	3.77468e-11	UP	YES
Tjp2	NO	1.4067	5.31238	4.95867e-12	3.84698e-11	UP	YES
Rnft2	NO	1.19917	6.73729	4.96774e-12	3.85207e-11	UP	YES
Emid1	NO	1.40894	4.37685	5.04554e-12	3.91042e-11	UP	YES
Mn1	NO	-1.17968	7.55706	5.18149e-12	4.01375e-11	DOWN	YES
Insc	NO	7.29025	0.501465	5.30161e-12	4.10473e-11	UP	YES
Aco2	NO	1.10359	8.73493	5.36718e-12	4.1534e-11	UP	YES
Ypel2	NO	1.36654	5.4512	5.37163e-12	4.15475e-11	UP	YES
Fam174a	NO	1.3508	4.50963	5.41395e-12	4.18537e-11	UP	YES
Sh3glb1	NO	-1.16632	8.09163	5.4552e-12	4.21513e-11	DOWN	YES
Nudt18	NO	1.81924	4.18339	5.46387e-12	4.2197e-11	UP	YES
Pisd-ps1	NO	-1.60387	5.92985	5.46998e-12	4.2223e-11	DOWN	YES
Dcdc2a	NO	1.86277	3.05277	5.5605e-12	4.29001e-11	UP	YES
Sstr1	NO	2.68116	2.37362	5.61298e-12	4.32832e-11	UP	YES
Notumos	NO	2.77235	1.77577	5.63165e-12	4.34053e-11	UP	YES
Map1b	NO	-1.2052	10.9786	5.63798e-12	4.34323e-11	DOWN	YES
Slc16a3	NO	2.37506	2.61082	5.67928e-12	4.37285e-11	UP	YES
Mybph	NO	1.29295	4.98043	5.77523e-12	4.44449e-11	UP	YES
Bend5	YES	-1.75145	3.95733	5.83826e-12	4.49075e-11	DOWN	YES
Brs3	NO	-3.485	2.77485	5.86758e-12	4.51103e-11	DOWN	YES
Atp13a5	NO	1.70516	3.64224	5.88399e-12	4.51912e-11	UP	YES
Gng12	NO	1.18881	5.95127	5.88277e-12	4.51912e-11	UP	YES
Grhl1	NO	2.99967	1.60748	5.89219e-12	4.52315e-11	UP	YES
[truncated: 13,333 more rows]

## Sheet: P60_VS_P14
Supplementary Table 2. DEGs identified and enriched between two adjacent time points
Sheet4: A list of 2,988 genes (256 TFs) differentially expressed between P14 and P60 (FDR < 0.01, Log2FC > 1 or < -1).
GeneSymbol	TFs	Log2FC	logCPM	PValue	FDR	Regulation	DEGs
Top2a	YES	-5.95112	4.17808	1.89123e-37	2.88866e-33	DOWN	YES
Tnc	NO	-4.90419	5.19531	1.24596e-35	9.51537e-32	DOWN	YES
Gpr17	NO	-4.15937	7.9972	1.49699e-34	7.62168e-31	DOWN	YES
Soga1	NO	-4.3428	5.86523	2.44738e-34	9.34531e-31	DOWN	YES
Mki67	YES	-4.66504	4.55969	1.39778e-32	4.26993e-29	DOWN	YES
Cwc22	NO	-3.98417	8.14911	3.59027e-31	9.13964e-28	DOWN	YES
Ptgds	NO	6.65943	7.33316	1.35206e-30	2.95021e-27	UP	YES
Dpysl3	NO	-3.71236	7.47511	2.88456e-30	5.50734e-27	DOWN	YES
Casr	NO	-9.99699	2.7676	6.22437e-30	1.05634e-26	DOWN	YES
Aplnr	NO	-7.95448	2.95164	9.93263e-30	1.51711e-26	DOWN	YES
Ndrg1	NO	4.55352	6.24793	2.90926e-26	4.03963e-23	UP	YES
Prnd	NO	-9.52353	2.33974	1.08414e-25	1.37992e-22	DOWN	YES
mt-Atp6	NO	5.24711	14.2366	2.42566e-25	2.84996e-22	UP	YES
Cenpf	NO	-5.19296	2.94003	2.21842e-24	2.42029e-21	DOWN	YES
Cfap44	NO	-4.82417	3.35346	5.44555e-24	5.19846e-21	DOWN	YES
Rsc1a1	NO	-4.95857	3.01762	5.1663e-24	5.19846e-21	DOWN	YES
Rpl29	NO	6.09502	5.32619	7.96774e-24	7.15878e-21	UP	YES
Sox4	YES	-3.42644	5.70011	1.20473e-23	1.02228e-20	DOWN	YES
Col9a3	NO	-3.44304	5.97773	2.37623e-23	1.91024e-20	DOWN	YES
Hcn4	NO	-4.48901	3.2987	4.67649e-23	3.57143e-20	DOWN	YES
Wdr63	NO	-9.22614	2.07536	7.94926e-23	5.78176e-20	DOWN	YES
Itgal	NO	-5.11442	2.70275	1.03522e-22	7.18724e-20	DOWN	YES
Gm10709	NO	6.02139	3.11646	2.10174e-22	1.30471e-19	UP	YES
2900052N01Rik	NO	4.0357	5.67015	2.13551e-22	1.30471e-19	UP	YES
Marcksl1	NO	-3.6858	7.39569	2.12391e-22	1.30471e-19	DOWN	YES
Kif26a	NO	-3.6538	4.68692	2.29265e-22	1.34684e-19	DOWN	YES
Rps12-ps3	NO	-9.27613	2.11985	2.66557e-22	1.50793e-19	DOWN	YES
Fam167a	NO	-4.39409	3.14421	5.48779e-22	2.99359e-19	DOWN	YES
Fabp7	NO	-3.60372	6.55892	1.49904e-21	7.89529e-19	DOWN	YES
Cd24a	NO	-3.94583	4.68382	1.73625e-21	8.83982e-19	DOWN	YES
Bach2	YES	-4.36164	3.26091	1.93993e-21	9.55821e-19	DOWN	YES
Ddit4l	NO	3.77042	5.01762	5.17381e-21	2.32426e-18	UP	YES
Dchs1	NO	-3.32434	5.50635	5.1277e-21	2.32426e-18	DOWN	YES
Crocc2	NO	-6.97622	2.07546	4.94562e-21	2.32426e-18	DOWN	YES
Tmem2	NO	-3.43698	4.95552	5.68075e-21	2.42879e-18	DOWN	YES
AI506816	NO	-3.96532	3.3086	5.72452e-21	2.42879e-18	DOWN	YES
Draxin	NO	-4.74965	2.54814	1.80651e-20	7.45748e-18	DOWN	YES
Serpinb1a	NO	4.87631	3.51174	2.06569e-20	8.30299e-18	UP	YES
Klk6	NO	5.9457	3.04246	2.40296e-20	9.41099e-18	UP	YES
Trim67	NO	-3.52886	3.935	4.99011e-20	1.90547e-17	DOWN	YES
Il23a	NO	-6.83889	1.95755	5.69803e-20	2.12273e-17	DOWN	YES
Gm26858	NO	-4.17645	2.86446	7.14488e-20	2.59157e-17	DOWN	YES
Rrm2	NO	-4.63776	2.96996	7.29591e-20	2.59157e-17	DOWN	YES
Veph1	NO	-6.79079	1.91585	7.61252e-20	2.64258e-17	DOWN	YES
Spata18	NO	-6.70894	1.84051	2.41627e-19	8.20135e-17	DOWN	YES
Igsf3	NO	-3.11213	4.93026	2.57643e-19	8.48673e-17	DOWN	YES
Kcnk9	NO	-5.46378	2.30257	2.61147e-19	8.48673e-17	DOWN	YES
Igfbp6	NO	4.8185	3.25464	3.46089e-19	1.10128e-16	UP	YES
Hapln2	NO	4.11559	5.07866	3.85604e-19	1.20198e-16	UP	YES
Ptprv	NO	3.41287	5.98213	5.80029e-19	1.77187e-16	UP	YES
Lsm11	YES	-3.3561	4.28488	7.03072e-19	2.10563e-16	DOWN	YES
9930014A18Rik	NO	-3.12741	4.56306	8.82014e-19	2.59075e-16	DOWN	YES
Uhrf1	YES	-4.00584	2.88656	1.22375e-18	3.52671e-16	DOWN	YES
Fam216b	NO	-5.93053	1.90797	1.73878e-18	4.91818e-16	DOWN	YES
Ttc21a	NO	-4.57645	2.40022	1.79575e-18	4.98697e-16	DOWN	YES
Ak7	NO	-4.58679	2.40721	2.04661e-18	5.58212e-16	DOWN	YES
Ckap2l	NO	-4.90108	2.32138	2.14158e-18	5.73869e-16	DOWN	YES
Dcx	NO	-3.00322	5.62018	3.96531e-18	1.04425e-15	DOWN	YES
Mex3a	NO	-3.29752	3.78192	7.22274e-18	1.86983e-15	DOWN	YES
Zmym1	NO	3.75736	5.85143	7.42074e-18	1.88907e-15	UP	YES
Kntc1	NO	-6.45465	1.62285	9.75104e-18	2.4416e-15	DOWN	YES
Mycl	YES	-3.4102	4.11761	1.14662e-17	2.82474e-15	DOWN	YES
Pcdh18	NO	-3.85187	3.41142	1.50798e-17	3.65602e-15	DOWN	YES
Casc5	NO	-8.5684	1.50476	1.58523e-17	3.78326e-15	DOWN	YES
Ccdc108	NO	-3.56475	3.17701	2.35263e-17	5.52832e-15	DOWN	YES
Aldh1a1	NO	3.59655	4.95785	2.71117e-17	6.27429e-15	UP	YES
C1qtnf6	NO	-3.32131	3.45014	2.93228e-17	6.68471e-15	DOWN	YES
Sema5a	NO	-2.85897	5.35393	4.68515e-17	1.05237e-14	DOWN	YES
2410004P03Rik	NO	-5.18166	2.07175	5.00063e-17	1.10695e-14	DOWN	YES
Mkrn3	NO	-3.80847	2.78547	7.14197e-17	1.55838e-14	DOWN	YES
Igfbpl1	NO	-4.02507	2.9715	7.42064e-17	1.59638e-14	DOWN	YES
Slc16a14	NO	-4.39094	3.41558	8.2123e-17	1.74215e-14	DOWN	YES
Rnd1	NO	-2.86969	4.35351	1.09403e-16	2.28907e-14	DOWN	YES
Dcbld2	NO	-3.29072	4.03316	1.11967e-16	2.31105e-14	DOWN	YES
Tpx2	NO	-3.6451	2.79413	1.42618e-16	2.87976e-14	DOWN	YES
Klf12	YES	-4.2835	2.65986	1.4329e-16	2.87976e-14	DOWN	YES
Kif11	NO	-3.92309	2.64485	1.56512e-16	3.10462e-14	DOWN	YES
Cemip	NO	-3.2817	3.44383	1.6046e-16	3.14213e-14	DOWN	YES
Cd93	NO	-3.01099	4.39669	2.27784e-16	4.40402e-14	DOWN	YES
Vash1	NO	-2.90779	4.28362	2.51597e-16	4.80362e-14	DOWN	YES
Hmmr	NO	-6.24145	1.44664	4.44043e-16	8.37322e-14	DOWN	YES
Rxfp1	NO	-4.04433	2.35771	5.05891e-16	9.42314e-14	DOWN	YES
Bub1b	NO	-4.82073	2.03303	6.14569e-16	1.13096e-13	DOWN	YES
Amn	NO	-3.72178	2.92607	8.23681e-16	1.49773e-13	DOWN	YES
Lrrc10b	NO	2.95784	8.46182	1.04026e-15	1.86928e-13	UP	YES
Aspm	NO	-3.57983	2.67509	1.40244e-15	2.49079e-13	DOWN	YES
Gm42644	NO	4.18743	3.10533	1.5562e-15	2.73211e-13	UP	YES
Srcap	NO	-3.99001	5.69853	1.77703e-15	3.08436e-13	DOWN	YES
Xaf1	NO	4.76245	3.58068	1.84508e-15	3.1665e-13	UP	YES
Lama4	NO	-3.00383	3.7218	2.49798e-15	4.23934e-13	DOWN	YES
Hist1h2bc	NO	3.24479	5.33747	2.65304e-15	4.40463e-13	UP	YES
Gm10308	NO	-3.85682	2.30678	2.63638e-15	4.40463e-13	DOWN	YES
Ttc28	NO	-2.81007	4.28351	3.44279e-15	5.65432e-13	DOWN	YES
Rsph4a	NO	-4.26076	2.13214	3.86006e-15	6.27219e-13	DOWN	YES
Sh3bp4	NO	-2.6944	5.04106	3.96025e-15	6.36725e-13	DOWN	YES
Miat	NO	-2.62874	7.68125	4.29892e-15	6.83976e-13	DOWN	YES
Col4a1	NO	-2.56721	6.58066	4.44102e-15	6.99301e-13	DOWN	YES
Hspg2	NO	-3.08683	4.62484	4.75732e-15	7.41462e-13	DOWN	YES
Apcdd1	NO	-3.22251	5.32474	5.08949e-15	7.8522e-13	DOWN	YES
Casp3	NO	-3.1853	3.15215	5.68479e-15	8.68294e-13	DOWN	YES
Wnk4	NO	3.76574	3.90955	8.42589e-15	1.27423e-12	UP	YES
Frem2	NO	-3.47642	5.22623	9.09642e-15	1.36214e-12	DOWN	YES
Abi3bp	NO	3.84644	3.64767	1.03505e-14	1.52013e-12	UP	YES
mt-Nd3	NO	3.71005	10.9685	1.03042e-14	1.52013e-12	UP	YES
Adcy1	NO	-2.83929	9.14648	1.05462e-14	1.53412e-12	DOWN	YES
Mapk15	NO	-4.10799	2.00316	1.21049e-14	1.74425e-12	DOWN	YES
Kif2c	NO	-4.99719	1.5725	1.31501e-14	1.87715e-12	DOWN	YES
Igsf1	NO	-3.84961	4.13457	1.3643e-14	1.92948e-12	DOWN	YES
Ccdc153	NO	-4.61206	1.85461	1.4909e-14	2.08917e-12	DOWN	YES
Ccdc170	NO	-5.05232	1.61969	1.70151e-14	2.36263e-12	DOWN	YES
Tnfaip6	NO	3.99086	2.65643	2.22056e-14	3.05557e-12	UP	YES
Dlx2	YES	-3.04535	3.74636	2.65752e-14	3.56061e-12	DOWN	YES
Hhipl1	NO	-3.50869	2.46308	2.65077e-14	3.56061e-12	DOWN	YES
Cfap52	NO	-6.04954	1.28627	2.63793e-14	3.56061e-12	DOWN	YES
Hba-a2	NO	9.59917	2.76396	3.05389e-14	4.0561e-12	UP	YES
Tenm3	NO	-2.93719	6.98985	3.13572e-14	4.12888e-12	DOWN	YES
Igsf9b	NO	-3.75237	3.85716	3.19982e-14	4.17728e-12	DOWN	YES
Tmod1	NO	2.69029	6.76959	3.38646e-14	4.38346e-12	UP	YES
Hist1h2be	NO	3.17159	3.51376	3.77914e-14	4.85064e-12	UP	YES
Col25a1	NO	-3.39685	3.65678	4.09345e-14	5.21028e-12	DOWN	YES
Cryab	NO	3.18398	6.35068	4.37288e-14	5.51995e-12	UP	YES
Nid1	NO	-2.98818	4.6862	4.58026e-14	5.73434e-12	DOWN	YES
Dock5	NO	3.2062	3.45144	5.10601e-14	6.34059e-12	UP	YES
Ckap2	NO	-4.10061	2.00294	5.57549e-14	6.86775e-12	DOWN	YES
Vit	NO	-3.57045	2.26663	5.99765e-14	7.32865e-12	DOWN	YES
C530008M17Rik	NO	-2.51722	5.73662	6.16799e-14	7.47698e-12	DOWN	YES
Tcf4	YES	-2.6391	5.99893	6.40521e-14	7.7034e-12	DOWN	YES
Dgkh	NO	-2.90065	3.88196	6.62693e-14	7.9078e-12	DOWN	YES
Cdca7	NO	-3.00154	3.34082	6.7726e-14	8.01897e-12	DOWN	YES
Dtl	NO	-4.41559	2.10591	7.07925e-14	8.31757e-12	DOWN	YES
Kif18b	NO	-4.551	1.53543	7.2242e-14	8.42309e-12	DOWN	YES
Wdr86	NO	-3.36671	2.50035	7.39516e-14	8.5571e-12	DOWN	YES
Fam64a	NO	-5.03832	1.61572	9.43409e-14	1.08343e-11	DOWN	YES
Megf6	NO	-3.2097	2.7852	1.06806e-13	1.21743e-11	DOWN	YES
Gm17035	NO	3.9861	2.73597	1.23884e-13	1.40163e-11	UP	YES
Cfap43	NO	-3.65496	2.58118	1.3784e-13	1.54807e-11	DOWN	YES
Thbs4	NO	-3.66184	2.34116	1.44846e-13	1.61488e-11	DOWN	YES
Gm10535	NO	5.0829	1.51408	1.46376e-13	1.6201e-11	UP	YES
Erc1	NO	-2.42798	5.94161	1.64371e-13	1.80619e-11	DOWN	YES
Arfgef3	NO	-2.89691	4.95859	1.69708e-13	1.84871e-11	DOWN	YES
C030034L19Rik	NO	-3.23024	3.35908	1.70661e-13	1.84871e-11	DOWN	YES
Slc9a7	NO	-2.93438	3.25544	1.72075e-13	1.8509e-11	DOWN	YES
Gm10545	NO	-4.07966	1.9739	2.07779e-13	2.21932e-11	DOWN	YES
Car12	NO	2.84948	5.45678	2.11305e-13	2.2413e-11	UP	YES
Gm10645	NO	-3.52375	2.39474	3.21841e-13	3.39021e-11	DOWN	YES
Xdh	NO	5.74919	2.17218	3.39456e-13	3.47977e-11	UP	YES
Ascl1	YES	-3.07709	3.19071	3.3724e-13	3.47977e-11	DOWN	YES
Iqgap3	NO	-3.58138	2.27402	3.38263e-13	3.47977e-11	DOWN	YES
Sstr4	NO	-3.89889	1.8332	3.32864e-13	3.47977e-11	DOWN	YES
H2-Ab1	NO	-4.06355	2.11962	3.48993e-13	3.55368e-11	DOWN	YES
AA465934	NO	3.80353	3.72336	3.69838e-13	3.741e-11	UP	YES
Lrrc74b	NO	-4.32205	1.82852	3.78751e-13	3.80595e-11	DOWN	YES
Nav3	NO	-3.82143	5.75304	4.03615e-13	4.02929e-11	DOWN	YES
Enpp6	NO	-2.52083	4.30159	4.55157e-13	4.51433e-11	DOWN	YES
Dhcr24	NO	-2.72522	6.57422	4.74288e-13	4.67373e-11	DOWN	YES
Plxna3	NO	-2.50134	4.95875	5.04453e-13	4.93911e-11	DOWN	YES
4930447C04Rik	NO	3.28684	3.65473	5.23431e-13	5.09228e-11	UP	YES
Islr2	NO	-3.46966	5.72113	5.40896e-13	5.22889e-11	DOWN	YES
Gm28438	NO	3.67918	7.91424	5.97948e-13	5.70816e-11	UP	YES
Cnksr3	NO	-2.7832	3.73065	5.97705e-13	5.70816e-11	DOWN	YES
Acot1	NO	-2.64183	3.60157	6.20152e-13	5.88336e-11	DOWN	YES
Gm26735	NO	-2.46673	4.61783	6.81939e-13	6.42959e-11	DOWN	YES
Gm26953	NO	-3.55183	2.76481	7.2477e-13	6.7915e-11	DOWN	YES
Plxna1	NO	-2.34607	5.62789	7.3631e-13	6.85756e-11	DOWN	YES
Gm20402	NO	-3.37369	2.55814	7.78943e-13	7.21065e-11	DOWN	YES
Pole	NO	-3.27693	2.42606	7.97007e-13	7.33342e-11	DOWN	YES
Kcna3	NO	-3.86108	1.94055	8.11825e-13	7.42504e-11	DOWN	YES
Ppic	NO	-3.15162	2.57363	9.75333e-13	8.8674e-11	DOWN	YES
3110035E14Rik	NO	-2.44224	5.44165	1.00126e-12	9.04923e-11	DOWN	YES
Mcm2	YES	-2.91532	3.20802	1.04568e-12	9.39509e-11	DOWN	YES
Ano3	NO	2.42754	8.80413	1.06609e-12	9.52249e-11	UP	YES
Mcm6	YES	-2.82509	3.28741	1.08476e-12	9.63291e-11	DOWN	YES
Arpp19	NO	2.66905	8.49464	1.17286e-12	1.03551e-10	UP	YES
Adamtsl4	NO	3.8712	3.3209	1.40229e-12	1.22392e-10	UP	YES
Sp8	YES	-4.9706	1.55322	1.40196e-12	1.22392e-10	DOWN	YES
Sap30bpos	NO	-7.72745	0.805962	1.42112e-12	1.2333e-10	DOWN	YES
Gm17322	NO	-2.87841	3.41386	1.44476e-12	1.24674e-10	DOWN	YES
Dlx1	YES	-2.42911	4.71877	1.45812e-12	1.2512e-10	DOWN	YES
Nid2	NO	-2.73349	3.38769	1.60673e-12	1.37101e-10	DOWN	YES
5330437M03Rik	NO	3.59117	2.81208	1.67252e-12	1.4163e-10	UP	YES
Kif24	NO	-4.70196	1.3247	1.67835e-12	1.4163e-10	DOWN	YES
H3f3c	YES	-2.49404	3.89891	1.75014e-12	1.46877e-10	DOWN	YES
Dmp1	YES	6.41201	1.51265	1.82489e-12	1.52313e-10	UP	YES
Notch1	YES	-2.37777	5.8009	1.93839e-12	1.60907e-10	DOWN	YES
Ube2c	NO	-4.03253	1.78526	2.29877e-12	1.89791e-10	DOWN	YES
mt-Nd2	NO	3.46069	13.7351	2.32365e-12	1.90815e-10	UP	YES
Fn1	NO	-2.53051	5.86933	2.39406e-12	1.95545e-10	DOWN	YES
Tead2	YES	-3.1724	2.69709	2.42569e-12	1.97075e-10	DOWN	YES
Igsf5	NO	3.39861	6.91396	2.50934e-12	2.02792e-10	UP	YES
Cdh19	NO	3.57511	2.34806	2.5638e-12	2.05023e-10	UP	YES
Lbp	NO	-3.83168	1.78267	2.55776e-12	2.05023e-10	DOWN	YES
Amy1	NO	4.35594	4.63418	2.704e-12	2.15109e-10	UP	YES
Gm13716	NO	-3.65662	2.1353	2.75973e-12	2.18405e-10	DOWN	YES
Kdr	NO	-2.85276	4.82774	3.27155e-12	2.56255e-10	DOWN	YES
Iqca	NO	-5.04397	1.16488	3.26904e-12	2.56255e-10	DOWN	YES
Pvalb	NO	5.31152	5.16366	3.3337e-12	2.59791e-10	UP	YES
Adam12	NO	-2.49454	3.76925	3.54799e-12	2.75087e-10	DOWN	YES
Kif19a	NO	-2.87444	4.21649	3.695e-12	2.85037e-10	DOWN	YES
Slc4a8	NO	-2.98837	4.65524	3.91986e-12	3.00864e-10	DOWN	YES
Iqck	NO	-3.40993	1.93992	4.15787e-12	3.15957e-10	DOWN	YES
Dyrk2	NO	-3.73941	3.38905	4.13968e-12	3.15957e-10	DOWN	YES
Zfp950	NO	2.41485	6.60923	4.33334e-12	3.27661e-10	UP	YES
Frmd4a	NO	-2.14016	6.41357	4.36282e-12	3.28265e-10	DOWN	YES
Gm26833	NO	-3.94137	1.51722	4.68637e-12	3.5088e-10	DOWN	YES
Nes	NO	-2.43778	5.1116	4.81925e-12	3.5907e-10	DOWN	YES
Sall3	YES	-2.41595	3.95033	4.93162e-12	3.65658e-10	DOWN	YES
Traf4	NO	-2.72745	4.25105	5.51929e-12	4.07254e-10	DOWN	YES
Anln	NO	2.68795	5.3716	5.5542e-12	4.0786e-10	UP	YES
Cdhr4	NO	-3.94761	1.52778	5.5985e-12	4.09146e-10	DOWN	YES
1700022I11Rik	NO	3.09753	3.28335	5.82997e-12	4.24033e-10	UP	YES
Gm37608	NO	-4.0999	1.64494	5.89619e-12	4.26817e-10	DOWN	YES
mt-Nd6	NO	3.20669	11.3295	6.09127e-12	4.35571e-10	UP	YES
mt-Nd4	NO	3.04896	14.2606	6.10267e-12	4.35571e-10	UP	YES
Lrrc43	NO	-7.60516	0.708237	6.10134e-12	4.35571e-10	DOWN	YES
Cenpe	NO	-2.98407	2.69355	6.81476e-12	4.84133e-10	DOWN	YES
RP23-174M4.3	NO	4.73618	1.18647	6.9128e-12	4.88824e-10	UP	YES
Ston2	NO	-2.7402	3.30048	7.0091e-12	4.9335e-10	DOWN	YES
Car2	NO	3.08558	7.86298	7.26376e-12	5.0893e-10	UP	YES
Neil3	YES	-5.70991	1.00881	7.44051e-12	5.18933e-10	DOWN	YES
Dynlrb2	NO	-5.6674	0.971542	7.63001e-12	5.29731e-10	DOWN	YES
Spc25	NO	-4.96284	1.09405	7.86055e-12	5.43267e-10	DOWN	YES
Aass	NO	3.72624	2.30265	8.30689e-12	5.71529e-10	UP	YES
Gm12407	NO	-7.58613	0.692758	8.45674e-12	5.7923e-10	DOWN	YES
Abca1	NO	-2.40524	6.10904	8.85418e-12	6.03745e-10	DOWN	YES
5730559C18Rik	NO	-2.99649	2.71256	9.18489e-12	6.23511e-10	DOWN	YES
Fxyd6	NO	-2.22793	5.72431	9.70553e-12	6.55939e-10	DOWN	YES
Syne1	NO	2.33424	8.88905	9.95982e-12	6.7016e-10	UP	YES
Ednrb	NO	-2.24476	6.88339	1.01423e-11	6.79444e-10	DOWN	YES
Gbp11	NO	-3.26466	2.11107	1.08307e-11	7.22396e-10	DOWN	YES
Zfp41	YES	-2.56731	3.58194	1.09602e-11	7.2785e-10	DOWN	YES
Sox3	YES	-3.50415	1.79103	1.12097e-11	7.41201e-10	DOWN	YES
Ticrr	NO	-4.87773	1.03035	1.14955e-11	7.56823e-10	DOWN	YES
Mis18bp1	NO	-4.12001	1.45012	1.22496e-11	8.03003e-10	DOWN	YES
Rapgef4os2	NO	3.47208	2.63311	1.23919e-11	8.08863e-10	UP	YES
Rnf122	NO	-2.41721	4.3985	1.27651e-11	8.29675e-10	DOWN	YES
Gm26723	NO	2.86506	9.35631	1.35774e-11	8.78736e-10	UP	YES
Fbln2	NO	-2.5489	3.26494	1.36947e-11	8.82587e-10	DOWN	YES
Pcdha9	NO	-3.74515	2.09236	1.40356e-11	9.00756e-10	DOWN	YES
Cdk1	NO	-4.08317	1.8207	1.41141e-11	9.02e-10	DOWN	YES
Ermn	NO	2.67153	6.3213	1.42515e-11	9.06987e-10	UP	YES
Hrsp12	NO	3.39377	5.98908	1.76527e-11	1.11878e-09	UP	YES
Maats1	NO	-4.74105	1.36405	1.80548e-11	1.13954e-09	DOWN	YES
Pdgfra	NO	-2.09995	6.39386	1.87359e-11	1.17766e-09	DOWN	YES
Dlgap5	NO	-5.70365	1.00034	2.14982e-11	1.34575e-09	DOWN	YES
Gm15421	NO	2.96383	3.99351	2.17291e-11	1.35465e-09	UP	YES
Rpl26	NO	3.35237	7.89247	2.19623e-11	1.36363e-09	UP	YES
AW551984	NO	-4.64626	3.53495	2.31821e-11	1.43353e-09	DOWN	YES
Hs6st3	NO	-3.42201	3.36716	2.34395e-11	1.44361e-09	DOWN	YES
Hmgb2	YES	-2.84581	3.35035	2.46542e-11	1.51232e-09	DOWN	YES
Pbk	NO	-3.87842	1.66168	2.56807e-11	1.56899e-09	DOWN	YES
Rassf10	NO	-3.27582	2.43295	2.62053e-11	1.59466e-09	DOWN	YES
Shc3	NO	-2.28633	4.66057	2.73767e-11	1.65933e-09	DOWN	YES
Lrrc47	NO	-2.80031	4.66234	2.77786e-11	1.67703e-09	DOWN	YES
Actg-ps1	NO	-2.94191	3.12376	2.92875e-11	1.75993e-09	DOWN	YES
Cdc20	NO	-3.48428	2.29398	2.9382e-11	1.75993e-09	DOWN	YES
Trf	NO	2.52397	7.75079	3.1547e-11	1.87824e-09	UP	YES
Sfrp1	NO	-2.20406	4.70256	3.16032e-11	1.87824e-09	DOWN	YES
Tspan9	NO	-2.09546	6.08426	3.45915e-11	2.04787e-09	DOWN	YES
Aurkb	NO	-4.06875	1.40906	3.47864e-11	2.05146e-09	DOWN	YES
Nav1	NO	-2.68576	7.01834	3.62079e-11	2.12707e-09	DOWN	YES
Sh3pxd2b	NO	-2.26621	4.65166	3.67457e-11	2.14219e-09	DOWN	YES
Kif15	NO	-3.57983	1.71883	3.67376e-11	2.14219e-09	DOWN	YES
Col18a1	NO	-2.5654	3.06565	3.72638e-11	2.16414e-09	DOWN	YES
Odf4	NO	5.18145	1.11405	3.74475e-11	2.16656e-09	UP	YES
Qdpr	NO	2.44339	7.02966	3.80965e-11	2.18754e-09	UP	YES
BC005561	NO	-2.86441	3.19373	3.80217e-11	2.18754e-09	DOWN	YES
Apod	NO	3.33013	6.56285	3.83372e-11	2.19311e-09	UP	YES
Emid1	NO	-2.3919	3.82644	3.8895e-11	2.21672e-09	DOWN	YES
Col3a1	NO	-2.61987	2.921	4.00501e-11	2.27407e-09	DOWN	YES
Abhd11os	NO	3.19582	4.68981	4.05187e-11	2.29216e-09	UP	YES
Plk5	NO	2.49303	4.82235	4.39995e-11	2.47988e-09	UP	YES
Ect2	NO	-3.39562	1.70663	4.49895e-11	2.52636e-09	DOWN	YES
Scml4	NO	-3.37146	1.81062	5.12794e-11	2.86902e-09	DOWN	YES
Gm20680	NO	-3.58995	1.57967	5.24395e-11	2.92322e-09	DOWN	YES
Afap1l2	NO	-2.18435	4.56818	5.28183e-11	2.93362e-09	DOWN	YES
Magel2	NO	-2.67738	2.86454	5.55562e-11	3.07451e-09	DOWN	YES
Rev3l	YES	-2.78036	5.5896	5.66345e-11	3.12287e-09	DOWN	YES
Dynlt1-ps1	NO	-2.4865	4.70068	6.16859e-11	3.38917e-09	DOWN	YES
Gm10184	NO	-3.55372	2.69469	6.32799e-11	3.46429e-09	DOWN	YES
Gm3052	NO	4.31541	1.89732	6.37622e-11	3.47823e-09	UP	YES
8030451A03Rik	NO	-7.47166	0.602716	6.45693e-11	3.50972e-09	DOWN	YES
Tmem212	NO	-5.46438	0.811401	6.91445e-11	3.74508e-09	DOWN	YES
Sstr1	NO	-3.17027	2.03182	7.2696e-11	3.92353e-09	DOWN	YES
Ankdd1a	NO	-3.4706	2.0814	7.4545e-11	4.00915e-09	DOWN	YES
Etnppl	NO	5.38031	3.80034	7.5117e-11	4.02574e-09	UP	YES
Tet1	YES	-2.2738	4.8708	7.5885e-11	4.05268e-09	DOWN	YES
Gng4	NO	-2.16397	5.38039	7.63455e-11	4.05502e-09	DOWN	YES
Pycr1	NO	-2.81677	2.41745	7.64597e-11	4.05502e-09	DOWN	YES
Vcan	NO	-2.19125	6.03776	8.26435e-11	4.36781e-09	DOWN	YES
Edem1	NO	-2.32565	3.71575	8.43902e-11	4.44474e-09	DOWN	YES
Vasn	NO	-2.49882	3.19938	8.63392e-11	4.53177e-09	DOWN	YES
Faim2	NO	2.22502	7.69108	8.78183e-11	4.59362e-09	UP	YES
Srl	NO	-2.57835	3.22611	8.8184e-11	4.59701e-09	DOWN	YES
Pdp1	NO	2.17634	7.30081	9.26849e-11	4.8152e-09	UP	YES
Rras2	NO	-2.50834	3.94453	9.62396e-11	4.98293e-09	DOWN	YES
Kif21b	NO	-2.17466	6.59057	1.00633e-10	5.19281e-09	DOWN	YES
Parvb	NO	-2.07941	5.7799	1.04977e-10	5.39874e-09	DOWN	YES
Gm43296	NO	3.04938	5.19319	1.14445e-10	5.86588e-09	UP	YES
Sema4d	NO	-2.28557	5.87585	1.15395e-10	5.89477e-09	DOWN	YES
Sapcd2	NO	-2.98622	2.11943	1.17753e-10	5.99522e-09	DOWN	YES
Neat1	NO	2.53609	7.1773	1.18931e-10	6.03507e-09	UP	YES
Sema4g	NO	-2.22143	5.03045	1.2005e-10	6.07169e-09	DOWN	YES
Hsf4	YES	3.63773	2.40723	1.25299e-10	6.29547e-09	UP	YES
Gm43857	NO	2.71084	6.41684	1.24926e-10	6.29547e-09	UP	YES
Fzd3	NO	-2.43609	3.97243	1.29732e-10	6.49679e-09	DOWN	YES
Clcn1	NO	2.6402	4.25247	1.40611e-10	7.01859e-09	UP	YES
Lrrc23	NO	-3.65232	2.04246	1.47348e-10	7.33091e-09	DOWN	YES
Mex3b	NO	-2.19185	4.23034	1.73551e-10	8.60657e-09	DOWN	YES
Adgrg1	NO	-1.99774	6.94751	1.83147e-10	9.05305e-09	DOWN	YES
Plcxd3	NO	-4.42436	1.10029	1.85753e-10	9.15225e-09	DOWN	YES
Fat1	NO	-2.57035	5.74616	1.87247e-10	9.19618e-09	DOWN	YES
Shisa6	NO	-2.3734	3.33422	1.95245e-10	9.55824e-09	DOWN	YES
Cdh24	NO	-2.3572	3.47928	1.96923e-10	9.60961e-09	DOWN	YES
Gm10282	NO	-2.24918	4.39324	1.97559e-10	9.60992e-09	DOWN	YES
Gm6485	NO	-2.25349	3.88235	1.98465e-10	9.62335e-09	DOWN	YES
Chn1os3	NO	3.41235	6.41914	2.06841e-10	9.99775e-09	UP	YES
Cdhr3	NO	-4.36271	1.06123	2.19063e-10	1.05551e-08	DOWN	YES
Gm28439	NO	2.67732	10.2421	2.43997e-10	1.17195e-08	UP	YES
Gapdh	NO	2.78687	5.97075	2.68966e-10	1.28783e-08	UP	YES
Gm26736	NO	10.2326	3.4001	2.74554e-10	1.31048e-08	UP	YES
Bub1	NO	-4.33832	1.03332	2.78e-10	1.32279e-08	DOWN	YES
Inhba	NO	-2.65355	2.83761	2.84879e-10	1.35132e-08	DOWN	YES
Setbp1	YES	-2.3372	4.9603	2.91516e-10	1.37852e-08	DOWN	YES
Pm20d2	NO	-3.92018	1.28272	2.98726e-10	1.40825e-08	DOWN	YES
Kcp	NO	-2.62549	2.79207	3.1682e-10	1.48896e-08	DOWN	YES
Gm20659	NO	3.23368	5.84968	3.42786e-10	1.60582e-08	UP	YES
Gm10642	NO	-3.32372	1.86503	3.43789e-10	1.60582e-08	DOWN	YES
Kirrel2	NO	2.68016	3.52732	3.48106e-10	1.62103e-08	UP	YES
Dazl	NO	2.41114	4.21667	3.58911e-10	1.66627e-08	UP	YES
Nynrin	NO	-2.27489	3.85535	3.8323e-10	1.77377e-08	DOWN	YES
Ly75	NO	-2.93579	2.21237	3.87446e-10	1.78787e-08	DOWN	YES
D130020L05Rik	NO	-2.62731	2.67092	3.90397e-10	1.79067e-08	DOWN	YES
Crlf1	NO	-3.66518	1.30039	3.89931e-10	1.79067e-08	DOWN	YES
Epha8	NO	-2.27434	5.57745	4.01145e-10	1.83446e-08	DOWN	YES
mt-Cytb	NO	2.68094	14.372	4.0493e-10	1.84624e-08	UP	YES
Gm26645	NO	2.91536	3.3316	4.3569e-10	1.9747e-08	UP	YES
Mms22l	NO	-2.86181	2.03034	4.34755e-10	1.9747e-08	DOWN	YES
Hpca	NO	2.2312	10.751	4.45291e-10	2.01224e-08	UP	YES
Lamc2	NO	-2.65422	2.6914	4.5209e-10	2.03694e-08	DOWN	YES
Gm26814	NO	5.55381	2.89484	4.55343e-10	2.04041e-08	UP	YES
9430041J12Rik	NO	-2.54498	4.01039	4.55914e-10	2.04041e-08	DOWN	YES
Spen	YES	-2.55516	6.1257	4.56869e-10	2.04041e-08	DOWN	YES
Rbpsuh-rs3	NO	-3.30831	2.04369	4.83539e-10	2.15323e-08	DOWN	YES
BC037039	NO	-3.31857	5.27437	4.85892e-10	2.15742e-08	DOWN	YES
Adamts4	NO	-2.05689	5.63113	5.07848e-10	2.24187e-08	DOWN	YES
Cxadr	NO	-2.14207	6.16861	5.07711e-10	2.24187e-08	DOWN	YES
Gm33651	NO	3.54051	1.36033	5.11248e-10	2.24519e-08	UP	YES
Tk1	NO	-3.624	1.46075	5.1154e-10	2.24519e-08	DOWN	YES
Lrrc56	NO	-2.71211	2.48758	5.13474e-10	2.24722e-08	DOWN	YES
9530082P21Rik	NO	2.38553	6.85831	5.2303e-10	2.2825e-08	UP	YES
Aspa	NO	2.34471	3.96116	5.28296e-10	2.29892e-08	UP	YES
Fads2	NO	-2.51787	6.74373	5.33738e-10	2.30976e-08	DOWN	YES
Xkr4	NO	-2.87238	3.74479	5.33812e-10	2.30976e-08	DOWN	YES
Tnfrsf25	NO	2.67286	3.59165	5.43924e-10	2.34686e-08	UP	YES
Ifit3b	NO	3.94177	1.33717	5.45754e-10	2.34813e-08	UP	YES
mt-Atp8	NO	2.4087	12.353	5.48892e-10	2.35072e-08	UP	YES
Dok6	NO	-2.63421	2.71297	5.49515e-10	2.35072e-08	DOWN	YES
Nek2	NO	-2.98499	2.81469	5.50975e-10	2.35072e-08	DOWN	YES
Lmnb1	YES	-2.15279	4.56321	5.60262e-10	2.38369e-08	DOWN	YES
Hipk2	YES	-1.99937	5.40606	5.64728e-10	2.39602e-08	DOWN	YES
1810041L15Rik	NO	-2.0924	5.58986	5.72733e-10	2.42325e-08	DOWN	YES
E2f8	YES	-3.52184	1.36893	5.7892e-10	2.44266e-08	DOWN	YES
Grip1	NO	-2.18095	4.46447	5.82435e-10	2.45072e-08	DOWN	YES
Eln	NO	-2.48438	3.10061	6.4748e-10	2.71693e-08	DOWN	YES
5930403N24Rik	NO	-3.17158	1.64613	6.61664e-10	2.76884e-08	DOWN	YES
Mal	NO	2.45978	8.40381	6.64828e-10	2.77448e-08	UP	YES
Rbp4	NO	2.73208	3.9823	6.7001e-10	2.78848e-08	UP	YES
Plekhb1	NO	3.08763	8.41621	6.93836e-10	2.8798e-08	UP	YES
C130013H08Rik	NO	-2.55631	2.6559	7.32647e-10	3.03264e-08	DOWN	YES
Gm4793	NO	-2.88743	2.41641	7.40905e-10	3.05854e-08	DOWN	YES
Nupr1	YES	3.92526	3.12744	7.54825e-10	3.1076e-08	UP	YES
Mpp6	NO	2.1384	6.0017	8.11004e-10	3.32991e-08	UP	YES
Usp29	NO	-3.0133	3.45432	8.32099e-10	3.40737e-08	DOWN	YES
Aacs	NO	-1.98755	5.41731	8.43522e-10	3.44491e-08	DOWN	YES
Lss	NO	-2.09352	5.48209	8.68864e-10	3.53894e-08	DOWN	YES
Fignl1	NO	-3.77397	1.17055	8.81867e-10	3.58235e-08	DOWN	YES
Tcfl5	YES	-2.65445	3.48621	9.19358e-10	3.72474e-08	DOWN	YES
Atp5h	NO	3.02396	7.60022	9.54166e-10	3.85034e-08	UP	YES
Rcan2	NO	2.0467	7.67102	9.554e-10	3.85034e-08	UP	YES
Tnr	NO	-1.87478	7.85477	9.6145e-10	3.86452e-08	DOWN	YES
Map3k19	NO	-2.43851	2.74522	9.69615e-10	3.88711e-08	DOWN	YES
mt-Co2	NO	2.47761	13.9445	1.0271e-09	4.1068e-08	UP	YES
Gm15834	NO	3.7515	3.02506	1.06529e-09	4.22777e-08	UP	YES
Ppp3ca	NO	2.12023	11.5243	1.06566e-09	4.22777e-08	UP	YES
Slit1	NO	-2.268	4.44091	1.06426e-09	4.22777e-08	DOWN	YES
Gm13625	NO	3.23316	2.41561	1.07756e-09	4.2639e-08	UP	YES
Col5a2	NO	-2.78281	2.96332	1.08132e-09	4.26771e-08	DOWN	YES
B230217C12Rik	NO	2.25092	4.3617	1.10936e-09	4.35589e-08	UP	YES
4932418E24Rik	NO	-3.04904	3.02696	1.10792e-09	4.35589e-08	DOWN	YES
Snap25	NO	1.97935	10.243	1.11696e-09	4.37446e-08	UP	YES
Cenpa	NO	-2.76585	2.15471	1.14557e-09	4.47504e-08	DOWN	YES
Myo5c	NO	2.70411	2.92603	1.15319e-09	4.48187e-08	UP	YES
Sdk2	NO	-2.05671	4.32024	1.15182e-09	4.48187e-08	DOWN	YES
Adam19	NO	-2.10864	4.70148	1.2102e-09	4.69151e-08	DOWN	YES
mt-Nd5	NO	2.31797	12.8419	1.24139e-09	4.80026e-08	UP	YES
Gm43445	NO	-3.80847	1.19288	1.2702e-09	4.89924e-08	DOWN	YES
Aff2	NO	-3.96545	2.14311	1.27442e-09	4.90314e-08	DOWN	YES
Jsrp1	NO	3.38601	2.86088	1.28905e-09	4.94696e-08	UP	YES
Galnt6	NO	2.33609	4.45669	1.36738e-09	5.23443e-08	UP	YES
Stra6	NO	-2.53907	2.912	1.37674e-09	5.2571e-08	DOWN	YES
Cd46	NO	2.32721	6.104	1.38472e-09	5.27438e-08	UP	YES
Dcc	NO	-3.28599	4.21133	1.40953e-09	5.3555e-08	DOWN	YES
2900022M07Rik	NO	6.56322	3.35363	1.43163e-09	5.42598e-08	UP	YES
Gprasp2	NO	2.28773	5.35727	1.46031e-09	5.52098e-08	UP	YES
Mmp14	NO	-2.29807	4.56324	1.469e-09	5.54011e-08	DOWN	YES
Bmp4	YES	-2.45698	2.8342	1.48044e-09	5.56952e-08	DOWN	YES
Rab26	NO	2.1857	4.96927	1.60245e-09	5.99899e-08	UP	YES
Npnt	NO	-2.12891	3.99069	1.60217e-09	5.99899e-08	DOWN	YES
Rnasel	NO	-2.33216	3.16883	1.61626e-09	6.03587e-08	DOWN	YES
Fsd1l	NO	2.16075	4.6908	1.73386e-09	6.45926e-08	UP	YES
Hsp25-ps1	NO	3.99746	1.15108	1.73964e-09	6.46504e-08	UP	YES
Rps25	NO	2.73617	7.93761	1.88733e-09	6.99688e-08	UP	YES
Gm9725	NO	-3.58218	1.9533	1.90752e-09	7.05459e-08	DOWN	YES
Ccnb1	NO	-4.07398	1.15412	1.91664e-09	7.07121e-08	DOWN	YES
Tpm2	NO	2.46854	4.20852	1.97829e-09	7.28106e-08	UP	YES
Gm37980	NO	-2.93984	2.27803	1.9867e-09	7.29443e-08	DOWN	YES
RP23-446E21.6	NO	-3.32895	2.96299	2.05161e-09	7.5147e-08	DOWN	YES
Zfp608	NO	-2.06199	4.42975	2.12241e-09	7.75543e-08	DOWN	YES
Acer2	NO	2.30825	4.35619	2.18108e-09	7.95078e-08	UP	YES
Esco2	NO	-4.52683	0.754536	2.26207e-09	8.22639e-08	DOWN	YES
9830147E19Rik	NO	2.48544	3.14189	2.34247e-09	8.49855e-08	UP	YES
Ap5b1	NO	-2.98845	1.71351	2.35746e-09	8.53267e-08	DOWN	YES
Slco1a4	NO	2.19294	5.5041	2.36375e-09	8.53519e-08	UP	YES
Cdca5	NO	-7.22262	0.408593	2.39922e-09	8.64286e-08	DOWN	YES
Ctss	NO	2.36113	5.79907	2.47141e-09	8.88194e-08	UP	YES
Gm15832	NO	3.11736	3.07918	2.4832e-09	8.88252e-08	UP	YES
Serinc2	NO	-4.10946	1.18714	2.47998e-09	8.88252e-08	DOWN	YES
Il33	NO	2.57799	4.92914	2.53032e-09	9.02994e-08	UP	YES
Tnrc18	NO	-1.86083	7.4422	2.56256e-09	9.12368e-08	DOWN	YES
Nrn1l	NO	7.43001	0.637019	2.5907e-09	9.18689e-08	UP	YES
Mid1	YES	-2.10041	3.75928	2.59235e-09	9.18689e-08	DOWN	YES
Tceal3	NO	1.98414	6.45422	2.65774e-09	9.39684e-08	UP	YES
Tgfb1i1	YES	-2.83615	3.2009	2.67418e-09	9.43312e-08	DOWN	YES
Mcm5	YES	-2.26855	3.48733	2.84069e-09	9.99738e-08	DOWN	YES
Camk2n1	NO	2.06319	11.0307	2.85921e-09	1.00395e-07	UP	YES
Lima1	NO	-1.99884	4.58731	2.90283e-09	1.01692e-07	DOWN	YES
Slc24a3	NO	-2.62058	5.35011	2.94553e-09	1.02952e-07	DOWN	YES
RP24-440E3.4	NO	-2.07861	3.98962	2.99461e-09	1.04428e-07	DOWN	YES
mt-Nd1	NO	2.46275	13.6794	3.01761e-09	1.04991e-07	UP	YES
Gm10601	NO	-7.11705	0.326412	3.04079e-09	1.05557e-07	DOWN	YES
Dbp	YES	2.05169	7.85931	3.07916e-09	1.06647e-07	UP	YES
Gm561	NO	2.66213	3.97986	3.11093e-09	1.07503e-07	UP	YES
1700034P13Rik	NO	-3.10642	1.59236	3.14973e-09	1.08598e-07	DOWN	YES
Srxn1	NO	2.03785	6.33854	3.17705e-09	1.09048e-07	UP	YES
Hlf	YES	2.02335	7.17375	3.17397e-09	1.09048e-07	UP	YES
Gm3636	NO	4.04236	0.916301	3.23186e-09	1.1068e-07	UP	YES
Tuba1a	NO	-1.87454	9.31903	3.28407e-09	1.12217e-07	DOWN	YES
Slc7a5	NO	-2.00449	6.11618	3.30331e-09	1.12622e-07	DOWN	YES
Cdt1	NO	-3.40557	1.28624	3.4071e-09	1.15902e-07	DOWN	YES
Dchs2	NO	-2.57577	3.85247	3.47343e-09	1.17896e-07	DOWN	YES
Ccdc40	NO	-2.59723	2.24855	3.54756e-09	1.20145e-07	DOWN	YES
Dscam	NO	-1.96098	5.06883	3.65056e-09	1.2336e-07	DOWN	YES
Pcdh19	NO	-2.07106	4.29916	3.67095e-09	1.23775e-07	DOWN	YES
Klhl11	NO	-2.82013	3.29374	3.69265e-09	1.24232e-07	DOWN	YES
2610203C22Rik	NO	-2.86681	1.71814	3.8614e-09	1.29624e-07	DOWN	YES
Fndc1	NO	-2.30583	4.89793	3.97033e-09	1.32989e-07	DOWN	YES
Aven	NO	2.38101	6.16478	4.05483e-09	1.35522e-07	UP	YES
Rasl10a	NO	2.52939	2.89516	4.11847e-09	1.37125e-07	UP	YES
Peg12	NO	-5.23188	0.627452	4.12076e-09	1.37125e-07	DOWN	YES
Fst	NO	3.06816	2.3319	4.26706e-09	1.41685e-07	UP	YES
Klhl14	NO	-2.79083	1.89795	4.39427e-09	1.45592e-07	DOWN	YES
Tstd2	NO	2.16701	6.37839	4.6276e-09	1.52991e-07	UP	YES
Chdh	NO	2.72291	3.79476	4.72748e-09	1.55956e-07	UP	YES
A330023F24Rik	NO	2.17188	6.21693	4.83383e-09	1.58778e-07	UP	YES
Fbn1	NO	-2.38776	3.29987	4.82711e-09	1.58778e-07	DOWN	YES
Cyp4f15	NO	2.30631	3.77245	4.9049e-09	1.60767e-07	UP	YES
Gm5415	NO	4.3502	1.92374	5.05083e-09	1.64843e-07	UP	YES
Col8a2	NO	-3.22101	1.43683	5.0444e-09	1.64843e-07	DOWN	YES
Cdca2	NO	-4.2402	1.2958	5.09923e-09	1.66067e-07	DOWN	YES
A330094K24Rik	NO	3.87849	1.04707	5.18358e-09	1.68455e-07	UP	YES
Zkscan16	NO	-2.95122	3.64922	5.43295e-09	1.76185e-07	DOWN	YES
mt-Co3	NO	2.32561	14.0473	5.44985e-09	1.76358e-07	UP	YES
Fndc9	NO	-1.98815	4.27207	5.52316e-09	1.78352e-07	DOWN	YES
Bace2	NO	-2.97787	2.19581	5.89898e-09	1.89807e-07	DOWN	YES
Gm42538	NO	-7.08152	0.300328	5.90272e-09	1.89807e-07	DOWN	YES
Galnt5	NO	3.8089	2.27494	5.9589e-09	1.91211e-07	UP	YES
Fam78a	NO	2.34233	3.79947	5.97218e-09	1.91235e-07	UP	YES
4930426D05Rik	NO	-3.73689	1.1441	6.00389e-09	1.91848e-07	DOWN	YES
Kif14	NO	-3.49199	1.16757	6.05604e-09	1.93111e-07	DOWN	YES
Ar	YES	2.11908	4.099	6.21189e-09	1.97667e-07	UP	YES
Ephb2	NO	-2.09505	3.45467	6.25556e-09	1.98643e-07	DOWN	YES
Ly6a	NO	3.24364	2.93189	6.31655e-09	1.99749e-07	UP	YES
5330438I03Rik	NO	-3.75048	1.14871	6.30405e-09	1.99749e-07	DOWN	YES
Fgf3	NO	2.47162	3.22858	6.40388e-09	2.02093e-07	UP	YES
Gm14295	NO	2.63723	3.57457	6.44447e-09	2.02954e-07	UP	YES
Syngap1	NO	-2.45605	7.73778	6.47874e-09	2.03614e-07	DOWN	YES
Cdk2	YES	-2.42558	2.59282	7.1457e-09	2.24114e-07	DOWN	YES
Gm26566	NO	-3.03375	2.61697	7.34549e-09	2.29908e-07	DOWN	YES
Tmem229b	NO	-1.80978	6.0399	7.80357e-09	2.43746e-07	DOWN	YES
Fbln7	NO	-3.03749	1.54423	8.11535e-09	2.52967e-07	DOWN	YES
Prokr2	NO	-2.30425	2.64959	8.21228e-09	2.55467e-07	DOWN	YES
Osbpl10	NO	-2.32302	3.37071	8.42957e-09	2.61693e-07	DOWN	YES
Homer2	NO	-1.89229	4.77765	8.70601e-09	2.69727e-07	DOWN	YES
Slfn2	NO	3.5509	1.3724	8.82685e-09	2.72918e-07	UP	YES
Bdh1	NO	-1.80762	6.17352	8.86283e-09	2.73476e-07	DOWN	YES
Gm37530	NO	-2.38608	3.68771	8.92688e-09	2.74897e-07	DOWN	YES
Exo1	NO	-5.13691	0.555914	9.32765e-09	2.86661e-07	DOWN	YES
Uprt	NO	-3.00584	1.97779	9.3964e-09	2.88194e-07	DOWN	YES
Kcnh7	NO	2.19153	4.72073	9.46123e-09	2.89601e-07	UP	YES
Cdk6	NO	-2.4122	2.65245	9.48735e-09	2.8982e-07	DOWN	YES
Ephx4	NO	2.19072	5.51516	9.71993e-09	2.96332e-07	UP	YES
C230034O21Rik	NO	-5.0894	0.519073	1.00032e-08	3.0436e-07	DOWN	YES
RP23-418F10.1	NO	-3.33266	1.51849	1.01973e-08	3.09649e-07	DOWN	YES
Gm10925	NO	2.71972	11.584	1.06489e-08	3.22722e-07	UP	YES
Nckap5	NO	-2.2328	2.80848	1.07263e-08	3.24422e-07	DOWN	YES
Knstrn	NO	-2.67532	2.14611	1.08393e-08	3.27192e-07	DOWN	YES
Espl1	NO	-2.61919	2.16599	1.08926e-08	3.28154e-07	DOWN	YES
mt-Nd4l	NO	1.99598	11.4812	1.10943e-08	3.33571e-07	UP	YES
Gm37999	NO	5.15168	1.07861	1.14293e-08	3.42969e-07	UP	YES
Metap1d	NO	2.64854	4.93279	1.14808e-08	3.43838e-07	UP	YES
Abca8b	NO	2.12493	5.32113	1.17901e-08	3.52412e-07	UP	YES
Adamtsl5	NO	2.33818	3.24352	1.20079e-08	3.5752e-07	UP	YES
Adamts15	NO	-2.35221	2.62475	1.20045e-08	3.5752e-07	DOWN	YES
Ppp1r14c	NO	-1.98055	4.1045	1.21746e-08	3.61779e-07	DOWN	YES
Mt2	NO	2.55294	6.5335	1.25105e-08	3.70572e-07	UP	YES
Gm37035	NO	-2.70823	2.15906	1.2519e-08	3.70572e-07	DOWN	YES
Stil	NO	-3.77364	1.16744	1.25547e-08	3.70909e-07	DOWN	YES
Gm13339	NO	2.9734	4.91075	1.29394e-08	3.81536e-07	UP	YES
Socs5	NO	1.88099	7.18305	1.30103e-08	3.8289e-07	UP	YES
Hmcn2	NO	-2.28581	3.38079	1.33487e-08	3.92092e-07	DOWN	YES
Ncaph	NO	-2.33491	2.53516	1.35189e-08	3.96328e-07	DOWN	YES
Eif4ebp2	NO	-2.61504	3.88644	1.38528e-08	4.0534e-07	DOWN	YES
Rap2a	NO	-1.9473	6.09086	1.38889e-08	4.0562e-07	DOWN	YES
Cdca8	NO	-2.45269	2.37258	1.41292e-08	4.11849e-07	DOWN	YES
Gm26752	NO	-3.51186	1.50823	1.42705e-08	4.15177e-07	DOWN	YES
Ldlr	NO	-1.96919	4.41683	1.45172e-08	4.21551e-07	DOWN	YES
Sec14l3	NO	4.42557	1.56453	1.45807e-08	4.2259e-07	UP	YES
Dlx1as	NO	-2.56507	2.76476	1.46371e-08	4.23422e-07	DOWN	YES
Gm9493	NO	2.61059	5.74614	1.46758e-08	4.23739e-07	UP	YES
Adamts17	NO	-2.26747	2.55625	1.48098e-08	4.268e-07	DOWN	YES
Kcnq4	NO	-2.12027	3.4679	1.48704e-08	4.27741e-07	DOWN	YES
Cxcr4	NO	-2.6572	2.0668	1.51909e-08	4.36139e-07	DOWN	YES
Prr36	NO	-1.96687	4.39805	1.5296e-08	4.38333e-07	DOWN	YES
Foxm1	YES	-2.51528	2.50991	1.55195e-08	4.43903e-07	DOWN	YES
Gm42512	NO	3.55967	0.997144	1.56556e-08	4.46961e-07	UP	YES
Notumos	NO	-2.96299	1.48669	1.59415e-08	4.54274e-07	DOWN	YES
Zbtb18	YES	2.27054	6.69181	1.60492e-08	4.56492e-07	UP	YES
Nnat	NO	-2.15928	6.67755	1.62718e-08	4.61963e-07	DOWN	YES
Zfp825	NO	2.4242	3.25707	1.64234e-08	4.65402e-07	UP	YES
Cpeb4	NO	-2.2463	4.9095	1.66114e-08	4.69857e-07	DOWN	YES
Notch3	YES	-2.06724	5.2245	1.69818e-08	4.79445e-07	DOWN	YES
Arl4c	NO	-1.80357	5.30346	1.72038e-08	4.84816e-07	DOWN	YES
Gm26711	NO	-3.75235	1.14541	1.75137e-08	4.92642e-07	DOWN	YES
Pde8a	NO	2.29794	4.39492	1.78168e-08	5.00247e-07	UP	YES
Chaf1b	NO	-3.80287	0.932909	1.8216e-08	5.10517e-07	DOWN	YES
Gm10532	NO	-3.10774	2.05301	1.82626e-08	5.10885e-07	DOWN	YES
Ccdc96	NO	-2.97671	1.7029	1.85643e-08	5.18374e-07	DOWN	YES
6720489N17Rik	YES	2.57083	2.54803	1.90464e-08	5.30867e-07	UP	YES
Fam183b	NO	-3.53583	0.996919	1.93218e-08	5.37561e-07	DOWN	YES
Dnah2	NO	-2.15823	3.53071	2.01739e-08	5.58219e-07	DOWN	YES
Zfp853	NO	-2.9114	1.44933	2.01643e-08	5.58219e-07	DOWN	YES
4932442E05Rik	NO	-3.21372	1.28749	2.01124e-08	5.58219e-07	DOWN	YES
Ddit3	YES	2.14706	5.16169	2.08457e-08	5.75763e-07	UP	YES
Troap	NO	-4.09553	0.856895	2.10307e-08	5.79825e-07	DOWN	YES
Dgkk	NO	-2.67361	3.44191	2.11578e-08	5.82279e-07	DOWN	YES
Ablim3	NO	-1.83039	5.3404	2.15583e-08	5.92234e-07	DOWN	YES
Hivep3	YES	-1.80184	5.31589	2.20854e-08	6.05624e-07	DOWN	YES
Dlg5	NO	-1.79226	5.66765	2.22256e-08	6.08376e-07	DOWN	YES
Ajuba	NO	-2.72986	1.61085	2.24673e-08	6.13891e-07	DOWN	YES
Ntn1	NO	-2.09561	4.75368	2.26925e-08	6.18939e-07	DOWN	YES
1700063D05Rik	NO	7.39706	0.607076	2.28128e-08	6.21111e-07	UP	YES
H19	NO	-5.04324	0.481346	2.29253e-08	6.23063e-07	DOWN	YES
Myo16	NO	-1.85198	4.74838	2.34064e-08	6.35008e-07	DOWN	YES
Dnaaf3	NO	-3.45093	0.926458	2.35971e-08	6.39046e-07	DOWN	YES
Adamts7	NO	-3.38129	1.07774	2.39549e-08	6.47587e-07	DOWN	YES
Tesc	NO	1.89912	6.48919	2.49653e-08	6.7371e-07	UP	YES
Tmem14a	NO	1.9842	4.70951	2.53888e-08	6.83346e-07	UP	YES
B3gnt5	NO	-3.18161	1.27031	2.54118e-08	6.83346e-07	DOWN	YES
Gng13	NO	3.08442	4.49219	2.55425e-08	6.85651e-07	UP	YES
Bcl9l	NO	-2.1296	5.53909	2.65418e-08	7.11227e-07	DOWN	YES
Arhgap36	NO	-3.24602	1.81423	2.68747e-08	7.18888e-07	DOWN	YES
Fxyd7	NO	-1.81648	5.24745	2.70939e-08	7.23482e-07	DOWN	YES
Filip1	NO	-1.81878	5.44348	2.72675e-08	7.26849e-07	DOWN	YES
Pcdhgc3	NO	-2.86691	6.38765	2.80742e-08	7.47046e-07	DOWN	YES
Pcdhgb2	NO	-5.11927	5.85868	2.85448e-08	7.58249e-07	DOWN	YES
RP23-64D23.6	NO	-3.89472	0.693393	2.95154e-08	7.8267e-07	DOWN	YES
Kif20b	NO	-3.39839	1.09419	2.99387e-08	7.92521e-07	DOWN	YES
Ptprf	NO	-1.77771	6.53101	3.30545e-08	8.73485e-07	DOWN	YES
Gm42738	NO	-2.59627	1.82439	3.31131e-08	8.73522e-07	DOWN	YES
mt-Co1	NO	1.97926	15.0967	3.36451e-08	8.86028e-07	UP	YES
Capsl	NO	-4.27415	0.563522	3.37322e-08	8.86791e-07	DOWN	YES
Gm11646	NO	-6.89625	0.159952	3.50755e-08	9.20521e-07	DOWN	YES
E2f7	NO	-3.97821	0.762442	3.53652e-08	9.26532e-07	DOWN	YES
Tril	NO	-1.79489	6.08174	3.68748e-08	9.63691e-07	DOWN	YES
Ptges3	NO	-2.3974	4.49381	3.69404e-08	9.63691e-07	DOWN	YES
Ncapg	NO	-2.52908	2.08905	3.69728e-08	9.63691e-07	DOWN	YES
Gng11	NO	2.49087	4.11771	3.7326e-08	9.6794e-07	UP	YES
Cntnap5b	NO	-2.14192	3.40709	3.72707e-08	9.6794e-07	DOWN	YES
Pde11a	NO	-2.96075	1.78435	3.72203e-08	9.6794e-07	DOWN	YES
Cacna1g	NO	-1.92166	5.08683	3.83191e-08	9.9201e-07	DOWN	YES
Snhg11	NO	1.83253	10.9438	3.84501e-08	9.92038e-07	UP	YES
Foxj1	YES	-2.19174	4.03686	3.83977e-08	9.92038e-07	DOWN	YES
Pdzrn3	NO	-1.92478	3.80647	3.93433e-08	1.01337e-06	DOWN	YES
Tcp11l1	NO	-1.99482	3.66317	4.03737e-08	1.03816e-06	DOWN	YES
Cdca3	NO	-2.58459	1.67002	4.04573e-08	1.03856e-06	DOWN	YES
Rnf166	NO	1.9161	5.63408	4.06281e-08	1.0412e-06	UP	YES
Gm10118	NO	2.51332	2.823	4.12236e-08	1.05469e-06	UP	YES
Tmem108	NO	-2.08385	3.12679	4.15192e-08	1.06048e-06	DOWN	YES
Mfap2	NO	-2.72046	2.64474	4.22651e-08	1.07747e-06	DOWN	YES
Dpysl5	NO	-3.73075	6.68933	4.23255e-08	1.07747e-06	DOWN	YES
Adamts16	NO	-2.16665	3.27169	4.30792e-08	1.09483e-06	DOWN	YES
Gm17092	NO	-2.30336	2.88153	4.31696e-08	1.0953e-06	DOWN	YES
Atp5l2-ps	NO	2.33542	3.2871	4.35404e-08	1.10105e-06	UP	YES
Klhl4	NO	2.14594	3.67995	4.35376e-08	1.10105e-06	UP	YES
Lor	NO	-2.44327	2.12854	4.55712e-08	1.1505e-06	DOWN	YES
Gpr63	NO	-3.64433	3.4208	4.61787e-08	1.16392e-06	DOWN	YES
Cit	NO	-1.85711	6.85164	4.68294e-08	1.17837e-06	DOWN	YES
Ankrd52	NO	-2.70215	6.31536	4.74478e-08	1.19197e-06	DOWN	YES
Gjd2	NO	-2.00059	3.62516	4.82483e-08	1.21009e-06	DOWN	YES
Zfp871	NO	-2.67509	4.23378	4.90591e-08	1.22841e-06	DOWN	YES
Nrsn1	NO	1.89289	7.63776	5.05186e-08	1.26288e-06	UP	YES
9230009I02Rik	NO	2.8703	1.52488	5.16729e-08	1.28963e-06	UP	YES
Sult1a1	NO	3.05507	3.1683	5.17824e-08	1.29025e-06	UP	YES
Slc16a1	NO	-1.70586	5.94992	5.21814e-08	1.29808e-06	DOWN	YES
Gm21984	NO	2.77952	1.78783	5.23554e-08	1.30029e-06	UP	YES
Itgbl1	NO	2.03785	3.966	5.27135e-08	1.30705e-06	UP	YES
Cdca7l	NO	-3.16622	1.10065	5.28461e-08	1.30822e-06	DOWN	YES
4930524O07Rik	NO	2.02855	6.27093	5.54e-08	1.36922e-06	UP	YES
Zfp960	NO	2.60857	2.15217	5.55057e-08	1.36962e-06	UP	YES
Ccm2	NO	2.10419	6.12596	5.66012e-08	1.3944e-06	UP	YES
Sox11	YES	-1.76655	5.19762	5.71151e-08	1.40467e-06	DOWN	YES
Birc5	NO	-2.93073	1.47199	5.72021e-08	1.40467e-06	DOWN	YES
Gm15645	NO	-3.14673	1.08611	5.79407e-08	1.42052e-06	DOWN	YES
Ppargc1b	YES	-2.36235	3.03053	5.84801e-08	1.43145e-06	DOWN	YES
Bgn	NO	-1.80968	4.05914	6.13324e-08	1.49886e-06	DOWN	YES
Efs	NO	-1.91866	3.86256	6.18993e-08	1.50944e-06	DOWN	YES
RP23-446E21.5	NO	-2.60275	1.75233	6.19626e-08	1.50944e-06	DOWN	YES
Mlf1	YES	-3.11366	1.06152	6.23621e-08	1.51675e-06	DOWN	YES
Adssl1	NO	2.16639	3.71088	6.25741e-08	1.51949e-06	UP	YES
Ogfrl1	NO	1.97014	7.49344	6.29804e-08	1.52692e-06	UP	YES
Tox2	NO	-2.11693	3.23834	6.39386e-08	1.5477e-06	DOWN	YES
Kif5a	NO	1.86368	11.2342	6.41547e-08	1.55047e-06	UP	YES
Trpc5	NO	-2.86991	2.03629	6.46256e-08	1.55939e-06	DOWN	YES
F2r	NO	-1.89176	3.64893	6.47597e-08	1.56016e-06	DOWN	YES
S100b	NO	2.35232	7.33348	6.48931e-08	1.56091e-06	UP	YES
Rapgef4	NO	1.80402	8.11535	6.68273e-08	1.60239e-06	UP	YES
Fam135b	NO	-2.78135	3.20438	6.67677e-08	1.60239e-06	DOWN	YES
Gtse1	NO	-3.83022	0.963736	6.70429e-08	1.60504e-06	DOWN	YES
Mark4	NO	-1.78586	5.1902	6.88669e-08	1.64612e-06	DOWN	YES
Spp1	NO	5.8156	3.38408	6.95801e-08	1.66057e-06	UP	YES
Crb2	NO	-2.16718	2.94558	7.02799e-08	1.67466e-06	DOWN	YES
Gm37844	NO	-2.41603	3.52534	7.10837e-08	1.69117e-06	DOWN	YES
Gm20708	NO	-6.78676	0.0795014	7.41971e-08	1.7625e-06	DOWN	YES
Gm26809	NO	-2.40524	2.38011	7.43501e-08	1.76339e-06	DOWN	YES
Gm43321	NO	8.25736	1.41196	7.48821e-08	1.77051e-06	UP	YES
Drc7	NO	-3.47622	1.34397	7.48011e-08	1.77051e-06	DOWN	YES
Tspan18	NO	-2.27834	2.59066	7.50262e-08	1.77117e-06	DOWN	YES
Prc1	NO	-2.0886	3.06883	7.8104e-08	1.84099e-06	DOWN	YES
Cpne9	NO	2.2898	3.59995	7.96044e-08	1.87346e-06	UP	YES
Kif23	NO	-2.7641	1.72517	8.16082e-08	1.91767e-06	DOWN	YES
Gm38157	NO	6.69565	2.58035	8.21464e-08	1.92541e-06	UP	YES
Adamtsl2	NO	-2.40652	2.55937	8.22567e-08	1.92541e-06	DOWN	YES
Zdhhc23	NO	-3.16006	2.55265	8.23159e-08	1.92541e-06	DOWN	YES
Pdpr	NO	-2.4786	4.20929	8.29258e-08	1.93586e-06	DOWN	YES
Gpr135	NO	-2.96558	2.01556	8.30221e-08	1.93586e-06	DOWN	YES
A830073O21Rik	NO	-3.10374	3.67075	8.31427e-08	1.93586e-06	DOWN	YES
D930007J09Rik	NO	-2.64672	2.27405	8.40412e-08	1.9538e-06	DOWN	YES
Fam81a	NO	-1.76122	4.97487	8.42358e-08	1.95535e-06	DOWN	YES
N4bp2	NO	-2.34947	4.53607	8.43927e-08	1.95602e-06	DOWN	YES
Gm42769	NO	5.10863	0.313458	8.54864e-08	1.97836e-06	UP	YES
Gm42884	NO	-3.19033	1.10889	8.60181e-08	1.98766e-06	DOWN	YES
Gm17305	NO	-2.51929	1.90245	8.6302e-08	1.9912e-06	DOWN	YES
A930003O13Rik	NO	-2.16418	2.4089	8.90498e-08	2.0515e-06	DOWN	YES
Gm43622	NO	-3.27573	1.00011	8.99732e-08	2.06966e-06	DOWN	YES
Rpl34	NO	2.31288	4.09348	9.04879e-08	2.07836e-06	UP	YES
Fat4	NO	-1.9276	3.52367	9.0984e-08	2.08349e-06	DOWN	YES
4930474H06Rik	NO	-2.95627	1.24307	9.0963e-08	2.08349e-06	DOWN	YES
Gm20627	NO	4.32397	1.4474	9.34912e-08	2.1377e-06	UP	YES
Lrp1	NO	-1.73013	8.79189	9.37085e-08	2.13947e-06	DOWN	YES
Dfna5	NO	1.87287	5.69204	9.45452e-08	2.15535e-06	UP	YES
Mmp15	NO	-1.74265	5.359	9.62909e-08	2.19187e-06	DOWN	YES
Hspb1	YES	2.47499	3.24783	9.69598e-08	2.20382e-06	UP	YES
Flna	NO	-1.68013	7.76857	1.01137e-07	2.29535e-06	DOWN	YES
Trhr	NO	-2.23227	2.80194	1.0297e-07	2.33348e-06	DOWN	YES
Acot13	NO	2.54369	5.61729	1.0376e-07	2.3479e-06	UP	YES
Cirbp	NO	-1.78958	5.40227	1.05151e-07	2.37585e-06	DOWN	YES
Neu4	NO	-1.97912	4.55794	1.09268e-07	2.46522e-06	DOWN	YES
9330121J05Rik	NO	-2.4635	2.61445	1.11142e-07	2.50381e-06	DOWN	YES
Gm26796	NO	-3.38107	1.25392	1.13697e-07	2.5576e-06	DOWN	YES
Evi2a	NO	2.43238	4.16858	1.14866e-07	2.58008e-06	UP	YES
E2f2	YES	-3.01725	1.14288	1.15719e-07	2.59543e-06	DOWN	YES
Fam107b	NO	-1.766	4.46912	1.1824e-07	2.64809e-06	DOWN	YES
Tdg-ps	NO	-2.13375	2.64617	1.18833e-07	2.65747e-06	DOWN	YES
Vash2	NO	-2.38387	2.28587	1.20501e-07	2.69084e-06	DOWN	YES
Slc7a1	NO	-1.855	5.72087	1.21666e-07	2.71244e-06	DOWN	YES
RP24-179I4.3	NO	-2.44641	2.0227	1.21824e-07	2.71244e-06	DOWN	YES
Ccl27a	NO	1.99221	5.53675	1.24141e-07	2.76002e-06	UP	YES
Cspg4	NO	-1.84093	4.98341	1.24539e-07	2.76484e-06	DOWN	YES
Gm26596	NO	-3.08336	4.48719	1.28989e-07	2.85947e-06	DOWN	YES
Map4k4	NO	-1.71505	7.47687	1.32195e-07	2.92097e-06	DOWN	YES
Slc8a1	NO	-2.6428	2.21726	1.32337e-07	2.92097e-06	DOWN	YES
Smoc2	NO	-3.25106	0.987429	1.32004e-07	2.92097e-06	DOWN	YES
Tmem30a	NO	1.76753	8.23224	1.33081e-07	2.93316e-06	UP	YES
CK137956	NO	-3.35163	0.852497	1.33446e-07	2.93697e-06	DOWN	YES
RP23-178I17.3	NO	4.19149	2.63591	1.35013e-07	2.96717e-06	UP	YES
Lrp5	NO	-1.85814	3.7919	1.35652e-07	2.97695e-06	DOWN	YES
Abhd14a	NO	2.12881	4.26562	1.41105e-07	3.08778e-06	UP	YES
Depdc1a	NO	-6.75243	0.0539193	1.41107e-07	3.08778e-06	DOWN	YES
Ncan	NO	-1.60658	8.56617	1.42207e-07	3.10739e-06	DOWN	YES
Kif4	YES	-2.31312	2.14449	1.42535e-07	3.1101e-06	DOWN	YES
E230025N22Rik	NO	2.52475	1.90936	1.43708e-07	3.13123e-06	UP	YES
Gadd45b	NO	1.99428	4.07122	1.43953e-07	3.13209e-06	UP	YES
Gm10605	NO	-1.85449	3.66237	1.45117e-07	3.15295e-06	DOWN	YES
Snx29	NO	-2.47561	2.79358	1.51498e-07	3.28691e-06	DOWN	YES
Gm12940	NO	1.95829	6.52313	1.5209e-07	3.29506e-06	UP	YES
Atp5j	NO	2.288	7.37463	1.52971e-07	3.30947e-06	UP	YES
Rsph1	NO	-2.07113	3.20528	1.53289e-07	3.31165e-06	DOWN	YES
Ttll7	NO	-2.02991	5.34066	1.5424e-07	3.32749e-06	DOWN	YES
Dhcr7	NO	-1.78634	5.30511	1.55699e-07	3.35424e-06	DOWN	YES
Zfp932	NO	1.82639	5.80712	1.62719e-07	3.50051e-06	UP	YES
Dact1	NO	-2.24609	2.43163	1.63211e-07	3.50618e-06	DOWN	YES
Pdzd9	NO	3.14952	2.52408	1.64062e-07	3.51456e-06	UP	YES
Traip	NO	2.3633	6.89005	1.63893e-07	3.51456e-06	UP	YES
Mal2	NO	1.74472	7.0558	1.65677e-07	3.54419e-06	UP	YES
Gstm1	NO	2.17061	7.36151	1.66489e-07	3.55658e-06	UP	YES
Cenpi	NO	-3.80129	0.6273	1.66871e-07	3.55977e-06	DOWN	YES
RP23-435I16.3	NO	-2.95068	1.22806	1.69196e-07	3.60431e-06	DOWN	YES
Glis3	YES	-2.03115	2.84974	1.69696e-07	3.60994e-06	DOWN	YES
Pagr1a	NO	-2.85633	1.29375	1.72118e-07	3.65637e-06	DOWN	YES
Sgol1	NO	-3.79925	0.625758	1.73729e-07	3.68547e-06	DOWN	YES
Aktip	NO	1.85669	6.84544	1.75582e-07	3.71961e-06	UP	YES
Gm14410	NO	-1.93354	3.47575	1.81616e-07	3.84208e-06	DOWN	YES
Asxl3	YES	-1.93679	3.19574	1.82111e-07	3.84208e-06	DOWN	YES
Gdap10	NO	-3.63022	1.25724	1.82118e-07	3.84208e-06	DOWN	YES
Lrrc16a	NO	-1.67229	5.29713	1.87346e-07	3.94693e-06	DOWN	YES
Tsnaxip1	NO	-4.16998	0.485806	1.88219e-07	3.95985e-06	DOWN	YES
Adgrv1	NO	-2.27015	2.41913	1.91707e-07	4.0277e-06	DOWN	YES
Clec12a	NO	2.33623	2.33991	1.93152e-07	4.05247e-06	UP	YES
Ckap4	NO	-1.79392	4.06638	1.94379e-07	4.07262e-06	DOWN	YES
Col1a2	NO	-1.85181	3.51529	1.96685e-07	4.1153e-06	DOWN	YES
Gm43592	NO	-3.5832	0.766672	1.96962e-07	4.11546e-06	DOWN	YES
Gm29260	NO	-6.67354	-0.00325554	1.99261e-07	4.1578e-06	DOWN	YES
Gm26880	NO	-6.67437	-0.00277286	2.08748e-07	4.34981e-06	DOWN	YES
Gm28048	NO	5.24935	5.12621	2.09534e-07	4.36025e-06	UP	YES
Tram2	NO	-2.42008	1.94872	2.11281e-07	4.39061e-06	DOWN	YES
RP23-52D17.5	NO	5.51748	1.41674	2.12574e-07	4.41148e-06	UP	YES
Gpr12	NO	2.03091	3.9647	2.13731e-07	4.42947e-06	UP	YES
Ctsw	NO	-6.67189	-0.00422094	2.14134e-07	4.43181e-06	DOWN	YES
Ephx1	NO	1.86282	4.61776	2.22694e-07	4.58413e-06	UP	YES
Hmgcr	NO	-1.69798	6.91848	2.22447e-07	4.58413e-06	DOWN	YES
Kank1	NO	-1.77963	4.95232	2.22622e-07	4.58413e-06	DOWN	YES
4930507D05Rik	NO	-2.94108	1.09063	2.22466e-07	4.58413e-06	DOWN	YES
Gm28661	NO	2.27368	10.8203	2.24346e-07	4.61192e-06	UP	YES
Gm26616	NO	-2.9433	1.84334	2.27956e-07	4.67984e-06	DOWN	YES
Ptgfrn	NO	-1.65926	5.87964	2.31965e-07	4.75576e-06	DOWN	YES
Gm10250	NO	2.52096	7.61267	2.32415e-07	4.75858e-06	UP	YES
Trim30e-ps1	NO	-3.5846	0.767361	2.36222e-07	4.83006e-06	DOWN	YES
Nox1	NO	2.65067	3.95695	2.36904e-07	4.83753e-06	UP	YES
Crabp1	NO	-1.82138	4.35634	2.38871e-07	4.87118e-06	DOWN	YES
Cdc25c	NO	-4.14689	0.46625	2.49716e-07	5.08555e-06	DOWN	YES
Notch2	YES	-2.19443	4.96415	2.57282e-07	5.23265e-06	DOWN	YES
Atp10b	NO	-2.02421	2.57225	2.57718e-07	5.23454e-06	DOWN	YES
Gm26846	NO	-2.98331	1.11444	2.60084e-07	5.27559e-06	DOWN	YES
Xkr7	NO	-2.61524	1.51962	2.63669e-07	5.34122e-06	DOWN	YES
Notum	NO	-2.16437	2.74012	2.66361e-07	5.38862e-06	DOWN	YES
Nkain3	NO	-2.03479	2.90904	2.66795e-07	5.39025e-06	DOWN	YES
RP23-181P23.1	NO	1.92372	5.23588	2.68642e-07	5.42039e-06	UP	YES
Dpysl4	NO	-1.63985	6.23381	2.69661e-07	5.43378e-06	DOWN	YES
Septin4	NO	1.89202	6.90385	2.70756e-07	5.44865e-06	UP	YES
Syne4	NO	2.49462	2.73636	2.74181e-07	5.51033e-06	UP	YES
Cyp2j12	NO	2.92384	2.26074	2.74808e-07	5.51566e-06	UP	YES
Lrp2	NO	-6.6761	-0.00180751	2.75895e-07	5.53021e-06	DOWN	YES
Gm15441	NO	-3.10043	1.1964	2.84377e-07	5.69277e-06	DOWN	YES
4930528J11Rik	NO	3.28294	2.65041	2.85461e-07	5.70698e-06	UP	YES
Mt1	NO	2.33011	7.6396	2.90117e-07	5.79248e-06	UP	YES
Rpl21	NO	3.15367	6.55488	2.92442e-07	5.83129e-06	UP	YES
Thbs1	NO	-2.48246	1.94079	2.95579e-07	5.88614e-06	DOWN	YES
Josd2	NO	1.85395	5.74541	3.00742e-07	5.97339e-06	UP	YES
Gm17435	NO	-4.12578	0.445676	3.00605e-07	5.97339e-06	DOWN	YES
Efemp1	NO	2.61678	1.72032	3.0484e-07	6.04691e-06	UP	YES
Dnali1	NO	-2.34655	1.9581	3.06366e-07	6.0693e-06	DOWN	YES
Kcne1l	NO	-1.71658	4.74109	3.11035e-07	6.15381e-06	DOWN	YES
Scarf2	NO	-2.18875	2.50069	3.14237e-07	6.20914e-06	DOWN	YES
Nfix	YES	-3.03914	5.70617	3.16719e-07	6.25008e-06	DOWN	YES
Glrb	NO	1.81431	7.35126	3.21385e-07	6.33399e-06	UP	YES
Fam213b	NO	2.26431	5.85415	3.22333e-07	6.34447e-06	UP	YES
Zfp365	NO	1.72208	8.93024	3.23777e-07	6.36469e-06	UP	YES
Sh3d19	YES	-1.71893	4.2611	3.29929e-07	6.47729e-06	DOWN	YES
Rps27rt	NO	2.4205	7.76392	3.35493e-07	6.57808e-06	UP	YES
Scube1	NO	-1.95181	3.21863	3.39421e-07	6.64657e-06	DOWN	YES
Fzd4	NO	-2.20664	2.36944	3.45713e-07	6.76111e-06	DOWN	YES
Lrrk2	NO	1.95573	6.20978	3.47589e-07	6.78271e-06	UP	YES
Sqle	NO	-1.62436	5.77535	3.47706e-07	6.78271e-06	DOWN	YES
Gm11744	NO	2.65232	1.60299	3.50909e-07	6.83645e-06	UP	YES
RP23-74K24.2	NO	-4.76261	0.267007	3.52157e-07	6.85203e-06	DOWN	YES
BC024139	YES	-2.11461	2.55209	3.61927e-07	7.03318e-06	DOWN	YES
Gm38182	NO	-2.79961	1.90819	3.62741e-07	7.04002e-06	DOWN	YES
Gt(ROSA)26Sor	NO	2.06698	3.69673	3.64614e-07	7.05844e-06	UP	YES
Nedd4	NO	-2.74796	7.50166	3.64358e-07	7.05844e-06	DOWN	YES
Gm9870	NO	-2.92292	1.44599	3.71454e-07	7.18175e-06	DOWN	YES
Cep85l	NO	-3.11685	1.973	3.74946e-07	7.24011e-06	DOWN	YES
Bcap29	NO	1.84345	5.01727	3.78268e-07	7.29503e-06	UP	YES
Hist1h2bf	NO	4.17769	0.228212	3.84366e-07	7.40328e-06	UP	YES
Glra2	NO	-1.95918	4.36103	3.88765e-07	7.47858e-06	DOWN	YES
Nusap1	YES	-2.25987	2.05059	3.94094e-07	7.57157e-06	DOWN	YES
Grin2a	NO	1.68779	6.45056	3.94867e-07	7.57689e-06	UP	YES
Gm38160	NO	-2.93763	1.21951	4.12505e-07	7.9054e-06	DOWN	YES
Bnip3	NO	1.72187	6.10931	4.17594e-07	7.99289e-06	UP	YES
Slc35g2	NO	2.40837	3.54871	4.20328e-07	8.03516e-06	UP	YES
Vangl2	NO	-1.87754	3.78779	4.23796e-07	8.08309e-06	DOWN	YES
Gm10176	NO	-2.73078	1.41253	4.24385e-07	8.08309e-06	DOWN	YES
Gpam	NO	-3.13651	5.93637	4.24423e-07	8.08309e-06	DOWN	YES
Gm5595	NO	2.02749	3.53435	4.2683e-07	8.11881e-06	UP	YES
Ccna2	NO	-1.88217	3.48352	4.30291e-07	8.17446e-06	DOWN	YES
Tceb1	NO	1.72989	6.79494	4.35302e-07	8.24659e-06	UP	YES
Kif3b	NO	-2.1154	5.89632	4.35956e-07	8.24659e-06	DOWN	YES
Prrt4	NO	-2.15169	3.17801	4.35029e-07	8.24659e-06	DOWN	YES
Cep55	NO	-3.31026	0.825483	4.36248e-07	8.24659e-06	DOWN	YES
Baiap3	NO	-1.73503	5.0314	4.38669e-07	8.28212e-06	DOWN	YES
Dleu2	NO	2.13456	4.37321	4.39677e-07	8.29089e-06	UP	YES
A730056A06Rik	NO	-2.18022	2.40952	4.47643e-07	8.4307e-06	DOWN	YES
Lamtor5	NO	1.88194	4.85646	4.51607e-07	8.49488e-06	UP	YES
Dok3	NO	2.8378	4.42524	4.54474e-07	8.5383e-06	UP	YES
Dvl3	NO	-2.01519	4.89206	4.62356e-07	8.67571e-06	DOWN	YES
Ppp1r2	NO	1.66597	7.28613	4.64301e-07	8.70151e-06	UP	YES
Pcdh8	NO	-1.89375	3.75321	4.68781e-07	8.7747e-06	DOWN	YES
Zfp92	YES	-2.23609	2.3017	4.80044e-07	8.97453e-06	DOWN	YES
Itpr2	NO	-1.69157	5.64154	4.83248e-07	9.01237e-06	DOWN	YES
Tnks	NO	-3.09504	6.15863	4.82825e-07	9.01237e-06	DOWN	YES
Fkbp10	NO	-2.03753	2.76467	4.86924e-07	9.06985e-06	DOWN	YES
Krt9	NO	1.82071	4.53524	4.87849e-07	9.07601e-06	UP	YES
Cox20	NO	2.17333	5.89697	4.96699e-07	9.22941e-06	UP	YES
Siah3	NO	-3.76198	0.592125	4.99999e-07	9.27944e-06	DOWN	YES
Hspb8	NO	2.4428	3.31539	5.04142e-07	9.34499e-06	UP	YES
Zfp488	YES	-1.82915	3.33297	5.08823e-07	9.42032e-06	DOWN	YES
Dnase1l2	NO	2.25146	3.25613	5.11071e-07	9.45049e-06	UP	YES
Kcnma1	NO	-1.97072	4.6583	5.18608e-07	9.57825e-06	DOWN	YES
Cntn2	NO	1.63305	7.1439	5.31693e-07	9.80807e-06	UP	YES
6030442K20Rik	NO	2.85993	2.75308	5.32753e-07	9.81576e-06	UP	YES
Mtmr9	NO	-2.29793	5.11088	5.40949e-07	9.94279e-06	DOWN	YES
Stag3	NO	-2.67555	1.58012	5.40379e-07	9.94279e-06	DOWN	YES
Tubb2a	NO	-1.55447	8.30134	5.43621e-07	9.9799e-06	DOWN	YES
Rsf1os2	NO	-3.24174	0.775098	5.49419e-07	1.00742e-05	DOWN	YES
Hspa8	NO	1.88039	10.8902	5.51345e-07	1.00974e-05	UP	YES
Fbxl16	NO	1.61714	10.804	5.58498e-07	1.02039e-05	UP	YES
Tia1	NO	-1.97191	5.95965	5.58323e-07	1.02039e-05	DOWN	YES
Appbp2os	NO	-3.25233	0.772985	5.64781e-07	1.03064e-05	DOWN	YES
Gm11837	NO	2.15673	3.97438	5.72231e-07	1.04299e-05	UP	YES
Penk	NO	1.60958	10.7525	5.83658e-07	1.06255e-05	UP	YES
Cyp27a1	NO	2.18762	2.95417	5.86531e-07	1.06651e-05	UP	YES
Ptprz1	NO	-1.53831	8.28144	5.95673e-07	1.08184e-05	DOWN	YES
Ifit3	NO	2.81837	1.89696	6.0062e-07	1.08824e-05	UP	YES
Dip2a	NO	-1.7291	5.68537	6.0003e-07	1.08824e-05	DOWN	YES
Cfap36	NO	1.91123	6.99713	6.01826e-07	1.08913e-05	UP	YES
Wdyhv1	NO	1.89379	3.84168	6.09533e-07	1.10178e-05	UP	YES
4932441J04Rik	NO	-1.73601	4.05564	6.11877e-07	1.10471e-05	DOWN	YES
Emp2	NO	-1.67463	5.67212	6.14382e-07	1.10792e-05	DOWN	YES
Oprm1	NO	-2.58473	1.58078	6.2027e-07	1.11722e-05	DOWN	YES
Raph1	NO	-2.02406	5.40084	6.4169e-07	1.15444e-05	DOWN	YES
2700029M09Rik	NO	1.83756	5.75357	6.47293e-07	1.16315e-05	UP	YES
Mfap1b	NO	1.92987	4.29859	6.53246e-07	1.17221e-05	UP	YES
Casp7	NO	-1.91751	2.6714	6.5387e-07	1.17221e-05	DOWN	YES
Mtr	NO	-2.33437	3.34567	6.56687e-07	1.17588e-05	DOWN	YES
Mcee	NO	2.20661	4.59113	6.66625e-07	1.19088e-05	UP	YES
Atp8a2	NO	-1.78549	3.90357	6.66036e-07	1.19088e-05	DOWN	YES
Gm17455	NO	-4.01104	0.361218	6.73531e-07	1.20181e-05	DOWN	YES
Slirp	NO	2.29429	4.53718	6.82717e-07	1.21678e-05	UP	YES
Ybx1-ps2	NO	-1.90049	3.61057	7.10241e-07	1.26289e-05	DOWN	YES
Cdh6	NO	-2.80559	2.66412	7.10233e-07	1.26289e-05	DOWN	YES
Ormdl2	NO	2.06133	4.9308	7.26489e-07	1.28968e-05	UP	YES
Fzd10	NO	-3.14173	1.22984	7.26999e-07	1.28968e-05	DOWN	YES
Fam213a	NO	1.79514	6.56695	7.27963e-07	1.2899e-05	UP	YES
Gm28437	NO	2.18642	11.0754	7.33434e-07	1.29808e-05	UP	YES
Tmem178b	NO	-1.57745	6.98354	7.38818e-07	1.3061e-05	DOWN	YES
2010204K13Rik	NO	2.25511	3.60089	7.41356e-07	1.30907e-05	UP	YES
Ercc6l	NO	-3.34442	0.597687	7.51646e-07	1.32571e-05	DOWN	YES
Prr18	NO	2.20279	6.57705	7.59853e-07	1.33864e-05	UP	YES
Gstm2-ps1	NO	2.11351	3.77361	7.67523e-07	1.35059e-05	UP	YES
Lamc1	NO	-1.68006	5.86862	7.72084e-07	1.35705e-05	DOWN	YES
D630036G22Rik	NO	-3.34568	0.594561	7.89029e-07	1.38524e-05	DOWN	YES
Insl5	NO	3.92682	1.07815	7.90621e-07	1.38645e-05	UP	YES
Efcab11	NO	-4.51307	0.0876864	7.9959e-07	1.40057e-05	DOWN	YES
Angptl4	NO	-2.12529	2.42364	8.07855e-07	1.41342e-05	DOWN	YES
Mvd	NO	-1.59579	4.91116	8.12819e-07	1.42048e-05	DOWN	YES
Llgl1	NO	-1.62638	6.21743	8.15389e-07	1.42334e-05	DOWN	YES
Pkp2	NO	2.61099	2.2597	8.26522e-07	1.44113e-05	UP	YES
Itga1	NO	-2.14008	3.21086	8.36635e-07	1.4571e-05	DOWN	YES
Irs2	NO	-2.91205	4.02211	8.39114e-07	1.45975e-05	DOWN	YES
Mycn	YES	-1.88913	3.47268	8.56111e-07	1.48763e-05	DOWN	YES
Stard10	NO	1.89804	6.31849	8.66882e-07	1.50292e-05	UP	YES
Kif22	YES	-2.02005	2.40751	8.66307e-07	1.50292e-05	DOWN	YES
Gm13340	NO	2.04818	8.21631	8.7909e-07	1.52236e-05	UP	YES
Phyh	NO	2.30434	6.16485	8.89767e-07	1.53911e-05	UP	YES
Gnb4	NO	-2.21646	6.04785	8.99077e-07	1.55345e-05	DOWN	YES
Gm17396	NO	1.96321	3.07158	9.02615e-07	1.5578e-05	UP	YES
Gm43029	NO	-4.51557	0.0890859	9.13549e-07	1.57489e-05	DOWN	YES
Tubb2b	NO	-1.69981	7.75992	9.17782e-07	1.58041e-05	DOWN	YES
Odf3b	NO	-2.60955	1.22878	9.22907e-07	1.58744e-05	DOWN	YES
B930094E09Rik	NO	-2.47374	1.8599	9.34126e-07	1.60493e-05	DOWN	YES
Plce1	NO	-1.65124	4.55541	9.40747e-07	1.61449e-05	DOWN	YES
Plekha1	NO	-2.17864	4.80827	9.45574e-07	1.62095e-05	DOWN	YES
RP23-411N5.3	NO	5.00303	0.943352	9.5054e-07	1.62764e-05	UP	YES
Vcp-rs	NO	-1.54709	7.31689	9.51741e-07	1.62787e-05	DOWN	YES
Zfp955a	NO	-2.58444	2.54633	9.5975e-07	1.63973e-05	DOWN	YES
Il20ra	NO	2.26817	2.06182	9.71129e-07	1.65732e-05	UP	YES
[truncated: 14,379 more rows]

## Sheet: Biological process
Supplementary Table 2. DEGs identified and enriched between two adjacent time points
[truncated: 5,888 more rows]

[truncated: 1 more sheets: KEGG Pathways]
