# Supplementary material for: Transcriptional profiling reveals the transcription factor networks regulating the survival of striatal neurons
Source: Cell Death Dis. 2021 Mar 12;12(3):262. doi: 10.1038/s41419-021-03552-8 (PMC7955055; doi:10.1038/s41419-021-03552-8)
Supplement: Supplementary file 12 — Supplementary Table 3. Comparations of striatal development and HD [file 41419_2021_3552_MOESM12_ESM.xlsx]

## Sheet: Striatal_development_HD
Supplementary Table 3. Comparations of striatal development and Huntington’s disease
Sheet1: A list of 883 genes differentially expressed in striatal development (edgeR, FDR < 0.05) and HD (limma, adjusted P < 0.05)
GeneSymbol	E13.5_WT_FPKM_Mean	E16.5_WT_FPKM_Mean	P0_WT_FPKM_Mean	P14_WT_FPKM_Mean	P60_WT_FPKM_Mean
Ckb	847.475	128.174	198.128	635.368	1124.04
Basp1	255.406	373.282	506.166	170.831	66.8792
Ccnd2	230.094	65.0612	38.3987	16.9153	6.31055
Sox11	199.85	186.044	117.416	8.99499	1.94817
Ybx1	200.876	107.616	103.747	75.0487	25.0947
Ascl1	185.54	18.5955	10.3055	8.66685	0.749198
Rpl14	183.03	100.468	85.916	56.0242	195.193
Rpl18a	182.509	257.891	169.458	81.2614	121.629
Hspa8	180.59	164.294	156.065	95.4367	255.698
Hmgb2	161.512	31.148	17.0576	8.77353	0.884135
Mt3	153.937	34.3627	62.746	311.215	525.746
Nt5dc2	159.55	30.8595	19.3852	12.3814	2.86555
Aes	145.73	147.892	159.337	217.659	494.411
Dpysl3	128.453	396.737	349.844	63.1441	3.55417
Tfdp1	139.956	53.5794	41.9119	40.4481	16.7809
Tubb2a	109.035	365.556	491.161	391.99	98.4131
Eif3k	134.253	140.503	115.867	73.3718	113.123
Eif3l	118.433	85.1033	77.4786	50.4435	19.3633
Psma2	115.404	106.682	96.3195	63.5785	86.817
Dpysl2	113.631	52.8232	50.5345	37.1655	56.9586
Nasp	108.79	38.4023	26.9931	7.5709	2.50468
Grb10	112.092	12.3898	7.81881	8.79694	2.71605
Ddah2	104.712	60.1191	40.9114	14.4238	4.32489
Hn1l	108.854	22.6731	13.8281	6.95071	1.43893
Mettl9	106.562	73.4806	67.5835	42.6485	59.8823
Fads2	104.843	76.8061	88.1861	166.802	22.1991
Pgrmc1	99.4087	123.453	149.28	103.912	195.747
Slc25a4	97.0917	120.712	143.546	183.498	288.801
Enc1	99.1696	234.983	245.121	157.125	51.4794
Odc1	100.319	122.825	70.0826	20.6559	7.47483
Cox6a1	94.3748	64.2987	82.7292	204.082	297.092
Mcm5	92.0771	16.6427	11.7377	7.07543	1.09983
Gnai3	86.2257	52.4869	55.0926	18.1865	7.13221
Dnaja2	84.1048	53.1381	61.9393	51.6347	66.728
Nedd4	106.575	56.3384	39.8306	24.6067	2.86909
Mcm4	80.1413	16.411	9.45175	6.63232	2.65827
Map4k4	75.1593	62.4573	57.1097	27.9323	6.40766
Rab2a	71.4569	132.157	156.28	88.6495	149.061
Chd3	66.6435	135.161	143.462	95.9908	33.8814
Wdr6	67.4769	58.1329	57.8557	55.0332	13.3613
Sall1	71.2084	11.5877	11.1896	11.8995	3.86889
Cox20	72.0684	71.2046	63.7656	21.5335	70.5709
Mest	70.5216	18.9338	9.41113	3.27568	4.78013
Smarcc1	67.5649	34.2938	27.4112	12.9774	5.1949
Vim	78.2268	22.1643	12.4404	7.28424	2.77516
Idh1	60.028	74.1017	71.1687	19.9064	7.22534
Pdia4	64.2584	35.1202	32.3448	17.8802	28.0747
Cox7a2l	59.86	87.0509	67.3904	50.5979	73.1032
Mdh1	65.8107	57.9254	53.7547	101.831	208.61
Fscn1	73.609	52.8697	55.6763	60.4367	21.2679
Bub1b	61.3066	10.5402	5.82674	2.0414	0.0491198
Uchl1	59.7784	149.98	182.177	111.973	145.682
Tmed9	60.6461	57.4018	57.5847	58.8633	79.0645
Numa1	59.1225	42.1797	34.9537	21.8013	8.38254
Gpc4	63.2394	3.64477	2.35599	2.86163	0.699544
Fasn	59.0698	37.0473	48.9368	43.7896	10.461
Ywhaz	58.7329	39.9997	42.6473	58.5147	97.3563
Ckap2	54.6361	12.2891	7.50851	3.60644	0.146048
Ptms	77.9022	102.269	137.179	122.738	171.451
Ddx21	56.2098	37.6679	27.354	14.2589	4.72774
Pou3f2	54.6221	35.6995	22.4125	8.95892	3.56903
Arl4d	51.6741	32.9041	17.1284	19.0702	36.1253
Cox4i1	50.8209	57.2279	45.2131	83.2963	143.78
Eif4g1	54.79	28.7915	29.0241	27.3176	10.7822
Eef1e1	56.4056	45.1757	46.508	14.5085	20.0697
Med4	53.0946	43.3767	35.7574	19.2998	27.3666
Serpinh1	55.9086	14.8764	16.0591	24.5866	9.44246
Eif4ebp2	53.4417	36.5964	29.2216	11.2291	1.40843
Ncan	48.7984	64.8858	74.646	105.042	25.6369
Smc4	52.0078	14.5546	9.06935	2.74472	0.633725
Rai14	54.8009	14.9914	4.56559	2.01935	0.722328
Csrp2	47.2595	42.0146	33.566	15.283	4.19594
Chchd2	49.0947	30.2285	42.7406	46.887	66.1212
Lig1	47.8096	8.7378	6.29264	3.35147	0.797469
Arid1a	48.4241	27.4401	22.9743	12.3265	4.67734
Crmp1	43.313	133.324	129.531	37.3178	15.7223
Dynlrb1	48.8692	69.9772	54.3651	40.6394	60.5537
Eef1b2	45.6975	36.6217	37.4099	17.3116	25.5839
Ndufa1	43.8477	59.9555	67.5334	73.072	162.496
Mdc1	46.1175	18.1384	13.7494	6.59043	2.37142
Plxnb2	43.6061	28.2262	29.3505	16.8591	4.7222
Vbp1	43.4435	48.9362	49.4516	18.5749	24.6814
Aldoa	39.9016	21.6577	25.5585	96.7316	163.196
Fabp5	40.0979	52.927	56.0931	48.4628	12.1448
Cacybp	43.8763	32.5584	32.0359	18.8481	38.1897
Pou3f4	42.8992	29.052	24.6693	13.8711	3.98186
Ndufv2	38.2662	26.7146	38.3845	34.6271	70.0886
Hnrnph3	39.474	26.1266	25.0457	7.96497	12.8817
Cnpy2	41.6922	27.4933	30.3632	23.7623	35.8303
Cox7b	41.2969	42.8816	51.3605	50.2545	102.131
Ptprz1	44.0934	16.6875	31.0056	29.7918	7.57378
Api5	41.6907	23.0951	19.9102	11.7708	16.9655
Samd14	40.3574	50.9507	46.4697	22.7218	5.41389
Nnat	39.7995	52.0184	68.3039	31.6047	5.12575
Pfdn1	36.8653	44.2249	44.7037	42.4024	67.1028
Zmiz1	40.2774	29.0269	21.6529	13.6956	4.33375
Ndufs4	39.4051	36.7188	40.9656	29.7813	50.3895
Cenpe	39.5174	8.06433	4.29059	1.562	0.147787
Tubgcp2	40.0997	30.4924	27.7658	15.542	5.55231
Meis2	39.1159	55.0735	54.8906	16.4154	26.6647
Tomm22	43.0238	39.4261	39.683	26.2433	40.761
Spop	40.9446	37.9126	35.0598	35.342	60.7436
Pitpnb	39.0099	29.4458	28.2443	21.9724	34.6217
Nudt21	40.5752	18.2917	16.2369	8.9759	2.7215
Ppp3r1	37.4109	56.6528	71.6493	128.894	275.277
Pom121	41.408	19.5554	15.5156	18.6046	8.10366
Kat6a	38.4028	38.0539	29.9614	15.5329	4.66886
Crkl	39.4798	31.0792	20.2254	14.2739	3.78627
Peg10	41.8481	12.477	23.9357	10.5032	2.95137
Ghitm	40.4068	27.4145	34.1301	69.2621	146.193
Vash1	37.8373	27.8422	26.9441	17.9813	1.76703
F2r	38.3802	17.0597	11.3606	7.7118	1.54483
Rpl39	37.4186	32.0571	47.3707	14.9708	28.5225
Itgb1	36.9981	25.4681	22.9565	25.8328	8.91296
Atp6v1d	37.4929	53.4206	62.3897	89.1739	145.185
Sox9	40.233	9.25317	14.2225	10.8742	4.20689
Ptp4a2	38.0939	17.226	18.9292	11.7474	15.2259
Aplp1	33.4341	196.768	249.051	464.761	661.907
Msn	37.5453	8.48311	6.60292	7.76835	3.22726
Sumo1	36.7323	27.2293	26.0351	13.9194	27.4049
Uqcrh	31.6193	44.5266	40.7487	50.6664	69.8285
Flna	35.5572	27.5155	30.6235	27.9977	6.54302
Srrm2	35.0168	33.7458	25.2219	37.2508	14.6548
Atp5h	32.5041	28.3487	24.605	18.9244	110.899
Pola2	36.9653	7.31387	5.64425	3.19662	0.971419
Cttn	35.46	32.5484	26.9991	23.5326	8.89083
Ogfr	36.7465	38.6166	44.2953	38.5426	14.6083
Dctn4	34.0715	38.074	35.8969	28.6013	11.5005
Plxnb1	34.3101	23.2525	24.0491	27.0305	9.41204
Vrk1	32.8867	20.8198	22.6698	12.2365	16.5312
Lsm7	30.8668	32.0085	30.673	12.7834	23.3278
Nsmce4a	35.1529	11.4368	10.7181	6.61483	9.00328
Sub1	35.4032	40.6325	48.4736	36.7262	66.6678
Glg1	33.3032	28.3093	27.1633	30.0046	9.22139
Ube2b	32.7832	40.8675	45.6397	37.1804	72.9003
Plxna2	31.3932	51.9223	25.2074	14.5571	5.74446
Specc1l	32.5277	30.4879	28.6095	17.1799	7.52266
Son	32.2786	33.3569	30.9949	23.5715	8.40865
Snrpd2	33.4877	24.0056	23.3547	17.5132	32.0187
Nhp2	32.034	15.6464	15.4442	17.8185	31.5021
Sox3	34.6874	1.44873	1.84958	3.72078	0.2337
Eif3m	31.5288	28.7575	26.6051	11.5978	16.9074
Notch3	33.5289	3.8969	6.21158	10.0428	1.81654
Hmgcr	30.2813	38.6802	41.9035	24.3191	5.65294
Topbp1	30.4221	6.9871	5.25458	2.49459	0.856899
Arpc1a	28.8413	43.2585	40.383	43.6842	71.0129
Tspan6	30.9752	31.661	32.1517	12.6161	3.30359
Bcap31	30.0709	21.2284	26.1798	28.728	54.9998
Raly	36.8402	23.2997	20.8086	10.5054	14.2145
Dcx	26.5374	100.18	78.7895	6.51598	0.610095
Iars	30.0231	18.3317	9.93925	10.6029	4.20951
Cand2	28.8075	8.43425	5.97892	2.8776	0.74707
Gabarapl2	28.2709	33.8786	37.06	28.2545	43.3855
Asxl1	27.5492	22.4994	19.7499	11.1159	4.38256
Rbfox2	26.6767	85.4034	76.5952	31.1101	10.7274
Ensa	27.293	22.528	21.9417	26.4903	42.2367
Gstm5	26.9062	10.0149	11.5516	28.1618	55.8787
Nup153	29.5854	19.6504	16.1218	10.1952	3.45867
Slc7a5	27.6795	18.7313	20.7099	34.6317	6.48743
Dicer1	28.2402	25.1108	18.1762	13.0651	5.61077
Spag7	26.6501	16.0798	13.1548	14.4198	19.8798
Zfp36l1	30.4884	3.62243	5.86974	9.40285	3.89675
Arl1	29.9184	25.1981	32.8739	23.2741	43.1132
Atp6v1f	27.624	48.7589	42.8365	45.1187	92.9909
Rpl31	29.4686	40.9148	37.4906	19.7984	48.9987
Kif5b	27.8846	26.9892	28.0467	22.0825	33.3755
Gnaq	26.4892	53.741	59.9985	28.632	11.1882
Bop1	27.9154	21.2472	21.6873	29.6689	10.9953
Nup188	27.0535	12.4996	10.0762	6.27442	2.51976
Serinc1	24.8452	69.9139	71.7347	76.9315	106.683
Ap1s1	27.4242	28.8426	35.5415	68.2604	135.339
Akt3	26.6769	34.6007	29.4958	21.9321	8.84802
Ttc3	26.0238	53.5324	52.5716	32.6098	8.76448
Gprc5b	26.8613	8.35483	8.1496	17.8133	30.7709
Cdc123	24.9956	19.9703	15.6206	10.4978	21.6888
Git1	25.9422	23.7299	25.534	29.4168	56.046
Paip1	24.8093	20.408	20.4766	8.20741	11.7308
Snrpb2	24.322	21.8803	17.172	5.16527	7.45013
Cacnb3	22.2446	74.7855	76.5179	47.134	82.0186
Sephs1	25.7412	15.4041	13.5392	6.88243	2.73509
Ctsz	24.7227	25.681	25.3246	29.1585	41.4253
Wbp2	24.8303	20.8702	23.8409	35.1444	52.7589
Smad5	24.611	13.3777	11.4994	6.12449	1.91028
Prrc2b	24.5015	34.7321	34.4563	29.0261	8.24685
Vps41	24.5813	37.5512	40.3189	33.5099	46.0614
Slc12a7	25.4127	6.66777	3.2999	1.96835	0.381669
Slit1	23.2943	9.01302	11.0222	6.22335	0.974784
Zhx2	25.5326	8.24671	7.36728	7.77724	2.08045
Pafah1b3	23.7568	38.3775	30.1996	3.29696	1.02059
Trib2	22.7773	30.5693	27.5285	33.1818	9.591
Tmem50a	23.766	43.4223	42.6879	46.5584	60.5101
Igf1r	22.7753	17.5469	10.2934	5.51896	1.32161
Ago2	24.0847	12.2534	13.7456	15.4454	4.75669
Kntc1	22.3825	3.31817	2.55624	0.802467	0.00562115
Myo10	22.6858	3.14709	2.91097	7.72646	2.01489
Polr2c	26.1726	24.0485	17.303	15.6761	29.3891
Atp5j	20.9629	11.6299	12.3612	11.2177	39.6054
Mapk1ip1l	22.5806	12.8643	9.50634	7.53424	2.66143
Btbd7	21.1236	17.3184	9.56877	6.33964	0.87703
Ankrd40	19.0581	9.31354	6.7992	12.9427	20.794
Nup98	21.9709	12.5059	9.85136	7.73993	2.04585
Stmn2	17.8118	141.007	125.638	54.9898	17.7944
Oxsr1	21.2167	15.7435	15.7657	9.33524	13.7714
Gps2	20.4069	15.432	12.8685	8.94253	14.2805
Ackr3	21.5406	10.5602	5.89661	4.38419	1.51439
Ccnb1	19.1866	3.56077	1.69809	0.589044	0.0226604
Ptbp1	20.846	7.55898	6.14053	5.78731	2.4005
Deaf1	21.1368	34.762	44.6963	46.0151	15.7007
Ap3s1	20.4294	33.6824	32.1028	21.729	32.08
Bcl9	19.8692	22.1538	15.2401	5.62066	2.02159
Fkbp2	22.8344	17.2284	21.727	57.7356	156.792
Zfp36l2	20.8795	3.70257	10.0548	15.4035	3.78502
Nf2	19.3115	22.7287	21.3645	26.531	11.2007
Cdk19	18.9594	25.6236	29.2304	16.3339	21.4872
Ptprf	18.6561	13.0618	12.3009	14.1241	3.09442
Cdkn2c	19.3541	3.38381	3.29307	2.96928	0.771924
Vdac2	20.0426	13.3471	15.0955	14.5324	19.2398
Notch2	19.728	5.63297	5.1211	6.13418	1.02694
Ckap4	18.2811	12.1546	10.6272	6.11475	1.29794
Efs	18.9724	9.56721	9.61232	8.37132	1.62886
Traf4	18.081	23.4999	17.2153	8.78974	0.961016
Fxr1	20.2259	12.3749	9.3629	6.50941	8.94233
Ccdc88c	18.1163	26.8984	26.0953	28.7246	5.86729
Neo1	18.6475	32.7916	36.1959	29.3378	9.00721
Ndufa5	21.2685	20.5256	24.0514	25.4107	79.3907
Fbln1	19.0747	3.6088	3.95599	1.77158	0.52959
Srp72	16.1384	19.2406	20.7787	16.4661	6.90545
Hsph1	20.4695	11.2406	13.2846	14.8307	22.0907
Spg21	18.2437	25.513	25.4764	11.6747	15.2479
Atp6ap2	18.4602	23.2994	32.5433	39.7024	56.7731
Gli2	19.8329	3.93119	2.86524	2.38045	0.642004
Spen	18.28	17.1185	12.5206	10.5361	1.32415
Mbd1	18.1339	18.2204	17.7091	13.6707	5.55894
Bptf	17.8468	18.0233	13.0932	9.1723	3.02319
Nus1	18.4927	17.5836	22.7049	17.7936	24.8413
Ap4s1	16.1777	8.9998	15.5436	19.7374	31.214
Atad2b	17.4701	13.8476	8.42699	3.48335	0.766947
Trio	16.7519	36.4168	31.2666	22.958	7.44314
Arpc3	16.8628	28.4115	26.9105	22.4939	33.6023
Ccdc85b	15.5163	8.32072	19.4827	102.046	140.658
Celf1	16.8642	16.9329	14.9427	14.4966	3.02412
Fcf1	17.8687	13.6405	10.1462	4.58483	9.69607
Fstl1	17.441	8.85187	10.3638	11.3776	4.45284
Fyn	15.9736	31.2743	28.8817	30.1861	12.0288
Cox6c	17.3165	14.4444	18.5325	27.13	45.6776
Ppp1r11	16.5861	18.5412	15.7078	15.4254	30.5846
Zfand5	17.0358	16.6848	16.6733	12.9166	17.9451
Tmem30a	16.6807	20.1096	29.0662	22.8494	57.3713
Rap2a	16.3383	19.2798	19.0183	34.7347	6.79421
Ccng2	15.6054	25.3985	17.5491	4.26127	5.82556
Kif21b	14.8706	74.2896	49.6229	15.3777	2.52532
Hmgb1	16.2504	8.96572	11.0679	1.96148	3.69921
Polr2h	17.0197	13.3995	14.1831	7.96592	11.8664
Cxadr	16.5759	61.1181	87.7286	23.9833	4.10305
Ccp110	16.1338	11.2845	7.98067	4.29534	5.90885
Hipk2	16.6157	6.37893	3.81199	6.94092	1.28332
Pola1	15.7107	3.61224	3.78742	1.10215	0.37227
Ppp1r2	16.2212	7.66324	10.5997	16.9723	39.7344
Epb41l2	16.0526	7.44703	10.2486	51.7759	19.8636
Vti1b	14.0393	20.3809	24.4764	38.7253	55.5143
Syne2	16.4484	13.7758	8.05647	1.446	0.386182
Ndufs5	16.5729	15.15	17.9865	26.157	46.9674
Pno1	16.21	7.24901	10.1872	11.0259	18.2928
Tob1	15.8554	10.8362	7.1339	12.4228	16.2885
Celsr2	15.8573	17.5501	14.6042	21.5477	6.94598
Prrc2c	14.8566	17.5478	12.1482	9.52045	1.32629
Sec62	15.493	25.8016	25.1646	27.2286	47.313
Tusc2	14.5977	18.2	15.4516	19.6846	28.474
Slc1a3	16.1197	9.48221	27.3528	69.605	24.3514
Sephs2	15.8438	10.9325	14.1005	23.6636	9.74566
Rpl15	16.5602	29.4642	42.8267	11.0033	15.7822
Rbck1	14.8136	11.7721	11.4208	16.0814	22.1661
Abl1	8.55918	7.98607	2.9388	2.3411	3.63263
Ccdc94	13.644	10.5097	9.74331	8.49291	2.96948
Ndufc1	13.6076	4.86868	11.4566	10.2543	22.2839
Gabarapl1	16.8833	45.6324	41.3588	103.29	160.374
Fkbp8	14.7251	15.5172	16.5896	27.2489	36.1258
Ndufs3	14.1501	14.1769	13.8849	19.7072	31.7419
Podxl	13.6145	7.74353	6.00011	7.48498	2.25176
Ldlr	14.9398	8.41423	7.86034	9.89498	1.88503
Etfb	14.3763	5.94805	5.18867	7.63085	16.265
Vcan	13.972	24.4976	19.2285	7.29844	1.1688
Yaf2	14.1413	9.50526	13.8208	17.5524	24.5854
Sdcbp	14.4343	10.1282	9.22315	7.83159	16.5076
Fat1	14.7418	10.5204	7.01907	6.10126	0.773227
Il18	12.8979	4.66826	10.6849	17.6936	28.9013
Nipsnap1	12.4113	24.5723	22.6554	16.4856	23.1138
Ppp1r1a	13.9629	17.1974	31.214	61.8824	122.74
Necab2	15.0839	1.75146	5.68674	57.6818	85.6977
Hap1	13.2534	2.68178	6.96582	22.8441	5.21359
Xpo7	12.9765	13.348	11.4924	6.78014	1.88969
Hadha	13.1814	6.25129	6.11225	7.95216	3.3249
Kif5a	12.2872	69.1814	76.8847	176.082	470.385
Tceb1	13.3861	15.7322	18.7454	9.39174	22.8809
Cep68	12.6697	8.73562	7.76511	6.25267	2.39603
Chmp3	11.3242	13.4152	8.24165	6.68993	19.8526
Pts	14.7448	12.8872	12.5871	15.8079	27.9686
Ntan1	12.8984	16.2132	15.736	11.8649	17.2212
Cblb	12.9777	13.6115	9.93535	4.66915	1.85332
Napa	13.3463	17.8673	16.2443	27.5697	41.4431
Igf2r	12.6967	10.6652	8.47293	7.53687	2.84389
Sbf1	13.2705	11.7877	12.222	16.3426	6.78164
Rnf11	12.6491	19.037	24.7441	19.1186	28.8614
Chaf1b	12.1423	3.28348	2.35954	0.570613	0.0300837
Drap1	12.7682	12.3175	13.2039	9.90671	19.9038
Anapc13	12.3133	7.7609	6.24022	6.0456	14.9909
Hivep1	12.7658	10.6269	7.66131	5.29526	1.55578
Sorbs1	12.5067	20.1916	20.4504	24.2393	6.46711
Enah	11.2509	10.4284	10.3839	5.43358	1.79257
Eif5b	12.8403	16.6325	15.3533	8.85543	15.7911
Cog5	12.791	12.1278	11.4623	8.87284	3.03281
Pef1	12.1154	12.481	9.04762	14.2056	25.4379
Dlg5	12.0709	16.1631	16.6598	9.36494	2.01815
Esd	12.0579	10.7896	5.64372	5.69201	10.3714
Strn4	12.3153	15.81	16.4211	17.9635	6.92217
Herc2	12.0167	20.8832	20.2068	19.0963	5.38922
Fgd1	12.1868	11.1248	13.5593	9.15626	3.76374
Vasp	11.2786	9.25395	9.57484	7.50619	1.93556
Prnp	11.3793	40.0692	59.0596	134.914	211.213
Tk1	12.0348	2.0747	1.31385	0.804661	0.0457671
Nsl1	11.608	2.01512	1.14257	0.655327	0.143986
Pink1	11.3433	19.7297	28.7003	50.3968	97.8834
Rpl17	12.9269	13.6199	10.7794	5.55158	10.8204
Ppic	12.1109	5.5863	5.34009	10.6298	0.864262
Rnf4	11.6936	8.67091	7.38149	6.68659	2.45709
Rheb	11.079	9.2078	13.3605	7.61113	11.1375
Tmem151b	10.9802	22.9722	17.7688	20.3251	7.76236
Bard1	11.1215	1.31041	1.11711	0.47647	0.129082
Tspyl2	10.8942	16.9652	15.0098	19.3485	37.1154
Khnyn	12.0264	6.10323	5.43676	5.97941	1.66878
Ugp2	11.4297	9.37257	11.5675	11.9078	22.5282
Snrnp27	11.4175	14.6976	14.5057	9.26982	15.2027
Astn1	10.6028	15.0418	16.5488	16.1518	6.17266
Lamb2	11.5377	1.7334	3.61447	7.33274	2.48369
Prdx6	10.8086	5.69838	6.10713	15.5948	20.9212
Irs2	11.0482	6.10682	6.91561	9.62973	0.997947
Usp10	12.1263	8.90492	8.72612	5.211	1.81558
Clk1	10.5361	16.0729	13.1169	8.83539	15.9576
Dido1	10.4532	8.85449	6.77872	6.94502	2.40568
Ninl	10.5132	3.93166	2.79256	2.11573	0.587288
Casp7	10.0578	5.06877	7.86912	5.33482	1.04628
Gca	10.7677	1.98574	2.10577	3.24089	5.9123
Wwtr1	10.6857	3.21433	5.45227	6.34436	2.08052
Gas1	11.0255	9.50495	6.70497	5.13724	1.10076
Cdh6	11.3907	3.2462	2.38762	5.37898	0.594535
Ss18l1	10.2347	37.1705	35.9329	16.3177	5.91341
Brca1	9.43546	1.78208	1.24499	0.967416	0.210103
Tomm34	11.2279	9.03834	10.0306	10.3581	16.3467
Cdr2	10.3225	13.464	9.97643	5.13592	9.61339
Ttc37	10.2132	9.05788	7.23812	5.07931	1.53159
Psrc1	10.106	2.66856	1.80872	0.483277	0.109662
Mrps14	10.4475	5.98402	5.30515	4.4589	9.91041
Rfc5	10.27	5.40852	6.13951	6.12362	9.79832
Atm	10.0374	5.92699	4.30027	1.73633	0.360827
Dnal4	10.1021	11.7245	11.2126	12.3127	18.8066
Dbf4	9.77478	2.55253	1.83365	0.448169	0.101039
Sun2	8.27264	10.6844	7.26583	7.52829	9.73145
Zbtb20	7.52813	0.480469	3.74721	8.19468	2.59243
Cldn5	9.77764	17.0128	21.7476	53.5641	22.3703
Dpysl4	9.80643	12.3875	13.914	15.5976	3.73088
Vgll4	9.94141	8.47662	6.19896	5.38703	1.67385
Akap6	9.67237	17.8396	15.8241	33.3633	11.8237
Prune	9.55111	15.365	15.7278	8.86329	3.57876
Tubb6	9.26159	7.35683	4.06383	4.7856	1.44652
Arl4c	8.831	15.7556	14.9049	10.0453	2.13366
Ppp3ca	9.53789	39.6215	59.9326	101.763	324.428
Tnk2	9.40768	7.86817	10.9685	13.3682	19.8502
Anxa2	9.07108	3.36214	3.37692	3.99274	1.48542
Prps2	9.50845	2.85738	4.32163	4.26301	5.72989
Klf7	8.6645	28.997	29.1164	10.369	4.25392
Arpp19	10.1374	7.38878	10.959	7.70748	37.0178
Foxn3	9.09156	4.50226	2.44196	2.50024	0.652911
Hist2h2be	9.36372	4.46648	3.56192	1.67338	2.86331
Pmm1	9.2687	8.18475	10.1296	16.2007	22.5972
Shc3	8.86214	7.13748	13.017	36.6044	5.62869
Wdr1	9.68853	12.4791	11.1012	12.1935	4.96584
Guk1	8.6782	16.2326	19.5452	24.1467	34.0623
Tle3	7.97191	3.42457	2.77784	1.10505	0.409742
Slc7a1	8.99926	9.21056	8.47677	8.80599	1.83755
Brsk2	9.03549	11.32	10.7875	12.4392	2.89114
Vcam1	8.75155	1.92871	5.67539	9.3959	2.79085
Foxo4	9.56375	5.01767	4.99753	4.71809	7.42246
Jtb	9.37237	6.94124	9.74043	8.14367	11.7109
Ctbp2	8.54436	2.42292	1.40496	1.38295	0.440176
Swap70	8.67065	2.85622	2.65411	7.50323	2.66876
Ypel5	8.07718	23.8707	24.9761	16.5908	30.6903
Ahsa2	12.0605	12.6725	11.5646	4.05954	6.06954
Dag1	7.98326	5.70725	10.057	12.2962	2.26499
Tmem47	8.02812	6.77793	8.25295	18.4811	28.297
Dimt1	8.15592	8.76695	9.11428	4.04635	7.00753
Bbs4	8.42461	21.0059	18.6069	18.013	35.5648
Calcoco1	7.64283	17.2379	15.1534	15.671	32.1333
Tnfrsf21	7.89161	19.7601	17.9768	25.6436	9.93405
Six3	9.33663	8.4993	7.32755	4.10614	8.04358
Lamc1	7.70121	8.78195	7.22736	11.507	2.7111
Pcmt1	8.07752	6.45149	6.5424	6.5299	8.67081
Phf1	7.49313	13.7346	18.702	12.3518	19.3578
Bcap29	7.61773	7.86794	8.38268	7.10473	18.8895
Hypk	7.77068	6.47778	6.2112	4.15697	6.83442
Nup214	7.97828	5.28819	4.5644	4.80349	2.01431
Ndufb5	7.95147	8.08136	7.47607	7.72797	15.2925
Smtn	7.80586	2.14	1.80199	3.09669	0.888873
Dynlt3	7.8959	8.50265	15.5201	27.8802	37.6042
Acp1	7.48359	8.97704	7.53105	3.01491	6.70402
Pask	7.40263	1.88991	1.71519	1.34197	0.487751
Rab11b	7.25234	9.8034	4.90524	5.83471	11.3793
Slc39a7	6.65859	6.71929	5.73408	9.1515	3.32625
Tesk1	7.49629	10.6632	11.7767	11.0835	16.2162
Enoph1	7.05979	6.49162	7.36463	7.97884	11.409
Cit	7.35186	1.55574	2.85163	12.0976	2.52439
Ccnh	6.68888	7.13329	7.56026	6.31657	9.42056
Gad1	6.9001	26.3898	28.2671	30.0958	56.443
Pfdn4	7.21366	9.3361	7.16126	3.01724	7.88323
Map2	7.32224	41.7902	24.1056	27.8961	4.48123
Dpf1	7.13664	12.8204	15.1314	8.24707	2.87614
Pigh	8.02901	7.16296	6.08689	8.83762	13.8943
Ubl5	7.44531	10.7485	10.5872	6.61459	10.8706
Amotl2	6.52161	4.84242	3.41762	2.10116	0.826976
Plin3	7.23394	2.06505	2.26482	4.7813	7.58581
Tpbg	6.93456	3.07484	4.47159	12.4847	4.66167
Rest	7.09993	2.19936	1.38494	1.93553	0.756872
Heg1	8.81105	6.15613	3.24546	3.58338	0.955202
Tspan7	6.79295	12.3568	22.6153	60.7571	82.2533
Slc1a4	7.11879	11.134	16.3258	14.9122	5.10168
Phyh	6.54806	5.78889	7.04514	11.4947	40.9937
Tbc1d1	7.21529	4.26934	2.66696	1.38909	0.513085
Dhcr7	6.62967	7.36244	5.41416	11.1204	2.39753
Rpe	6.48441	7.00819	4.11711	4.03155	7.34705
Sumo3	12.2129	10.0507	4.51497	6.37433	14.0524
Bdh1	5.51995	22.1239	22.2222	23.5634	4.98059
Ap1s2	6.39124	15.2043	22.1775	7.9411	17.3404
Mvk	7.25183	5.4033	5.39857	8.43835	2.35052
Col18a1	6.30544	1.0297	0.720744	1.65207	0.205021
Dpy19l1	6.83003	7.75596	3.29991	3.48397	5.64013
Tnfaip6	6.70579	1.08959	0.824111	0.439672	5.2488
Mrpl23	6.2055	10.3959	8.67532	4.63074	10.078
Ube2k	5.58782	3.9895	4.41223	2.7581	4.07384
Lims1	13.4327	5.87335	7.82329	6.56676	2.04418
Dyrk3	7.1684	3.89777	3.15824	1.60938	0.528122
Urb2	6.54737	5.72205	3.36842	3.92704	1.57757
Rbm38	6.18108	1.06703	0.759047	0.672549	0.23377
Dusp8	6.13063	34.5807	44.7956	61.6827	26.1614
Dus4l	6.25813	3.99431	3.90657	2.70125	5.0787
Hmces	6.8108	6.77835	6.59253	4.85832	6.90253
Frmd4a	5.46224	10.8807	6.56032	5.34497	0.900301
Cask	6.0586	14.0169	12.3195	9.9588	3.92037
Atp11b	5.89079	7.07851	8.86613	10.8134	3.96341
Igfbp5	7.25411	3.62902	5.2874	23.5197	9.92462
Gpt	6.04181	3.98431	6.09885	6.1728	8.99527
Iscu	6.50456	4.17101	4.04126	4.9494	11.8183
Znhit3	5.67859	4.95471	4.79528	4.06258	6.05338
Cxcr4	6.16673	24.0935	5.98139	3.26454	0.375551
Spry2	5.17496	9.11836	10.6578	19.9893	28.5087
Sugp2	5.75448	7.86062	7.3238	7.04069	2.89673
Hip1r	5.65814	7.41465	13.3308	22.9303	9.95661
Iqcb1	5.88057	5.67725	4.80848	2.73592	4.60642
Lancl1	6.01106	9.65803	9.78063	10.8215	16.2984
Srrd	6.37305	7.08293	6.47285	6.27815	10.0207
Impa2	5.42647	2.46879	3.5318	8.72154	2.3475
Tmem9b	5.87215	9.62094	12.475	20.7882	27.3187
Cep135	5.64993	2.40645	1.77789	1.72051	0.563453
Mbnl2	5.69512	6.9802	11.0934	41.8965	60.6861
Fam171a1	5.87931	7.11142	6.63789	9.01833	11.6744
Iqgap1	5.35364	4.55846	4.45894	3.95189	1.2545
Large	5.48345	14.1329	13.2509	15.6928	5.45997
Spg11	5.64716	5.42159	4.37135	4.7041	2.00107
St3gal5	5.70622	7.4756	7.11332	19.7586	25.7315
Zzz3	6.02939	6.00791	5.53658	3.68412	0.989104
Akap12	5.69335	12.314	13.508	5.80746	2.18121
Ercc5	5.58597	7.0859	6.83379	3.34698	4.77971
Tns3	5.37537	3.0024	4.31089	19.5385	7.73214
Wdr77	5.42962	3.83917	4.5021	2.86069	0.954641
Plxnd1	5.35694	29.4321	38.4893	41.1377	11.9493
Unc13b	5.37673	7.65897	7.15398	2.34909	0.703604
Lrp4	5.43276	1.7693	1.21803	4.42751	1.69689
Sash1	4.98876	1.35054	3.33774	19.0556	5.85639
Pip4k2a	5.35908	18.1654	17.5706	15.3676	31.6466
Tcf4	5.73572	5.41918	3.06432	3.00127	0.364366
Kazn	5.64776	3.38833	2.88722	5.78423	9.25345
Abca1	4.83321	7.93935	11.307	15.0363	2.14052
Arhgap1	5.34836	9.66073	8.59828	7.90555	2.27242
Hspg2	4.94741	1.10683	1.2182	3.63686	0.323247
Stk3	4.74956	2.65091	1.58535	1.25499	1.8348
Fkbp15	4.89706	5.37595	5.17418	8.69484	3.10792
Pop4	5.04835	12.2899	11.695	2.23557	4.80316
Gapdh	5.16816	3.16256	2.93553	1.91044	10.0489
Mid1	4.35554	1.79692	1.18924	2.13107	0.37018
Polr2k	4.92256	3.51816	4.13218	1.40121	3.10406
Rab13	4.05647	2.76852	2.76892	2.44789	3.66283
Rfx4	4.66525	1.17713	1.89619	4.47799	1.5454
Pias3	4.76775	1.41911	1.47498	1.51019	0.52588
Slc25a14	4.52265	8.19975	10.2821	9.49191	13.2121
Tagln2	4.36791	4.45943	3.20362	6.31453	2.53598
Gigyf2	5.02444	6.55498	5.37227	4.7362	1.52863
Ttll4	5.56849	2.95755	2.14902	1.20974	0.29774
Dclk1	4.16089	17.5777	19.1816	24.8005	9.19546
Dexi	4.75983	3.08281	3.2064	5.69267	10.3513
Dusp4	4.82777	18.3754	13.4096	3.06622	0.562097
Tmod1	4.26049	3.75263	2.68373	7.14744	33.9924
Vamp4	4.17796	5.38633	6.35918	5.41543	7.50404
Esyt1	4.1938	3.18474	2.1358	4.8032	1.33305
Ccdc93	4.45064	5.38833	4.76664	3.64267	1.45362
Comt	4.63709	7.42728	8.32925	14.0414	24.8695
Fbxl5	4.5738	4.33388	6.4071	3.6051	5.47731
Tbc1d9	4.9016	12.7551	11.5549	10.8047	1.41074
Gaa	4.72926	8.24091	10.3736	26.8508	41.7842
Plce1	4.33668	0.902466	1.19941	2.13012	0.499662
Suclg2	5.74658	0.995778	1.1158	2.90281	3.99172
Sox5	4.39472	2.12795	1.13332	1.07385	0.418874
Pawr	5.65777	0.487177	1.4434	1.82471	0.177707
Aplnr	3.90675	2.70534	1.61035	5.17832	0.0128017
R3hdm1	4.22333	5.84418	6.2654	5.75701	7.62042
Ube2a	4.54002	4.5544	4.69992	3.41263	5.615
Ptprn2	4.32054	7.71821	9.16024	25.2975	6.38184
Plod2	3.96477	2.617	2.65875	1.83175	0.545104
Gcdh	3.8955	5.19695	4.78431	5.08206	7.07251
Igsf3	3.81583	19.1793	18.9786	7.80711	0.664451
Tsc22d3	3.93358	4.40438	3.11441	3.61347	8.71796
Traip	4.49608	2.32151	2.77453	4.49411	16.8975
Spg20	3.83529	1.95108	1.40458	2.08151	3.06417
Atp7a	3.81728	3.81537	2.41416	1.14476	0.152646
Gng11	4.16304	3.17528	3.47026	5.97529	24.4165
Pdlim7	3.6717	3.44037	4.31215	6.12174	9.29771
Obsl1	3.71252	1.68929	1.94361	2.64626	0.951719
Fdxr	3.43674	4.41421	4.37618	4.27821	6.64619
Ntrk2	4.80901	24.1654	29.7853	61.5558	25.1902
Edem1	3.51558	1.3909	2.13453	2.46794	0.367329
Megf6	3.67824	1.30849	1.62568	1.54327	0.122965
Fbxl7	3.59616	1.25454	1.08642	0.779027	0.034797
Sphk2	4.05807	2.86817	2.83048	5.10748	12.9485
Dusp3	3.43744	2.14305	3.80875	12.6774	31.7479
Tram2	3.95851	0.815623	1.02588	1.16046	0.162759
Il6st	3.41371	2.27895	2.39153	6.03396	1.09686
Cep170b	3.34369	11.7577	14.0563	20.7035	7.44563
Col4a5	3.97844	0.77636	2.17043	1.57709	0.297234
Tspo	4.02995	0.897724	1.73184	0.991262	2.04697
Elf1	3.63342	1.89095	2.31858	2.03902	0.697566
Dcc	3.3458	8.59717	5.54129	4.60658	0.367078
Lyst	3.82156	7.65144	6.28547	7.70471	2.55642
Lpin2	3.28434	2.42369	2.44261	3.31842	0.50626
Cdh8	3.14424	31.6784	23.975	14.8622	5.90216
Fbxl18	4.39883	3.74929	3.70613	4.68737	1.68675
Hras	3.51909	5.61984	5.8896	12.776	20.8281
Ccnc	4.37165	6.1775	5.88215	3.63995	5.11816
Palld	3.60584	0.683387	0.666113	0.706191	0.103111
Dip2a	3.32193	5.38425	6.38265	7.70941	1.75134
Nrxn2	3.44746	6.90986	9.8367	16.0346	4.12765
Mtus1	3.30532	8.8698	6.27775	3.43138	5.29332
Rnf6	2.34281	3.04669	1.45316	3.67782	5.89763
Arid5b	3.37241	6.47646	4.50826	2.78797	0.723912
Camk2a	4.05963	7.44779	13.1389	83.3298	116.981
Vldlr	3.03731	11.0983	13.3122	12.9947	3.40408
Hibch	2.79738	1.84679	1.2955	1.83649	2.54847
Ubl3	3.97382	3.40596	4.15831	10.488	16.3567
Erc1	3.26173	5.79767	5.62912	4.25558	0.589319
Fbxl2	3.58481	7.25484	9.36861	9.8162	13.01
Tpm2	3.08137	0.459849	0.857502	1.06532	4.32122
Ift122	2.9578	2.51526	3.5144	3.45022	1.18078
Cyld	3.13124	6.11936	6.81047	21.8276	33.327
Prkd2	3.16668	1.12499	0.965107	1.36671	0.532646
Ptp4a1	2.8534	3.37485	4.61362	1.38313	2.93164
Creld1	2.94852	4.57975	5.08182	8.88288	14.7609
Fzd5	3.06294	0.326735	0.949499	1.21228	0.459505
Pcp4	3.08463	68.1506	135.437	716.158	1791.71
Fastk	3.42757	3.72078	2.89839	4.2099	7.85807
Osgin2	3.10937	2.36987	2.50473	1.6501	2.46755
Foxj1	3.03099	1.24917	7.56127	13.5443	2.15482
Tie1	2.86334	2.39376	1.64539	4.03615	1.36829
Pdgfrb	3.09143	3.72806	5.04215	8.95546	3.15067
Glce	2.8862	4.05804	5.35179	8.93173	3.11142
Lzts3	2.96548	4.60562	6.91816	41.1552	70.8161
Gng12	2.81996	1.31691	3.75252	8.33744	3.1345
Ndufab1	3.49632	2.23422	2.14634	1.81412	3.06127
Ptgr2	2.69847	1.39319	1.99013	2.75316	4.22011
Kansl1l	2.56473	3.66546	3.12628	1.11815	2.17359
Cdk2ap2	2.88605	3.42458	3.22329	5.17056	9.14441
L1cam	2.4229	38.8393	39.4585	28.1245	9.08681
Glipr1	2.79562	2.54405	1.51966	1.12922	1.84762
Id3	2.67283	1.57197	2.62924	25.4952	9.50096
Tyrobp	2.29078	5.12936	3.2505	17.1764	33.4395
Chst3	3.0669	0.4982	0.514189	1.51727	0.357422
Ldlrad4	2.58364	3.82501	3.12788	20.6548	8.79931
Dguok	3.15537	3.23667	3.101	2.88658	4.1056
Gucy1a2	2.88914	2.37316	1.27011	1.34428	0.346942
Myo1c	2.7327	2.26234	2.4477	3.09942	1.08371
Mrpl15	2.80622	2.25156	2.65991	2.50734	0.942609
Map3k9	2.62366	15.9652	13.6341	5.78157	1.71083
Slc8a1	2.63506	13.6873	8.2421	3.37598	0.403284
Ppp1r12b	2.80729	6.10004	8.27576	8.18924	1.86983
Lpl	2.70568	1.66177	1.85316	12.1907	19.8583
Rpl34	2.59478	5.79348	7.18565	1.36171	4.93774
Hspa1l	2.72037	2.66923	2.777	1.2145	3.32348
Thsd7a	2.10527	5.83369	5.50752	9.84406	4.25996
Map3k13	2.483	6.61216	4.6641	6.62101	1.56754
Tcf7	2.43487	1.28527	0.994523	2.69784	4.93815
Sema6a	2.99169	1.43942	1.64009	3.7689	1.07404
Sik2	2.28847	4.30645	4.37197	5.78656	1.32577
Rabepk	2.4166	1.91081	1.9253	2.17842	3.31729
Gli1	2.84209	1.66156	2.76858	1.96692	0.415367
Glrb	2.0243	4.08688	6.98761	13.2917	34.4218
Cycs	2.50902	1.95272	2.79536	3.52233	10.9156
Brcc3	2.6021	2.14149	1.68271	1.1385	2.07556
Insig2	2.48957	7.15743	5.20601	3.28668	4.61975
Pop5	2.60051	2.45699	2.65103	3.65816	8.30822
Tnc	2.17906	23.7237	15.1432	12.8299	0.317632
Foxf2	2.18029	2.196	1.73494	3.56919	1.19779
Lpcat4	2.23945	3.30727	5.07198	27.4754	49.024
Fpgt	2.26595	2.89225	3.01143	2.26559	4.87551
Dgki	2.44745	3.96121	4.19461	6.93544	2.55855
C1qb	1.76486	3.99631	3.28298	17.3374	36.5596
Bgn	2.02961	2.11023	1.38552	3.48323	0.737432
Mxra8	2.43638	0.77308	1.49367	2.21914	0.634686
Scarb1	2.40579	1.70152	2.59781	6.46829	1.92775
Hagh	2.66016	3.72195	4.13896	11.6471	22.9378
S100a1	2.11641	1.5391	7.11714	48.4164	74.5348
Slc16a2	2.26707	11.2571	12.4979	13.5393	4.6844
Emp2	1.98196	3.32526	10.4934	29.7422	6.89053
Acsl6	2.23364	6.562	8.38049	8.97275	11.4781
Pcdhga10	1.23278	6.82755	3.35673	5.13713	1.07634
Fzd6	1.96064	2.30114	2.03209	4.26664	1.64884
Pax6	2.22482	1.61008	0.778289	0.590588	0.207859
Osbpl1a	1.9762	1.90521	2.51098	5.96345	8.69744
Cald1	1.89003	2.83984	2.29011	1.5066	0.439392
Fbn1	2.13206	2.57265	2.31753	1.46339	0.209715
Lama5	1.93407	0.451603	1.16336	2.71179	0.973988
Auh	1.86347	2.2357	2.56654	2.66149	4.21802
Snap25	2.02904	14.9333	24.8339	70.7394	206.969
Tspan4	2.47012	1.87068	3.08467	4.73087	1.30401
Lrrc1	2.23845	1.01102	0.951586	1.29903	1.99984
Hspb11	1.65205	2.48009	2.41807	2.2523	3.38145
Bicc1	1.90795	0.399706	0.604519	1.11797	0.335979
Selenbp1	2.2466	0.976014	0.969161	1.51107	2.92201
Slc19a1	1.89161	2.50535	2.49231	2.67206	1.03644
Gja4	2.25041	2.36772	1.15203	3.75672	1.04992
Nfasc	1.69568	21.0354	16.5388	52.7275	14.5888
Tmed2	3.52589	3.85298	0.336353	1.71752	7.66999
Apba1	1.54806	19.2671	23.8763	36.9695	11.5851
Nqo1	1.7075	0.529187	1.33727	2.63359	4.08285
Mapk9	1.86063	3.55463	3.68372	4.08208	1.43709
Prkcd	1.74278	4.62519	2.52568	2.21383	0.767457
Iqck	1.53908	0.888882	1.03175	1.44594	0.100379
Galnt10	1.94382	2.89487	3.74779	5.96841	1.48222
Inpp4a	1.8776	3.23063	5.1177	5.68804	9.50111
Astn2	1.95589	4.60172	8.48839	7.99066	3.07469
Adora2a	1.81424	12.2686	21.3759	118.14	172.595
Lamb1	1.52908	2.32667	2.70285	6.72055	2.20655
Slc43a3	1.67392	0.478398	0.286648	0.728871	0.146056
Kcnab2	1.62948	2.06892	2.74369	12.018	21.8771
Rusc2	1.40471	4.63658	5.26206	5.28679	2.03139
Shank2	1.58629	5.11466	5.33107	9.55913	3.49851
Sdc4	2.02279	0.385388	0.920321	12.6796	17.5883
Arhgdib	1.43104	2.11596	6.18391	20.0291	5.79522
Galns	1.62149	1.01441	1.71351	4.68494	1.35439
Hspa2	1.98818	0.510694	2.13195	18.1575	6.78433
Gsn	1.45531	4.23853	4.69583	34.9946	12.4253
St18	1.5274	1.22835	1.83098	1.39262	0.449658
Pcdh8	1.74494	1.89308	3.14446	2.18112	0.436134
Tmem158	1.63429	11.7313	35.2175	108.176	146.259
Fan1	1.45103	1.58126	1.06363	1.47922	0.448588
Gstk1	1.47383	1.00722	0.904757	2.23924	4.23664
Rgs20	1.38013	1.6719	3.0544	9.54585	12.8551
Rbms1	1.49101	7.51378	9.36337	6.72145	9.86229
Stat3	1.43679	1.81786	2.14826	4.26907	1.81138
Serpini1	1.40786	9.29243	5.68386	3.28143	6.29883
Kcnk2	1.20133	4.94819	6.48345	13.9283	22.2431
Gnpda1	1.292	2.70065	2.49011	2.2719	4.50661
Kcnb1	1.33608	4.49856	6.8908	18.4303	5.58106
Atp2b4	1.20325	5.57754	5.87176	6.05565	0.846488
Slc26a2	1.32158	1.04214	1.00214	1.04611	0.355267
Rad52	1.47352	1.90411	1.45209	1.06103	1.65487
Sema4d	1.28877	2.05982	1.8548	12.1099	1.8755
Slc13a3	1.34445	0.486432	1.03569	3.46833	1.16407
Rcan2	0.956193	8.67997	8.4165	19.396	59.5783
Nek7	2.67343	0.798174	0.893826	1.78325	2.81944
Abhd14a	1.42801	0.863097	1.10138	1.62878	5.21445
Dpyd	1.21544	0.411629	0.999159	0.646054	0.20249
Syt1	0.958927	7.41861	11.3179	36.729	48.4771
Ust	1.06427	2.28077	1.52511	18.0381	6.75543
Tcf7l2	1.3434	0.130328	0.189074	0.463262	0.155314
Gabrg2	1.11933	7.15997	11.9873	7.59985	12.1761
Sorcs3	1.03632	3.13132	4.97945	7.46794	2.92106
Vamp8	1.07271	0.45639	0.445969	1.09898	2.67322
Hlf	1.09144	0.334171	0.601063	5.23173	15.8728
Cacna1b	0.913837	9.16115	10.6721	9.37332	3.34243
Nr1i3	0.982371	1.03597	0.743157	0.636516	1.82411
Nrgn	1.19533	1.64184	7.20929	390.591	824.197
Atp2b2	1.10332	4.39772	6.46521	25.894	38.1779
Emp1	1.97417	1.76463	2.85044	1.07376	0.225373
Arhgef9	1.11195	5.54469	5.72044	11.24	4.67916
Grik1	1.17366	3.13709	5.52612	1.69259	0.402574
Itpkb	1.16359	0.743954	0.967795	3.65987	1.40538
Dbp	1.03718	1.58722	2.548	19.038	58.0537
Osbpl10	1.07295	1.54276	1.54272	3.45156	0.521054
Ptgds	0.85867	2.50369	0.567792	1.18288	87.1987
Ank3	0.94022	7.48744	6.15965	8.20803	3.15033
Hpca	0.85044	6.0444	12.4977	112.222	386.407
Fgf12	0.871627	5.36518	8.48878	19.0798	25.9988
Rgs10	0.976046	3.48237	6.77038	15.3001	22.3752
Tril	0.905435	0.79303	3.69234	26.0618	5.58789
Pcdhga8	0.834195	5.76108	19.1008	4.02318	0.939271
Rps6ka4	1.04733	0.843744	2.3836	10.8508	19.0681
Hsd17b11	0.711848	3.69427	5.25529	5.94329	8.9895
Maob	0.816201	0.370714	1.03344	4.51331	8.17505
Tpd52l1	0.729328	1.19662	4.71195	23.2833	35.177
Arc	1.0009	0.626309	1.86844	23.1561	40.7686
Crebl2	0.848638	2.47631	2.6536	2.90053	4.87447
Itpr1	0.932281	1.88359	0.83048	12.1892	30.3516
Cspg4	0.889902	1.36939	1.77086	8.10949	1.66153
Piezo1	0.897366	0.585917	0.570099	1.32879	0.434483
Gper1	0.872017	1.2561	1.19104	2.05433	0.587013
Sncg	0.781326	0.161215	0.125072	0.707467	5.22019
Pla2g16	0.936211	0.172412	0.635307	2.33825	5.02915
A2m	0.659483	1.06728	1.65269	1.04055	0.19779
Cd200	0.95548	17.746	20.1614	10.4836	4.23832
Lhfpl2	0.881141	1.09193	0.876059	2.69346	0.674144
Dusp14	0.831215	0.729948	1.3798	6.32787	14.0303
Lcat	0.781464	0.714742	0.531971	5.17659	11.9306
Kcnk1	0.882164	5.53526	7.92776	27.4419	51.7985
Ddc	0.821955	0.241427	0.517397	3.17003	0.917417
Kank1	0.712884	0.692759	0.829537	8.75206	1.87506
Gria3	0.676246	1.63468	1.14657	7.10147	11.4817
Tes	0.662027	3.72897	2.37132	0.606344	0.177687
Fry	0.56854	4.89326	6.03505	6.35961	2.03904
Gabrb2	0.729993	6.62279	10.9471	12.6121	2.43428
Grik4	0.666476	1.83957	2.69808	3.99361	1.23741
Rnase4	0.848407	2.25873	1.49692	6.25499	9.91123
Adamts3	0.697006	3.50715	3.50879	21.6903	3.36992
Pde10a	0.54544	6.94592	7.78053	34.3422	12.516
C4a	0.515414	0.707951	0.554096	0.589885	1.2475
Aass	0.584111	0.143021	0.131193	0.161228	1.59903
Cbs	0.520684	1.14117	3.94616	11.6877	4.06605
Cnr1	0.513943	12.6399	11.1677	17.8726	29.5948
Klf5	0.896182	6.28828	9.9066	7.73639	2.31114
Tgfb1	0.617871	0.348063	0.309118	2.12836	0.687675
Egr3	0.593062	3.24881	7.41962	54.0046	9.45848
Lpar1	0.647976	0.873413	0.51695	7.28278	12.3614
Tuba4a	0.548105	0.968329	1.67275	19.4769	30.2612
Tymp	0.695956	0.918145	1.47526	3.52062	1.24304
Hcn2	0.596	2.10753	6.06562	24.8637	41.842
Cd52	0.199786	0.0518219	0.139372	0.500008	1.538
Adcy1	0.502161	13.9001	42.9582	86.5949	9.18576
Plekhb1	0.482433	0.443622	1.9182	9.46517	57.8935
Kcnd3	0.431488	1.18518	4.73968	1.74443	2.48468
S100a4	0.336551	0.260881	1.92273	5.85536	1.2152
Tmem63a	0.498264	0.191351	0.184076	4.40106	8.80181
Plxdc2	0.385536	0.552715	0.919044	2.61756	4.02753
Hpgd	0.354643	0.483689	0.767461	0.812927	3.28314
Dusp2	0.566921	1.89754	2.59566	1.97865	0.61411
Apod	0.339387	1.75463	1.33063	4.00669	29.338
Aebp1	0.427073	0.311667	0.289298	1.6135	0.51272
Parm1	0.427278	1.12638	2.99723	18.9424	4.91842
Pmp22	0.361207	2.46798	2.31332	2.79504	4.14621
Cdc14b	0.670055	0.44747	0.309548	0.714938	1.21302
Chl1	0.350181	20.9345	20.0268	11.5288	2.04433
Rgs4	0.556482	9.88733	20.3641	62.8514	97.4559
Cav2	0.313658	0.761882	1.35639	1.91016	3.50323
N4bp2l1	0.390207	1.1453	1.80078	1.81407	3.46272
Adcy9	0.377868	2.1543	2.07123	3.76383	1.18116
Pxdc1	0.330677	0.650344	0.800819	3.06542	0.931806
Bcas1	0.273631	0.393304	0.880912	44.1278	73.2067
Tgfb1i1	0.463401	0.825835	0.886945	2.1341	0.213996
Tac1	0.261929	31.2115	23.1139	25.209	43.8329
Eno2	0.370246	5.77278	8.98425	31.6034	63.2441
Pld2	0.412939	0.781176	2.00426	11.199	3.62975
Calb1	0.326002	3.38833	27.879	32.968	49.0159
Crip1	0.31296	0.16303	0.235848	0.621948	1.01837
Igsf1	0.339939	0.319129	1.35882	7.1813	0.35386
Tgfb2	0.286273	2.45774	3.55148	2.51465	0.603625
Emid1	0.372082	1.1987	2.32084	6.03539	0.857191
Gng4	0.255666	10.5071	18.9622	27.9246	4.66516
Tnfrsf25	0.3563	0.300406	0.445461	0.924513	4.38138
Abcb9	0.275851	0.910279	2.03598	7.64512	11.2881
Glra2	0.199912	12.8448	16.6322	13.6494	2.66693
Wnt5a	0.264458	1.11559	0.650625	0.769255	0.243278
Pnoc	0.363808	1.16545	2.29732	1.75967	0.356143
Itpr2	0.310172	0.602084	0.893284	6.07642	1.38188
Hspb1	0.266344	0.381868	0.437066	1.65426	6.82818
Cgref1	0.297305	5.02092	7.70875	12.473	22.8114
Pde8b	0.352351	0.752129	1.92952	7.34948	10.7667
Cabp1	0.252064	1.65286	2.24369	5.12368	10.6262
Rapgef4	0.291621	2.28487	4.24527	13.9841	36.2433
Slc9a7	0.367846	1.4331	2.44118	4.55871	0.445144
Rasgrp2	0.235556	1.17587	3.26172	11.0903	19.1965
Stxbp5l	0.218373	0.571226	1.01844	2.88918	0.750666
Penk	0.418225	5.75763	26.7683	424.679	964.4
Rreb1	0.213	0.162143	0.148202	1.82637	0.499383
Cxcl14	0.364686	10.4996	36.8479	146.689	52.1511
Baiap3	0.229163	0.385589	0.678248	8.50221	1.88519
Htatip2	0.466681	0.23954	0.417438	2.10604	3.98361
Nefh	0.231625	1.39002	1.47972	9.36696	18.6928
Myrf	0.152169	0.124969	0.172375	10.6818	3.9505
Scn1b	0.115758	1.35827	6.25484	66.5384	128.972
Colgalt2	0.220247	0.694537	1.34769	2.08577	0.605278
Ggct	0.217211	0.691735	0.726195	1.08947	1.90872
Sez6l	0.153427	5.36199	4.33899	5.19632	1.77696
Faah	0.196099	0.651918	0.858847	3.1497	1.09833
Cnih3	0.262574	1.873	2.20623	5.00175	1.72678
Bace2	0.140427	0	0.0144461	2.69885	0.255022
Tcfl5	0.210015	0.458591	1.37211	5.8044	0.666209
Efemp1	0.195577	0.0290344	0.0396769	0.422844	1.94723
Selplg	0.140311	0.218035	0.158912	3.06463	4.92005
Cbr3	0.0898177	0.417334	2.16998	15.3303	26.5635
Gls2	0.188804	0.182736	0.185047	1.39541	3.19681
Ang	0.151039	0.217194	0.356481	0.233232	1.13361
Pla2g7	0.272785	1.12018	2.95534	15.9061	46.4413
Faim2	0.100061	1.35409	2.93964	16.9963	58.5756
Sctr	0.0770713	0.130086	0.21488	1.05869	0.294029
Ppfibp2	0.128503	0.276746	0.408674	1.29264	2.68417
Mtus2	0.19978	2.14597	3.21162	3.37591	1.10255
Dlg2	0.0802178	10.4312	22.2354	34.2845	9.45941
Dlgap2	0.115921	1.3175	1.50276	8.64719	3.59817
Ptprt	0.130142	7.81016	9.15403	13.2815	3.23942
Prmt8	0.134493	4.79781	18.9537	42.2739	13.1006
Scn1a	0.116028	1.89989	2.67977	3.17232	5.34551
Ndrg1	0.115696	1.20175	1.16468	0.738588	12.7501
Cdh12	0.0898023	2.59006	1.91833	1.92254	0.514285
Egfr	0.084152	1.86181	3.34108	5.22531	1.28866
Gabra4	0.123008	0.665376	3.41997	13.2686	21.2602
Syt2	0.122297	0.189736	0.23577	5.36879	8.14206
Itga7	0.0699435	0.121647	1.07053	5.75394	1.66482
Cntn1	0.0718067	5.53538	14.4779	38.4946	12.3237
Gabra1	0.101136	1.75642	3.01355	10.554	18.8117
Ptpn7	0.0650052	0.00730403	0.0221902	0.139109	1.19647
Itgb4	0.0638194	0.0732035	0.060157	0.9943	2.23757
Ppfia4	0.0882068	1.36506	3.0776	9.90293	4.203
Tenm1	0.0741601	2.11068	3.79795	2.22779	0.888102
Thbs2	0.0470842	0.0109431	0.156181	1.41564	0.302892
Hspa1a	0.123592	0.165232	0.451131	0.754148	1.94328
S100b	0.0235282	0.56293	0.738402	37.4169	138.003
Ano3	0.101254	5.35181	6.14308	19.3938	77.7749
Tgfbr3	0.073674	0.161424	0.134636	0.997391	1.46917
Cd14	0.36569	0.172205	0.152261	1.01757	1.79472
Trank1	0.0743645	19.352	34.3609	36.6756	58.8412
Slit3	0.106634	0.666287	1.14891	9.45169	3.01158
Atp2b3	0.032506	3.21774	5.66223	15.0359	4.32668
Ramp1	0.0217138	1.09437	3.36428	19.7385	34.7992
Fxyd1	0.0289381	0.341768	1.04387	2.97962	4.6652
Mme	0.0574376	0.384828	1.01088	4.16396	5.85167
Efhd1	0.0909107	0.149269	0.253951	2.43118	5.15672
Ptk2b	0.0463809	0.236847	2.09374	17.4954	33.005
Aqp4	0.0994741	0.525728	4.75686	37.9746	14.4401
Fgf9	0.0741266	0.240226	0.776781	1.6139	4.00196
Gabra5	0.0202372	7.94676	21.283	14.0699	3.99696
Kcnab1	0.0449568	1.4394	2.51591	22.7035	36.1691
Itgal	0.0982421	0.0985611	0.467519	1.76719	0.0365787
Snph	0.0635003	1.0291	1.62735	9.16684	12.5067
Ptprr	0.0669572	1.13243	2.70588	3.29524	1.18634
Gpr12	0.0212544	1.30792	1.07046	0.990333	3.0461
Spag6	0.0180313	0.682689	1.61695	3.04176	0.715533
Arhgap6	0.0398208	0.0495831	0.221602	0.60097	1.51416
Kcna1	0.00881046	0.0707488	0.444001	5.49726	1.68282
Trpm3	0.109378	1.04672	1.3135	2.40137	0.722297
Gpc5	0.0117108	0.0779641	0.392321	4.58868	7.22809
Ace	0.0232124	0.679514	1.24965	10.5069	3.69334
Cpne6	0.0222986	0.229387	0.624978	12.9528	3.50077
Lgi1	0.0174859	0.625135	1.13754	4.00985	1.53306
Thy1	0	1.22261	14.3492	212.08	310.759
Rit2	0.0079698	1.94574	4.14163	8.97965	12.5499
Rasl10a	0.0519584	0.085302	0.110873	1.36513	5.93234
Pthlh	0.0301196	0.0619497	0.0644345	1.29802	2.45765
Pamr1	0.00521678	0.0530737	0.391033	1.11506	0.380807
Nupr1	0.0101866	0.107372	0.0507504	0.213871	2.38853
Ntsr2	0.169108	0.500583	1.69743	56.7875	91.2709
Nkx2-2	0.00906065	0.108835	0.33121	4.48772	1.17315
Mobp	0	0	0	147.837	463.03
Lect1	0	0.0182241	0.167883	1.06631	0.195853
Krt9	0	0	0.0723889	4.24983	11.1939
Inhba	0	4.2511	2.3283	5.30752	0.631162
Htr6	0	0.235719	0.493249	5.05272	1.24311
Htr1d	0	0.145002	0.201831	0.346525	1.38799
Grin2a	0.00283457	0.107661	0.196987	1.79521	4.31157
Gabrd	0	0.37701	1.65221	25.4274	35.0088
Fosb	0.0281965	0.164727	0.689927	2.49286	4.0985
Fam107a	0	0.0826662	2.00862	22.6482	39.8208
Ephx1	0.0297887	0.826728	1.24622	4.78555	12.858
Cryab	0.029751	0.291325	0.757778	14.03	92.8028
Crlf1	0	0.440549	1.1127	2.50947	0.138843
Cdh9	0.0109522	2.84265	3.76051	6.96492	10.9334
Cdh19	0	0.0147384	0.0121112	0.18132	1.63526
Ccno	0	0	0.78578	1.11462	1.92093
Casr	0	0	0	2.74032	0
Aldh1a1	0	0.0353388	0.0431363	2.35779	21.1613
Adra2c	0	0.650514	1.05626	18.4804	27.2161

## Sheet: Sig gene lists in Dev_HD
Supplementary Table 3. Comparations of striatal development and Huntington’s disease
Sheet2: A list of significant genes in seven pathways in striatal development and HD.
Striatal development							Huntington’s disease
Calcium signaling pathway	Cholesterol metabolism	Dopaminergic synapse	Growth hormone synthesis, secretion and action	Renin-angiotensin system	Serotonergic synapse	Tryptophan metabolism	Calcium signaling pathway	Cholesterol metabolism	Dopaminergic synapse	Growth hormone synthesis, secretion and action	Renin-angiotensin system	Serotonergic synapse	Tryptophan metabolism
Ppp3ca	Cyp27a1	Gng13	Itpr1	Klk1b22	Gng13	Ido1	Adora2a	Lpl	Plcb1	Plcb1	Mme	Plcb1	Ddc
Adrb2	Lcat	Gng11	Hras	Atp6ap2	Cyp2j12	Maob	Plcb1	Lrpap1	Ppp3ca	Itpr1	Ace	Itpr1	Aldh9a1
Sphk2	Tspo	Gngt2	Stat3	Mme	Gng11	Aldh2	Ppp3ca	Tspo	Drd2	Prkcb	Agt	Prkcb	Dld
Itpr1	Lpl	Ppp3ca	Adcy6	Ace	Htr1d	Gcdh	Atp2b2	Npc2	Itpr1	Mapk1	Prcp	Gnb5	Maob
Grin2a	Vdac2	Kif5a	Akt3	Prep	Gngt2	Hadha	Itpr1	Vdac1	Drd1	Adcy9	Atp6ap2	Mapk1	Hadha
Ppp3r1	Scarb1	Itpr1	Gnai3	Lnpep	Itpr1	Acat2	Pde1b	Abca1	Prkcb	Hras	Mas1	Gabrb3	Aldh3a2
Casq1	Lrp1	Grin2a	Gnaq		Maob	Aldh1b1	Atp2b1	Scarb1	Gnb5	Adcy3		Gng7	Cat
Ptk2b	Ldlr	Maob	Map3k1		Hras	Ddc	Drd1	Vapb	Gria3	Adcy2		Hras	Gcdh
Asph	Angptl4	Comt	Pik3r3		Gng5		Prkcb	Pltp	Ppp2r2b	Prkcg		Gnao1	Aldh7a1
Slc25a4	Abca1	Scn1a	Mapk9		Cyp2j9		Grm5	Ldlr	Gng7	Mapk9		Htr2c
Phkg2	Lipg	Gng5	Adcy9		Gnai3		Atp2a2	Vdac3	Camk2b	Map2k1		Kcnd2
Atp2b2	Lrp2	Gria3	Crkl		Gnaq		Ppp3r1	Vdac2	Gria1	Prkacb		Cacna1a
Adora2a		Kif5b	Irs1		Gng12		Adcy9	Npc1	Gnal	Pik3cb		Gnb1
Camk2a		Caly	Shc4		Gng2		Itpkb	Apoc1	Gnao1	Map2k4		Prkcg
Vdac2		Camk2a	Itpr2		Cacna1b		Ryr2	Lcat	Cacna1a	Adcy8		Ddc
Itpkb		Akt3	Shc3		Ddc		Grin1	Apoa1	Gnb1	Adcy1		Map2k1
Gnaq		Gnai3	Adcy1		Pla2g4e		Camk2b		Camk2a	Creb3l2		Prkacb
Nos3		Gnaq	Irs2		Htr6		Gnal		Ppp2r1a	Itpr2		Gng4
Cacna1b		Gng12	Sstr1		Itpr2		Htr2c		Calm1	Sos1		Gng12
Orai1		Gng2			Gabrb2		Atp2b3		Prkcg	Stat5a		Araf
Pdgfrb		Cacna1b			Gng4		Slc8a2		Mapk9	Sstr2		Itpr2
Grin2d		Grin2b			Gnb4		Camk4		Ddc	Gnai3		App
P2rx6		Mapk9			Casp3		Cacna1a		Prkacb	Raf1		Cyp2j2
Adcy9		Ddc					Adcy3		Gng4	Mapk3		Gnai3
Atp2b3		Itpr2					Adcy2		Gria2	Prkaca		Htr4
Egfr		Arrb1					Itpka		Ppp3cb	Cacna1c		Raf1
Htr6		Gng4					Camk2a		Gng12	Akt3		Gng10
Plce1		Gnb4					Slc25a6		Ppp2ca	Adcy7		Mapk3
Itpr2							Calm1		Kif5a	Irs2		Maob
Chrna7							Prkcg		Kif5b	Shc1		Prkaca
F2r							Ptk2b		Grin2a	Stat3		Htr6
Cacna1g							Mylk		Ppp2r5b	Shc3		Cacna1c
Pdgfra							Chrm3		Creb3l2	Crkl		Htr1d
Ednra							Prkacb		Kif5c	Ep300		Cacna1b
Trhr							Ryr1		Itpr2	Pik3r2		Cacna1d
Ednrb							Camk1g		Ppp2r5c	Atf4		Htr1e
Atp2b4							Ppp3cb		Scn1a	Cacna1d		Rapgef3
Slc8a1							Slc25a4		Camk2g	Map2k2		Plcb3
Cxcr4							Atp2b4		Gnai3	Mapk10		Alox12b
P2rx2							Adcy8		Ppp1ca	Plcb3		Dusp1
Adcy1							Vdac1		Gng10	Crebbp		Cyp2c8
							Grin2a		Maob	Pik3r1		Gnaq
							Adcy1		Prkaca	Mapk11		Gnai2
							Slc8a1		Cacna1c	Mapk13		Htr3a
							Plce1		Akt3	Mapk14		Gabrb2
							Cacna1e		Drd3	Pik3cd		Htr2a
							Tnnc2		Arntl	Gnaq		Kcnj3
							Camk1		Cacna1b	Gnai2		Gng11
							Itpr2		Ppp2r1b	Gh2		Alox15
							Stim1		Atf4	Sst		Alox5
							Camk2g		Cacna1d	Mtor
							Ryr3		Ppp2r2a	Creb5
							Plcd1		Th	Stat5b
							Htr4		Mapk10	Shc2
							Cacna1h		Plcb3	Atf2
							Grm1		Mapk11
							Cacna1i		Mapk13
							Orai2		Mapk14
							P2rx5		Gsk3a
							Sphk2		Comt
							Prkaca		Gnaq
							Htr6		Ppp2r5d
							Cacna1c		Gnai2
							Adcy7		Creb5
							Cxcr4		Ppp2r5e
							Vdac3		Kcnj3
							Vdac2		Ppp2r3a
							Cacna1b		Gng11
							Pdgfrb		Atf2
							Cacna1d
							P2rx7
							Cckbr
							F2r
							Plcb3
							Egfr
							Phkg1
							Erbb2
							Gnaq
							Mylk3
							Erbb4
							Htr2a
							Adrb1
							Adora2b
							Phka2
							Slc25a5
