# Supplementary material for: Transcriptional profiling reveals the transcription factor networks regulating the survival of striatal neurons
Source: Cell Death Dis. 2021 Mar 12;12(3):262. doi: 10.1038/s41419-021-03552-8 (PMC7955055; doi:10.1038/s41419-021-03552-8)
Supplement: Supplementary file 13 — Supplementary Table 4. PEGs identified and enriched between two adjacent time points [file 41419_2021_3552_MOESM13_ESM.xlsx]

## Sheet: E16.5_VS_E13.5
Supplementary Table 4. PEGs identified and enriched between two adjacent time points
Sheet1: A list of 300 periodical genes (44 TFs) differentially expressed between E13.5 and E16.5 (FDR < 0.01, Log2FC > 1 or < -1).
GeneSymbol	TFs	Log2FC	logCPM	PValue	FDR	Regulation	DEGs
Tbr1	YES	7.38745	5.57699	1.10646e-133	2.3751e-130	UP	YES
Hist1h2ao	YES	-7.55168	4.50803	2.47156e-80	6.29451e-78	DOWN	YES
Hba-x	NO	-6.51096	5.33786	1.85046e-74	3.39086e-72	DOWN	YES
Hk2	NO	-3.60221	5.59404	4.72711e-71	7.24791e-69	DOWN	YES
Slc17a6	NO	9.31778	4.1596	1.94065e-69	2.80387e-67	UP	YES
Neurod1	YES	8.18751	3.76804	3.41353e-59	3.2259e-57	UP	YES
Hmga2	YES	-4.81459	6.1273	5.05376e-58	4.52011e-56	DOWN	YES
Oprm1	NO	10.0245	3.17578	3.24985e-56	2.65393e-54	UP	YES
Prdm8	YES	5.84185	3.50521	1.14335e-54	8.46304e-53	UP	YES
Bhlhe22	YES	5.88211	3.4007	1.40445e-52	9.17535e-51	UP	YES
Ung	YES	-3.0614	5.09112	2.91926e-49	1.63675e-47	DOWN	YES
Lrp2	NO	-4.10138	4.37813	9.91537e-48	5.20938e-46	DOWN	YES
Cdc6	NO	-2.92696	5.63781	2.05453e-45	9.4989e-44	DOWN	YES
Wdr76	YES	-2.91933	5.7424	1.15706e-44	5.14376e-43	DOWN	YES
Eomes	YES	7.12541	4.71089	1.40374e-44	6.20369e-43	UP	YES
Tfap2d	YES	9.63299	2.77273	1.05177e-42	4.04193e-41	UP	YES
Adgrv1	NO	-2.83976	7.00535	1.4609e-41	5.32805e-40	DOWN	YES
Kcnk5	NO	-3.78596	3.80338	2.32957e-40	7.84845e-39	DOWN	YES
Gm9008	NO	-6.17264	3.23106	2.88606e-40	9.65833e-39	DOWN	YES
Cbln2	NO	5.20152	2.56034	2.82021e-39	9.0548e-38	UP	YES
Tcf7l2	YES	-3.38464	4.14937	9.56331e-39	2.99371e-37	DOWN	YES
Pdlim1	YES	-3.41021	3.96698	3.46201e-37	9.92753e-36	DOWN	YES
Col5a1	NO	-3.25363	4.24922	3.70267e-37	1.05974e-35	DOWN	YES
Rbm38	NO	-2.58037	5.20114	7.71769e-37	2.17572e-35	DOWN	YES
Nrn1	NO	6.32843	3.06184	1.24068e-36	3.46514e-35	UP	YES
Mrc2	NO	-2.95426	5.01307	5.60881e-36	1.47597e-34	DOWN	YES
Pard3b	NO	-2.71474	4.27599	3.25911e-35	8.35688e-34	DOWN	YES
Shroom3	NO	-2.57315	5.18413	3.44681e-35	8.82313e-34	DOWN	YES
Brip1	NO	-2.7082	4.65329	5.59224e-34	1.33591e-32	DOWN	YES
Otx2	YES	-3.48992	4.18013	1.55025e-33	3.57819e-32	DOWN	YES
E2f8	YES	-2.84764	5.67829	1.93292e-33	4.43421e-32	DOWN	YES
Phf19	YES	-2.64422	4.28853	8.33855e-33	1.81324e-31	DOWN	YES
Ano1	NO	-2.89703	5.05518	1.49374e-32	3.17917e-31	DOWN	YES
Diap3	NO	-2.70599	4.35679	9.57523e-32	1.95752e-30	DOWN	YES
9130024F11Rik	NO	2.91134	3.26477	1.61346e-31	3.25857e-30	UP	YES
Fam122b	NO	-2.61219	4.4965	1.75805e-31	3.53162e-30	DOWN	YES
Satb2	YES	1.91739	5.56857	2.92304e-31	5.84063e-30	UP	YES
Slc25a13	NO	-2.52459	4.80456	9.88141e-31	1.89627e-29	DOWN	YES
2600014E21Rik	NO	7.84885	2.63313	1.04137e-30	1.99333e-29	UP	YES
A730035I17Rik	NO	5.63071	1.68352	5.16723e-30	9.4456e-29	UP	YES
Pappa	NO	-3.73272	4.07818	1.26541e-29	2.22907e-28	DOWN	YES
Fign	NO	-2.76067	5.09261	2.92983e-29	5.03703e-28	DOWN	YES
Usp44	NO	-4.05525	2.84144	1.59251e-28	2.64702e-27	DOWN	YES
E2f7	NO	-2.41892	6.10039	2.2716e-28	3.75502e-27	DOWN	YES
Mcm10	NO	-2.86419	6.12556	4.72333e-28	7.64793e-27	DOWN	YES
Lef1	YES	-2.73622	3.78436	7.98641e-28	1.28072e-26	DOWN	YES
Cpa4	NO	-3.37414	3.15018	9.00906e-28	1.43705e-26	DOWN	YES
Exo1	NO	-2.70937	5.65005	1.49126e-27	2.3439e-26	DOWN	YES
Palld	NO	-2.42898	4.5987	1.66168e-27	2.59817e-26	DOWN	YES
Ticrr	NO	-2.4793	6.22583	5.71592e-27	8.658e-26	DOWN	YES
Col2a1	NO	-2.82973	5.52511	1.00595e-26	1.49637e-25	DOWN	YES
Rtkn2	NO	-2.64751	5.63668	2.66452e-26	3.86086e-25	DOWN	YES
Hist1h2ap	YES	-8.60835	2.19747	4.01146e-26	5.69718e-25	DOWN	YES
Mbnl3	NO	-3.3027	3.08997	5.17467e-26	7.28039e-25	DOWN	YES
Napepld	NO	-2.73874	4.78954	5.86247e-26	8.20201e-25	DOWN	YES
Zgrf1	NO	-2.05403	5.72561	1.17502e-25	1.60947e-24	DOWN	YES
Orc1	YES	-2.75879	3.58236	1.76832e-25	2.38517e-24	DOWN	YES
Ntsr1	NO	4.21333	1.77438	3.51276e-25	4.67103e-24	UP	YES
Rbpms2	NO	-3.75351	2.70481	4.2097e-25	5.55844e-24	DOWN	YES
Rmi2	YES	-2.96098	3.90204	8.00477e-25	1.036e-23	DOWN	YES
Neurog2	YES	6.16581	3.39606	1.13904e-24	1.45785e-23	UP	YES
Pkn3	NO	-2.8071	3.51735	5.74426e-24	7.06907e-23	DOWN	YES
Aunip	NO	-2.95692	3.19123	1.12004e-23	1.36163e-22	DOWN	YES
Gm16010	NO	-3.85115	2.53564	1.8105e-23	2.16425e-22	DOWN	YES
Tanc1	NO	-1.91027	5.17653	2.27396e-23	2.70535e-22	DOWN	YES
Gm37194	NO	-4.10185	2.4347	3.40517e-23	4.00048e-22	DOWN	YES
Loxl2	NO	-2.27967	3.88134	9.41833e-23	1.08278e-21	DOWN	YES
Dscc1	NO	-2.63087	3.91417	3.15979e-22	3.53004e-21	DOWN	YES
Gypc	NO	-2.51961	3.48118	7.26508e-22	7.97407e-21	DOWN	YES
Vipr2	NO	-2.58997	3.3075	1.33791e-21	1.44214e-20	DOWN	YES
Kif14	NO	-2.43856	5.96483	2.7191e-21	2.86115e-20	DOWN	YES
Helt	YES	-2.90874	3.34041	4.42819e-21	4.60789e-20	DOWN	YES
Dera	NO	-2.33579	3.68961	6.48883e-21	6.66903e-20	DOWN	YES
Ppp1r13l	NO	-2.55646	3.09106	4.26031e-20	4.1731e-19	DOWN	YES
Ankle1	NO	-2.18661	4.08601	4.89003e-20	4.77438e-19	DOWN	YES
Nudt12	YES	-2.78757	3.35522	5.52794e-20	5.37623e-19	DOWN	YES
Emx1	YES	6.33201	1.16573	6.79542e-20	6.57912e-19	UP	YES
Cdc14a	NO	-1.84419	4.80378	8.69464e-20	8.3533e-19	DOWN	YES
Ttc23	NO	-2.24062	4.16072	9.83818e-20	9.42183e-19	DOWN	YES
Arhgef39	NO	-2.07218	4.62327	1.99126e-19	1.87239e-18	DOWN	YES
Mum1l1	NO	-2.27391	3.70476	7.57187e-19	6.86632e-18	DOWN	YES
8030451A03Rik	NO	3.95933	1.38669	8.49641e-19	7.67691e-18	UP	YES
Kif18a	NO	-2.03928	5.59038	1.28116e-18	1.14248e-17	DOWN	YES
Slc2a4	NO	-2.0961	4.27714	1.31624e-18	1.17167e-17	DOWN	YES
Gm20667	NO	-2.41307	3.16377	2.98505e-18	2.59268e-17	DOWN	YES
Fsd2	NO	3.33144	1.67813	6.56152e-18	5.5671e-17	UP	YES
Gm43352	NO	-3.45213	2.19033	8.00768e-18	6.75595e-17	DOWN	YES
Tjp3	NO	-2.64503	2.78369	8.79858e-18	7.39829e-17	DOWN	YES
Pif1	YES	-2.36811	5.61384	1.03605e-17	8.67279e-17	DOWN	YES
Plch1	NO	-2.06552	4.85493	1.48986e-17	1.23071e-16	DOWN	YES
Fndc3c1	NO	-4.70144	2.23298	1.77564e-17	1.45797e-16	DOWN	YES
Herc6	NO	-2.52815	3.47877	2.17491e-17	1.779e-16	DOWN	YES
Slc2a10	NO	-2.60082	3.20207	2.51022e-17	2.04215e-16	DOWN	YES
Tep1	NO	-2.05853	3.43797	4.0974e-17	3.27139e-16	DOWN	YES
4932411E22Rik	NO	-3.73191	2.11101	4.31641e-17	3.43894e-16	DOWN	YES
Cntnap5c	NO	3.25129	1.91897	5.65153e-17	4.46242e-16	UP	YES
Ptgr1	NO	-2.96014	2.42516	1.16482e-16	9.00806e-16	DOWN	YES
2500002B13Rik	NO	-2.49253	2.90597	1.71367e-16	1.30908e-15	DOWN	YES
Cenpl	NO	-1.72851	4.45028	2.0659e-16	1.56859e-15	DOWN	YES
BC030867	NO	-2.15345	3.88379	2.21634e-16	1.67856e-15	DOWN	YES
Wnt3	NO	3.5356	1.31853	2.47862e-16	1.87061e-15	UP	YES
Nhlh1	YES	5.39548	1.49604	2.73086e-16	2.05684e-15	UP	YES
Slc43a1	NO	-2.44563	2.82365	6.55943e-16	4.82911e-15	DOWN	YES
Kbtbd6	NO	-2.30161	3.20847	7.47529e-16	5.48456e-15	DOWN	YES
Rad51c	YES	-1.78723	3.9454	8.07979e-16	5.905e-15	DOWN	YES
Apela	NO	-3.26848	2.16626	1.82406e-15	1.29774e-14	DOWN	YES
Usp51	NO	-2.26868	2.853	3.05928e-15	2.13709e-14	DOWN	YES
Gm38037	NO	-3.187	1.9696	4.22394e-15	2.92753e-14	DOWN	YES
Dok1	NO	-3.10323	2.03263	4.57885e-15	3.1604e-14	DOWN	YES
Ankfn1	NO	-3.4904	2.06534	4.88836e-15	3.36014e-14	DOWN	YES
Tirap	NO	-1.9635	3.53986	5.12508e-15	3.51963e-14	DOWN	YES
Eya4	NO	-2.31732	2.76518	7.8335e-15	5.30447e-14	DOWN	YES
Galm	NO	-3.78448	1.95587	1.26274e-14	8.40299e-14	DOWN	YES
Depdc1b	NO	-2.22031	4.42185	1.35353e-14	8.97138e-14	DOWN	YES
Trmt2b	NO	-1.69356	3.78276	1.48016e-14	9.79344e-14	DOWN	YES
Msh5	YES	-2.06459	3.085	1.70768e-14	1.12394e-13	DOWN	YES
Pidd1	NO	-1.60557	4.70798	1.80454e-14	1.18562e-13	DOWN	YES
Brca2	YES	-1.61853	5.72233	2.64254e-14	1.71594e-13	DOWN	YES
Platr25	NO	-2.78647	2.28864	4.36085e-14	2.79072e-13	DOWN	YES
Pla2g4c	NO	-2.19146	3.02352	7.62666e-14	4.7809e-13	DOWN	YES
Wnt5b	NO	-2.21329	2.68156	8.25681e-14	5.16085e-13	DOWN	YES
Cel	NO	-5.47794	1.41239	3.55298e-13	2.11685e-12	DOWN	YES
Ccdc18	NO	-1.7792	3.94495	7.19916e-13	4.21077e-12	DOWN	YES
C430049B03Rik	NO	-2.62837	2.58991	3.36991e-12	1.88029e-11	DOWN	YES
Antxr2	NO	-1.76227	3.34098	5.47804e-12	2.99975e-11	DOWN	YES
Palb2	YES	-1.53571	4.1523	9.65637e-12	5.18387e-11	DOWN	YES
Cd109	NO	-2.44983	2.55848	1.15045e-11	6.14745e-11	DOWN	YES
Slc43a3	NO	-1.83193	2.93403	1.18431e-11	6.32167e-11	DOWN	YES
Cecr2	NO	-1.52209	4.80652	1.29869e-11	6.90522e-11	DOWN	YES
Vrk2	NO	-1.66437	3.22757	1.46861e-11	7.77566e-11	DOWN	YES
Gm27008	NO	4.5208	0.298432	1.62669e-11	8.59146e-11	UP	YES
Fgf15	NO	-3.23915	2.11808	2.51123e-11	1.30657e-10	DOWN	YES
Slc19a2	NO	-2.33194	3.16599	3.79873e-11	1.95078e-10	DOWN	YES
Cpt1b	NO	-2.47702	2.2687	4.7555e-11	2.42556e-10	DOWN	YES
Plscr1	YES	-2.34447	2.22971	5.16188e-11	2.6239e-10	DOWN	YES
C130093G08Rik	NO	-7.55315	1.21668	6.91652e-11	3.4805e-10	DOWN	YES
Hbb-bh1	NO	-5.58042	1.4409	8.03424e-11	4.01872e-10	DOWN	YES
Fut10	NO	-1.835	3.76375	8.63393e-11	4.30722e-10	DOWN	YES
Gm10544	NO	2.21617	2.52521	8.70879e-11	4.34168e-10	UP	YES
Gm43375	NO	-1.89537	2.75155	8.93435e-11	4.44529e-10	DOWN	YES
Mnd1	NO	-2.46505	1.93796	1.02978e-10	5.09664e-10	DOWN	YES
2810408I11Rik	NO	-2.28661	2.11854	1.10495e-10	5.44894e-10	DOWN	YES
Otx1	YES	-1.89955	4.20804	1.21596e-10	5.9709e-10	DOWN	YES
Cflar	NO	-1.57937	4.13366	1.44654e-10	7.06854e-10	DOWN	YES
Spin4	NO	-1.77858	2.76892	1.50213e-10	7.33061e-10	DOWN	YES
Inadl	NO	-1.32563	4.9059	1.54687e-10	7.53919e-10	DOWN	YES
Zfp607	NO	-1.67999	2.96878	1.55333e-10	7.56717e-10	DOWN	YES
Creb5	YES	-2.94406	4.73246	1.76606e-10	8.54646e-10	DOWN	YES
Sh2d4b	NO	1.96963	2.16162	1.95115e-10	9.40283e-10	UP	YES
Eldr	NO	-1.5707	3.52425	2.2858e-10	1.09418e-09	DOWN	YES
1700095J03Rik	NO	-2.63314	1.88022	4.20567e-10	1.95891e-09	DOWN	YES
RP23-449F12.6	NO	3.60801	0.557872	4.29844e-10	1.99902e-09	UP	YES
1190002F15Rik	NO	-1.88261	4.32789	6.26678e-10	2.86041e-09	DOWN	YES
Ube2t	NO	-1.58767	3.71276	6.29825e-10	2.8739e-09	DOWN	YES
Tcaf2	NO	-2.06937	2.20782	6.51153e-10	2.96761e-09	DOWN	YES
A930024E05Rik	NO	2.08878	2.70207	6.67336e-10	3.0395e-09	UP	YES
Dpyd	NO	-1.60407	3.18608	7.49159e-10	3.39676e-09	DOWN	YES
Wnt5a	YES	2.03544	3.05007	8.40448e-10	3.79921e-09	UP	YES
Thsd4	NO	-1.49124	4.92139	9.6697e-10	4.34111e-09	DOWN	YES
Dnmt3b	YES	-1.5577	3.33817	9.73791e-10	4.37043e-09	DOWN	YES
Ccna1	NO	-2.45984	1.92872	9.87174e-10	4.42772e-09	DOWN	YES
4930558J18Rik	NO	-2.75571	1.61379	1.2919e-09	5.73306e-09	DOWN	YES
D330045A20Rik	NO	-2.10922	2.11719	1.43331e-09	6.33626e-09	DOWN	YES
Tead1	YES	-3.20736	5.96654	1.45303e-09	6.41589e-09	DOWN	YES
Trmt10a	NO	-1.31245	4.07724	1.92808e-09	8.41947e-09	DOWN	YES
Nt5dc1	NO	-2.32324	1.91259	1.97177e-09	8.60274e-09	DOWN	YES
Prokr1	NO	-2.04956	3.95273	2.20214e-09	9.57168e-09	DOWN	YES
2010110K18Rik	NO	-2.04696	2.12782	2.45598e-09	1.0632e-08	DOWN	YES
2610305D13Rik	NO	-1.8965	2.55651	2.98855e-09	1.28413e-08	DOWN	YES
Rad51b	YES	-2.4845	1.65111	3.10245e-09	1.33041e-08	DOWN	YES
Piga	NO	-1.12691	4.59361	3.23568e-09	1.38556e-08	DOWN	YES
Afmid	NO	-2.33588	2.54678	3.32834e-09	1.4228e-08	DOWN	YES
Nxph2	NO	2.99969	0.76826	4.56072e-09	1.92552e-08	UP	YES
Fignl2	NO	-2.30629	1.81179	5.6197e-09	2.35213e-08	DOWN	YES
Pctp	NO	-2.74813	1.72248	6.04141e-09	2.52092e-08	DOWN	YES
Junos	NO	-1.80296	2.40573	6.48788e-09	2.70272e-08	DOWN	YES
B430010I23Rik	NO	1.81673	2.00974	6.58623e-09	2.74216e-08	UP	YES
Lctl	NO	-1.97758	2.13512	7.71646e-09	3.17926e-08	DOWN	YES
Raet1d	NO	-2.79496	1.50634	8.33925e-09	3.42927e-08	DOWN	YES
Tceanc	NO	-1.46436	3.35591	8.58085e-09	3.5238e-08	DOWN	YES
Apol7d	NO	-2.37098	1.6715	1.05439e-08	4.2959e-08	DOWN	YES
Sypl2	NO	-1.94142	2.17054	1.12107e-08	4.55397e-08	DOWN	YES
Lcp1	NO	-1.26924	4.16292	1.25778e-08	5.08731e-08	DOWN	YES
Hist1h2ag	NO	-3.83936	0.759514	1.26279e-08	5.10621e-08	DOWN	YES
Car13	NO	-3.46017	0.892955	1.28492e-08	5.1929e-08	DOWN	YES
Pgbd1	NO	-1.57787	3.44459	1.33671e-08	5.38773e-08	DOWN	YES
Zbtb16	YES	2.06306	1.62038	1.64704e-08	6.59253e-08	UP	YES
C630004M23Rik	NO	-2.50521	1.42233	1.77856e-08	7.1114e-08	DOWN	YES
Stard9	NO	1.07075	5.04732	1.87042e-08	7.46676e-08	UP	YES
Zfp820	NO	-1.37422	3.40383	2.40732e-08	9.52406e-08	DOWN	YES
Mdfic	NO	-1.34626	3.50738	2.55991e-08	1.01065e-07	DOWN	YES
Gm14342	NO	-2.03706	1.92283	3.01572e-08	1.18252e-07	DOWN	YES
Trim7	NO	-1.27103	4.32444	3.07508e-08	1.20486e-07	DOWN	YES
Gm26885	NO	-2.00301	1.966	3.27175e-08	1.27924e-07	DOWN	YES
Otor	NO	2.79653	0.98325	3.72563e-08	1.44842e-07	UP	YES
Spag4	NO	-1.4812	2.81923	4.16916e-08	1.61375e-07	DOWN	YES
Fam46c	NO	-1.60621	2.46294	4.36098e-08	1.68453e-07	DOWN	YES
2700029L08Rik	NO	2.30139	1.20159	4.39358e-08	1.69581e-07	UP	YES
Slc4a1	NO	-2.00475	2.09175	4.43588e-08	1.71082e-07	DOWN	YES
Nr1h5	NO	-4.68915	1.48581	4.91585e-08	1.88963e-07	DOWN	YES
Angptl2	NO	-1.32277	3.59563	6.05176e-08	2.30154e-07	DOWN	YES
Gm29261	NO	-6.37827	0.328562	7.43814e-08	2.80016e-07	DOWN	YES
Hist1h3e	NO	-6.37508	0.326783	7.50091e-08	2.82266e-07	DOWN	YES
Gpc6	NO	-1.776	5.05259	8.14521e-08	3.05669e-07	DOWN	YES
Gm17501	NO	-2.12043	1.66752	9.35546e-08	3.48735e-07	DOWN	YES
Ulbp1	NO	-1.97741	1.87833	1.49735e-07	5.45435e-07	DOWN	YES
Gm29994	NO	2.70074	0.435329	1.52558e-07	5.5491e-07	UP	YES
Pml	YES	-1.23833	4.17127	1.54508e-07	5.61188e-07	DOWN	YES
Gm10433	NO	-2.61056	1.2057	2.20726e-07	7.89486e-07	DOWN	YES
Gm37790	NO	-1.70713	2.09799	2.36947e-07	8.44891e-07	DOWN	YES
Gm3550	NO	-1.84928	1.9129	2.63587e-07	9.35442e-07	DOWN	YES
Gm43143	NO	-2.20755	1.44028	5.44103e-07	1.8683e-06	DOWN	YES
Fbxo48	NO	-1.55297	3.16104	5.63249e-07	1.92876e-06	DOWN	YES
RP23-407J24.5	NO	-2.13778	1.68061	6.57894e-07	2.23452e-06	DOWN	YES
Abcg2	NO	-1.02284	3.94589	7.34551e-07	2.48533e-06	DOWN	YES
Gm13063	NO	-6.22034	0.212138	7.83464e-07	2.64606e-06	DOWN	YES
Plag1	YES	-1.21015	4.15147	8.74582e-07	2.93664e-06	DOWN	YES
Slc26a11	NO	-1.83197	1.90434	1.06283e-06	3.53164e-06	DOWN	YES
Gm38188	NO	-3.181	0.680782	1.48346e-06	4.83104e-06	DOWN	YES
Ppm1j	NO	2.0515	1.02603	3.15247e-06	9.86853e-06	UP	YES
Gm15787	NO	1.46284	1.85922	3.28366e-06	1.026e-05	UP	YES
Hyal1	NO	-2.33884	2.53285	3.83653e-06	1.19279e-05	DOWN	YES
Gm26860	NO	-2.10296	1.36371	4.00969e-06	1.2438e-05	DOWN	YES
9630028B13Rik	NO	2.18345	1.12145	4.29838e-06	1.32596e-05	UP	YES
3010003L21Rik	NO	-1.41415	2.3909	5.28339e-06	1.60868e-05	DOWN	YES
Mreg	NO	-2.1664	1.29486	5.39511e-06	1.63904e-05	DOWN	YES
Gm11346	NO	2.44863	1.45824	5.4074e-06	1.64244e-05	UP	YES
Tfdp2	YES	-1.96783	6.5987	5.4341e-06	1.64888e-05	DOWN	YES
Gm17110	NO	-6.61507	0.583279	5.67241e-06	1.71565e-05	DOWN	YES
Hist1h2ae	NO	-3.04671	0.574645	7.74421e-06	2.30197e-05	DOWN	YES
Gm37233	NO	1.00345	3.42059	8.22388e-06	2.43684e-05	UP	YES
Gm38248	NO	-1.31316	2.4241	1.01677e-05	2.97758e-05	DOWN	YES
Tgm4	NO	-1.43988	2.22387	1.27023e-05	3.67117e-05	DOWN	YES
Sapcd1	NO	-1.88454	1.99666	1.28383e-05	3.70763e-05	DOWN	YES
D3Ertd751e	NO	-1.26319	3.72201	1.52283e-05	4.35185e-05	DOWN	YES
Nek8	NO	-1.07913	2.99131	1.68001e-05	4.77561e-05	DOWN	YES
Gm28042	NO	-1.17538	3.10236	2.55323e-05	7.08416e-05	DOWN	YES
Zfp568	NO	-1.36085	3.97995	2.88454e-05	7.95578e-05	DOWN	YES
RP23-145L9.9	NO	-2.07704	1.10254	3.16214e-05	8.68316e-05	DOWN	YES
Abhd15	NO	-2.10805	2.03601	3.16364e-05	8.68569e-05	DOWN	YES
Gm42693	NO	-2.3047	0.798955	3.9994e-05	0.000108455	DOWN	YES
Gm9967	NO	1.50706	1.53644	4.73027e-05	0.000127082	UP	YES
4933430I17Rik	NO	-2.50287	0.736688	4.88656e-05	0.00013107	DOWN	YES
Chst14	NO	-1.06137	2.65118	6.44487e-05	0.000169836	DOWN	YES
Gm21710	NO	-1.27598	2.06813	6.75401e-05	0.000177454	DOWN	YES
Hist1h3c	NO	-5.63954	-0.195514	7.68737e-05	0.000199983	DOWN	YES
Ccdc163	NO	-1.12002	3.63308	9.14799e-05	0.000235252	DOWN	YES
Rhod	NO	-1.80178	1.24615	9.50153e-05	0.000243885	DOWN	YES
Gpr182	NO	-1.18206	2.52335	0.00014167	0.000354847	DOWN	YES
4930522L14Rik	YES	-1.49909	2.04684	0.000142566	0.000356855	DOWN	YES
Fam221a	NO	-1.18067	2.57626	0.000153892	0.00038348	DOWN	YES
B230104I21Rik	NO	-2.13017	0.667311	0.000154269	0.000384355	DOWN	YES
Hist1h1e	NO	-2.40628	0.424014	0.000159703	0.000397038	DOWN	YES
Gm11906	NO	5.46597	-0.700957	0.000163005	0.00040451	UP	YES
Gm37226	NO	1.4807	1.31546	0.000165879	0.000410896	UP	YES
Gm28372	NO	1.92671	0.590481	0.000169436	0.000418947	UP	YES
Gm15792	NO	-1.82906	1.0459	0.000180778	0.000444941	DOWN	YES
Eci3	NO	-3.8919	0.885876	0.000201673	0.000493139	DOWN	YES
Hist1h2an	NO	-5.64609	-0.195353	0.000212048	0.000516825	DOWN	YES
Bmf	NO	1.04054	3.38733	0.000242037	0.000583482	UP	YES
Gm17473	NO	1.38635	1.32225	0.000243047	0.000585636	UP	YES
2010015M23Rik	NO	-1.382	1.50883	0.000311775	0.000737289	DOWN	YES
RP23-114E15.17	NO	5.57789	-0.640232	0.000313953	0.000741972	UP	YES
Gm26568	NO	-2.23467	0.542738	0.000322132	0.00075951	DOWN	YES
Gm42882	NO	-5.12375	-0.513695	0.000322225	0.000759558	DOWN	YES
Hist1h2bk	NO	-3.49661	-0.11546	0.000373139	0.000871026	DOWN	YES
Zfp62	YES	1.65415	4.923	0.000435763	0.00100457	UP	YES
Gm38129	NO	2.42939	-0.198351	0.000474248	0.00108563	UP	YES
Prelid2	NO	-1.93024	0.703696	0.000487421	0.00111476	DOWN	YES
Smt3h2-ps2	NO	2.90281	-0.376876	0.00058354	0.00131775	UP	YES
Gm14662	NO	-2.50018	0.196515	0.000608341	0.00136984	DOWN	YES
Gm42585	NO	1.05303	1.82151	0.000708312	0.00158027	UP	YES
Tsku	NO	1.0086	2.56454	0.000775145	0.0017184	UP	YES
Gm29609	NO	-2.27917	1.82239	0.000969713	0.00210897	DOWN	YES
RP23-311C19.3	NO	-1.69748	0.831067	0.00114198	0.00245415	DOWN	YES
Gm27184	NO	-1.95027	0.545483	0.00122547	0.00261897	DOWN	YES
Hist1h2bl	NO	-4.93882	-0.617874	0.0012386	0.00264476	DOWN	YES
Gm13569	NO	-2.61257	-0.108427	0.00148771	0.00313569	DOWN	YES
Gm12060	NO	2.69876	-0.480021	0.00186541	0.0038683	UP	YES
AA386476	NO	-1.63427	0.649356	0.00195012	0.00402507	DOWN	YES
Tmem253	NO	-1.3833	1.13692	0.00200378	0.00412902	DOWN	YES
Hist1h2bj	NO	-3.24918	-0.272932	0.00202999	0.00417787	DOWN	YES
Hist1h4d	NO	-2.70029	-0.0447953	0.00205156	0.00421764	DOWN	YES
9430062P05Rik	NO	1.11314	1.69004	0.00218049	0.00447047	UP	YES
Hmgb1-ps5	NO	-2.54081	-0.150312	0.00222877	0.00455826	DOWN	YES
Hist1h4m	NO	-2.06728	0.19745	0.00227953	0.00465383	DOWN	YES
1700080G11Rik	NO	4.89814	-0.970129	0.0022811	0.00465515	UP	YES
Hist1h4f	NO	-4.72229	-0.732487	0.00233218	0.00474841	DOWN	YES
Gm15747	NO	-1.68312	0.685948	0.00236783	0.00481709	DOWN	YES
Rpl13a-ps1	NO	2.95594	-0.647415	0.00244997	0.00496593	UP	YES
Nr4a2	YES	-1.15765	2.7464	0.0025022	0.0050603	DOWN	YES
Olfr543	NO	-1.93874	0.342647	0.00344231	0.00679866	DOWN	YES
4933413G19Rik	NO	-1.44778	0.780593	0.00379464	0.00742039	DOWN	YES
Gm36266	NO	-1.35175	1.02388	0.00382152	0.00746906	DOWN	YES
Gm29202	NO	-2.13791	-0.0364453	0.00387668	0.00756802	DOWN	YES
Gm29233	NO	-4.60288	-0.792319	0.00448865	0.00864476	DOWN	YES
RP23-32A8.8	NO	-1.1513	1.69591	0.00463638	0.00890645	DOWN	YES
Gm13584	NO	-1.74224	0.405897	0.00491355	0.00940284	DOWN	YES
Gm20394	NO	-1.74192	0.40601	0.00499452	0.00953227	DOWN	YES
Ccdc36	NO	-1.04124	1.52178	0.00508582	0.00969053	DOWN	YES

## Sheet: P0_VS_E16.5
Supplementary Table 4. PEGs identified and enriched between two adjacent time points
Sheet2: A list of 59 periodical genes (13 TFs) differentially expressed between E16.5 and P0 (FDR < 0.01, Log2FC > 1 or < -1).
GeneSymbol	TFs	Log2FC	logCPM	PValue	FDR	Regulation	DEGs
Neurod6	YES	-6.05526	6.57744	7.36228e-111	1.11539e-106	DOWN	YES
Tbr1	YES	-4.09627	5.70675	7.92359e-59	3.00106e-55	DOWN	YES
Neurod2	YES	-4.6483	5.51385	8.93635e-53	2.70771e-49	DOWN	YES
Prdm8	YES	-4.58862	3.64203	4.67804e-36	6.44294e-33	DOWN	YES
Tfap2d	YES	-6.10441	2.92172	1.76319e-34	2.22602e-31	DOWN	YES
9130024F11Rik	NO	-4.23127	3.2373	4.94117e-34	5.75837e-31	DOWN	YES
Neurod1	YES	-4.1898	3.94162	2.63371e-33	2.85005e-30	DOWN	YES
Slc17a6	NO	-4.1713	4.32306	1.7463e-32	1.76376e-29	DOWN	YES
Bhlhe22	YES	-3.81886	3.58817	4.24833e-31	3.57568e-28	DOWN	YES
Nrn1	NO	-5.13333	3.1984	9.4961e-29	7.1933e-26	DOWN	YES
Eomes	YES	-4.70989	4.82251	3.14114e-28	2.06906e-25	DOWN	YES
Neurog2	YES	-5.567	3.50625	4.16759e-22	1.70646e-19	DOWN	YES
A730035I17Rik	NO	-4.06565	1.89875	1.14225e-20	4.12025e-18	DOWN	YES
2600014E21Rik	NO	-4.35487	2.83488	2.42985e-19	7.6692e-17	DOWN	YES
Stra6l	NO	-1.95868	5.17632	4.97406e-19	1.47759e-16	DOWN	YES
Cbln2	NO	-2.64076	2.88506	5.02926e-17	1.26989e-14	DOWN	YES
Nhlh1	YES	-5.6377	1.64618	1.09432e-15	2.12551e-13	DOWN	YES
Emx1	YES	-4.81373	1.37004	2.17799e-15	4.07364e-13	DOWN	YES
Lhcgr	NO	2.82773	2.53569	4.08716e-15	7.37149e-13	UP	YES
Ppp1r3e	NO	1.7444	3.79051	7.64964e-10	6.06765e-08	UP	YES
Yy2	YES	3.22536	1.98336	2.07381e-09	1.48902e-07	UP	YES
Gm29260	NO	-2.36818	4.18555	1.73119e-08	9.71388e-07	DOWN	YES
Gm26681	NO	6.49569	0.541135	3.52176e-08	1.78443e-06	UP	YES
Hfm1	NO	1.32598	3.64326	1.03998e-07	4.56687e-06	UP	YES
Tsix	NO	8.80483	5.66889	1.09045e-07	4.77464e-06	UP	YES
Cntnap5c	NO	-2.27297	2.19631	3.34196e-07	1.2916e-05	DOWN	YES
Lefty2	NO	2.37275	1.77458	8.0239e-07	2.7074e-05	UP	YES
Gm27008	NO	-2.64488	0.628638	2.43092e-06	6.9751e-05	DOWN	YES
Gm43279	NO	1.96391	2.45134	5.31208e-06	0.000133684	UP	YES
Fsd2	NO	-1.56301	2.12912	5.58333e-06	0.000139124	DOWN	YES
Gm43844	NO	1.56054	2.27107	7.1318e-06	0.000170377	UP	YES
Gm2824	NO	-1.71427	2.12547	7.19273e-06	0.000171336	DOWN	YES
Gm42462	NO	2.57233	0.99483	7.72423e-06	0.000181994	UP	YES
5830487J09Rik	NO	-1.97518	1.14215	1.01055e-05	0.000231266	DOWN	YES
Gm15013	NO	-1.35206	3.47655	1.01358e-05	0.00023161	DOWN	YES
Otor	NO	-2.18144	1.22177	1.23799e-05	0.000275413	DOWN	YES
Bach2os	NO	-1.12479	2.98351	1.25489e-05	0.000278762	DOWN	YES
Gm26846	NO	1.62363	2.1801	1.39505e-05	0.000301245	UP	YES
2700029L08Rik	NO	-2.0745	1.37239	1.84017e-05	0.000380855	DOWN	YES
Greb1l	NO	-1.15155	3.14383	1.89898e-05	0.000391955	DOWN	YES
Srrm4os	NO	-1.13376	3.14822	2.19214e-05	0.000437562	DOWN	YES
Bmf	NO	-1.34924	3.34479	2.87049e-05	0.000544961	DOWN	YES
Gm4969	NO	1.26183	2.92289	9.02894e-05	0.00142192	UP	YES
Pcdha6	NO	1.07373	4.47703	9.6246e-05	0.00149705	UP	YES
Olfml2a	NO	1.31678	2.18634	0.000100507	0.00155218	UP	YES
Ipcef1	NO	1.00799	4.33812	0.00010825	0.00165655	UP	YES
Adgrg2	NO	1.17816	2.91	0.000129267	0.00190991	UP	YES
D230017M19Rik	NO	-1.46348	2.35655	0.000199621	0.00273194	DOWN	YES
Gm26824	NO	1.58054	1.3652	0.000248714	0.00329948	UP	YES
Cilp2	NO	1.33369	2.20094	0.000331457	0.00413639	UP	YES
Tpt1-ps5	NO	1.33659	1.72777	0.000362323	0.00443606	UP	YES
B430010I23Rik	NO	-1.15197	2.2976	0.000431926	0.00511625	DOWN	YES
Gm43584	NO	5.06832	-0.406199	0.000535799	0.0060084	UP	YES
Ppm1j	NO	-1.48174	1.28398	0.000617993	0.00674053	DOWN	YES
Rtbdn	NO	1.03468	2.34381	0.000902574	0.00914037	UP	YES
Zfp62	YES	-1.63215	4.98436	0.000917605	0.00924668	DOWN	YES
Marchf1	NO	1.27899	4.43297	0.00091969	0.00925089	UP	YES
B230216N24Rik	NO	1.55379	2.68739	0.0010013	0.00987614	UP	YES
Gm38309	NO	1.62276	1.40122	0.00100573	0.00989406	UP	YES

## Sheet: P14_VS_P0
Supplementary Table 4. PEGs identified and enriched between two adjacent time points
Sheet3: A list of 412 periodical genes (29 TFs) differentially expressed between P0 and P14 (FDR < 0.01, Log2FC > 1 or < -1).
GeneSymbol	TFs	Log2FC	logCPM	PValue	FDR	Regulation	DEGs
Kif19a	NO	5.63726	4.30854	2.31912e-80	5.92536e-78	UP	YES
Rreb1	YES	3.65272	4.78465	2.12592e-55	2.24761e-53	UP	YES
Casr	NO	10.2011	3.06414	4.21184e-51	3.60712e-49	UP	YES
Bmp4	YES	6.19217	2.86622	1.23116e-42	7.34385e-41	UP	YES
Thbs4	NO	7.53696	2.51446	3.88276e-38	1.88961e-36	UP	YES
4932418E24Rik	NO	4.33676	3.2098	1.45672e-37	6.97859e-36	UP	YES
Gm13327	NO	6.69058	2.49026	4.76313e-37	2.24673e-35	UP	YES
Bace2	NO	7.29474	2.29788	6.0641e-36	2.72618e-34	UP	YES
Rps12-ps3	NO	7.42036	2.41255	8.78918e-35	3.72205e-33	UP	YES
H2-Ab1	NO	9.37884	2.31322	7.556e-34	3.00159e-32	UP	YES
Etl4	NO	2.75829	4.13208	2.3538e-33	8.99845e-32	UP	YES
Col3a1	NO	3.75836	3.07946	3.66888e-32	1.32028e-30	UP	YES
Gbp11	NO	5.90754	2.26121	8.33657e-32	2.95149e-30	UP	YES
Il23a	NO	6.41367	2.2405	2.65718e-30	8.67405e-29	UP	YES
Efcc1	NO	3.40174	3.18441	1.07966e-28	3.2905e-27	UP	YES
Prkcq	NO	2.72302	3.73203	2.20078e-27	6.20183e-26	UP	YES
Evpl	NO	3.13749	3.33284	7.16006e-27	1.94617e-25	UP	YES
Col19a1	NO	4.69614	2.23271	2.69323e-26	7.10624e-25	UP	YES
Pla2g4a	NO	5.24361	2.02417	3.2128e-26	8.4336e-25	UP	YES
Ccdc153	NO	5.34714	2.10542	1.22332e-25	3.08446e-24	UP	YES
Ptger4	NO	4.21097	3.37611	7.28383e-25	1.764e-23	UP	YES
Epha6	NO	3.44755	2.85708	1.59158e-24	3.74217e-23	UP	YES
Lbp	NO	4.6593	2.01129	1.81756e-24	4.26043e-23	UP	YES
Ankdd1a	NO	3.8886	2.33159	2.30912e-24	5.3716e-23	UP	YES
Pla2g3	NO	2.69862	3.54338	9.42032e-24	2.08992e-22	UP	YES
RP23-446E21.6	NO	2.71399	3.33805	2.40747e-23	5.15454e-22	UP	YES
Hfm1	NO	-2.97165	3.42644	2.49118e-23	5.31892e-22	DOWN	YES
Tfeb	YES	3.3278	2.75698	3.32273e-23	7.00653e-22	UP	YES
Zfp488	YES	2.70651	3.44141	4.05113e-23	8.53074e-22	UP	YES
Synj2	NO	2.17509	4.02553	8.1303e-23	1.68202e-21	UP	YES
Kcnk9	NO	3.11646	2.73371	1.36138e-22	2.76057e-21	UP	YES
Ddc	NO	2.65082	3.22529	3.0339e-22	5.96278e-21	UP	YES
Parvg	NO	3.48686	2.67122	3.6809e-22	7.19747e-21	UP	YES
Hmcn2	NO	3.77794	3.46999	3.81657e-22	7.44377e-21	UP	YES
Wnt4	NO	4.01848	2.10049	3.85346e-22	7.49665e-21	UP	YES
Cdhr4	NO	5.30204	1.73586	4.67348e-22	9.04601e-21	UP	YES
Il10ra	NO	3.32281	2.59252	6.73272e-22	1.28374e-20	UP	YES
Susd5	NO	6.4064	1.5084	3.06861e-21	5.56707e-20	UP	YES
Ppargc1b	YES	2.53647	3.29061	4.75187e-21	8.50013e-20	UP	YES
Col1a1	NO	3.53254	3.01262	1.36573e-20	2.35507e-19	UP	YES
Lhcgr	NO	-3.5227	2.46735	9.45409e-20	1.54346e-18	DOWN	YES
Spsb1	NO	2.32035	3.50673	1.03411e-19	1.68111e-18	UP	YES
Cyp11a1	NO	3.32011	2.40405	2.47603e-19	3.88511e-18	UP	YES
Adamts16	NO	2.77769	3.45127	2.81112e-19	4.38397e-18	UP	YES
Steap3	NO	2.9476	2.6825	3.5318e-19	5.48555e-18	UP	YES
Arhgap33os	NO	4.22935	1.83634	4.30221e-19	6.61513e-18	UP	YES
Barx2	YES	5.63229	1.55964	4.5141e-18	6.46135e-17	UP	YES
Dkk2	NO	3.33586	2.21014	4.90637e-18	6.99021e-17	UP	YES
Gm15609	NO	2.46423	3.18078	5.45072e-18	7.74416e-17	UP	YES
Thbs2	NO	3.16045	2.21192	6.78226e-18	9.52998e-17	UP	YES
Tgfb1	YES	2.81556	2.74948	1.17196e-17	1.62003e-16	UP	YES
Igsf1	NO	2.42221	4.62284	1.38521e-17	1.8994e-16	UP	YES
Rab7b	NO	3.35229	2.37286	1.63751e-17	2.22741e-16	UP	YES
Sstr4	NO	3.0406	2.18595	1.90302e-17	2.58399e-16	UP	YES
Gm4969	NO	-3.25681	2.62567	2.82226e-17	3.77862e-16	DOWN	YES
Ldlrap1	NO	2.74154	2.77402	3.40718e-17	4.51054e-16	UP	YES
Plcg2	NO	3.09544	2.16251	5.84052e-17	7.56848e-16	UP	YES
Irak2	NO	3.40816	2.94465	6.21015e-17	8.02711e-16	UP	YES
0610040J01Rik	NO	3.10939	2.434	1.531e-16	1.89735e-15	UP	YES
Tcfl5	YES	2.1048	3.88835	1.60907e-16	1.99249e-15	UP	YES
Adam12	NO	1.72866	4.24039	2.54584e-16	3.08764e-15	UP	YES
Pik3r5	NO	2.96334	2.51727	6.20656e-16	7.27421e-15	UP	YES
Notum	NO	2.53348	2.96027	6.42594e-16	7.51409e-15	UP	YES
Gm43128	NO	5.79129	0.985252	9.73474e-16	1.12037e-14	UP	YES
Atp10b	NO	2.80261	2.71793	1.21554e-15	1.38544e-14	UP	YES
RP23-446E21.5	NO	3.02742	1.96977	1.34585e-15	1.52715e-14	UP	YES
Dock8	NO	2.85739	2.28175	1.71924e-15	1.93651e-14	UP	YES
Vsig8	NO	5.7281	0.932837	2.36246e-15	2.6168e-14	UP	YES
Atp13a4	NO	2.75744	2.74474	2.75658e-15	3.01846e-14	UP	YES
Gm3468	NO	-7.91462	1.18091	3.09926e-15	3.38162e-14	DOWN	YES
Abca9	NO	2.3106	3.08957	4.01655e-15	4.32704e-14	UP	YES
Sdk2	NO	1.46412	4.7808	6.01102e-15	6.38592e-14	UP	YES
Dsg1c	NO	2.70886	2.16371	8.25026e-15	8.66277e-14	UP	YES
Gm11532	NO	3.127	1.79788	8.73815e-15	9.14999e-14	UP	YES
Gm11766	NO	2.06524	3.12322	8.89346e-15	9.30626e-14	UP	YES
Kcnj16	NO	2.62439	2.88874	1.2672e-14	1.30028e-13	UP	YES
Asb18	NO	2.86403	2.10811	1.80937e-14	1.82125e-13	UP	YES
Lefty2	NO	-4.14933	1.55769	2.28825e-14	2.28378e-13	DOWN	YES
Itgal	NO	1.94097	3.33983	2.75584e-14	2.72386e-13	UP	YES
Adgre1	NO	2.31548	2.57206	3.77686e-14	3.67381e-13	UP	YES
Gm43279	NO	-4.18302	2.22663	5.3035e-14	5.07508e-13	DOWN	YES
Fzd10	NO	4.20593	1.40702	5.57292e-14	5.31961e-13	UP	YES
Tmem255b	NO	4.34498	1.2502	6.52748e-14	6.17277e-13	UP	YES
Anxa11	NO	3.22321	1.87862	6.53114e-14	6.17277e-13	UP	YES
Dnah6	NO	2.18429	5.01956	8.02183e-14	7.5122e-13	UP	YES
D630023F18Rik	NO	3.74633	1.42277	8.54351e-14	7.96183e-13	UP	YES
Gm10010	NO	3.0873	1.76977	9.02265e-14	8.39304e-13	UP	YES
Gm8113	NO	-6.00324	1.33931	1.10894e-13	1.02041e-12	DOWN	YES
Gm10406	NO	-8.14964	1.3959	1.13944e-13	1.04534e-12	DOWN	YES
Scarf2	NO	2.60272	2.71218	1.27915e-13	1.16653e-12	UP	YES
Tmem212	NO	4.14436	1.08522	1.45828e-13	1.32516e-12	UP	YES
Vav1	NO	2.9607	2.05783	1.76054e-13	1.58759e-12	UP	YES
Klhl14	NO	3.007	2.14669	1.8998e-13	1.70415e-12	UP	YES
Ccdc88b	NO	3.05941	1.75218	2.28149e-13	2.02169e-12	UP	YES
Itgb7	NO	5.49802	0.74427	2.68205e-13	2.36027e-12	UP	YES
Kcnk6	NO	2.79222	1.93233	3.44766e-13	3.00128e-12	UP	YES
Map3k19	NO	2.05363	3.11229	3.91473e-13	3.39247e-12	UP	YES
Cfap54	NO	1.41315	4.39317	5.76508e-13	4.90993e-12	UP	YES
Stxbp5l	NO	1.54133	4.23461	6.2201e-13	5.28571e-12	UP	YES
Brinp3	NO	2.40166	4.17798	7.28947e-13	6.16029e-12	UP	YES
Gjb2	NO	7.34754	0.548367	7.48991e-13	6.32619e-12	UP	YES
Tmem114	NO	7.34501	0.54733	7.67279e-13	6.46285e-12	UP	YES
Cdhr3	NO	3.45446	1.36283	8.44796e-13	7.08464e-12	UP	YES
Adgrg2	NO	-2.59639	2.65372	1.16122e-12	9.60171e-12	DOWN	YES
Abcc6	NO	3.0298	2.06035	1.35969e-12	1.11525e-11	UP	YES
Col8a2	NO	3.1436	1.70668	1.74102e-12	1.41967e-11	UP	YES
Gm26580	NO	2.81539	1.80179	1.76269e-12	1.43582e-11	UP	YES
Stab1	NO	1.86717	4.07896	1.85687e-12	1.50613e-11	UP	YES
Gm3164	NO	-5.91949	1.26978	1.87114e-12	1.5169e-11	DOWN	YES
Spint1	NO	2.67392	2.14018	2.1248e-12	1.71168e-11	UP	YES
4930426D05Rik	NO	3.91887	1.38231	2.25828e-12	1.8097e-11	UP	YES
L3mbtl1	YES	1.60089	3.88152	2.64289e-12	2.1047e-11	UP	YES
Sec24d	NO	1.90614	3.36838	3.06771e-12	2.4329e-11	UP	YES
Dab2	YES	1.6578	3.89268	3.35599e-12	2.64647e-11	UP	YES
Hic1	YES	2.79656	2.38824	3.41899e-12	2.69199e-11	UP	YES
Dcdc2a	NO	1.86277	3.05277	5.5605e-12	4.29001e-11	UP	YES
Sstr1	NO	2.68116	2.37362	5.61298e-12	4.32832e-11	UP	YES
Notumos	NO	2.77235	1.77577	5.63165e-12	4.34053e-11	UP	YES
Grhl1	NO	2.99967	1.60748	5.89219e-12	4.52315e-11	UP	YES
Theg	NO	4.63424	0.725232	6.20397e-12	4.75297e-11	UP	YES
Aebp1	YES	2.48998	2.09967	6.88866e-12	5.26436e-11	UP	YES
Gbp2	NO	3.99119	0.972514	9.06302e-12	6.84414e-11	UP	YES
Gbp7	NO	1.98888	2.8693	1.38813e-11	1.02489e-10	UP	YES
Cmya5	NO	1.93466	2.89764	2.27842e-11	1.65145e-10	UP	YES
A930003O13Rik	NO	1.89414	2.75273	2.5411e-11	1.82716e-10	UP	YES
Itpripl2	NO	1.92817	2.84531	3.79183e-11	2.68121e-10	UP	YES
Chrm3	NO	2.22049	2.61314	7.24543e-11	4.95417e-10	UP	YES
Adamts1	NO	2.01332	2.3536	7.43748e-11	5.07643e-10	UP	YES
Nt5c1a	NO	3.63118	0.938718	7.60153e-11	5.18609e-10	UP	YES
Ctsh	NO	1.98102	2.97638	8.56049e-11	5.81446e-10	UP	YES
Lcp2	NO	2.19943	2.23767	9.42105e-11	6.37355e-10	UP	YES
Col15a1	NO	2.08855	3.06432	1.1165e-10	7.51688e-10	UP	YES
Pxdc1	NO	1.98258	2.82612	1.48591e-10	9.92546e-10	UP	YES
Cntn4	NO	1.64443	4.47497	1.86723e-10	1.2317e-09	UP	YES
1700030F04Rik	NO	7.02734	0.293289	2.04165e-10	1.34213e-09	UP	YES
8430408G22Rik	NO	3.58477	0.902787	2.35382e-10	1.53418e-09	UP	YES
Sash3	NO	3.37658	0.95825	2.49604e-10	1.62274e-09	UP	YES
Il1rapl2	NO	2.51474	1.90149	3.22354e-10	2.07285e-09	UP	YES
Pagr1a	NO	3.14563	1.51702	3.50034e-10	2.24218e-09	UP	YES
D630036G22Rik	NO	3.76189	0.788639	3.78183e-10	2.41363e-09	UP	YES
Relb	YES	2.02289	2.38224	4.30005e-10	2.72734e-09	UP	YES
Adamts15	NO	1.85127	3.02091	6.50423e-10	4.03194e-09	UP	YES
Ccdc3	NO	1.87613	2.51813	7.34066e-10	4.51031e-09	UP	YES
Syt10	NO	2.14974	2.7366	7.93095e-10	4.84775e-09	UP	YES
Kcnk12	NO	2.74048	1.40945	8.52874e-10	5.20277e-09	UP	YES
Slpi	YES	5.00216	0.35008	8.84726e-10	5.37995e-09	UP	YES
Tmem132d	NO	1.85632	3.17976	1.05379e-09	6.35006e-09	UP	YES
Bend7	NO	1.75047	2.63437	1.45948e-09	8.64855e-09	UP	YES
Lect1	NO	2.6631	1.24876	1.5587e-09	9.20447e-09	UP	YES
Htr2a	NO	2.64735	1.42354	2.20418e-09	1.27799e-08	UP	YES
Zfp853	NO	2.17906	1.82389	2.56433e-09	1.47343e-08	UP	YES
Rassf10	NO	1.8655	2.95643	2.56869e-09	1.47483e-08	UP	YES
Retn	NO	7.02073	0.29133	2.71094e-09	1.55127e-08	UP	YES
Oacyl	NO	2.17801	1.86871	2.7589e-09	1.57754e-08	UP	YES
Lamc3	NO	1.69494	2.74992	4.11283e-09	2.31121e-08	UP	YES
Glis3	YES	1.69599	3.22229	4.18735e-09	2.34878e-08	UP	YES
Kcnk4	NO	3.92751	0.600329	4.6996e-09	2.61886e-08	UP	YES
Fyb	NO	1.99457	2.22738	4.93884e-09	2.74321e-08	UP	YES
Cd180	NO	2.18869	1.96451	6.68802e-09	3.66824e-08	UP	YES
Meox1	YES	2.44473	1.65416	7.90132e-09	4.30139e-08	UP	YES
Gm43844	NO	-2.25164	2.11365	9.67578e-09	5.1918e-08	DOWN	YES
Gm26776	NO	1.94154	2.08911	9.77132e-09	5.24123e-08	UP	YES
Casq2	NO	2.44964	1.65409	1.01505e-08	5.43319e-08	UP	YES
4930539E08Rik	NO	2.345	1.92954	1.03207e-08	5.5166e-08	UP	YES
4933408B17Rik	NO	-2.51955	1.75327	1.34531e-08	7.09689e-08	DOWN	YES
Gm26824	NO	-2.90224	1.07888	1.36269e-08	7.18364e-08	DOWN	YES
Gm26681	NO	-4.87438	0.369019	1.43921e-08	7.56364e-08	DOWN	YES
Krt12	NO	3.55219	0.620555	1.48182e-08	7.77954e-08	UP	YES
Hfe	NO	2.24522	1.75237	1.53723e-08	8.04839e-08	UP	YES
1700019D03Rik	NO	1.64427	2.56071	1.95643e-08	1.01154e-07	UP	YES
Gm42901	NO	-2.25678	1.69132	2.15088e-08	1.10611e-07	DOWN	YES
Gm36569	NO	4.77797	0.17734	2.28404e-08	1.17027e-07	UP	YES
Nrp2	NO	1.55284	3.30495	2.96339e-08	1.49388e-07	UP	YES
Vsig10l	NO	1.7436	2.34057	3.21443e-08	1.61247e-07	UP	YES
Tgfb1i1	YES	1.29958	3.8552	3.68431e-08	1.83259e-07	UP	YES
Prnd	NO	1.54891	3.11103	3.73315e-08	1.85508e-07	UP	YES
Atp2a3	NO	1.81635	2.45164	3.99047e-08	1.97782e-07	UP	YES
Pcsk4	NO	1.73982	2.19421	4.4197e-08	2.17648e-07	UP	YES
Icam2	NO	1.9083	1.91447	4.65107e-08	2.28236e-07	UP	YES
Lpo	NO	2.57985	1.27478	4.89175e-08	2.39433e-07	UP	YES
Ccdc170	NO	1.94651	2.19586	5.29949e-08	2.58154e-07	UP	YES
Cdh15	NO	2.4916	2.02346	5.31721e-08	2.58935e-07	UP	YES
RP23-74K24.2	NO	3.80845	0.507926	5.392e-08	2.62411e-07	UP	YES
Nfatc1	YES	1.65677	2.496	5.59249e-08	2.71564e-07	UP	YES
P2rx7	NO	1.38594	3.30612	5.74485e-08	2.7861e-07	UP	YES
Ptchd1	NO	1.58527	2.85838	5.75587e-08	2.78992e-07	UP	YES
Slc41a3	NO	2.49096	1.30766	5.83446e-08	2.82509e-07	UP	YES
Pgm5	NO	2.26173	1.59317	5.93937e-08	2.87045e-07	UP	YES
2410004P03Rik	NO	1.89733	2.69183	5.95984e-08	2.87852e-07	UP	YES
Jak3	NO	1.34718	3.34059	5.97813e-08	2.88645e-07	UP	YES
Gm26747	NO	6.35428	-0.208431	6.23127e-08	3.00111e-07	UP	YES
Csl	NO	-4.09512	0.426859	6.33676e-08	3.04618e-07	DOWN	YES
Ttc22	NO	2.64386	1.2322	6.34421e-08	3.0488e-07	UP	YES
Tac2	NO	6.52265	-0.0908534	6.88712e-08	3.29216e-07	UP	YES
Hcn1	NO	2.00317	2.49296	6.89784e-08	3.29626e-07	UP	YES
Rhoj	NO	1.36823	3.09104	7.60584e-08	3.60425e-07	UP	YES
Iqca	NO	2.66774	1.5839	7.7729e-08	3.67773e-07	UP	YES
Lyn	NO	1.41395	3.16663	8.16078e-08	3.84819e-07	UP	YES
Nfam1	NO	2.2182	2.20543	8.62963e-08	4.05059e-07	UP	YES
Pcdh20	NO	1.49194	3.48214	9.25915e-08	4.31962e-07	UP	YES
Layn	NO	3.52341	0.597541	1.18634e-07	5.45817e-07	UP	YES
Olfr1349	NO	6.29713	-0.248946	1.26903e-07	5.81418e-07	UP	YES
Rxfp1	NO	2.15695	2.88166	1.58961e-07	7.17361e-07	UP	YES
A430108G06Rik	NO	-2.51677	1.29001	2.67427e-07	1.17099e-06	DOWN	YES
C030007H22Rik	NO	6.23686	-0.290936	2.68241e-07	1.17389e-06	UP	YES
C130083M11Rik	NO	3.02966	0.483905	2.85003e-07	1.24263e-06	UP	YES
Pik3r6	NO	1.99874	2.04343	2.92246e-07	1.27168e-06	UP	YES
C1ql2	NO	3.77757	0.79246	2.95204e-07	1.28346e-06	UP	YES
Lrrc25	NO	3.91851	0.181315	3.0323e-07	1.31618e-06	UP	YES
Gm43622	NO	2.16253	1.39203	3.17337e-07	1.37036e-06	UP	YES
Notch4	YES	1.79733	3.08414	3.64312e-07	1.55829e-06	UP	YES
Piezo1	NO	1.26623	3.70016	3.89059e-07	1.65399e-06	UP	YES
Msrb3	NO	1.46277	2.64156	3.92684e-07	1.66847e-06	UP	YES
Col1a2	NO	1.24569	3.99142	4.00351e-07	1.69964e-06	UP	YES
Icosl	NO	2.76184	0.980402	4.19894e-07	1.77425e-06	UP	YES
Col6a4	NO	1.1445	4.07048	4.52018e-07	1.90317e-06	UP	YES
Sntb1	NO	1.95254	1.6682	4.52334e-07	1.90398e-06	UP	YES
Ogn	NO	-2.21629	1.33851	5.55651e-07	2.30969e-06	DOWN	YES
Rtbdn	NO	-1.85347	2.12633	5.64037e-07	2.34328e-06	DOWN	YES
1700024G13Rik	NO	6.17396	-0.334242	5.99747e-07	2.4782e-06	UP	YES
H60b	NO	6.34661	-0.209843	6.01614e-07	2.4839e-06	UP	YES
Gpr55	NO	1.67712	2.04588	7.74082e-07	3.15519e-06	UP	YES
Gm7276	NO	2.98975	0.459094	8.39498e-07	3.40733e-06	UP	YES
Myom3	NO	1.83892	2.29527	8.40246e-07	3.40947e-06	UP	YES
Rab3il1	NO	1.24413	3.22778	8.62619e-07	3.49378e-06	UP	YES
Gm42462	NO	-3.00993	0.816432	8.78537e-07	3.55074e-06	DOWN	YES
Fam179a	NO	1.7559	2.56998	9.1231e-07	3.68045e-06	UP	YES
Adamtsl2	NO	1.38467	3.09498	9.24899e-07	3.72633e-06	UP	YES
Parp4	NO	1.5332	2.36988	1.02452e-06	4.09221e-06	UP	YES
Xrra1	NO	2.0741	1.32706	1.11915e-06	4.43708e-06	UP	YES
4930500M09Rik	NO	1.88319	1.61244	1.13881e-06	4.51112e-06	UP	YES
Stard13	NO	1.20762	3.43083	1.22752e-06	4.84124e-06	UP	YES
Mcemp1	NO	2.84396	0.558967	1.31146e-06	5.14055e-06	UP	YES
Rapsn	NO	2.59111	1.07938	1.3359e-06	5.22635e-06	UP	YES
Inpp5d	NO	1.21036	4.068	1.33751e-06	5.23063e-06	UP	YES
Gm38344	NO	-3.86157	0.244906	1.39267e-06	5.43661e-06	DOWN	YES
Adamts17	NO	1.25053	3.10773	1.42033e-06	5.53473e-06	UP	YES
Pamr1	NO	1.52076	2.37185	1.54223e-06	5.98088e-06	UP	YES
Gm10687	NO	2.77324	0.511801	1.61575e-06	6.24228e-06	UP	YES
Stard8	NO	1.28025	3.58245	1.74738e-06	6.72374e-06	UP	YES
Lor	NO	1.42861	2.64301	1.76862e-06	6.80377e-06	UP	YES
Fbln7	NO	1.64396	2.05547	1.92588e-06	7.35767e-06	UP	YES
Shisa6	NO	1.06632	3.99429	2.03038e-06	7.7312e-06	UP	YES
Ppapdc1a	NO	1.84508	1.53446	2.05071e-06	7.8047e-06	UP	YES
Slc9a9	NO	1.52835	2.78739	2.28354e-06	8.63509e-06	UP	YES
Shisa8	NO	1.98453	1.39569	2.31417e-06	8.74228e-06	UP	YES
Pik3ap1	NO	2.70774	0.799729	2.31988e-06	8.76169e-06	UP	YES
Grid2	NO	1.05277	4.89998	2.38808e-06	9.00817e-06	UP	YES
Trim66	NO	2.04438	2.91163	2.5329e-06	9.48446e-06	UP	YES
Ttc21a	NO	1.74877	3.05266	2.64273e-06	9.86678e-06	UP	YES
Rapgef3os1	NO	5.96606	-0.473186	2.99989e-06	1.11056e-05	UP	YES
Fam183b	NO	1.90201	1.45886	3.11344e-06	1.1501e-05	UP	YES
A930009A15Rik	NO	4.35703	-0.127564	3.19169e-06	1.17645e-05	UP	YES
Slc8b1	NO	1.58075	2.4097	3.34618e-06	1.22926e-05	UP	YES
1110035H17Rik	NO	1.76584	1.68072	3.37252e-06	1.23804e-05	UP	YES
RP23-445E20.7	NO	2.46927	1.00447	3.40702e-06	1.24921e-05	UP	YES
Slc39a5	NO	2.22652	0.93463	3.86083e-06	1.40319e-05	UP	YES
Sfrp5	NO	-1.61287	2.36662	3.94428e-06	1.43148e-05	DOWN	YES
Gm38220	NO	-3.43481	0.340396	4.1756e-06	1.51079e-05	DOWN	YES
Tbxa2r	NO	2.03539	1.15347	5.07243e-06	1.81175e-05	UP	YES
Slc2a5	NO	1.80276	1.60131	5.21827e-06	1.85908e-05	UP	YES
Pld1	NO	1.09454	3.71619	5.88665e-06	2.08272e-05	UP	YES
Drd3	NO	2.93582	0.183585	6.20627e-06	2.18919e-05	UP	YES
Chrdl2	NO	3.06532	0.708095	6.2137e-06	2.19131e-05	UP	YES
Mc5r	NO	3.01673	0.243044	6.26744e-06	2.20873e-05	UP	YES
Ocln	NO	1.31735	2.60934	6.5822e-06	2.31593e-05	UP	YES
Mdh1b	NO	2.59815	0.384768	6.58485e-06	2.31633e-05	UP	YES
9930014A18Rik	NO	1.52678	5.2093	6.76159e-06	2.37523e-05	UP	YES
Sctr	NO	2.27666	0.96699	6.9204e-06	2.42214e-05	UP	YES
Cracr2b	NO	1.58603	1.88238	6.92331e-06	2.42261e-05	UP	YES
Stpg1	NO	2.31292	1.39919	7.34171e-06	2.56141e-05	UP	YES
Amn	NO	1.13552	3.73447	7.6685e-06	2.66753e-05	UP	YES
Rph3al	NO	1.66069	1.86291	8.43968e-06	2.91528e-05	UP	YES
Rgag1	NO	1.27355	2.73478	9.50778e-06	3.25199e-05	UP	YES
Wdr86	NO	1.54379	3.12399	9.94967e-06	3.39329e-05	UP	YES
Trav3-3	NO	3.59368	-0.0530142	1.12518e-05	3.81026e-05	UP	YES
Flt4	NO	1.20503	2.83061	1.12881e-05	3.82086e-05	UP	YES
1700034H15Rik	NO	1.3432	2.59432	1.20323e-05	4.05662e-05	UP	YES
Plau	NO	2.50686	0.779748	1.20949e-05	4.07685e-05	UP	YES
6430573F11Rik	NO	1.5784	2.7247	1.21996e-05	4.10763e-05	UP	YES
6820408C15Rik	NO	1.70872	2.296	1.39147e-05	4.64633e-05	UP	YES
Gm26674	NO	2.93398	0.182917	1.6123e-05	5.33261e-05	UP	YES
Gm20319	NO	2.18175	0.803976	1.73927e-05	5.71677e-05	UP	YES
Ccdc121	NO	2.39325	0.695502	1.7477e-05	5.74202e-05	UP	YES
Crygn	NO	4.04712	-0.333999	2.11504e-05	6.84475e-05	UP	YES
Slfn5	NO	1.39036	2.08978	2.16087e-05	6.97982e-05	UP	YES
Lrrtm4	NO	1.58348	4.19617	2.19419e-05	7.07847e-05	UP	YES
Gpr25	NO	1.68473	1.56914	3.00669e-05	9.46655e-05	UP	YES
Slc16a9	NO	1.6709	1.6909	3.06005e-05	9.62268e-05	UP	YES
Sox7	YES	1.4616	1.98958	3.35494e-05	0.000104769	UP	YES
Rsph4a	NO	1.3258	2.87408	3.38126e-05	0.000105505	UP	YES
1700021F07Rik	NO	5.63232	-0.683004	3.50215e-05	0.000108923	UP	YES
BC089491	NO	1.9683	1.18272	3.64697e-05	0.000112923	UP	YES
C030034I22Rik	NO	-1.33021	2.27394	3.65594e-05	0.000113178	DOWN	YES
Hhex	YES	1.74258	1.36047	3.75137e-05	0.000115821	UP	YES
Gm37811	NO	1.84376	1.02735	3.96148e-05	0.000121702	UP	YES
Gsc2	YES	3.42212	-0.164892	3.98304e-05	0.000122242	UP	YES
Egfl6	NO	1.82427	1.00934	4.59426e-05	0.00013977	UP	YES
Sap30bpos	NO	1.65941	1.41701	4.71437e-05	0.000143055	UP	YES
Crh	NO	2.46227	0.465805	4.74221e-05	0.000143843	UP	YES
Arhgap36	NO	1.72077	2.34411	5.05689e-05	0.000152763	UP	YES
Cfap46	NO	1.07083	3.48854	5.47194e-05	0.000164415	UP	YES
Tsix	NO	-5.78658	5.8882	5.55344e-05	0.000166636	DOWN	YES
Rarres1	NO	2.07219	0.610224	5.60921e-05	0.000168177	UP	YES
Fam216b	NO	1.92293	2.53368	5.64255e-05	0.000169024	UP	YES
Dyx1c1Ccpg1	NO	1.29557	3.57135	5.73911e-05	0.000171636	UP	YES
Angpt2	NO	1.49604	1.85783	6.03098e-05	0.000179385	UP	YES
Hrh2	NO	1.75988	1.19012	6.41443e-05	0.000189726	UP	YES
Olfr1372-ps1	NO	1.6551	1.41611	6.57797e-05	0.00019426	UP	YES
Ak7	NO	1.50682	3.12905	6.8511e-05	0.000201704	UP	YES
1700007K13Rik	NO	1.69889	1.42486	7.09172e-05	0.000208226	UP	YES
Gas2l2	NO	1.69683	1.14365	7.17008e-05	0.000210247	UP	YES
Tnnt1	NO	1.94078	1.2977	7.7093e-05	0.000224556	UP	YES
Pcdha6	NO	-1.11763	4.51408	7.77689e-05	0.000226438	DOWN	YES
RP24-194N1.2	NO	1.49302	1.58967	7.93945e-05	0.000230896	UP	YES
Bambi	NO	1.31671	2.04372	8.48244e-05	0.000245258	UP	YES
Cfap52	NO	1.47263	1.97678	8.51525e-05	0.000246114	UP	YES
Scarf1	NO	1.53959	2.22205	8.93169e-05	0.000257229	UP	YES
Gm11992	NO	1.50457	1.85665	9.02549e-05	0.000259821	UP	YES
C1ql3	NO	1.25714	2.06195	0.000105168	0.000299446	UP	YES
Lrrc43	NO	1.75352	1.28738	0.000108873	0.00030885	UP	YES
A630072L19Rik	NO	-1.67492	1.37325	0.000110714	0.000313742	DOWN	YES
Gm43109	NO	2.50121	0.12215	0.0001128	0.000319162	UP	YES
Calml4	NO	2.49936	0.121542	0.000126755	0.000355498	UP	YES
Pdlim3	NO	2.30852	0.360895	0.00013106	0.000366968	UP	YES
2510016D11Rik	NO	1.82946	0.766401	0.000143708	0.000399609	UP	YES
A930018M24Rik	NO	1.97495	0.657354	0.000147081	0.000408322	UP	YES
Gm43701	NO	5.42841	-0.801719	0.00015031	0.000416683	UP	YES
Gm30382	NO	-1.46952	1.6592	0.000150746	0.00041764	DOWN	YES
Gm38309	NO	-1.8873	1.26218	0.000157086	0.000434318	DOWN	YES
Snx20	NO	2.29762	0.186304	0.000163216	0.000449858	UP	YES
Ccdc89	NO	1.77092	1.04495	0.000172022	0.000472597	UP	YES
Hdc	NO	1.42092	2.49696	0.000172606	0.000474119	UP	YES
Gm15851	NO	2.34295	0.217708	0.000179731	0.000492103	UP	YES
B230216N24Rik	NO	-1.81692	2.63021	0.000188906	0.000515198	DOWN	YES
Vwce	NO	-1.26886	2.01554	0.000203167	0.00055076	DOWN	YES
Smagp	NO	2.54519	0.357889	0.000226219	0.000608197	UP	YES
Klf4	YES	1.56022	1.95811	0.000227073	0.000610278	UP	YES
Igbp1b	NO	2.03076	0.4689	0.000234909	0.000629353	UP	YES
4931422A03Rik	NO	-1.80516	0.852312	0.000235346	0.000630413	DOWN	YES
Gm12057	NO	3.23239	-0.287405	0.000257829	0.000685488	UP	YES
Pnpla7	NO	1.06549	3.15865	0.000266444	0.000706065	UP	YES
Odf3b	NO	2.25981	1.54362	0.000268062	0.000709863	UP	YES
Sla2	YES	-5.30746	1.93228	0.000312954	0.000818282	DOWN	YES
Gm43720	NO	-4.85474	3.51117	0.000313296	0.000819037	DOWN	YES
Creb3l1	YES	1.56484	1.51978	0.000314898	0.000822618	UP	YES
Itgb1bp2	NO	-1.79525	0.934524	0.000314934	0.000822618	DOWN	YES
Ccdc108	NO	1.91044	3.74661	0.000333265	0.000865485	UP	YES
Yy2	YES	-2.40409	2.01029	0.000371003	0.000954755	DOWN	YES
Pmaip1	NO	1.7982	1.34616	0.000425643	0.00108229	UP	YES
A230006K03Rik	NO	1.321	1.52127	0.000433438	0.00109974	UP	YES
Dynlrb2	NO	1.55568	1.60574	0.000441849	0.00111867	UP	YES
Gm26880	NO	2.33005	0.390311	0.00046789	0.00117605	UP	YES
Fam212a	NO	1.57522	0.924539	0.00050459	0.00126168	UP	YES
Dnali1	NO	1.61243	2.40132	0.000509519	0.00127214	UP	YES
Gast	NO	3.74605	-0.521111	0.00055565	0.00137856	UP	YES
2600006K01Rik	NO	1.52826	1.09694	0.000581168	0.00143375	UP	YES
Eno4	NO	1.00512	2.43284	0.000597938	0.00147228	UP	YES
Gm42477	NO	2.9354	-0.470994	0.000604143	0.00148541	UP	YES
Tmem210	NO	2.24364	0.157588	0.000608073	0.00149435	UP	YES
Ppp1r32	NO	1.49448	2.0633	0.000627482	0.00153983	UP	YES
Spata18	NO	2.35612	2.38916	0.000653761	0.00159869	UP	YES
Catip	NO	1.25707	1.74517	0.000656847	0.00160495	UP	YES
Rdh5	NO	1.24811	2.14105	0.000684524	0.00166225	UP	YES
Gm9916	NO	-2.27854	0.0676711	0.000722764	0.00174709	DOWN	YES
Tnfrsf1b	NO	1.12041	1.91498	0.000801386	0.00192077	UP	YES
Slc7a3	NO	1.10971	2.50312	0.000864781	0.00205792	UP	YES
Foxc1	YES	1.15687	1.91619	0.000895801	0.00212711	UP	YES
Gm16058	NO	5.19746	-0.930084	0.000955636	0.00225487	UP	YES
Spats1	NO	2.03141	0.190515	0.000975404	0.00229516	UP	YES
Kdm4dl	NO	2.03513	0.19016	0.0010116	0.00237159	UP	YES
Dmrtb1	YES	1.0311	2.17017	0.00104499	0.00244165	UP	YES
3300002A11Rik	NO	2.71979	-0.245135	0.00104846	0.00244863	UP	YES
A730018C14Rik	NO	-1.30291	1.62939	0.0011432	0.00264812	DOWN	YES
Gm42815	NO	-2.0788	0.299258	0.00115618	0.00267657	DOWN	YES
Gm6537	NO	2.09432	0.058854	0.00118745	0.00274481	UP	YES
Gm26859	NO	1.2956	1.45975	0.00119926	0.00276961	UP	YES
Trpc5	NO	1.16789	2.69417	0.00124723	0.00286485	UP	YES
Socs1	NO	2.14236	0.0937298	0.00126057	0.00289289	UP	YES
A930006K02Rik	NO	-2.21311	0.0283351	0.00128009	0.00293463	DOWN	YES
Adap2os	NO	1.94488	0.279132	0.00129592	0.00296869	UP	YES
Gm136	NO	1.45344	0.850435	0.00135653	0.00309459	UP	YES
Trim30e-ps1	NO	1.32622	1.3583	0.00137947	0.00314178	UP	YES
Crlf1	NO	1.17455	1.99067	0.00164353	0.00367976	UP	YES
Pabpc1l2a-ps	NO	1.59873	0.706945	0.00165842	0.00370769	UP	YES
Gm9945	NO	1.98332	0.158888	0.00166684	0.00372325	UP	YES
Dnaaf3	NO	1.33769	1.51752	0.00172517	0.00384072	UP	YES
Fgf20	NO	1.16517	1.58466	0.00180753	0.00400367	UP	YES
Gm29629	NO	5.06153	-0.999784	0.00188344	0.00415626	UP	YES
6430503K07Rik	NO	5.06153	-0.999784	0.00188311	0.00415626	UP	YES
Efcab6	NO	-1.01317	2.79974	0.00193618	0.00426094	DOWN	YES
Rnls	NO	1.14259	1.70554	0.00199417	0.0043741	UP	YES
Gal3st4	NO	2.41206	2.33936	0.00204348	0.00446884	UP	YES
Zar1l	NO	1.92226	0.523172	0.00223255	0.00484911	UP	YES
Slfn5os	NO	3.25456	-0.799609	0.00224821	0.00487828	UP	YES
Lrrc74b	NO	1.40428	2.53452	0.00251963	0.00541055	UP	YES
Fgf2	NO	1.66505	2.62398	0.00259616	0.00556632	UP	YES
Gjd3	NO	1.82875	0.0623269	0.00279528	0.00595657	UP	YES
Gm43518	NO	1.88682	0.0941723	0.00281229	0.00598618	UP	YES
Cdkn2b	YES	1.44195	0.772921	0.00281751	0.00599391	UP	YES
Lama3	NO	1.25875	2.97172	0.00312523	0.00659187	UP	YES
Gm26890	NO	1.12757	1.49184	0.00337258	0.00706403	UP	YES
Drc7	NO	1.23754	2.00126	0.00338878	0.00709311	UP	YES
Rab42	NO	2.19664	-0.284052	0.00346462	0.00723112	UP	YES
Adra1b	NO	1.19599	2.31612	0.00353044	0.00735949	UP	YES
Gm38182	NO	1.67199	2.40057	0.00382535	0.00791505	UP	YES
Gm42922	NO	1.33836	0.853228	0.00395445	0.00816233	UP	YES
Gm20458	NO	1.64468	0.222154	0.00409224	0.00841503	UP	YES
Maats1os	NO	4.74832	-1.15013	0.00418731	0.00859553	UP	YES
Defb6	NO	4.74931	-1.14987	0.00422874	0.00866666	UP	YES
5730405O15Rik	NO	-1.22024	1.17805	0.00437298	0.00893836	DOWN	YES
Gm13703	NO	2.8392	-0.519287	0.00441888	0.00902136	UP	YES

## Sheet: P60_VS_P14
Supplementary Table 4. PEGs identified and enriched between two adjacent time points
Sheet4: A list of 486 periodical genes (29 TFs) differentially expressed between P14 and P60 (FDR < 0.01, Log2FC > 1 or < -1).
GeneSymbol	TFs	Log2FC	logCPM	PValue	FDR	Regulation	DEGs
Casr	NO	-9.99699	2.7676	6.22437e-30	1.05634e-26	DOWN	YES
Prnd	NO	-9.52353	2.33974	1.08414e-25	1.37992e-22	DOWN	YES
Wdr63	NO	-9.22614	2.07536	7.94926e-23	5.78176e-20	DOWN	YES
Itgal	NO	-5.11442	2.70275	1.03522e-22	7.18724e-20	DOWN	YES
Rps12-ps3	NO	-9.27613	2.11985	2.66557e-22	1.50793e-19	DOWN	YES
Crocc2	NO	-6.97622	2.07546	4.94562e-21	2.32426e-18	DOWN	YES
Serpinb1a	NO	4.87631	3.51174	2.06569e-20	8.30299e-18	UP	YES
Klk6	NO	5.9457	3.04246	2.40296e-20	9.41099e-18	UP	YES
Il23a	NO	-6.83889	1.95755	5.69803e-20	2.12273e-17	DOWN	YES
Spata18	NO	-6.70894	1.84051	2.41627e-19	8.20135e-17	DOWN	YES
Igfbp6	NO	4.8185	3.25464	3.46089e-19	1.10128e-16	UP	YES
Hapln2	NO	4.11559	5.07866	3.85604e-19	1.20198e-16	UP	YES
Ptprv	NO	3.41287	5.98213	5.80029e-19	1.77187e-16	UP	YES
Fam216b	NO	-5.93053	1.90797	1.73878e-18	4.91818e-16	DOWN	YES
Ttc21a	NO	-4.57645	2.40022	1.79575e-18	4.98697e-16	DOWN	YES
Ccdc108	NO	-3.56475	3.17701	2.35263e-17	5.52832e-15	DOWN	YES
Aldh1a1	NO	3.59655	4.95785	2.71117e-17	6.27429e-15	UP	YES
2410004P03Rik	NO	-5.18166	2.07175	5.00063e-17	1.10695e-14	DOWN	YES
Rxfp1	NO	-4.04433	2.35771	5.05891e-16	9.42314e-14	DOWN	YES
Gm42644	NO	4.18743	3.10533	1.5562e-15	2.73211e-13	UP	YES
Xaf1	NO	4.76245	3.58068	1.84508e-15	3.1665e-13	UP	YES
Rsph4a	NO	-4.26076	2.13214	3.86006e-15	6.27219e-13	DOWN	YES
Wnk4	NO	3.76574	3.90955	8.42589e-15	1.27423e-12	UP	YES
Abi3bp	NO	3.84644	3.64767	1.03505e-14	1.52013e-12	UP	YES
Ccdc153	NO	-4.61206	1.85461	1.4909e-14	2.08917e-12	DOWN	YES
Ccdc170	NO	-5.05232	1.61969	1.70151e-14	2.36263e-12	DOWN	YES
Cfap52	NO	-6.04954	1.28627	2.63793e-14	3.56061e-12	DOWN	YES
Hist1h2be	NO	3.17159	3.51376	3.77914e-14	4.85064e-12	UP	YES
Cryab	NO	3.18398	6.35068	4.37288e-14	5.51995e-12	UP	YES
Dock5	NO	3.2062	3.45144	5.10601e-14	6.34059e-12	UP	YES
Wdr86	NO	-3.36671	2.50035	7.39516e-14	8.5571e-12	DOWN	YES
Thbs4	NO	-3.66184	2.34116	1.44846e-13	1.61488e-11	DOWN	YES
Gm10535	NO	5.0829	1.51408	1.46376e-13	1.6201e-11	UP	YES
Car12	NO	2.84948	5.45678	2.11305e-13	2.2413e-11	UP	YES
Xdh	NO	5.74919	2.17218	3.39456e-13	3.47977e-11	UP	YES
Sstr4	NO	-3.89889	1.8332	3.32864e-13	3.47977e-11	DOWN	YES
H2-Ab1	NO	-4.06355	2.11962	3.48993e-13	3.55368e-11	DOWN	YES
Lrrc74b	NO	-4.32205	1.82852	3.78751e-13	3.80595e-11	DOWN	YES
Enpp6	NO	-2.52083	4.30159	4.55157e-13	4.51433e-11	DOWN	YES
4930447C04Rik	NO	3.28684	3.65473	5.23431e-13	5.09228e-11	UP	YES
Adamtsl4	NO	3.8712	3.3209	1.40229e-12	1.22392e-10	UP	YES
Sap30bpos	NO	-7.72745	0.805962	1.42112e-12	1.2333e-10	DOWN	YES
5330437M03Rik	NO	3.59117	2.81208	1.67252e-12	1.4163e-10	UP	YES
Dmp1	YES	6.41201	1.51265	1.82489e-12	1.52313e-10	UP	YES
Igsf5	NO	3.39861	6.91396	2.50934e-12	2.02792e-10	UP	YES
Cdh19	NO	3.57511	2.34806	2.5638e-12	2.05023e-10	UP	YES
Lbp	NO	-3.83168	1.78267	2.55776e-12	2.05023e-10	DOWN	YES
Iqca	NO	-5.04397	1.16488	3.26904e-12	2.56255e-10	DOWN	YES
Pvalb	NO	5.31152	5.16366	3.3337e-12	2.59791e-10	UP	YES
Adam12	NO	-2.49454	3.76925	3.54799e-12	2.75087e-10	DOWN	YES
Kif19a	NO	-2.87444	4.21649	3.695e-12	2.85037e-10	DOWN	YES
Cdhr4	NO	-3.94761	1.52778	5.5985e-12	4.09146e-10	DOWN	YES
Lrrc43	NO	-7.60516	0.708237	6.10134e-12	4.35571e-10	DOWN	YES
RP23-174M4.3	NO	4.73618	1.18647	6.9128e-12	4.88824e-10	UP	YES
Aass	NO	3.72624	2.30265	8.30689e-12	5.71529e-10	UP	YES
Gbp11	NO	-3.26466	2.11107	1.08307e-11	7.22396e-10	DOWN	YES
Rapgef4os2	NO	3.47208	2.63311	1.23919e-11	8.08863e-10	UP	YES
Ermn	NO	2.67153	6.3213	1.42515e-11	9.06987e-10	UP	YES
Maats1	NO	-4.74105	1.36405	1.80548e-11	1.13954e-09	DOWN	YES
Odf4	NO	5.18145	1.11405	3.74475e-11	2.16656e-09	UP	YES
Col3a1	NO	-2.61987	2.921	4.00501e-11	2.27407e-09	DOWN	YES
Plk5	NO	2.49303	4.82235	4.39995e-11	2.47988e-09	UP	YES
Gm3052	NO	4.31541	1.89732	6.37622e-11	3.47823e-09	UP	YES
Tmem212	NO	-5.46438	0.811401	6.91445e-11	3.74508e-09	DOWN	YES
Sstr1	NO	-3.17027	2.03182	7.2696e-11	3.92353e-09	DOWN	YES
Ankdd1a	NO	-3.4706	2.0814	7.4545e-11	4.00915e-09	DOWN	YES
Etnppl	NO	5.38031	3.80034	7.5117e-11	4.02574e-09	UP	YES
Neat1	NO	2.53609	7.1773	1.18931e-10	6.03507e-09	UP	YES
Hsf4	YES	3.63773	2.40723	1.25299e-10	6.29547e-09	UP	YES
Cdhr3	NO	-4.36271	1.06123	2.19063e-10	1.05551e-08	DOWN	YES
Gm26736	NO	10.2326	3.4001	2.74554e-10	1.31048e-08	UP	YES
Kirrel2	NO	2.68016	3.52732	3.48106e-10	1.62103e-08	UP	YES
Dazl	NO	2.41114	4.21667	3.58911e-10	1.66627e-08	UP	YES
Ly75	NO	-2.93579	2.21237	3.87446e-10	1.78787e-08	DOWN	YES
Gm26814	NO	5.55381	2.89484	4.55343e-10	2.04041e-08	UP	YES
Aspa	NO	2.34471	3.96116	5.28296e-10	2.29892e-08	UP	YES
Tnfrsf25	NO	2.67286	3.59165	5.43924e-10	2.34686e-08	UP	YES
Ifit3b	NO	3.94177	1.33717	5.45754e-10	2.34813e-08	UP	YES
Mal	NO	2.45978	8.40381	6.64828e-10	2.77448e-08	UP	YES
Rbp4	NO	2.73208	3.9823	6.7001e-10	2.78848e-08	UP	YES
Nupr1	YES	3.92526	3.12744	7.54825e-10	3.1076e-08	UP	YES
Map3k19	NO	-2.43851	2.74522	9.69615e-10	3.88711e-08	DOWN	YES
Gm15834	NO	3.7515	3.02506	1.06529e-09	4.22777e-08	UP	YES
4932418E24Rik	NO	-3.04904	3.02696	1.10792e-09	4.35589e-08	DOWN	YES
Myo5c	NO	2.70411	2.92603	1.15319e-09	4.48187e-08	UP	YES
Sdk2	NO	-2.05671	4.32024	1.15182e-09	4.48187e-08	DOWN	YES
Jsrp1	NO	3.38601	2.86088	1.28905e-09	4.94696e-08	UP	YES
Galnt6	NO	2.33609	4.45669	1.36738e-09	5.23443e-08	UP	YES
2900022M07Rik	NO	6.56322	3.35363	1.43163e-09	5.42598e-08	UP	YES
Bmp4	YES	-2.45698	2.8342	1.48044e-09	5.56952e-08	DOWN	YES
Rab26	NO	2.1857	4.96927	1.60245e-09	5.99899e-08	UP	YES
Hsp25-ps1	NO	3.99746	1.15108	1.73964e-09	6.46504e-08	UP	YES
Slco1a4	NO	2.19294	5.5041	2.36375e-09	8.53519e-08	UP	YES
Il33	NO	2.57799	4.92914	2.53032e-09	9.02994e-08	UP	YES
Nrn1l	NO	7.43001	0.637019	2.5907e-09	9.18689e-08	UP	YES
Tgfb1i1	YES	-2.83615	3.2009	2.67418e-09	9.43312e-08	DOWN	YES
2610203C22Rik	NO	-2.86681	1.71814	3.8614e-09	1.29624e-07	DOWN	YES
Rasl10a	NO	2.52939	2.89516	4.11847e-09	1.37125e-07	UP	YES
Fst	NO	3.06816	2.3319	4.26706e-09	1.41685e-07	UP	YES
Klhl14	NO	-2.79083	1.89795	4.39427e-09	1.45592e-07	DOWN	YES
Chdh	NO	2.72291	3.79476	4.72748e-09	1.55956e-07	UP	YES
A330023F24Rik	NO	2.17188	6.21693	4.83383e-09	1.58778e-07	UP	YES
Gm5415	NO	4.3502	1.92374	5.05083e-09	1.64843e-07	UP	YES
Col8a2	NO	-3.22101	1.43683	5.0444e-09	1.64843e-07	DOWN	YES
A330094K24Rik	NO	3.87849	1.04707	5.18358e-09	1.68455e-07	UP	YES
Bace2	NO	-2.97787	2.19581	5.89898e-09	1.89807e-07	DOWN	YES
Galnt5	NO	3.8089	2.27494	5.9589e-09	1.91211e-07	UP	YES
Fam78a	NO	2.34233	3.79947	5.97218e-09	1.91235e-07	UP	YES
4930426D05Rik	NO	-3.73689	1.1441	6.00389e-09	1.91848e-07	DOWN	YES
Ar	YES	2.11908	4.099	6.21189e-09	1.97667e-07	UP	YES
Ly6a	NO	3.24364	2.93189	6.31655e-09	1.99749e-07	UP	YES
Fbln7	NO	-3.03749	1.54423	8.11535e-09	2.52967e-07	DOWN	YES
Slfn2	NO	3.5509	1.3724	8.82685e-09	2.72918e-07	UP	YES
Ephx4	NO	2.19072	5.51516	9.71993e-09	2.96332e-07	UP	YES
Gm37999	NO	5.15168	1.07861	1.14293e-08	3.42969e-07	UP	YES
Adamtsl5	NO	2.33818	3.24352	1.20079e-08	3.5752e-07	UP	YES
Adamts15	NO	-2.35221	2.62475	1.20045e-08	3.5752e-07	DOWN	YES
Hmcn2	NO	-2.28581	3.38079	1.33487e-08	3.92092e-07	DOWN	YES
Sec14l3	NO	4.42557	1.56453	1.45807e-08	4.2259e-07	UP	YES
Adamts17	NO	-2.26747	2.55625	1.48098e-08	4.268e-07	DOWN	YES
Gm42512	NO	3.55967	0.997144	1.56556e-08	4.46961e-07	UP	YES
Notumos	NO	-2.96299	1.48669	1.59415e-08	4.54274e-07	DOWN	YES
Zfp853	NO	-2.9114	1.44933	2.01643e-08	5.58219e-07	DOWN	YES
1700063D05Rik	NO	7.39706	0.607076	2.28128e-08	6.21111e-07	UP	YES
Dnaaf3	NO	-3.45093	0.926458	2.35971e-08	6.39046e-07	DOWN	YES
Tesc	NO	1.89912	6.48919	2.49653e-08	6.7371e-07	UP	YES
Gng13	NO	3.08442	4.49219	2.55425e-08	6.85651e-07	UP	YES
Arhgap36	NO	-3.24602	1.81423	2.68747e-08	7.18888e-07	DOWN	YES
Pde11a	NO	-2.96075	1.78435	3.72203e-08	9.6794e-07	DOWN	YES
Gm10118	NO	2.51332	2.823	4.12236e-08	1.05469e-06	UP	YES
Adamts16	NO	-2.16665	3.27169	4.30792e-08	1.09483e-06	DOWN	YES
Klhl4	NO	2.14594	3.67995	4.35376e-08	1.10105e-06	UP	YES
9230009I02Rik	NO	2.8703	1.52488	5.16729e-08	1.28963e-06	UP	YES
Sult1a1	NO	3.05507	3.1683	5.17824e-08	1.29025e-06	UP	YES
Gm21984	NO	2.77952	1.78783	5.23554e-08	1.30029e-06	UP	YES
Ppargc1b	YES	-2.36235	3.03053	5.84801e-08	1.43145e-06	DOWN	YES
RP23-446E21.5	NO	-2.60275	1.75233	6.19626e-08	1.50944e-06	DOWN	YES
Adssl1	NO	2.16639	3.71088	6.25741e-08	1.51949e-06	UP	YES
Trpc5	NO	-2.86991	2.03629	6.46256e-08	1.55939e-06	DOWN	YES
S100b	NO	2.35232	7.33348	6.48931e-08	1.56091e-06	UP	YES
Spp1	NO	5.8156	3.38408	6.95801e-08	1.66057e-06	UP	YES
Gm43321	NO	8.25736	1.41196	7.48821e-08	1.77051e-06	UP	YES
Drc7	NO	-3.47622	1.34397	7.48011e-08	1.77051e-06	DOWN	YES
Cpne9	NO	2.2898	3.59995	7.96044e-08	1.87346e-06	UP	YES
Gm38157	NO	6.69565	2.58035	8.21464e-08	1.92541e-06	UP	YES
Adamtsl2	NO	-2.40652	2.55937	8.22567e-08	1.92541e-06	DOWN	YES
Gm42769	NO	5.10863	0.313458	8.54864e-08	1.97836e-06	UP	YES
A930003O13Rik	NO	-2.16418	2.4089	8.90498e-08	2.0515e-06	DOWN	YES
Gm43622	NO	-3.27573	1.00011	8.99732e-08	2.06966e-06	DOWN	YES
Gm20627	NO	4.32397	1.4474	9.34912e-08	2.1377e-06	UP	YES
Hspb1	YES	2.47499	3.24783	9.69598e-08	2.20382e-06	UP	YES
Neu4	NO	-1.97912	4.55794	1.09268e-07	2.46522e-06	DOWN	YES
Evi2a	NO	2.43238	4.16858	1.14866e-07	2.58008e-06	UP	YES
RP23-178I17.3	NO	4.19149	2.63591	1.35013e-07	2.96717e-06	UP	YES
E230025N22Rik	NO	2.52475	1.90936	1.43708e-07	3.13123e-06	UP	YES
Gadd45b	NO	1.99428	4.07122	1.43953e-07	3.13209e-06	UP	YES
Glis3	YES	-2.03115	2.84974	1.69696e-07	3.60994e-06	DOWN	YES
Pagr1a	NO	-2.85633	1.29375	1.72118e-07	3.65637e-06	DOWN	YES
Tsnaxip1	NO	-4.16998	0.485806	1.88219e-07	3.95985e-06	DOWN	YES
Clec12a	NO	2.33623	2.33991	1.93152e-07	4.05247e-06	UP	YES
Col1a2	NO	-1.85181	3.51529	1.96685e-07	4.1153e-06	DOWN	YES
Gm26880	NO	-6.67437	-0.00277286	2.08748e-07	4.34981e-06	DOWN	YES
RP23-52D17.5	NO	5.51748	1.41674	2.12574e-07	4.41148e-06	UP	YES
Kank1	NO	-1.77963	4.95232	2.22622e-07	4.58413e-06	DOWN	YES
Trim30e-ps1	NO	-3.5846	0.767361	2.36222e-07	4.83006e-06	DOWN	YES
Atp10b	NO	-2.02421	2.57225	2.57718e-07	5.23454e-06	DOWN	YES
Notum	NO	-2.16437	2.74012	2.66361e-07	5.38862e-06	DOWN	YES
Syne4	NO	2.49462	2.73636	2.74181e-07	5.51033e-06	UP	YES
Cyp2j12	NO	2.92384	2.26074	2.74808e-07	5.51566e-06	UP	YES
4930528J11Rik	NO	3.28294	2.65041	2.85461e-07	5.70698e-06	UP	YES
Efemp1	NO	2.61678	1.72032	3.0484e-07	6.04691e-06	UP	YES
Scarf2	NO	-2.18875	2.50069	3.14237e-07	6.20914e-06	DOWN	YES
Lrrk2	NO	1.95573	6.20978	3.47589e-07	6.78271e-06	UP	YES
Gm11744	NO	2.65232	1.60299	3.50909e-07	6.83645e-06	UP	YES
RP23-74K24.2	NO	-4.76261	0.267007	3.52157e-07	6.85203e-06	DOWN	YES
Gm38182	NO	-2.79961	1.90819	3.62741e-07	7.04002e-06	DOWN	YES
Grin2a	NO	1.68779	6.45056	3.94867e-07	7.57689e-06	UP	YES
Baiap3	NO	-1.73503	5.0314	4.38669e-07	8.28212e-06	DOWN	YES
Zfp92	YES	-2.23609	2.3017	4.80044e-07	8.97453e-06	DOWN	YES
Itpr2	NO	-1.69157	5.64154	4.83248e-07	9.01237e-06	DOWN	YES
Krt9	NO	1.82071	4.53524	4.87849e-07	9.07601e-06	UP	YES
Hspb8	NO	2.4428	3.31539	5.04142e-07	9.34499e-06	UP	YES
Zfp488	YES	-1.82915	3.33297	5.08823e-07	9.42032e-06	DOWN	YES
Cyp27a1	NO	2.18762	2.95417	5.86531e-07	1.06651e-05	UP	YES
Ifit3	NO	2.81837	1.89696	6.0062e-07	1.08824e-05	UP	YES
Fzd10	NO	-3.14173	1.22984	7.26999e-07	1.28968e-05	DOWN	YES
2010204K13Rik	NO	2.25511	3.60089	7.41356e-07	1.30907e-05	UP	YES
D630036G22Rik	NO	-3.34568	0.594561	7.89029e-07	1.38524e-05	DOWN	YES
Insl5	NO	3.92682	1.07815	7.90621e-07	1.38645e-05	UP	YES
Pkp2	NO	2.61099	2.2597	8.26522e-07	1.44113e-05	UP	YES
Odf3b	NO	-2.60955	1.22878	9.22907e-07	1.58744e-05	DOWN	YES
RP23-411N5.3	NO	5.00303	0.943352	9.5054e-07	1.62764e-05	UP	YES
Il20ra	NO	2.26817	2.06182	9.71129e-07	1.65732e-05	UP	YES
Ass1	NO	1.74647	4.27269	1.00855e-06	1.71544e-05	UP	YES
Mei4	NO	2.11693	2.56968	1.06959e-06	1.81521e-05	UP	YES
Mmp23	NO	3.98434	1.92603	1.1365e-06	1.91177e-05	UP	YES
Capn3	NO	2.31995	2.61929	1.2107e-06	2.02988e-05	UP	YES
BB187690	NO	3.46919	0.423849	1.21578e-06	2.03393e-05	UP	YES
Gm42772	NO	8.07891	1.23957	1.25858e-06	2.09635e-05	UP	YES
Gm16339	NO	3.31561	0.564631	1.28975e-06	2.1436e-05	UP	YES
Trim17	NO	1.97879	3.1213	1.30535e-06	2.16246e-05	UP	YES
AW112010	NO	6.81099	0.094573	1.3298e-06	2.19583e-05	UP	YES
Igbp1b	NO	-4.47456	0.0602881	1.39199e-06	2.2837e-05	DOWN	YES
Gm26859	NO	-3.13396	0.888715	1.4569e-06	2.36818e-05	DOWN	YES
Gm11532	NO	-2.18829	1.66418	1.55323e-06	2.51314e-05	DOWN	YES
Smco3	NO	2.38585	2.7367	1.56889e-06	2.53311e-05	UP	YES
Sntb1	NO	-2.83056	1.26655	1.59456e-06	2.56641e-05	DOWN	YES
Gm9989	NO	2.80291	1.72716	1.62864e-06	2.61027e-05	UP	YES
Ptpn7	NO	3.44827	2.97643	1.6309e-06	2.61115e-05	UP	YES
Dsg1c	NO	-2.05411	2.00095	1.67469e-06	2.6645e-05	DOWN	YES
Gm26674	NO	-6.50164	-0.125658	1.67401e-06	2.6645e-05	DOWN	YES
Gm9817	NO	2.22874	2.16256	1.78047e-06	2.81182e-05	UP	YES
Rhoj	NO	-1.84285	2.67093	1.78271e-06	2.81182e-05	DOWN	YES
RP24-568N16.1	NO	3.82751	2.96847	1.84248e-06	2.88045e-05	UP	YES
Ccdc3	NO	-2.11852	2.18482	1.88332e-06	2.93528e-05	DOWN	YES
Rnf207	NO	1.7114	4.4962	1.90486e-06	2.96305e-05	UP	YES
Gm11992	NO	-2.64933	1.36964	1.90695e-06	2.96305e-05	DOWN	YES
Tmem255b	NO	-2.65041	1.14473	1.90584e-06	2.96305e-05	DOWN	YES
Clec2d	NO	2.21444	2.15396	2.17484e-06	3.34526e-05	UP	YES
Gm19938	NO	3.44464	2.02821	2.41488e-06	3.67746e-05	UP	YES
Ovol1	YES	3.5416	1.35327	2.45425e-06	3.72627e-05	UP	YES
Gm26776	NO	-2.29306	1.7495	2.66777e-06	4.01454e-05	DOWN	YES
Gm42970	NO	4.17056	2.10138	2.70246e-06	4.06005e-05	UP	YES
Gm43048	NO	6.28284	1.37198	2.73009e-06	4.08817e-05	UP	YES
Gm20172	NO	7.58219	0.762977	2.93549e-06	4.36155e-05	UP	YES
Dbil5	NO	3.50011	0.711523	3.02761e-06	4.47664e-05	UP	YES
Gjb6	NO	1.78768	4.87167	3.15865e-06	4.65144e-05	UP	YES
Tdrp	NO	1.61335	4.97189	3.17743e-06	4.67104e-05	UP	YES
Gm43109	NO	-6.36545	-0.221627	3.35423e-06	4.90732e-05	DOWN	YES
Hpgd	NO	2.45653	2.12622	3.83043e-06	5.5456e-05	UP	YES
Fgf9	NO	1.75674	4.08856	4.88679e-06	6.84151e-05	UP	YES
Ccdc121	NO	-3.45168	0.373285	5.09668e-06	7.1028e-05	DOWN	YES
H2-T23	NO	4.28346	2.50764	5.24377e-06	7.28783e-05	UP	YES
Bend7	NO	-2.01064	2.28904	5.45506e-06	7.5267e-05	DOWN	YES
Col1a1	NO	-1.71658	3.03196	5.56666e-06	7.64615e-05	DOWN	YES
Mobp	NO	2.12188	11.2908	5.75556e-06	7.88434e-05	UP	YES
Siglech	NO	2.23069	3.17579	5.86904e-06	8.0254e-05	UP	YES
Arsg	NO	1.6644	4.55912	5.9204e-06	8.08116e-05	UP	YES
Gm12454	NO	3.0096	0.889235	6.09497e-06	8.29719e-05	UP	YES
Mc5r	NO	-4.34814	-0.0258156	6.78991e-06	9.10528e-05	DOWN	YES
Arhgap6	NO	1.75439	3.96309	7.03628e-06	9.35354e-05	UP	YES
Tm6sf2	NO	2.563	2.44043	7.11467e-06	9.44952e-05	UP	YES
Gm37490	NO	3.97267	0.502832	7.24845e-06	9.58553e-05	UP	YES
Gm37459	NO	2.10161	2.18181	7.72753e-06	0.000101401	UP	YES
Cd4	NO	1.45712	7.04986	7.93025e-06	0.000103601	UP	YES
Kcnip4	NO	1.78693	5.44363	8.0328e-06	0.000104598	UP	YES
Slc9a2	NO	1.70088	3.9221	8.04354e-06	0.000104648	UP	YES
B230206L02Rik	NO	2.32705	1.85809	8.09685e-06	0.000105163	UP	YES
Thrsp	YES	1.86743	3.36912	8.35024e-06	0.000107995	UP	YES
RP23-325D10.3	NO	9.47165	2.62705	8.71309e-06	0.000111741	UP	YES
Hdc	NO	-1.88269	2.09452	9.1719e-06	0.000117133	DOWN	YES
Lpo	NO	-2.50205	1.03956	9.31077e-06	0.000118609	DOWN	YES
Matn4	NO	-1.57506	4.59475	9.63777e-06	0.00012176	DOWN	YES
Cdh7	NO	2.1302	4.21456	1.05163e-05	0.00013091	UP	YES
Gm17202	NO	2.77981	2.00105	1.05549e-05	0.000131177	UP	YES
Immp2l	NO	2.05234	2.02029	1.06784e-05	0.000132496	UP	YES
6530401F13Rik	NO	4.57507	-0.122337	1.09904e-05	0.000135805	UP	YES
Rreb1	YES	-1.45017	4.93397	1.12128e-05	0.000138228	DOWN	YES
C1ql3	NO	-2.07845	1.58735	1.15644e-05	0.000141876	DOWN	YES
Myh11	NO	2.26574	2.94538	1.16716e-05	0.000142961	UP	YES
Brinp3	NO	-1.55525	4.10181	1.2293e-05	0.000149255	DOWN	YES
Gls2	YES	1.64225	4.35523	1.24362e-05	0.000150515	UP	YES
Gm43518	NO	-6.21149	-0.327136	1.26517e-05	0.000152399	DOWN	YES
Rspo1	NO	1.84837	3.12211	1.29297e-05	0.000154892	UP	YES
Cd59a	NO	1.87744	3.91257	1.31018e-05	0.000156219	UP	YES
Cpne6	NO	-1.45548	5.72794	1.30873e-05	0.000156219	DOWN	YES
Lypd6	NO	1.8157	3.61728	1.35396e-05	0.000160912	UP	YES
Pla2g16	NO	1.54661	5.16024	1.56279e-05	0.000181108	UP	YES
Ell3	YES	2.51714	1.48259	1.58716e-05	0.000183099	UP	YES
Il17rc	NO	1.81509	2.78011	1.60255e-05	0.000184734	UP	YES
Pla2g3	NO	-1.71267	3.46545	1.63024e-05	0.000187785	DOWN	YES
Lrrc3b	NO	1.60465	4.38528	1.67343e-05	0.000192036	UP	YES
Nt5c1a	NO	-2.55872	0.810488	1.70446e-05	0.00019545	DOWN	YES
Dalir	NO	2.49386	1.61688	1.77937e-05	0.000202218	UP	YES
Gm15564	NO	3.57347	0.179072	1.80711e-05	0.000204609	UP	YES
Fxyd3	NO	3.75328	3.41586	1.87656e-05	0.000211532	UP	YES
Gm42730	NO	2.03282	1.82046	1.89731e-05	0.000213338	UP	YES
A530084C06Rik	NO	-2.12975	1.4832	1.92537e-05	0.000216077	DOWN	YES
RP24-74B24.4	NO	2.64865	1.01091	2.1401e-05	0.000238809	UP	YES
Gm10010	NO	-2.3161	1.60776	2.21434e-05	0.000246156	DOWN	YES
Hapln3	NO	-1.83792	1.85745	2.2517e-05	0.000250127	DOWN	YES
Scd3	NO	2.28176	1.92451	2.31841e-05	0.000256233	UP	YES
Sh3rf2	NO	1.42088	6.21558	2.33413e-05	0.000257323	UP	YES
Il11ra1	NO	1.73461	4.53213	2.34359e-05	0.000257711	UP	YES
1700025N21Rik	NO	5.09809	0.291106	2.53987e-05	0.000276902	UP	YES
D630023F18Rik	NO	-2.15079	1.35568	2.54178e-05	0.000276912	DOWN	YES
Eno4	NO	-1.89648	1.901	2.54849e-05	0.000277445	DOWN	YES
Amh	NO	2.32566	1.54731	2.5578e-05	0.000278063	UP	YES
1500015L24Rik	NO	4.6267	-0.0794749	2.58552e-05	0.00028008	UP	YES
Mterf1a	YES	2.13055	2.31421	2.9088e-05	0.00030961	UP	YES
Klhdc7a	NO	1.57927	3.65589	2.94042e-05	0.000312322	UP	YES
Gm37859	NO	2.38555	2.24771	3.22671e-05	0.00033803	UP	YES
Opalin	NO	1.73295	4.1981	3.22645e-05	0.00033803	UP	YES
Tmem163	NO	-1.57948	4.29381	3.25167e-05	0.000340178	DOWN	YES
Ldb3	NO	2.49804	2.43849	3.26508e-05	0.000341347	UP	YES
Tmem88b	NO	1.47272	6.35255	3.3171e-05	0.000345839	UP	YES
Onecut2	YES	1.41318	4.8811	3.711e-05	0.000381182	UP	YES
Ankrd35	NO	1.5989	3.56305	3.87978e-05	0.000395329	UP	YES
C130060K24Rik	NO	1.62054	2.78933	4.30249e-05	0.000435495	UP	YES
Zfp97	YES	5.96306	1.1014	4.31881e-05	0.000436506	UP	YES
Dkk2	NO	-1.94129	2.14728	4.44327e-05	0.000447668	DOWN	YES
RP23-320B19.1	NO	3.15577	0.852154	4.5452e-05	0.000456733	UP	YES
Dmrtb1	YES	-2.18328	1.60105	4.77389e-05	0.000475335	DOWN	YES
Lrp8os2	NO	1.59481	3.08444	4.83886e-05	0.00048034	UP	YES
Cyp11a1	NO	-1.59284	2.4275	4.83988e-05	0.00048034	DOWN	YES
A330009N23Rik	NO	1.61638	3.13251	4.92205e-05	0.000486283	UP	YES
AW495222	NO	3.26197	0.254037	4.93604e-05	0.00048735	UP	YES
Kcnk13	NO	1.58181	3.42264	4.94954e-05	0.00048817	UP	YES
Gpr55	NO	-1.8736	1.7284	5.20645e-05	0.000509438	DOWN	YES
Cst6	NO	1.83185	2.92082	5.46839e-05	0.000531325	UP	YES
Evpl	NO	-1.47535	3.38628	5.47226e-05	0.000531362	DOWN	YES
Gm16933	NO	1.89984	2.47444	5.48207e-05	0.000531977	UP	YES
Gm42723	NO	1.84356	2.96661	5.57194e-05	0.000539327	UP	YES
Lcat	NO	1.6557	3.74282	5.69853e-05	0.000549145	UP	YES
Trav3-3	NO	-4.02483	-0.248389	5.96455e-05	0.000570818	DOWN	YES
Gm17546	NO	4.30974	-0.319086	6.14976e-05	0.000586184	UP	YES
Dnajb13	NO	-2.79	0.450579	6.27375e-05	0.000595929	DOWN	YES
Sncg	NO	3.34144	1.73608	6.42579e-05	0.000609234	UP	YES
Hcn1	NO	-1.79949	2.26031	6.63276e-05	0.000627299	DOWN	YES
Sycp2	YES	1.65965	3.12306	6.64197e-05	0.000627733	UP	YES
Cdh15	NO	-2.25156	1.79245	6.78987e-05	0.000640571	DOWN	YES
RP24-363O21.3	NO	1.3706	4.969	7.02553e-05	0.000659545	UP	YES
Samd15	NO	1.62426	2.51452	7.20164e-05	0.000673515	UP	YES
Zfp831	NO	1.46511	4.57726	7.20521e-05	0.000673515	UP	YES
Hhatl	NO	1.96176	2.46744	7.45122e-05	0.00069354	UP	YES
6820408C15Rik	NO	-2.12705	1.92565	7.48884e-05	0.000695566	DOWN	YES
BC064078	NO	2.39922	1.7453	7.71165e-05	0.000712138	UP	YES
Hist1h4h	NO	2.91599	0.242036	7.90583e-05	0.00072787	UP	YES
Vsig8	NO	-2.32418	0.917332	8.0607e-05	0.000738567	DOWN	YES
Gm3235	NO	4.71602	0.66506	8.17142e-05	0.000745861	UP	YES
Gm19817	NO	4.16968	1.30704	8.17738e-05	0.000745861	UP	YES
Nrp2	NO	-1.55305	3.01847	8.32773e-05	0.000757129	DOWN	YES
Efhd1	NO	1.53041	3.82956	8.36913e-05	0.000759236	UP	YES
Asb2	YES	-1.43097	3.54746	8.37078e-05	0.000759236	DOWN	YES
RP23-49L8.4	NO	2.85359	0.200691	8.49372e-05	0.000769016	UP	YES
Insc	NO	1.77005	2.31871	8.66419e-05	0.000782512	UP	YES
Itgb4	NO	1.62711	4.13392	8.77572e-05	0.000789866	UP	YES
Cetn4	NO	2.23798	2.64289	8.79204e-05	0.000790372	UP	YES
S100a9	NO	3.55889	0.486914	8.97036e-05	0.000804541	UP	YES
Gm37811	NO	-2.22321	0.721843	9.05353e-05	0.000810639	DOWN	YES
Adgre1	NO	-1.69083	2.42715	9.2038e-05	0.00082018	DOWN	YES
3100002H09Rik	NO	3.918	0.781786	0.00010201	0.000899074	UP	YES
Serpinb1b	NO	2.33553	1.08061	0.000103425	0.000909447	UP	YES
Tnfrsf4	NO	2.10318	1.66997	0.000105552	0.000925492	UP	YES
Tmem63a	NO	1.4437	5.51735	0.000109089	0.000949418	UP	YES
Lect1	NO	-2.01418	1.10346	0.000109052	0.000949418	DOWN	YES
Mgp	NO	1.57753	2.45314	0.000113169	0.000980457	UP	YES
Tifa	NO	1.78338	2.44069	0.000115337	0.000996973	UP	YES
Steap3	NO	-1.49616	2.69332	0.000117515	0.0010118	DOWN	YES
Gngt2	NO	2.42114	1.98143	0.000118774	0.00102033	UP	YES
RP23-435I16.2	NO	2.78272	2.0627	0.000119961	0.00102822	UP	YES
Kctd16	NO	-1.60192	2.22066	0.000120935	0.0010354	DOWN	YES
Eva1a	NO	1.52206	3.334	0.000125181	0.00106756	UP	YES
Cfap54	NO	-1.94611	3.94638	0.000126859	0.00108067	DOWN	YES
Rgag1	NO	-1.54922	2.3697	0.000127665	0.00108627	DOWN	YES
Htr6	NO	-1.61482	3.23575	0.00012773	0.00108627	DOWN	YES
Gm14169	NO	1.63949	3.40559	0.000131789	0.00111336	UP	YES
Tmem150cos	NO	2.54535	1.86635	0.000132953	0.00112009	UP	YES
Armc3	NO	-2.26966	1.18736	0.000134219	0.00112889	DOWN	YES
BC046401	NO	-5.9065	-0.527243	0.000135337	0.0011333	DOWN	YES
Ddc	NO	-1.35857	3.2439	0.000140495	0.00117328	DOWN	YES
Csf3r	NO	1.74414	3.33845	0.000142303	0.0011832	UP	YES
Gm9839	NO	3.39502	0.362685	0.000144424	0.00119758	UP	YES
Pcdhac1	NO	-2.40799	1.79359	0.000146566	0.00121205	DOWN	YES
Hapln4	NO	1.84489	4.23481	0.000156548	0.00127731	UP	YES
Gm13629	NO	2.11243	0.9958	0.000167621	0.00134679	UP	YES
Nat1	NO	1.93345	1.36312	0.000170986	0.00137022	UP	YES
Dydc2	NO	-5.52546	-0.761233	0.000171731	0.00137474	DOWN	YES
Ptger4	NO	-1.3192	3.57778	0.00017502	0.00139668	DOWN	YES
3300002A11Rik	NO	-5.90168	-0.529595	0.000176175	0.00140297	DOWN	YES
Cpeb1	NO	1.37904	4.4327	0.000177404	0.00141129	UP	YES
Olfr1349	NO	-3.85645	-0.355905	0.000181857	0.00144145	DOWN	YES
Dram1	NO	1.88687	1.50592	0.000182731	0.00144464	UP	YES
Ppp1r36	NO	-2.53846	0.480124	0.000187032	0.0014733	DOWN	YES
Stpg1	NO	-1.94236	1.2109	0.000187142	0.00147341	DOWN	YES
Gjb1	NO	1.62254	3.87462	0.000188895	0.00148186	UP	YES
Ky	NO	-1.38454	3.70714	0.000189354	0.00148329	DOWN	YES
Ifi27	NO	1.38262	3.60509	0.00019551	0.00152358	UP	YES
Ccdc89	NO	-2.22758	0.724346	0.000197685	0.00153777	DOWN	YES
Ppfibp2	NO	1.50335	3.48957	0.000203624	0.00157636	UP	YES
Cfap126	NO	-1.91845	1.03847	0.000216549	0.00165793	DOWN	YES
Ttc12	NO	1.52867	3.88104	0.000225189	0.00171291	UP	YES
Acvrl1	NO	-1.28439	3.85851	0.000246	0.00184277	DOWN	YES
Dab2	YES	-1.39342	3.6867	0.000251179	0.00187604	DOWN	YES
Kif17	NO	1.22717	5.9311	0.000251929	0.00187946	UP	YES
Plekhf1	NO	2.24388	2.1262	0.000254359	0.00189239	UP	YES
Bhlhe41	YES	1.34816	5.05416	0.00027566	0.00202905	UP	YES
Sod3	NO	1.36531	4.02068	0.000277761	0.00203968	UP	YES
RP23-370A2.7	NO	1.94968	1.70406	0.000278529	0.00204335	UP	YES
Meox1	YES	-1.92015	1.48767	0.000278925	0.00204527	DOWN	YES
Hspa1a	NO	1.80321	2.24708	0.000279158	0.002046	UP	YES
Myh7b	NO	1.5539	3.58024	0.000282263	0.00206578	UP	YES
Nkx2-2	YES	-1.47434	3.24579	0.000286493	0.00208674	DOWN	YES
Gm42500	NO	6.09853	-0.46475	0.000286772	0.00208778	UP	YES
Usp46os1	NO	-5.43215	-0.814887	0.000288694	0.00209821	DOWN	YES
1700007K13Rik	NO	-2.0075	1.10876	0.00030715	0.00221021	DOWN	YES
Sfn	NO	3.75335	1.97721	0.000311136	0.00223322	UP	YES
1700021F07Rik	NO	-5.43372	-0.814241	0.000319317	0.00227696	DOWN	YES
Gm43192	NO	6.09956	-0.464535	0.00033296	0.00236102	UP	YES
RP23-374K9.4	NO	2.56267	0.197328	0.000334494	0.00236969	UP	YES
1700024G13Rik	NO	-3.73192	-0.432852	0.000342734	0.00241909	DOWN	YES
Prune2	NO	1.20812	5.24826	0.000363092	0.0025343	UP	YES
Sgk3	NO	1.33482	4.5979	0.00036926	0.00256601	UP	YES
Snai3	YES	1.98762	1.27604	0.000372082	0.00258326	UP	YES
Cd180	NO	-1.50867	1.84812	0.000409219	0.00279785	DOWN	YES
Loxl1	NO	-1.35012	2.96574	0.000431797	0.00292602	DOWN	YES
Tmem265	NO	2.31071	0.350028	0.000434181	0.00293827	UP	YES
Ano2	NO	1.52908	3.85357	0.000437937	0.00295583	UP	YES
Erich6	NO	1.6802	1.95191	0.000444888	0.00299217	UP	YES
Upp2	NO	1.40612	4.02432	0.00045701	0.00305782	UP	YES
Gm42740	NO	2.61311	0.967287	0.000460598	0.00307885	UP	YES
Prr22	NO	2.01988	1.75302	0.000475484	0.00316451	UP	YES
Tmem176a	NO	1.42343	3.80653	0.000488567	0.00323333	UP	YES
Ly6c1	NO	1.42221	4.36013	0.000488576	0.00323333	UP	YES
A230006K03Rik	NO	-1.74082	1.15921	0.000510607	0.00335441	DOWN	YES
Asb18	NO	-1.79892	2.02342	0.000511351	0.00335785	DOWN	YES
Gm28784	NO	3.08643	-0.186273	0.000532264	0.00346244	UP	YES
Gpx6	NO	1.54276	3.47882	0.000546923	0.00354572	UP	YES
Gm13327	NO	-1.96124	2.56104	0.000551407	0.0035657	DOWN	YES
Lppos	NO	1.95154	1.70876	0.000570422	0.00366847	UP	YES
Gm26580	NO	-2.17908	1.63287	0.000584912	0.00373962	DOWN	YES
Cd52	NO	2.04039	0.848186	0.000588815	0.00375985	UP	YES
Dnaic2	NO	-1.521	2.14	0.000590784	0.00376726	DOWN	YES
Col15a1	NO	-1.28772	2.9978	0.000593039	0.0037759	DOWN	YES
Olfr1393	NO	2.64329	1.42397	0.000610605	0.00387308	UP	YES
Usp2	NO	1.13459	5.9225	0.000616888	0.00390483	UP	YES
Ang	YES	2.65845	0.263283	0.000628186	0.00396484	UP	YES
Pigz	NO	1.5677	2.09866	0.000638016	0.00401527	UP	YES
Itgb7	NO	-2.0888	0.763323	0.000721069	0.00445174	DOWN	YES
Gm42521	NO	1.75593	1.28395	0.000727525	0.00448254	UP	YES
Cpm	NO	1.29177	3.79582	0.000727249	0.00448254	UP	YES
1700030F04Rik	NO	-2.28648	0.303796	0.000727039	0.00448254	DOWN	YES
Arhgap26	NO	1.20329	6.21281	0.00074493	0.00457318	UP	YES
Pcolce2	NO	1.57493	2.2474	0.00075095	0.00459904	UP	YES
Gm2990	NO	1.67342	1.10595	0.000761357	0.00465718	UP	YES
Misp	NO	2.43769	1.48784	0.000765683	0.00467802	UP	YES
Emcn	NO	1.3758	2.79963	0.000780356	0.00475245	UP	YES
Kcnj14	NO	1.54762	1.53679	0.00080565	0.00487733	UP	YES
Ccdc74a	NO	-1.23062	3.33935	0.00082028	0.00495216	DOWN	YES
D730003I15Rik	NO	1.86206	1.58592	0.000832537	0.00501624	UP	YES
Ccdc42	NO	1.59936	1.48704	0.000832391	0.00501624	UP	YES
Zdhhc22	NO	-1.49261	1.7599	0.000855868	0.0051305	DOWN	YES
Fam167b	NO	2.76615	-0.110736	0.000882359	0.00525425	UP	YES
Spata4	NO	2.39876	0.0801305	0.000907415	0.00536996	UP	YES
4930500M09Rik	NO	-1.68291	1.39709	0.000917593	0.00542178	DOWN	YES
Obscn	NO	1.12564	5.87555	0.000934582	0.00550089	UP	YES
1110019D14Rik	NO	1.58854	1.60677	0.000941904	0.00553972	UP	YES
RP23-392K24.6	NO	-2.28602	0.304827	0.000953748	0.00559645	DOWN	YES
Tbc1d4	NO	1.4605	4.45527	0.00102244	0.00593568	UP	YES
Prkcq	NO	-1.12656	3.8559	0.00104578	0.00603446	DOWN	YES
Lamc3	NO	-1.43077	2.54049	0.00106205	0.00612141	DOWN	YES
Abi3	NO	1.29817	4.12558	0.00108297	0.00621881	UP	YES
9130230N09Rik	NO	1.63317	1.13882	0.0011185	0.00639368	UP	YES
Rapgef3os1	NO	-3.52674	-0.560136	0.00114891	0.00652358	DOWN	YES
Hic1	YES	-1.47082	2.38119	0.00115741	0.00655963	DOWN	YES
Gm43701	NO	-5.22946	-0.927821	0.00116731	0.00660081	DOWN	YES
Mctp1	NO	1.24498	6.39921	0.0011685	0.00660166	UP	YES
Gpr37	NO	1.14945	5.66562	0.00116871	0.00660166	UP	YES
Gm43755	NO	2.29438	0.479041	0.00119685	0.00672579	UP	YES
S1pr5	NO	1.3151	4.54574	0.00123612	0.00689822	UP	YES
Slc17a7	NO	-1.19659	3.57649	0.00124481	0.0069341	DOWN	YES
Pik3r5	NO	-1.26334	2.60042	0.00129091	0.00714398	DOWN	YES
Fn3k	NO	1.16201	4.0416	0.00132431	0.00729854	UP	YES
Hrct1	NO	2.18663	0.402351	0.0013399	0.00736703	UP	YES
Cox6a2	NO	1.77081	2.31045	0.00136123	0.00746015	UP	YES
Faah	NO	-1.08039	4.4693	0.00137017	0.00750106	DOWN	YES
Gm15540	NO	2.40854	0.0850804	0.00138427	0.00754579	UP	YES
Tmem202	NO	2.23065	0.559692	0.00139191	0.00757123	UP	YES
Vsig10l	NO	-1.32924	2.17881	0.00139854	0.0075965	DOWN	YES
Rnf213	NO	-1.25189	3.57931	0.00142303	0.00771306	DOWN	YES
Kdelr3	NO	-2.44993	0.223445	0.00144399	0.00779896	DOWN	YES
Col19a1	NO	-1.7572	2.30202	0.00151438	0.00809332	DOWN	YES
Thbs2	NO	-1.74491	2.17693	0.00152356	0.00813668	DOWN	YES
Kremen2	NO	1.58734	1.47671	0.00155804	0.008284	UP	YES
Ltk	NO	1.28913	4.51892	0.00155927	0.00828682	UP	YES
Cldn10	NO	1.16912	4.91276	0.00157249	0.00833965	UP	YES
Pitpnm3	NO	1.14167	5.88057	0.00158648	0.00840091	UP	YES
Gm37710	NO	2.11608	0.216594	0.0016477	0.0086663	UP	YES
Ggct	NO	1.25942	3.93819	0.00166148	0.00872199	UP	YES
Pxdc1	NO	-1.27158	2.73865	0.00166196	0.00872199	DOWN	YES
Gm11613	NO	1.26453	2.81439	0.00168601	0.00882223	UP	YES
Syt2	NO	1.03401	6.17731	0.00169244	0.00884983	UP	YES
Prss53	NO	1.68502	2.38439	0.00169513	0.0088578	UP	YES
Ifi27l2a	NO	2.77265	-0.390471	0.00172123	0.00895956	UP	YES
Gm136	NO	-1.90964	0.522726	0.00180072	0.00931082	DOWN	YES
0610040J01Rik	NO	-1.6609	2.41335	0.00189081	0.00968161	DOWN	YES

## Sheet: Biological process
Supplementary Table 4. PEGs identified and enriched between two adjacent time points
Sheet5: PEG biological processes were enriched (adjusted P < 0.05) in each stage.
Stage	ID	Description	GeneRatio	BgRatio	pvalue	p.adjust	qvalue	geneID	Count
S1Down	GO:0006310	DNA recombination	20/179	278/23174	5.43298e-14	1.24252e-10	1.12205e-10	234396/69885/12190/237911/434438/26909/60344/668225/50709/16842/76915/17687/233826/208084/19363/114714/223970/21745/22256/635253	20
S1Down	GO:0006281	DNA repair	19/179	464/23174	3.79868e-09	4.34379e-06	3.92264e-06	69885/12190/237911/26909/14051/60344/668225/15364/17687/233826/208084/18854/19363/114714/223970/77011/67196/22256/635253	19
S1Down	GO:1901990	regulation of mitotic cell cycle phase transition	14/179	258/23174	1.45789e-08	1.1114e-05	1.00364e-05	229776/23834/52679/15586/381293/18392/57913/18854/19363/114714/56190/77011/27375/327799	14
S1Down	GO:1901987	regulation of cell cycle phase transition	14/179	289/23174	6.03435e-08	3.3335e-05	3.0103e-05	229776/23834/52679/15586/381293/18392/57913/18854/19363/114714/56190/77011/27375/327799	14
S1Down	GO:0090068	positive regulation of cell cycle process	13/179	248/23174	7.28792e-08	3.3335e-05	3.0103e-05	229776/23834/52679/108961/15586/381293/16842/18392/57913/18854/19363/114714/56190	13
S1Down	GO:0044772	mitotic cell cycle phase transition	15/179	355/23174	1.19942e-07	4.57177e-05	4.12851e-05	12427/229776/23834/52679/15586/381293/18392/57913/18854/19363/114714/56190/77011/27375/327799	15
S1Down	GO:0044770	cell cycle phase transition	15/179	393/23174	4.40411e-07	0.000143889	0.000129938	12427/229776/23834/52679/15586/381293/18392/57913/18854/19363/114714/56190/77011/27375/327799	15
S1Down	GO:0045787	positive regulation of cell cycle	14/179	347/23174	5.59547e-07	0.000148386	0.000133999	12190/229776/23834/52679/108961/15586/381293/16842/18392/57913/18854/19363/114714/56190	14
S1Down	GO:0000724	double-strand break repair via homologous recombination	9/179	127/23174	6.48823e-07	0.000148386	0.000133999	69885/12190/60344/668225/233826/19363/114714/223970/635253	9
S1Down	GO:0000725	recombinational repair	9/179	127/23174	6.48823e-07	0.000148386	0.000133999	69885/12190/60344/668225/233826/19363/114714/223970/635253	9
S1Down	GO:0006302	double-strand break repair	11/179	220/23174	1.2067e-06	0.000250885	0.00022656	69885/12190/237911/60344/668225/233826/18854/19363/114714/223970/635253	11
S1Down	GO:0051052	regulation of DNA metabolic process	15/179	439/23174	1.75311e-06	0.000334114	0.00030172	234396/69885/12190/72107/52679/108961/14051/60344/668225/50709/208084/18854/223970/77011/635253	15
S1Down	GO:0098813	nuclear chromosome segregation	11/179	254/23174	4.8405e-06	0.000851556	0.000768993	12190/237911/434438/23834/72107/381293/228421/17687/114714/223970/327799	11
S1Down	GO:2001020	regulation of response to DNA damage stimulus	10/179	209/23174	5.5078e-06	0.000899738	0.000812503	234396/69885/14051/60344/668225/22038/18854/223970/635253/241627	10
S1Down	GO:0007346	regulation of mitotic cell cycle	15/179	492/23174	6.97946e-06	0.00106413	0.000960961	12190/229776/23834/52679/15586/381293/18392/57913/18854/19363/114714/56190/77011/27375/327799	15
S1Down	GO:0006261	DNA-dependent DNA replication	8/179	134/23174	9.86564e-06	0.00132615	0.00119757	12190/23834/72107/52679/108961/70024/18392/77011	8
S1Down	GO:0044774	mitotic DNA integrity checkpoint	6/179	64/23174	1.00985e-05	0.00132615	0.00119757	23834/18392/57913/18854/56190/77011	6
S1Down	GO:0006334	nucleosome assembly	7/179	97/23174	1.04376e-05	0.00132615	0.00119757	50709/319184/319148/319151/319156/319157/100041230	7
S1Down	GO:1901991	negative regulation of mitotic cell cycle phase transition	8/179	141/23174	1.43164e-05	0.00172324	0.00155617	23834/52679/18392/57913/18854/56190/77011/327799	8
S1Down	GO:0006260	DNA replication	10/179	243/23174	2.04773e-05	0.00234158	0.00211456	12190/23834/72107/52679/108961/70024/18392/208084/223970/77011	10
S1Down	GO:2000779	regulation of double-strand break repair	6/179	73/23174	2.16493e-05	0.00235771	0.00212912	69885/60344/668225/18854/223970/635253	6
S1Down	GO:0031570	DNA integrity checkpoint	7/179	111/23174	2.5205e-05	0.00262018	0.00236614	23834/18392/57913/18854/56190/77011/241627	7
S1Down	GO:0048568	embryonic organ development	14/179	490/23174	2.91667e-05	0.00268318	0.00242303	100038489/12824/52679/108961/14051/15586/16842/18423/18424/233826/333654/21416/21676/243905	14
S1Down	GO:2000045	regulation of G1/S transition of mitotic cell cycle	7/179	114/23174	2.99491e-05	0.00268318	0.00242303	52679/15586/381293/57913/18854/56190/27375	7
S1Down	GO:0010389	regulation of G2/M transition of mitotic cell cycle	6/179	78/23174	3.16406e-05	0.00268318	0.00242303	23834/381293/18392/19363/114714/77011	6
S1Down	GO:0006312	mitotic recombination	4/179	24/23174	3.2412e-05	0.00268318	0.00242303	234396/12190/114714/21745	4
S1Down	GO:1901988	negative regulation of cell cycle phase transition	8/179	158/23174	3.25605e-05	0.00268318	0.00242303	23834/52679/18392/57913/18854/56190/77011/327799	8
S1Down	GO:0007059	chromosome segregation	11/179	313/23174	3.39337e-05	0.00268318	0.00242303	12190/237911/434438/23834/72107/381293/228421/17687/114714/223970/327799	11
S1Down	GO:0032465	regulation of cytokinesis	6/179	79/23174	3.40237e-05	0.00268318	0.00242303	12190/229776/23834/52679/108961/381293	6
S1Down	GO:0006282	regulation of DNA repair	7/179	117/23174	3.54044e-05	0.002699	0.00243732	69885/14051/60344/668225/18854/223970/635253	7
S1Down	GO:0090329	regulation of DNA-dependent DNA replication	5/179	49/23174	3.76458e-05	0.00277729	0.00250802	12190/72107/52679/108961/77011	5
S1Down	GO:0071103	DNA conformation change	9/179	210/23174	3.89756e-05	0.00278554	0.00251547	50709/319184/319148/319151/319156/319157/100041230/15364/208084	9
S1Down	GO:0031497	chromatin assembly	7/179	121/23174	4.39238e-05	0.00304405	0.00274891	50709/319184/319148/319151/319156/319157/100041230	7
S1Down	GO:0033314	mitotic DNA replication checkpoint	3/179	10/23174	5.22554e-05	0.00343322	0.00310035	23834/18392/77011	3
S1Down	GO:0006323	DNA packaging	8/179	169/23174	5.25416e-05	0.00343322	0.00310035	50709/319184/319148/319151/319156/319157/100041230/15364	8
S1Down	GO:0007093	mitotic cell cycle checkpoint	7/179	128/23174	6.28494e-05	0.00388369	0.00350714	23834/18392/57913/18854/56190/77011/327799	7
S1Down	GO:1902806	regulation of cell cycle G1/S phase transition	7/179	128/23174	6.28494e-05	0.00388369	0.00350714	52679/15586/381293/57913/18854/56190/27375	7
S1Down	GO:0000075	cell cycle checkpoint	8/179	174/23174	6.453e-05	0.00388369	0.00350714	23834/18392/57913/18854/56190/77011/327799/241627	8
S1Down	GO:0010948	negative regulation of cell cycle process	9/179	225/23174	6.64846e-05	0.00389872	0.00352072	23834/52679/108961/18392/57913/18854/56190/77011/327799	9
S1Down	GO:0006270	DNA replication initiation	4/179	29/23174	7.02945e-05	0.00398511	0.00359874	23834/70024/18392/77011	4
S1Down	GO:0006977	DNA damage response, signal transduction by p53 class mediator resulting in cell cycle arrest	3/179	11/23174	7.14428e-05	0.00398511	0.00359874	57913/18854/56190	3
S1Down	GO:0000280	nuclear division	12/179	403/23174	7.42295e-05	0.00404198	0.00365008	12190/237911/434438/229776/23834/72107/381293/228421/76915/17687/114714/327799	12
S1Down	GO:0045930	negative regulation of mitotic cell cycle	9/179	232/23174	8.40697e-05	0.00442072	0.00399211	229776/23834/52679/18392/57913/18854/56190/77011/327799	9
S1Down	GO:1902749	regulation of cell cycle G2/M phase transition	6/179	94/23174	9.05846e-05	0.00442072	0.00399211	23834/381293/18392/19363/114714/77011	6
S1Down	GO:0006335	DNA replication-dependent nucleosome assembly	4/179	31/23174	9.20095e-05	0.00442072	0.00399211	319151/319156/319157/100041230	4
S1Down	GO:0034723	DNA replication-dependent nucleosome organization	4/179	31/23174	9.20095e-05	0.00442072	0.00399211	319151/319156/319157/100041230	4
S1Down	GO:0034728	nucleosome organization	7/179	136/23174	9.21518e-05	0.00442072	0.00399211	50709/319184/319148/319151/319156/319157/100041230	7
S1Down	GO:0072431	signal transduction involved in mitotic G1 DNA damage checkpoint	3/179	12/23174	9.47159e-05	0.00442072	0.00399211	57913/18854/56190	3
S1Down	GO:1902400	intracellular signal transduction involved in G1 DNA damage checkpoint	3/179	12/23174	9.47159e-05	0.00442072	0.00399211	57913/18854/56190	3
S1Down	GO:0030330	DNA damage response, signal transduction by p53 class mediator	5/179	63/23174	0.000127173	0.00581689	0.00525291	12190/52679/57913/18854/56190	5
S1Down	GO:0006333	chromatin assembly or disassembly	7/179	144/23174	0.000131733	0.00590733	0.00533459	50709/319184/319148/319151/319156/319157/100041230	7
S1Down	GO:0000018	regulation of DNA recombination	6/179	103/23174	0.000150227	0.00656188	0.00592567	234396/60344/668225/50709/223970/635253	6
S1Down	GO:0051321	meiotic cell cycle	10/179	309/23174	0.000152377	0.00656188	0.00592567	12190/237911/434438/12427/26909/15364/228421/76915/17687/114714	10
S1Down	GO:0000076	DNA replication checkpoint	3/179	14/23174	0.000154937	0.00656188	0.00592567	23834/18392/77011	3
S1Down	GO:0007127	meiosis I	6/179	107/23174	0.000185114	0.00734022	0.00662855	12190/237911/434438/76915/17687/114714	6
S1Down	GO:0051053	negative regulation of DNA metabolic process	7/179	153/23174	0.000191705	0.00734022	0.00662855	234396/69885/12190/50709/208084/18854/223970	7
S1Down	GO:0000722	telomere maintenance via recombination	3/179	15/23174	0.000192573	0.00734022	0.00662855	12190/114714/21745	3
S1Down	GO:0072413	signal transduction involved in mitotic cell cycle checkpoint	3/179	15/23174	0.000192573	0.00734022	0.00662855	57913/18854/56190	3
S1Down	GO:1902402	signal transduction involved in mitotic DNA damage checkpoint	3/179	15/23174	0.000192573	0.00734022	0.00662855	57913/18854/56190	3
S1Down	GO:1902403	signal transduction involved in mitotic DNA integrity checkpoint	3/179	15/23174	0.000192573	0.00734022	0.00662855	57913/18854/56190	3
S1Down	GO:0021536	diencephalon development	5/179	69/23174	0.000195889	0.00734423	0.00663217	15364/18227/18423/18424/21416	5
S1Down	GO:0045786	negative regulation of cell cycle	12/179	449/23174	0.000203426	0.00738467	0.00666869	229776/23834/52679/108961/18392/57913/18854/56190/21416/77011/327799/241627	12
S1Down	GO:0048608	reproductive structure development	12/179	449/23174	0.000203426	0.00738467	0.00666869	100038489/12190/237911/52679/108961/15364/228421/16842/14725/56711/21416/243905	12
S1Down	GO:0048285	organelle fission	12/179	450/23174	0.000207614	0.00741895	0.00669965	12190/237911/434438/229776/23834/72107/381293/228421/76915/17687/114714/327799	12
S1Down	GO:0000086	G2/M transition of mitotic cell cycle	6/179	110/23174	0.000215247	0.00757339	0.00683911	23834/381293/18392/19363/114714/77011	6
S1Down	GO:0061458	reproductive system development	12/179	453/23174	0.000220624	0.00764494	0.00690372	100038489/12190/237911/52679/108961/15364/228421/16842/14725/56711/21416/243905	12
S1Down	GO:0061982	meiosis I cell cycle process	6/179	112/23174	0.000237393	0.00810325	0.0073176	12190/237911/434438/76915/17687/114714	6
S1Down	GO:0045653	negative regulation of megakaryocyte differentiation	3/179	17/23174	0.000284545	0.00956993	0.00864207	319156/319157/100041230	3
S1Down	GO:0007131	reciprocal meiotic recombination	4/179	44/23174	0.0003671	0.0119937	0.0108308	237911/76915/17687/114714	4
S1Down	GO:0010569	regulation of double-strand break repair via homologous recombination	4/179	44/23174	0.0003671	0.0119937	0.0108308	60344/668225/223970/635253	4
S1Down	GO:0000082	G1/S transition of mitotic cell cycle	7/179	171/23174	0.000377459	0.0121584	0.0109796	52679/15586/381293/57913/18854/56190/27375	7
S1Down	GO:0065004	protein-DNA complex assembly	7/179	172/23174	0.000390949	0.0123898	0.0111885	50709/319184/319148/319151/319156/319157/100041230	7
S1Down	GO:0035825	homologous recombination	4/179	45/23174	0.000400502	0.0123898	0.0111885	237911/76915/17687/114714	4
S1Down	GO:0031571	mitotic G1 DNA damage checkpoint	3/179	19/23174	0.000400894	0.0123898	0.0111885	57913/18854/56190	3
S1Down	GO:0140013	meiotic nuclear division	7/179	174/23174	0.000419085	0.0127793	0.0115403	12190/237911/434438/228421/76915/17687/114714	7
S1Down	GO:0044839	cell cycle G2/M phase transition	6/179	127/23174	0.000466392	0.0137504	0.0124172	23834/381293/18392/19363/114714/77011	6
S1Down	GO:0044783	G1 DNA damage checkpoint	3/179	20/23174	0.000468968	0.0137504	0.0124172	57913/18854/56190	3
S1Down	GO:0044819	mitotic G1/S transition checkpoint	3/179	20/23174	0.000468968	0.0137504	0.0124172	57913/18854/56190	3
S1Down	GO:0000819	sister chromatid segregation	7/179	178/23174	0.000480211	0.0139018	0.0125539	23834/72107/381293/228421/114714/223970/327799	7
S1Down	GO:0044843	cell cycle G1/S phase transition	7/179	185/23174	0.000604139	0.0172708	0.0155963	52679/15586/381293/57913/18854/56190/27375	7
S1Down	GO:0042770	signal transduction in response to DNA damage	5/179	90/23174	0.000672427	0.0189857	0.0171449	12190/52679/57913/18854/56190	5
S1Down	GO:1903046	meiotic cell cycle process	7/179	193/23174	0.000775546	0.0216302	0.019533	12190/237911/434438/228421/76915/17687/114714	7
S1Down	GO:0051290	protein heterotetramerization	4/179	54/23174	0.00080541	0.0221924	0.0200408	319151/319156/319157/100041230	4
S1Down	GO:0045132	meiotic chromosome segregation	5/179	95/23174	0.000859463	0.0233999	0.0211312	12190/237911/434438/17687/114714	5
S1Down	GO:0046434	organophosphate catabolic process	7/179	205/23174	0.00110246	0.0296627	0.0267868	232449/102238433/15277/242864/67993/232889/20533	7
S1Down	GO:0030099	myeloid cell differentiation	10/179	401/23174	0.00116486	0.0309772	0.0279738	235505/15126/319156/319157/100041230/16842/22038/18854/20533/117149	10
S1Down	GO:0045143	homologous chromosome segregation	4/179	60/23174	0.00119805	0.0311358	0.028117	12190/237911/434438/17687	4
S1Down	GO:2000134	negative regulation of G1/S transition of mitotic cell cycle	4/179	60/23174	0.00119805	0.0311358	0.028117	52679/57913/18854/56190	4
S1Down	GO:0000910	cytokinesis	6/179	153/23174	0.00123478	0.0317297	0.0286534	12190/229776/23834/52679/108961/381293	6
S1Down	GO:0035264	multicellular organism growth	7/179	212/23174	0.00133797	0.0336773	0.0304121	12190/234219/15364/233826/56711/333654/21416	7
S1Down	GO:0051302	regulation of cell division	6/179	156/23174	0.00136395	0.0336773	0.0304121	12190/229776/23834/52679/108961/381293	6
S1Down	GO:0006275	regulation of DNA replication	5/179	106/23174	0.00140437	0.0336773	0.0304121	12190/72107/52679/108961/77011	5
S1Down	GO:0071824	protein-DNA complex subunit organization	7/179	214/23174	0.001412	0.0336773	0.0304121	50709/319184/319148/319151/319156/319157/100041230	7
S1Down	GO:0006336	DNA replication-independent nucleosome assembly	3/179	29/23174	0.00142838	0.0336773	0.0304121	319156/319157/100041230	3
S1Down	GO:0072395	signal transduction involved in cell cycle checkpoint	3/179	29/23174	0.00142838	0.0336773	0.0304121	57913/18854/56190	3
S1Down	GO:0072401	signal transduction involved in DNA integrity checkpoint	3/179	29/23174	0.00142838	0.0336773	0.0304121	57913/18854/56190	3
S1Down	GO:0072422	signal transduction involved in DNA damage checkpoint	3/179	29/23174	0.00142838	0.0336773	0.0304121	57913/18854/56190	3
S1Down	GO:1902807	negative regulation of cell cycle G1/S phase transition	4/179	64/23174	0.00152413	0.0355683	0.0321197	52679/57913/18854/56190	4
S1Down	GO:0034724	DNA replication-independent nucleosome organization	3/179	30/23174	0.00157813	0.0364563	0.0329217	319156/319157/100041230	3
S1Down	GO:0001832	blastocyst growth	3/179	31/23174	0.00173735	0.0389542	0.0351774	12190/233826/19363	3
S1Down	GO:0044818	mitotic G2/M transition checkpoint	3/179	31/23174	0.00173735	0.0389542	0.0351774	23834/18392/77011	3
S1Down	GO:0045652	regulation of megakaryocyte differentiation	3/179	31/23174	0.00173735	0.0389542	0.0351774	319156/319157/100041230	3
S1Down	GO:0019827	stem cell population maintenance	6/179	165/23174	0.00181394	0.0402764	0.0363714	171167/15364/94352/74016/21416/21676	6
S1Down	GO:0098727	maintenance of cell number	6/179	169/23174	0.00204664	0.0450064	0.0406428	171167/15364/94352/74016/21416/21676	6
S1Down	GO:0032467	positive regulation of cytokinesis	3/179	33/23174	0.00208507	0.045084	0.0407128	229776/23834/381293	3
S1Down	GO:0002040	sprouting angiogenesis	5/179	116/23174	0.00208959	0.045084	0.0407128	100038489/52679/108961/16842/94352	5
S1Down	GO:0070192	chromosome organization involved in meiotic cell cycle	4/179	70/23174	0.002122	0.0453553	0.0409578	237911/434438/17687/114714	4
S1UP	GO:0021953	central nervous system neuron differentiation	10/33	223/23174	4.24208e-13	4.55175e-10	3.1704e-10	59058/13796/13813/11924/77630/212712/21375/244152/22415/22418	10
S1UP	GO:0030900	forebrain development	10/33	383/23174	8.9255e-11	4.78853e-08	3.33532e-08	59058/13796/13813/18012/11924/77630/212712/21375/244152/22418	10
S1UP	GO:0007389	pattern specification process	9/33	467/23174	1.27419e-08	4.55734e-06	3.17429e-06	59058/13796/13813/18012/212712/21375/22415/22418/235320	9
S1UP	GO:0003002	regionalization	8/33	372/23174	3.99962e-08	1.06808e-05	7.43942e-06	59058/13796/13813/18012/21375/22415/22418/235320	8
S1UP	GO:0021537	telencephalon development	7/33	248/23174	4.97708e-08	1.06808e-05	7.43942e-06	59058/13796/13813/18012/77630/244152/22418	7
S1UP	GO:0045165	cell fate commitment	7/33	275/23174	1.00746e-07	1.80167e-05	1.2549e-05	13813/18012/11924/212712/21375/22415/22418	7
S1UP	GO:0021954	central nervous system neuron development	5/33	91/23174	1.81792e-07	2.78662e-05	1.94094e-05	59058/11924/77630/244152/22418	5
S1UP	GO:0007409	axonogenesis	8/33	466/23174	2.24818e-07	3.01537e-05	2.10027e-05	59058/11924/68404/77630/21375/244152/22415/22418	8
S1UP	GO:0021978	telencephalon regionalization	3/33	16/23174	1.45473e-06	0.000173436	0.000120802	59058/13796/13813	3
S1UP	GO:0022038	corpus callosum development	3/33	18/23174	2.11564e-06	0.000227008	0.000158116	59058/77630/244152	3
S1UP	GO:0021871	forebrain regionalization	3/33	27/23174	7.51765e-06	0.000733313	0.000510769	59058/13796/13813	3
S1UP	GO:0021952	central nervous system projection neuron axonogenesis	3/33	28/23174	8.4116e-06	0.000752137	0.00052388	59058/77630/244152	3
S1UP	GO:0021955	central nervous system neuron axonogenesis	3/33	41/23174	2.70279e-05	0.00223084	0.00155383	59058/77630/244152	3
S1UP	GO:1902667	regulation of axon guidance	3/33	45/23174	3.58386e-05	0.00274678	0.00191319	21375/22415/22418	3
S1UP	GO:0030901	midbrain development	3/33	51/23174	5.22909e-05	0.00374054	0.00260537	226896/22415/22418	3
S1UP	GO:0021543	pallium development	4/33	157/23174	7.11848e-05	0.00477383	0.00332508	59058/13796/13813/18012	4
S1UP	GO:0001707	mesoderm formation	3/33	64/23174	0.000103306	0.0061582	0.00428932	13813/22415/22418	3
S1UP	GO:0009880	embryonic pattern specification	3/33	64/23174	0.000103306	0.0061582	0.00428932	212712/22418/235320	3
S1UP	GO:0048332	mesoderm morphogenesis	3/33	68/23174	0.000123782	0.00699042	0.00486898	13813/22415/22418	3
S1UP	GO:1990138	neuron projection extension	4/33	191/23174	0.000151755	0.00776059	0.00540542	13796/68404/22415/22418	4
S1UP	GO:0021877	forebrain neuron fate commitment	2/33	13/23174	0.000151885	0.00776059	0.00540542	212712/21375	2
S1UP	GO:0021879	forebrain neuron differentiation	3/33	75/23174	0.000165653	0.00807933	0.00562743	212712/21375/22418	3
S1UP	GO:1904948	midbrain dopaminergic neuron differentiation	2/33	14/23174	0.000177041	0.00825935	0.00575282	22415/22418	2
S1UP	GO:0051216	cartilage development	4/33	209/23174	0.000214271	0.00957968	0.00667246	57329/212712/22418/235320	4
S1UP	GO:0021872	forebrain generation of neurons	3/33	88/23174	0.000265834	0.0114096	0.00794705	212712/21375/22418	3
S1UP	GO:0009952	anterior/posterior pattern specification	4/33	230/23174	0.000308544	0.0127334	0.00886908	18012/22415/22418/235320	4
S1UP	GO:0001704	formation of primary germ layer	3/33	94/23174	0.000322838	0.0128298	0.00893626	13813/22415/22418	3
S1UP	GO:0007411	axon guidance	4/33	244/23174	0.000385959	0.014503	0.0101017	11924/21375/22415/22418	4
S1UP	GO:0097485	neuron projection guidance	4/33	245/23174	0.000391973	0.014503	0.0101017	11924/21375/22415/22418	4
S1UP	GO:0048588	developmental cell growth	4/33	258/23174	0.000476394	0.0167899	0.0116946	13796/68404/22415/22418	4
S1UP	GO:0021987	cerebral cortex development	3/33	108/23174	0.000485077	0.0167899	0.0116946	59058/13796/13813	3
S1UP	GO:0021895	cerebral cortex neuron differentiation	2/33	24/23174	0.000532196	0.0178452	0.0124296	13796/13813	2
S1UP	GO:0060560	developmental growth involved in morphogenesis	4/33	268/23174	0.000549623	0.0178711	0.0124476	13796/68404/22415/22418	4
S1UP	GO:0007498	mesoderm development	3/33	116/23174	0.000597577	0.0188588	0.0131356	13813/22415/22418	3
S1UP	GO:0061448	connective tissue development	4/33	282/23174	0.000665167	0.020119	0.0140133	57329/212712/22418/235320	4
S1UP	GO:0048843	negative regulation of axon extension involved in axon guidance	2/33	27/23174	0.000675008	0.020119	0.0140133	22415/22418	2
S1UP	GO:1902668	negative regulation of axon guidance	2/33	28/23174	0.000726285	0.0210623	0.0146703	22415/22418	2
S1UP	GO:0061036	positive regulation of cartilage development	2/33	31/23174	0.000891063	0.0251608	0.0175251	22418/235320	2
S1UP	GO:0035883	enteroendocrine cell differentiation	2/33	33/23174	0.00100999	0.0270929	0.0188708	18012/22418	2
S1UP	GO:0048841	regulation of axon extension involved in axon guidance	2/33	33/23174	0.00100999	0.0270929	0.0188708	22415/22418	2
S1UP	GO:0035116	embryonic hindlimb morphogenesis	2/33	34/23174	0.00107216	0.027271	0.0189949	22415/235320	2
S1UP	GO:0030326	embryonic limb morphogenesis	3/33	143/23174	0.00109605	0.027271	0.0189949	22415/22418/235320	3
S1UP	GO:0035113	embryonic appendage morphogenesis	3/33	143/23174	0.00109605	0.027271	0.0189949	22415/22418/235320	3
S1UP	GO:0002065	columnar/cuboidal epithelial cell differentiation	3/33	144/23174	0.00111829	0.027271	0.0189949	13796/18012/22418	3
S1UP	GO:0048846	axon extension involved in axon guidance	2/33	37/23174	0.00126943	0.0296109	0.0206247	22415/22418	2
S1UP	GO:1902284	neuron projection extension involved in neuron projection guidance	2/33	37/23174	0.00126943	0.0296109	0.0206247	22415/22418	2
S1UP	GO:0071542	dopaminergic neuron differentiation	2/33	40/23174	0.00148276	0.0338511	0.0235781	22415/22418	2
S1UP	GO:0048854	brain morphogenesis	2/33	43/23174	0.00171201	0.0374983	0.0261184	13796/22418	2
S1UP	GO:0007369	gastrulation	3/33	169/23174	0.00177004	0.0374983	0.0261184	13813/22415/22418	3
S1UP	GO:0001505	regulation of neurotransmitter levels	4/33	372/23174	0.00185056	0.0374983	0.0261184	68404/18216/18390/140919	4
S1UP	GO:0035136	forelimb morphogenesis	2/33	45/23174	0.00187362	0.0374983	0.0261184	22415/235320	2
S1UP	GO:0035107	appendage morphogenesis	3/33	175/23174	0.00195518	0.0374983	0.0261184	22415/22418/235320	3
S1UP	GO:0035108	limb morphogenesis	3/33	175/23174	0.00195518	0.0374983	0.0261184	22415/22418/235320	3
S1UP	GO:0001504	neurotransmitter uptake	2/33	46/23174	0.00195704	0.0374983	0.0261184	18216/140919	2
S1UP	GO:0021772	olfactory bulb development	2/33	46/23174	0.00195704	0.0374983	0.0261184	13813/22418	2
S1UP	GO:0030517	negative regulation of axon extension	2/33	46/23174	0.00195704	0.0374983	0.0261184	22415/22418	2
S1UP	GO:0001503	ossification	4/33	381/23174	0.00201881	0.0380032	0.0264701	212712/22415/22418/235320	4
S1UP	GO:0021988	olfactory lobe development	2/33	48/23174	0.0021291	0.0393884	0.0274349	13813/22418	2
S1UP	GO:0051090	regulation of DNA-binding transcription factor activity	4/33	395/23174	0.00230121	0.0412762	0.0287498	13813/18012/11924/22418	4
S1UP	GO:0035137	hindlimb morphogenesis	2/33	50/23174	0.00230808	0.0412762	0.0287498	22415/235320	2
S1UP	GO:0031018	endocrine pancreas development	2/33	51/23174	0.00240015	0.0422191	0.0294065	18012/22418	2
S1UP	GO:0009948	anterior/posterior axis specification	2/33	53/23174	0.00258944	0.0448141	0.031214	22415/22418	2
S1UP	GO:0050922	negative regulation of chemotaxis	2/33	54/23174	0.00268665	0.0450433	0.0313737	22415/22418	2
S1UP	GO:0051930	regulation of sensory perception of pain	2/33	54/23174	0.00268665	0.0450433	0.0313737	18216/18390	2
S1UP	GO:0051931	regulation of sensory perception	2/33	55/23174	0.00278555	0.0456897	0.0318239	18216/18390	2
S1UP	GO:0048736	appendage development	3/33	201/23174	0.00289553	0.0456897	0.0318239	22415/22418/235320	3
S1UP	GO:0050770	regulation of axonogenesis	3/33	201/23174	0.00289553	0.0456897	0.0318239	21375/22415/22418	3
S1UP	GO:0060173	limb development	3/33	201/23174	0.00289553	0.0456897	0.0318239	22415/22418/235320	3
S1UP	GO:0002067	glandular epithelial cell differentiation	2/33	57/23174	0.00298845	0.0464726	0.0323692	18012/22418	2
S1UP	GO:0198738	cell-cell signaling by wnt	4/33	427/23174	0.00304723	0.0467096	0.0325343	18390/244152/22415/22418	4
S2DOWN	GO:0030900	forebrain development	44070	383/23174	8.73132e-09	3.16074e-06	2.43558e-06	59058/13796/13813/18012/11922/11924/77630/21375	8
S2DOWN	GO:0021953	central nervous system neuron differentiation	44009	223/23174	1.85583e-07	3.35905e-05	2.58839e-05	59058/13796/13813/11924/77630/21375	6
S2DOWN	GO:0021537	telencephalon development	44009	248/23174	3.46681e-07	4.18329e-05	3.22353e-05	59058/13796/13813/18012/11922/77630	6
S2DOWN	GO:0021978	telencephalon regionalization	43917	16/23174	7.81864e-07	6.93765e-05	5.34597e-05	59058/13796/13813	3
S2DOWN	GO:0021543	pallium development	43978	157/23174	9.5824e-07	6.93765e-05	5.34597e-05	59058/13796/13813/18012/11922	5
S2DOWN	GO:0021871	forebrain regionalization	43917	27/23174	4.04909e-06	0.000244295	0.000188247	59058/13796/13813	3
S2DOWN	GO:0003002	regionalization	43978	372/23174	6.26215e-05	0.00323843	0.00249544	59058/13796/13813/18012/21375	5
S2DOWN	GO:0021954	central nervous system neuron development	43917	91/23174	0.00016002	0.00554852	0.00427554	59058/11924/77630	3
S2DOWN	GO:0007409	axonogenesis	43978	466/23174	0.000180226	0.00554852	0.00427554	59058/11924/68404/77630/21375	5
S2DOWN	GO:0007389	pattern specification process	43978	467/23174	0.000182032	0.00554852	0.00427554	59058/13796/13813/18012/21375	5
S2DOWN	GO:0021542	dentate gyrus development	43888	18/23174	0.000197719	0.00554852	0.00427554	18012/11922	2
S2DOWN	GO:0022038	corpus callosum development	43888	18/23174	0.000197719	0.00554852	0.00427554	59058/77630	2
S2DOWN	GO:0021761	limbic system development	43917	98/23174	0.000199256	0.00554852	0.00427554	18012/11922/21375	3
S2DOWN	GO:0021987	cerebral cortex development	43917	108/23174	0.000265392	0.0066266	0.00510628	59058/13796/13813	3
S2DOWN	GO:0045165	cell fate commitment	43948	275/23174	0.000274583	0.0066266	0.00510628	13813/18012/11924/21375	4
S2DOWN	GO:0021895	cerebral cortex neuron differentiation	43888	24/23174	0.000355134	0.00803491	0.00619148	13796/13813	2
S2DOWN	GO:0021952	central nervous system projection neuron axonogenesis	43888	28/23174	0.000484984	0.0103273	0.00795793	59058/77630	2
S2DOWN	GO:0030902	hindbrain development	43917	164/23174	0.000898392	0.0180677	0.0139225	18012/18013/21375	3
S2DOWN	GO:0021955	central nervous system neuron axonogenesis	43888	41/23174	0.0010423	0.0193593	0.0149177	59058/77630	2
S2DOWN	GO:0051090	regulation of DNA-binding transcription factor activity	43948	395/23174	0.00106957	0.0193593	0.0149177	13813/18012/18013/11924	4
S2DOWN	GO:0003407	neural retina development	43888	65/23174	0.00259876	0.0447977	0.0345199	59058/18012	2
S2DOWN	GO:0051091	positive regulation of DNA-binding transcription factor activity	43917	244/23174	0.0027979	0.0460383	0.0354758	18012/18013/11924	3
S3UP	GO:1901343	negative regulation of vasculature development	14/301	128/23174	1.32785e-09	4.48016e-06	3.5139e-06	11504/11601/12159/26427/17300/15242/16600/18018/19219/192187/243362/21390/21826/22417	14
S3UP	GO:1901342	regulation of vasculature development	20/301	340/23174	2.35533e-08	3.97345e-05	3.11648e-05	11489/11504/11601/12159/26427/13036/14173/17300/15242/16600/18018/18132/104709/19219/80837/192187/243362/21390/21826/22417	20
S3UP	GO:2000181	negative regulation of blood vessel morphogenesis	12/301	116/23174	3.82559e-08	4.30252e-05	3.37458e-05	11504/11601/26427/17300/15242/16600/19219/192187/243362/21390/21826/22417	12
S3UP	GO:0070661	leukocyte proliferation	18/301	329/23174	3.51175e-07	0.000291433	0.000228578	12159/78317/17079/76088/14961/15242/50723/83430/16331/16408/16453/17096/18439/18761/74131/21803/21938/22417	18
S3UP	GO:0042098	T cell proliferation	14/301	205/23174	5.27085e-07	0.000291433	0.000228578	12159/78317/76088/14961/50723/83430/16408/16453/18439/18761/74131/21803/21938/22417	14
S3UP	GO:0046651	lymphocyte proliferation	17/301	307/23174	6.3148e-07	0.000291433	0.000228578	12159/78317/17079/76088/14961/50723/83430/16331/16408/16453/17096/18439/18761/74131/21803/21938/22417	17
S3UP	GO:0030198	extracellular matrix organization	16/301	273/23174	6.41154e-07	0.000291433	0.000228578	77794/11568/12819/12823/12842/12843/12825/68553/329941/26427/54156/17300/381489/20732/21803/21938	16
S3UP	GO:0032943	mononuclear cell proliferation	17/301	309/23174	6.91008e-07	0.000291433	0.000228578	12159/78317/17079/76088/14961/50723/83430/16331/16408/16453/17096/18439/18761/74131/21803/21938/22417	17
S3UP	GO:0045785	positive regulation of cell adhesion	19/301	410/23174	2.01455e-06	0.000699191	0.000548394	78317/13132/76088/54156/14961/50723/83430/16408/16453/234839/104709/18761/19219/68750/74131/12703/21803/22324/22417	19
S3UP	GO:0016525	negative regulation of angiogenesis	10/301	112/23174	2.07229e-06	0.000699191	0.000548394	11504/11601/26427/17300/15242/16600/192187/243362/21390/21826	10
S3UP	GO:0010718	positive regulation of epithelial to mesenchymal transition	7/301	47/23174	2.34421e-06	0.000719033	0.000563957	68010/12159/12842/13132/17300/21803/21804	7
S3UP	GO:0043537	negative regulation of blood vessel endothelial cell migration	6/301	31/23174	2.55903e-06	0.000719513	0.000564333	11601/14173/16600/243362/21390/21803	6
S3UP	GO:0045765	regulation of angiogenesis	16/301	307/23174	2.97082e-06	0.000746947	0.00058585	11489/11504/11601/26427/13036/14173/17300/15242/16600/18132/104709/80837/192187/243362/21390/21826	16
S3UP	GO:0070663	regulation of leukocyte proliferation	14/301	238/23174	3.09936e-06	0.000746947	0.00058585	12159/78317/14961/15242/50723/83430/16331/16408/16453/17096/18761/74131/21803/21938	14
S3UP	GO:0043062	extracellular structure organization	16/301	317/23174	4.47398e-06	0.000961763	0.000754336	77794/11568/12819/12823/12842/12843/12825/68553/329941/26427/54156/17300/381489/20732/21803/21938	16
S3UP	GO:0022407	regulation of cell-cell adhesion	18/301	394/23174	4.57705e-06	0.000961763	0.000754336	12159/78317/76088/14961/15216/50723/83430/16408/16453/16600/17096/234839/104709/18761/74131/12703/21803/22417	18
S3UP	GO:0007159	leukocyte cell-cell adhesion	16/301	319/23174	4.84587e-06	0.000961763	0.000754336	12159/78317/76088/14961/15216/50723/83430/16408/16421/16453/16600/104709/18761/74131/12703/21803	16
S3UP	GO:1903037	regulation of leukocyte cell-cell adhesion	15/301	287/23174	5.86337e-06	0.00109906	0.000862019	12159/78317/76088/14961/15216/50723/83430/16408/16453/16600/104709/18761/74131/12703/21803	15
S3UP	GO:0050870	positive regulation of T cell activation	12/301	187/23174	6.53378e-06	0.00116026	0.000910024	78317/76088/14961/50723/83430/16408/16453/104709/18761/74131/12703/21803	12
S3UP	GO:0042110	T cell activation	20/301	491/23174	7.52684e-06	0.00126978	0.00099592	12159/78317/76088/14961/15216/50723/83430/16408/16453/18439/104709/18761/19219/19698/74131/12703/21803/21938/22324/22417	20
S3UP	GO:0050670	regulation of lymphocyte proliferation	13/301	225/23174	8.47432e-06	0.00136154	0.00106789	12159/78317/14961/50723/83430/16331/16408/16453/17096/18761/74131/21803/21938	13
S3UP	GO:0072503	cellular divalent inorganic cation homeostasis	20/301	498/23174	9.25886e-06	0.00136723	0.00107235	11548/224079/53313/12159/12373/12374/13490/14173/227326/15558/16453/17096/18439/234779/19219/72002/170756/21390/21803/22067	20
S3UP	GO:0032944	regulation of mononuclear cell proliferation	13/301	227/23174	9.32018e-06	0.00136723	0.00107235	12159/78317/14961/50723/83430/16331/16408/16453/17096/18761/74131/21803/21938	13
S3UP	GO:0050863	regulation of T cell activation	15/301	304/23174	1.16578e-05	0.0016389	0.00128543	12159/78317/76088/14961/15216/50723/83430/16408/16453/104709/18761/74131/12703/21803/21938	15
S3UP	GO:0042129	regulation of T cell proliferation	11/301	170/23174	1.4665e-05	0.0019448	0.00152535	12159/78317/14961/50723/83430/16408/16453/18761/74131/21803/21938	11
S3UP	GO:1903039	positive regulation of leukocyte cell-cell adhesion	12/301	203/23174	1.49866e-05	0.0019448	0.00152535	78317/76088/14961/50723/83430/16408/16453/104709/18761/74131/12703/21803	12
S3UP	GO:0006874	cellular calcium ion homeostasis	19/301	474/23174	1.59367e-05	0.00199149	0.00156198	11548/224079/53313/12159/12373/12374/13490/14173/227326/15558/16453/17096/18439/234779/19219/170756/21390/21803/22067	19
S3UP	GO:0030098	lymphocyte differentiation	17/301	395/23174	1.82339e-05	0.00214238	0.00168032	12159/14961/15242/83430/16331/16453/74039/18018/104709/234779/19219/19698/74131/12703/21803/22324/22417	17
S3UP	GO:0022409	positive regulation of cell-cell adhesion	13/301	242/23174	1.84141e-05	0.00214238	0.00168032	78317/76088/14961/50723/83430/16408/16453/234839/104709/18761/74131/12703/21803	13
S3UP	GO:0055074	calcium ion homeostasis	19/301	490/23174	2.51569e-05	0.00282931	0.0022191	11548/224079/53313/12159/12373/12374/13490/14173/227326/15558/16453/17096/18439/234779/19219/170756/21390/21803/22067	19
S3UP	GO:0007204	positive regulation of cytosolic calcium ion concentration	15/301	329/23174	2.93373e-05	0.00319303	0.00250438	11548/12159/12373/14173/227326/15558/16453/17096/18439/234779/19219/170756/21390/21803/22067	15
S3UP	GO:0045907	positive regulation of vasoconstriction	6/301	47/23174	3.1346e-05	0.00330504	0.00259223	11548/12374/12671/15466/15558/21390	6
S3UP	GO:0046631	alpha-beta T cell activation	10/301	157/23174	4.10471e-05	0.00419675	0.00329162	14961/15216/83430/16453/18761/19219/19698/74131/12703/21803	10
S3UP	GO:0030322	stabilization of membrane potential	4/301	16/23174	4.48906e-05	0.00423633	0.00332267	210741/16528/52150/223604	4
S3UP	GO:0010596	negative regulation of endothelial cell migration	6/301	50/23174	4.48997e-05	0.00423633	0.00332267	11601/14173/16600/243362/21390/21803	6
S3UP	GO:0048771	tissue remodeling	11/301	192/23174	4.52009e-05	0.00423633	0.00332267	11548/11601/14257/17300/227326/83430/16331/18439/170826/19219/21828	11
S3UP	GO:0035710	CD4-positive, alpha-beta T cell activation	8/301	100/23174	4.88212e-05	0.00445196	0.00349179	83430/16453/18761/19219/19698/74131/12703/21803	8
S3UP	GO:0033619	membrane protein proteolysis	6/301	51/23174	5.03359e-05	0.0044693	0.00350539	56175/13036/18439/18761/21803/21938	6
S3UP	GO:0002366	leukocyte activation involved in immune response	13/301	268/23174	5.31181e-05	0.0045954	0.00360429	17079/50723/83430/16408/16453/16803/17096/67278/237625/234779/19219/19698/21803	13
S3UP	GO:0007187	G protein-coupled receptor signaling pathway, coupled to cyclic nucleotide second messenger	12/301	233/23174	5.79778e-05	0.00489043	0.00383569	13733/11548/12374/12671/13490/15466/15558/17203/19219/381489/20608/21390	12
S3UP	GO:0002263	cell activation involved in immune response	13/301	272/23174	6.17736e-05	0.00508352	0.00398714	17079/50723/83430/16408/16453/16803/17096/67278/237625/234779/19219/19698/21803	13
S3UP	GO:0046634	regulation of alpha-beta T cell activation	8/301	104/23174	6.46205e-05	0.00519118	0.00407158	14961/15216/83430/16453/18761/74131/12703/21803	8
S3UP	GO:0010714	positive regulation of collagen metabolic process	5/301	34/23174	7.30599e-05	0.00573265	0.00449627	12159/26427/57264/21803/22417	5
S3UP	GO:0043367	CD4-positive, alpha-beta T cell differentiation	7/301	81/23174	8.89552e-05	0.00675791	0.0053004	83430/16453/19219/19698/74131/12703/21803	7
S3UP	GO:0032963	collagen metabolic process	8/301	109/23174	9.01322e-05	0.00675791	0.0053004	12159/12842/12843/26427/18439/57264/21803/22417	8
S3UP	GO:0070371	ERK1 and ERK2 cascade	14/301	323/23174	9.25788e-05	0.00679045	0.00532593	12159/12374/13036/13132/14173/80857/14257/227326/15558/16600/17096/19219/20608/21803	14
S3UP	GO:0002703	regulation of leukocyte mediated immunity	12/301	250/23174	0.000113306	0.00813393	0.00637966	667281/15216/83430/16453/17096/18439/67278/104709/74131/21803/21938/22324	12
S3UP	GO:1903034	regulation of response to wounding	10/301	178/23174	0.000117539	0.00826205	0.00648014	14173/16600/17096/18792/18761/19219/68750/380713/21390/22417	10
S3UP	GO:0019933	cAMP-mediated signaling	10/301	179/23174	0.00012309	0.00847563	0.00664766	13733/11548/12918/13490/17203/19219/381489/319229/20608/21390	10
S3UP	GO:0051209	release of sequestered calcium ion into cytosol	8/301	115/23174	0.000131235	0.00869932	0.0068231	12373/14173/15558/17096/18439/234779/170756/21803	8
S3UP	GO:0051480	regulation of cytosolic calcium ion concentration	15/301	376/23174	0.000131495	0.00869932	0.0068231	11548/12159/12373/14173/227326/15558/16453/17096/18439/234779/19219/170756/21390/21803/22067	15
S3UP	GO:0002040	sprouting angiogenesis	8/301	116/23174	0.000139391	0.00890679	0.00698583	12159/26427/14173/14257/16600/80837/243362/21390	8
S3UP	GO:0010717	regulation of epithelial to mesenchymal transition	7/301	87/23174	0.000139911	0.00890679	0.00698583	68010/12159/12842/13132/17300/21803/21804	7
S3UP	GO:0090049	regulation of cell migration involved in sprouting angiogenesis	5/301	39/23174	0.000143362	0.00895749	0.00702559	14173/16600/80837/243362/21390	5
S3UP	GO:0051283	negative regulation of sequestering of calcium ion	8/301	117/23174	0.000147962	0.00907677	0.00711915	12373/14173/15558/17096/18439/234779/170756/21803	8
S3UP	GO:0006816	calcium ion transport	16/301	425/23174	0.000153754	0.00913246	0.00716283	53313/12159/12373/12374/213573/12918/14173/15558/16453/17096/18018/18439/234779/170756/21803/22067	16
S3UP	GO:0048754	branching morphogenesis of an epithelial tube	10/301	184/23174	0.000154283	0.00913246	0.00716283	271127/12159/12374/13036/14173/15242/18018/18132/21803/22417	10
S3UP	GO:0061138	morphogenesis of a branching epithelium	11/301	221/23174	0.000158595	0.00922584	0.00723607	271127/12159/12374/13036/14173/15242/18018/18132/20732/21803/22417	11
S3UP	GO:0007229	integrin-mediated signaling pathway	7/301	89/23174	0.00016138	0.00922874	0.00723834	12825/13132/23880/16408/16421/16774/22324	7
S3UP	GO:0051282	regulation of sequestering of calcium ion	8/301	119/23174	0.000166407	0.00924887	0.00725413	12373/14173/15558/17096/18439/234779/170756/21803	8
S3UP	GO:0070838	divalent metal ion transport	17/301	473/23174	0.000167214	0.00924887	0.00725413	53313/12159/12373/12374/213573/12918/14173/15558/16453/17096/18018/18439/234779/72002/170756/21803/22067	17
S3UP	GO:0043535	regulation of blood vessel endothelial cell migration	7/301	90/23174	0.000173072	0.00941846	0.00738715	11601/14173/16600/80837/243362/21390/21803	7
S3UP	GO:0051208	sequestering of calcium ion	8/301	120/23174	0.000176315	0.00944267	0.00740613	12373/14173/15558/17096/18439/234779/170756/21803	8
S3UP	GO:0072511	divalent inorganic cation transport	17/301	476/23174	0.000180153	0.00944532	0.00740821	53313/12159/12373/12374/213573/12918/14173/15558/16453/17096/18018/18439/234779/72002/170756/21803/22067	17
S3UP	GO:2000514	regulation of CD4-positive, alpha-beta T cell activation	6/301	64/23174	0.000181964	0.00944532	0.00740821	83430/16453/18761/74131/12703/21803	6
S3UP	GO:0010632	regulation of epithelial cell migration	11/301	225/23174	0.000185422	0.009479	0.00743463	11601/12159/13036/14173/14257/16600/80837/68750/243362/21390/21803	11
S3UP	GO:0002822	regulation of adaptive immune response based on somatic recombination of immune receptors built from immunoglobulin superfamily domains	10/301	189/23174	0.000191889	0.00962376	0.00754817	14961/15216/83430/16453/18439/67278/18761/74131/21803/21938	10
S3UP	GO:0008015	blood circulation	17/301	479/23174	0.000193958	0.00962376	0.00754817	271127/11548/12373/12374/12671/12843/12918/13490/17300/15466/15558/52150/56485/21334/21390/21803/21955	17
S3UP	GO:0003176	aortic valve development	4/301	23/23174	0.000203295	0.00994084	0.00779686	12159/18018/21803/21938	4
S3UP	GO:0090287	regulation of cellular response to growth factor stimulus	12/301	267/23174	0.000208962	0.00999522	0.00783951	77794/68010/12159/12579/69121/26427/13132/14173/15242/21803/21804/22417	12
S3UP	GO:0045834	positive regulation of lipid metabolic process	9/301	156/23174	0.000210332	0.00999522	0.00783951	74186/13132/14173/15558/17096/18783/319229/21803/22417	9
S3UP	GO:0010594	regulation of endothelial cell migration	9/301	157/23174	0.000220627	0.0101972	0.00799791	11601/12159/14173/14257/16600/80837/243362/21390/21803	9
S3UP	GO:0060402	calcium ion transport into cytosol	9/301	157/23174	0.000220627	0.0101972	0.00799791	12159/12373/14173/15558/17096/18439/234779/170756/21803	9
S3UP	GO:0002285	lymphocyte activation involved in immune response	10/301	193/23174	0.000227268	0.0103622	0.00812733	17079/50723/83430/16408/16453/67278/234779/19219/19698/21803	10
S3UP	GO:0003013	circulatory system process	17/301	489/23174	0.000246867	0.0109617	0.00859752	271127/11548/12373/12374/12671/12843/12918/13490/17300/15466/15558/52150/56485/21334/21390/21803/21955	17
S3UP	GO:0002706	regulation of lymphocyte mediated immunity	10/301	195/23174	0.000246914	0.0109617	0.00859752	667281/15216/83430/18439/67278/104709/74131/21803/21938/22324	10
S3UP	GO:0007492	endoderm development	6/301	69/23174	0.0002756	0.0116234	0.00911655	11601/12159/13132/15242/20680/21803	6
S3UP	GO:0010633	negative regulation of epithelial cell migration	6/301	69/23174	0.0002756	0.0116234	0.00911655	11601/14173/16600/243362/21390/21803	6
S3UP	GO:0032370	positive regulation of lipid transport	6/301	69/23174	0.0002756	0.0116234	0.00911655	12918/13132/100017/18439/57264/20608	6
S3UP	GO:1903670	regulation of sprouting angiogenesis	6/301	69/23174	0.0002756	0.0116234	0.00911655	26427/14173/16600/80837/243362/21390	6
S3UP	GO:1903671	negative regulation of sprouting angiogenesis	4/301	25/23174	0.000284543	0.0118524	0.00929617	26427/16600/243362/21390	4
S3UP	GO:0042102	positive regulation of T cell proliferation	7/301	98/23174	0.000293441	0.012074	0.00946998	78317/50723/83430/16408/16453/18761/74131	7
S3UP	GO:1903706	regulation of hemopoiesis	15/301	406/23174	0.000300344	0.0122092	0.00957597	12159/17300/227326/83430/16331/16453/241764/17096/74039/104709/170826/226421/74131/12703/21803	15
S3UP	GO:0007189	adenylate cyclase-activating G protein-coupled receptor signaling pathway	8/301	130/23174	0.000304863	0.0122453	0.00960432	13733/11548/13490/17203/19219/381489/20608/21390	8
S3UP	GO:0001763	morphogenesis of a branching structure	11/301	240/23174	0.000322931	0.0128185	0.0100539	271127/12159/12374/13036/14173/15242/18018/18132/20732/21803/22417	11
S3UP	GO:0070233	negative regulation of T cell apoptotic process	4/301	26/23174	0.000332859	0.0130589	0.0102424	12159/76088/16453/18761	4
S3UP	GO:0032309	icosanoid secretion	5/301	47/23174	0.000350925	0.0134838	0.0105757	13490/15466/18439/18783/20608	5
S3UP	GO:0007188	adenylate cyclase-modulating G protein-coupled receptor signaling pathway	10/301	204/23174	0.000353846	0.0134838	0.0105757	13733/11548/12374/12671/13490/17203/19219/381489/20608/21390	10
S3UP	GO:0001837	epithelial to mesenchymal transition	8/301	133/23174	0.000355678	0.0134838	0.0105757	68010/12159/12842/13132/17300/18018/21803/21804	8
S3UP	GO:0002819	regulation of adaptive immune response	10/301	205/23174	0.000367806	0.0137886	0.0108148	14961/15216/83430/16453/18439/67278/18761/74131/21803/21938	10
S3UP	GO:0060401	cytosolic calcium ion transport	9/301	170/23174	0.000397216	0.0147276	0.0115512	12159/12373/14173/15558/17096/18439/234779/170756/21803	9
S3UP	GO:0097553	calcium ion transmembrane import into cytosol	8/301	136/23174	0.000413188	0.014981	0.01175	12373/14173/15558/17096/18439/234779/170756/21803	8
S3UP	GO:0001657	ureteric bud development	7/301	104/23174	0.000421813	0.014981	0.01175	271127/12159/12931/14173/17300/21803/22417	7
S3UP	GO:0072163	mesonephric epithelium development	7/301	104/23174	0.000421813	0.014981	0.01175	271127/12159/12931/14173/17300/21803/22417	7
S3UP	GO:0072164	mesonephric tubule development	7/301	104/23174	0.000421813	0.014981	0.01175	271127/12159/12931/14173/17300/21803/22417	7
S3UP	GO:0031663	lipopolysaccharide-mediated signaling pathway	5/301	49/23174	0.000427117	0.0150114	0.0117738	17079/108960/16803/17096/21803	5
S3UP	GO:0007260	tyrosine phosphorylation of STAT protein	6/301	75/23174	0.000433823	0.0150899	0.0118354	12931/83430/16453/17096/19219/12703	6
S3UP	GO:0019935	cyclic-nucleotide-mediated signaling	10/301	210/23174	0.000444681	0.0153097	0.0120078	13733/11548/12918/13490/17203/19219/381489/319229/20608/21390	10
S3UP	GO:0019229	regulation of vasoconstriction	6/301	76/23174	0.000465941	0.015687	0.0123037	11548/12374/12671/15466/15558/21390	6
S3UP	GO:0070228	regulation of lymphocyte apoptotic process	6/301	76/23174	0.000465941	0.015687	0.0123037	12159/76088/16453/17096/18439/18761	6
S3UP	GO:0043370	regulation of CD4-positive, alpha-beta T cell differentiation	5/301	50/23174	0.000469586	0.015687	0.0123037	83430/16453/74131/12703/21803	5
S3UP	GO:0016055	Wnt signaling pathway	15/301	425/23174	0.000484674	0.0160323	0.0125745	68010/12842/13132/195208/56811/14173/93897/15242/15248/16600/77583/380702/20680/21804/22417	15
S3UP	GO:1902105	regulation of leukocyte differentiation	12/301	294/23174	0.000499029	0.0160431	0.012583	12159/227326/83430/16331/16453/17096/74039/104709/170826/74131/12703/21803	12
S3UP	GO:0001503	ossification	14/301	381/23174	0.000500575	0.0160431	0.012583	12159/12374/69121/12842/12843/26427/14173/17300/18018/18439/170826/19219/21803/22417	14
S3UP	GO:0001823	mesonephros development	7/301	107/23174	0.000500978	0.0160431	0.012583	271127/12159/12931/14173/17300/21803/22417	7
S3UP	GO:0019932	second-messenger-mediated signaling	15/301	427/23174	0.000508776	0.0160431	0.012583	13733/11548/75600/12373/76469/12918/13490/16408/17203/18018/19219/381489/319229/20608/21390	15
S3UP	GO:0198738	cell-cell signaling by wnt	15/301	427/23174	0.000508776	0.0160431	0.012583	68010/12842/13132/195208/56811/14173/93897/15242/15248/16600/77583/380702/20680/21804/22417	15
S3UP	GO:0061041	regulation of wound healing	8/301	141/23174	0.000525684	0.0164228	0.0128808	14173/17096/18792/18761/19219/68750/21390/22417	8
S3UP	GO:0002573	myeloid leukocyte differentiation	10/301	216/23174	0.000554109	0.0165465	0.0129778	12159/227326/15242/83430/16331/17096/18018/170826/19698/21803	10
S3UP	GO:0048762	mesenchymal cell differentiation	10/301	216/23174	0.000554109	0.0165465	0.0129778	68010/12159/12842/13132/17300/18018/18187/21803/21804/22417	10
S3UP	GO:0060391	positive regulation of SMAD protein signal transduction	3/301	13/23174	0.000563381	0.0165465	0.0129778	12159/13132/21803	3
S3UP	GO:2000833	positive regulation of steroid hormone secretion	3/301	13/23174	0.000563381	0.0165465	0.0129778	12918/13132/57264	3
S3UP	GO:0010712	regulation of collagen metabolic process	5/301	52/23174	0.000563973	0.0165465	0.0129778	12159/26427/57264/21803/22417	5
S3UP	GO:0071715	icosanoid transport	5/301	52/23174	0.000563973	0.0165465	0.0129778	13490/15466/18439/18783/20608	5
S3UP	GO:1901571	fatty acid derivative transport	5/301	52/23174	0.000563973	0.0165465	0.0129778	13490/15466/18439/18783/20608	5
S3UP	GO:0070665	positive regulation of leukocyte proliferation	8/301	145/23174	0.000632515	0.0182829	0.0143397	78317/50723/83430/16408/16453/17096/18761/74131	8
S3UP	GO:0045619	regulation of lymphocyte differentiation	9/301	182/23174	0.000650732	0.0182829	0.0143397	12159/83430/16331/16453/74039/104709/74131/12703/21803	9
S3UP	GO:0046632	alpha-beta T cell differentiation	7/301	112/23174	0.000658829	0.0182829	0.0143397	83430/16453/19219/19698/74131/12703/21803	7
S3UP	GO:0032967	positive regulation of collagen biosynthetic process	4/301	31/23174	0.000665708	0.0182829	0.0143397	12159/26427/21803/22417	4
S3UP	GO:0050482	arachidonic acid secretion	4/301	31/23174	0.000665708	0.0182829	0.0143397	13490/15466/18783/20608	4
S3UP	GO:1903963	arachidonate transport	4/301	31/23174	0.000665708	0.0182829	0.0143397	13490/15466/18783/20608	4
S3UP	GO:1905314	semi-lunar valve development	4/301	31/23174	0.000665708	0.0182829	0.0143397	12159/18018/21803/21938	4
S3UP	GO:0030199	collagen fibril organization	5/301	54/23174	0.000671925	0.0182829	0.0143397	11568/12842/12843/12825/17300	5
S3UP	GO:0032964	collagen biosynthetic process	5/301	54/23174	0.000671925	0.0182829	0.0143397	12159/12842/26427/21803/22417	5
S3UP	GO:0002460	adaptive immune response based on somatic recombination of immune receptors built from immunoglobulin superfamily domains	15/301	440/23174	0.000691837	0.0184657	0.0144831	13036/14961/667281/15216/50723/83430/16331/16453/18439/67278/18761/19698/74131/21803/21938	15
S3UP	GO:0008585	female gonad development	7/301	113/23174	0.00069467	0.0184657	0.0144831	11504/12159/17300/18783/19219/57264/22417	7
S3UP	GO:0051251	positive regulation of lymphocyte activation	14/301	394/23174	0.000695064	0.0184657	0.0144831	78317/76088/14961/50723/83430/16331/16408/16453/67278/104709/18761/74131/12703/21803	14
S3UP	GO:0070372	regulation of ERK1 and ERK2 cascade	12/301	306/23174	0.000709606	0.0187048	0.0146706	12159/12374/13132/14173/80857/14257/227326/15558/16600/17096/20608/21803	12
S3UP	GO:0002042	cell migration involved in sprouting angiogenesis	5/301	55/23174	0.00073136	0.0188542	0.0147878	14173/16600/80837/243362/21390	5
S3UP	GO:0045766	positive regulation of angiogenesis	9/301	185/23174	0.000731363	0.0188542	0.0147878	11489/11601/13036/14173/16600/18132/104709/80837/21390	9
S3UP	GO:0043534	blood vessel endothelial cell migration	7/301	114/23174	0.000732037	0.0188542	0.0147878	11601/14173/16600/80837/243362/21390/21803	7
S3UP	GO:0032368	regulation of lipid transport	7/301	115/23174	0.000770978	0.0197067	0.0154565	12918/13132/15466/100017/18439/57264/20608	7
S3UP	GO:0034103	regulation of tissue remodeling	6/301	84/23174	0.000794609	0.020158	0.0158104	14257/16331/18439/170826/19219/21828	6
S3UP	GO:0046545	development of primary female sexual characteristics	7/301	116/23174	0.000811539	0.0203279	0.0159437	11504/12159/17300/18783/19219/57264/22417	7
S3UP	GO:0007178	transmembrane receptor protein serine/threonine kinase signaling pathway	13/301	355/23174	0.000813355	0.0203279	0.0159437	77794/68010/12159/12579/69121/12843/12825/13132/15216/209268/72002/21803/21804	13
S3UP	GO:0030099	myeloid cell differentiation	14/301	401/23174	0.000824021	0.0204246	0.0160196	12159/13132/227326/15242/83430/16331/16453/241764/17096/18018/170826/226421/19698/21803	14
S3UP	GO:0002696	positive regulation of leukocyte activation	15/301	448/23174	0.000830273	0.0204246	0.0160196	78317/76088/14961/50723/83430/16331/16408/16453/16803/67278/104709/18761/74131/12703/21803	15
S3UP	GO:0030217	T cell differentiation	11/301	269/23174	0.000835389	0.0204246	0.0160196	12159/83430/16453/104709/19219/19698/74131/12703/21803/22324/22417	11
S3UP	GO:0051250	negative regulation of lymphocyte activation	8/301	152/23174	0.000861206	0.0209044	0.0163959	12159/14961/15216/16331/16453/17096/12703/21803	8
S3UP	GO:0006704	glucocorticoid biosynthetic process	3/301	15/23174	0.000879192	0.0210835	0.0165363	12918/13070/22417	3
S3UP	GO:0042113	B cell activation	14/301	404/23174	0.000885176	0.0210835	0.0165363	17079/14961/15242/50723/50540/16331/16453/17096/74039/18018/67278/234779/74131/21803	14
S3UP	GO:0051924	regulation of calcium ion transport	11/301	271/23174	0.000887331	0.0210835	0.0165363	12159/12373/12374/213573/12918/16453/17096/18439/234779/170756/21803	11
S3UP	GO:0090092	regulation of transmembrane receptor protein serine/threonine kinase signaling pathway	10/301	230/23174	0.000898112	0.0211904	0.0166202	77794/68010/12159/12579/69121/13132/15216/209268/21803/21804	10
S3UP	GO:0060485	mesenchyme development	11/301	272/23174	0.000914288	0.0214223	0.016802	68010/12159/12842/13132/17300/17285/18018/18187/21803/21804/22417	11
S3UP	GO:0014013	regulation of gliogenesis	8/301	154/23174	0.000937471	0.0216949	0.0170159	12159/12579/13490/17096/20732/21803/21938/382867	8
S3UP	GO:0034142	toll-like receptor 4 signaling pathway	4/301	34/23174	0.000951645	0.0216949	0.0170159	16803/17096/83490/226421	4
S3UP	GO:0042832	defense response to protozoan	4/301	34/23174	0.000951645	0.0216949	0.0170159	78317/634650/14469/229900	4
S3UP	GO:1902624	positive regulation of neutrophil migration	4/301	34/23174	0.000951645	0.0216949	0.0170159	83430/16803/19219/21828	4
S3UP	GO:0060070	canonical Wnt signaling pathway	11/301	277/23174	0.00105945	0.0235816	0.0184956	68010/12842/13132/56811/14173/93897/16600/77583/380702/20680/22417	11
S3UP	GO:0014733	regulation of skeletal muscle adaptation	3/301	16/23174	0.00107172	0.0235816	0.0184956	76469/18018/21955	3
S3UP	GO:0032740	positive regulation of interleukin-17 production	3/301	16/23174	0.00107172	0.0235816	0.0184956	83430/18761/21803	3
S3UP	GO:0090051	negative regulation of cell migration involved in sprouting angiogenesis	3/301	16/23174	0.00107172	0.0235816	0.0184956	16600/243362/21390	3
S3UP	GO:1903524	positive regulation of blood circulation	6/301	89/23174	0.00107634	0.0235816	0.0184956	11548/12374/12671/15466/15558/21390	6
S3UP	GO:1905954	positive regulation of lipid localization	6/301	89/23174	0.00107634	0.0235816	0.0184956	12918/13132/100017/18439/57264/20608	6
S3UP	GO:0050867	positive regulation of cell activation	15/301	463/23174	0.00115365	0.0248286	0.0194737	78317/76088/14961/50723/83430/16331/16408/16453/16803/67278/104709/18761/74131/12703/21803	15
S3UP	GO:0010631	epithelial cell migration	11/301	280/23174	0.00115533	0.0248286	0.0194737	11601/12159/13036/14173/14257/16600/80837/68750/243362/21390/21803	11
S3UP	GO:0070588	calcium ion transmembrane transport	11/301	280/23174	0.00115533	0.0248286	0.0194737	53313/12159/12373/14173/15558/17096/18439/234779/170756/21803/22067	11
S3UP	GO:0043542	endothelial cell migration	9/301	198/23174	0.00118045	0.0249951	0.0196043	11601/12159/14173/14257/16600/80837/243362/21390/21803	9
S3UP	GO:2000516	positive regulation of CD4-positive, alpha-beta T cell activation	4/301	36/23174	0.00118439	0.0249951	0.0196043	83430/18761/74131/12703	4
S3UP	GO:0044782	cilium organization	12/301	325/23174	0.00119245	0.0249951	0.0196043	271127/78801/71860/380654/195208/436022/75563/226265/286942/237625/212892/74052	12
S3UP	GO:0048017	inositol lipid-mediated signaling	8/301	160/23174	0.00119924	0.0249951	0.0196043	14257/15558/16600/83490/320207/104709/234779/18805	8
S3UP	GO:0090257	regulation of muscle system process	10/301	239/23174	0.00120012	0.0249951	0.0196043	11548/12373/12671/76469/16600/18018/19219/21390/21938/21955	10
S3UP	GO:0008217	regulation of blood pressure	9/301	199/23174	0.00122261	0.0251639	0.0197367	271127/11548/12843/12918/13490/52150/56485/21334/21390	9
S3UP	GO:0090132	epithelium migration	11/301	282/23174	0.00122314	0.0251639	0.0197367	11601/12159/13036/14173/14257/16600/80837/68750/243362/21390/21803	11
S3UP	GO:0010959	regulation of metal ion transport	14/301	419/23174	0.00125149	0.0255912	0.0200718	12159/12373/12374/213573/12918/13490/15216/15558/16453/17096/18439/234779/170756/21803	14
S3UP	GO:0006869	lipid transport	12/301	328/23174	0.00128915	0.0261473	0.020508	217262/319767/12918/13132/13490/15466/16803/100017/18439/18783/57264/20608	12
S3UP	GO:0090130	tissue migration	11/301	284/23174	0.00129419	0.0261473	0.020508	11601/12159/13036/14173/14257/16600/80837/68750/243362/21390/21803	11
S3UP	GO:0098742	cell-cell adhesion via plasma-membrane adhesion molecules	9/301	202/23174	0.00135642	0.027117	0.0212686	12555/68764/211924/14804/16408/16600/219257/224024/237979	9
S3UP	GO:0042093	T-helper cell differentiation	5/301	63/23174	0.00135826	0.027117	0.0212686	83430/16453/19219/19698/21803	5
S3UP	GO:0002449	lymphocyte mediated immunity	14/301	424/23174	0.00139881	0.0277623	0.0217747	13036/14961/667281/15216/50723/83430/16331/18439/67278/104709/74131/21803/21938/22324	14
S3UP	GO:1904018	positive regulation of vasculature development	9/301	204/23174	0.00145201	0.0281343	0.0220665	11489/11601/13036/14173/16600/18132/104709/80837/21390	9
S3UP	GO:0001562	response to protozoan	4/301	38/23174	0.0014543	0.0281343	0.0220665	78317/634650/14469/229900	4
S3UP	GO:0001658	branching involved in ureteric bud morphogenesis	5/301	64/23174	0.00145795	0.0281343	0.0220665	271127/12159/14173/21803/22417	5
S3UP	GO:0002294	CD4-positive, alpha-beta T cell differentiation involved in immune response	5/301	64/23174	0.00145795	0.0281343	0.0220665	83430/16453/19219/19698/21803	5
S3UP	GO:0007179	transforming growth factor beta receptor signaling pathway	8/301	165/23174	0.00145925	0.0281343	0.0220665	77794/68010/12579/12843/12825/13132/21803/21804	8
S3UP	GO:0030111	regulation of Wnt signaling pathway	11/301	289/23174	0.00148677	0.0285021	0.0223549	68010/12842/13132/195208/56811/14173/15242/15248/77583/380702/20680	11
S3UP	GO:0045685	regulation of glial cell differentiation	6/301	95/23174	0.00150903	0.0287654	0.0225615	12159/13490/20732/21803/21938/382867	6
S3UP	GO:0006700	C21-steroid hormone biosynthetic process	3/301	18/23174	0.00153192	0.0290377	0.022775	13070/13132/22417	3
S3UP	GO:0002293	alpha-beta T cell differentiation involved in immune response	5/301	65/23174	0.00156292	0.0294597	0.023106	83430/16453/19219/19698/21803	5
S3UP	GO:0043551	regulation of phosphatidylinositol 3-kinase activity	4/301	39/23174	0.00160412	0.0300683	0.0235834	14173/17096/320207/21803	4
S3UP	GO:0031589	cell-substrate adhesion	12/301	337/23174	0.00161895	0.0301787	0.0236699	11601/12842/12825/13132/54156/16408/16421/23928/64099/18792/68750/22417	12
S3UP	GO:1903038	negative regulation of leukocyte cell-cell adhesion	7/301	131/23174	0.00164809	0.030553	0.0239635	12159/14961/15216/16453/16600/12703/21803	7
S3UP	GO:1903708	positive regulation of hemopoiesis	9/301	208/23174	0.00165943	0.0305952	0.0239966	17300/83430/16331/104709/170826/226421/74131/12703/21803	9
S3UP	GO:0002287	alpha-beta T cell activation involved in immune response	5/301	66/23174	0.00167334	0.0306839	0.0240662	83430/16453/19219/19698/21803	5
S3UP	GO:1905332	positive regulation of morphogenesis of an epithelium	4/301	40/23174	0.00176434	0.0318283	0.0249637	12159/68750/21803/22417	4
S3UP	GO:0070227	lymphocyte apoptotic process	6/301	98/23174	0.00176961	0.0318283	0.0249637	12159/76088/16453/17096/18439/18761	6
S3UP	GO:0003341	cilium movement	5/301	67/23174	0.00178938	0.0318283	0.0249637	78801/380654/330355/75563/212892	5
S3UP	GO:0035082	axoneme assembly	5/301	67/23174	0.00178938	0.0318283	0.0249637	78801/436022/75563/237625/212892	5
S3UP	GO:0043113	receptor clustering	5/301	67/23174	0.00178938	0.0318283	0.0249637	16408/16421/243499/380702/21803	5
S3UP	GO:0003180	aortic valve morphogenesis	3/301	19/23174	0.00180178	0.0318283	0.0249637	12159/18018/21803	3
S3UP	GO:0070208	protein heterotrimerization	3/301	19/23174	0.00180178	0.0318283	0.0249637	12842/12843/68553	3
S3UP	GO:0001578	microtubule bundle formation	6/301	99/23174	0.00186363	0.0327494	0.0256862	78801/436022/75563/237891/237625/212892	6
S3UP	GO:0050920	regulation of chemotaxis	9/301	212/23174	0.00188998	0.0330403	0.0259144	11601/12374/14173/83430/16803/17096/170756/21803/21828	9
S3UP	GO:0046637	regulation of alpha-beta T cell differentiation	5/301	68/23174	0.0019112	0.0332391	0.0260703	83430/16453/74131/12703/21803	5
S3UP	GO:0006509	membrane protein ectodomain proteolysis	4/301	41/23174	0.00193533	0.0334862	0.0262641	56175/18439/18761/21938	4
S3UP	GO:0042310	vasoconstriction	6/301	100/23174	0.00196139	0.0337639	0.0264819	11548/12374/12671/15466/15558/21390	6
S3UP	GO:0006644	phospholipid metabolic process	12/301	346/23174	0.00201537	0.0342539	0.0268663	14173/15558/16331/17096/320207/237625/18783/234779/18805/12703/20975/21803	12
S3UP	GO:0021536	diencephalon development	5/301	69/23174	0.00203898	0.0342539	0.0268663	12159/14173/18187/211612/22417	5
S3UP	GO:0046635	positive regulation of alpha-beta T cell activation	5/301	69/23174	0.00203898	0.0342539	0.0268663	14961/83430/18761/74131/12703	5
S3UP	GO:0002456	T cell mediated immunity	7/301	136/23174	0.00204062	0.0342539	0.0268663	13036/667281/15216/83430/18439/74131/21938	7
S3UP	GO:0050671	positive regulation of lymphocyte proliferation	7/301	136/23174	0.00204062	0.0342539	0.0268663	78317/50723/83430/16408/16453/18761/74131	7
S3UP	GO:0001946	lymphangiogenesis	3/301	20/23174	0.0020995	0.0348502	0.0273339	14257/17300/18018	3
S3UP	GO:0034143	regulation of toll-like receptor 4 signaling pathway	3/301	20/23174	0.0020995	0.0348502	0.0273339	16803/17096/226421	3
S3UP	GO:0042220	response to cocaine	4/301	42/23174	0.00211745	0.0348502	0.0273339	11548/12918/13490/15558	4
S3UP	GO:1902622	regulation of neutrophil migration	4/301	42/23174	0.00211745	0.0348502	0.0273339	83430/16803/19219/21828	4
S3UP	GO:0046427	positive regulation of JAK-STAT cascade	6/301	102/23174	0.00216848	0.0352468	0.027645	12931/16154/83430/17096/19219/12703	6
S3UP	GO:1902106	negative regulation of leukocyte differentiation	6/301	102/23174	0.00216848	0.0352468	0.027645	12159/227326/16331/16453/17096/12703	6
S3UP	GO:1903725	regulation of phospholipid metabolic process	5/301	70/23174	0.00217289	0.0352468	0.027645	14173/15558/17096/320207/21803	5
S3UP	GO:0001654	eye development	13/301	397/23174	0.00220406	0.0355813	0.0279073	12159/329941/214301/14173/17300/15165/16600/268482/23928/80837/237979/72002/21803	13
S3UP	GO:0032946	positive regulation of mononuclear cell proliferation	7/301	138/23174	0.00221645	0.035611	0.0279306	78317/50723/83430/16408/16453/18761/74131	7
S3UP	GO:0017015	regulation of transforming growth factor beta receptor signaling pathway	6/301	103/23174	0.00227801	0.0361314	0.0283388	77794/68010/12579/13132/21803/21804	6
S3UP	GO:0070374	positive regulation of ERK1 and ERK2 cascade	9/301	218/23174	0.00228311	0.0361314	0.0283388	12159/12374/14173/80857/14257/227326/15558/20608/21803	9
S3UP	GO:0070232	regulation of T cell apoptotic process	4/301	43/23174	0.00231107	0.0361314	0.0283388	12159/76088/16453/18761	4
S3UP	GO:0002292	T cell differentiation involved in immune response	5/301	71/23174	0.00231309	0.0361314	0.0283388	83430/16453/19219/19698/21803	5
S3UP	GO:0042509	regulation of tyrosine phosphorylation of STAT protein	5/301	71/23174	0.00231309	0.0361314	0.0283388	12931/83430/17096/19219/12703	5
S3UP	GO:0060675	ureteric bud morphogenesis	5/301	71/23174	0.00231309	0.0361314	0.0283388	271127/12159/14173/21803/22417	5
S3UP	GO:0150063	visual system development	13/301	400/23174	0.00235232	0.0365748	0.0286866	12159/329941/214301/14173/17300/15165/16600/268482/23928/80837/237979/72002/21803	13
S3UP	GO:0002824	positive regulation of adaptive immune response based on somatic recombination of immune receptors built from immunoglobulin superfamily domains	7/301	140/23174	0.00240376	0.0370639	0.0290702	14961/83430/18439/67278/18761/74131/21803	7
S3UP	GO:0003177	pulmonary valve development	3/301	21/23174	0.00242604	0.0370639	0.0290702	12159/18018/21938	3
S3UP	GO:0036303	lymph vessel morphogenesis	3/301	21/23174	0.00242604	0.0370639	0.0290702	14257/17300/18018	3
S3UP	GO:0043406	positive regulation of MAP kinase activity	9/301	220/23174	0.00242772	0.0370639	0.0290702	12159/13132/14173/93897/15558/18439/320207/104709/21803	9
S3UP	GO:0072171	mesonephric tubule morphogenesis	5/301	72/23174	0.00245976	0.037384	0.0293212	271127/12159/14173/21803/22417	5
S3UP	GO:0048880	sensory system development	13/301	403/23174	0.00250869	0.0377995	0.0296471	12159/329941/214301/14173/17300/15165/16600/268482/23928/80837/237979/72002/21803	13
S3UP	GO:1903844	regulation of cellular response to transforming growth factor beta stimulus	6/301	105/23174	0.00250951	0.0377995	0.0296471	77794/68010/12579/13132/21803/21804	6
S3UP	GO:0090288	negative regulation of cellular response to growth factor stimulus	7/301	142/23174	0.00260303	0.0389442	0.0305449	77794/68010/69121/26427/15242/21804/22417	7
S3UP	GO:0045453	bone resorption	5/301	73/23174	0.00261307	0.0389442	0.0305449	227326/16331/18439/170826/19219	5
S3UP	GO:0097756	negative regulation of blood vessel diameter	6/301	106/23174	0.00263168	0.0389442	0.0305449	11548/12374/12671/15466/15558/21390	6
S3UP	GO:1904894	positive regulation of STAT cascade	6/301	106/23174	0.00263168	0.0389442	0.0305449	12931/16154/83430/17096/19219/12703	6
S3UP	GO:0006650	glycerophospholipid metabolic process	9/301	223/23174	0.00265817	0.039036	0.030617	14173/15558/16331/237625/18783/234779/18805/12703/20975	9
S3UP	GO:0032496	response to lipopolysaccharide	12/301	358/23174	0.0026644	0.039036	0.030617	17079/14469/108960/16803/17096/18439/234779/19219/20568/21390/21803/21938	12
S3UP	GO:0001667	ameboidal-type cell migration	13/301	406/23174	0.00267348	0.039036	0.030617	11601/12159/13036/14173/14257/16421/16600/18187/80837/68750/243362/21390/21803	13
S3UP	GO:0002695	negative regulation of leukocyte activation	8/301	182/23174	0.00269302	0.039036	0.030617	12159/14961/15216/16331/16453/17096/12703/21803	8
S3UP	GO:0010634	positive regulation of epithelial cell migration	7/301	143/23174	0.0027073	0.039036	0.030617	12159/13036/14173/14257/80837/68750/21803	7
S3UP	GO:0072073	kidney epithelium development	7/301	143/23174	0.0027073	0.039036	0.030617	271127/12159/12931/14173/17300/21803/22417	7
S3UP	GO:0032965	regulation of collagen biosynthetic process	4/301	45/23174	0.00273419	0.039256	0.0307895	12159/26427/21803/22417	4
S3UP	GO:0032303	regulation of icosanoid secretion	3/301	22/23174	0.00278231	0.0396836	0.0311249	15466/18439/20608	3
S3UP	GO:0042060	wound healing	12/301	360/23174	0.0027875	0.0396836	0.0311249	12842/12825/14027/14173/17096/18792/18761/19219/68750/21390/21803/22417	12
S3UP	GO:0002708	positive regulation of lymphocyte mediated immunity	7/301	144/23174	0.00281475	0.0399033	0.0312972	667281/83430/18439/67278/74131/21803/22324	7
S3UP	GO:0030316	osteoclast differentiation	6/301	108/23174	0.00288933	0.0404507	0.0317265	227326/83430/16331/18018/170826/21803	6
S3UP	GO:0045621	positive regulation of lymphocyte differentiation	6/301	108/23174	0.00288933	0.0404507	0.0317265	83430/16331/104709/74131/12703/21803	6
S3UP	GO:2000106	regulation of leukocyte apoptotic process	6/301	108/23174	0.00288933	0.0404507	0.0317265	12159/76088/16453/17096/18439/18761	6
S3UP	GO:1905952	regulation of lipid localization	7/301	145/23174	0.00292545	0.0406581	0.0318892	12918/13132/15466/100017/18439/57264/20608	7
S3UP	GO:0042446	hormone biosynthetic process	5/301	75/23174	0.00294029	0.0406581	0.0318892	12918/13070/13132/15216/22417	5
S3UP	GO:0043029	T cell homeostasis	4/301	46/23174	0.0029644	0.0406581	0.0318892	16453/18439/58801/21803	4
S3UP	GO:0050798	activated T cell proliferation	4/301	46/23174	0.0029644	0.0406581	0.0318892	50723/83430/16408/16453	4
S3UP	GO:1903727	positive regulation of phospholipid metabolic process	4/301	46/23174	0.0029644	0.0406581	0.0318892	14173/15558/17096/21803	4
S3UP	GO:0072009	nephron epithelium development	6/301	109/23174	0.00302502	0.0411549	0.0322789	271127/12159/14173/17300/21803/22417	6
S3UP	GO:0090100	positive regulation of transmembrane receptor protein serine/threonine kinase signaling pathway	6/301	109/23174	0.00302502	0.0411549	0.0322789	12159/12579/13132/15216/21803/21804	6
S3UP	GO:0072006	nephron development	7/301	146/23174	0.00303944	0.0411851	0.0323025	271127/11601/12159/14173/17300/21803/22417	7
S3UP	GO:0048844	artery morphogenesis	5/301	76/23174	0.00311454	0.041606	0.0326327	12159/12825/17300/18132/19219	5
S3UP	GO:0002821	positive regulation of adaptive immune response	7/301	147/23174	0.00315681	0.041606	0.0326327	14961/83430/18439/67278/18761/74131/21803	7
S3UP	GO:0046660	female sex differentiation	7/301	147/23174	0.00315681	0.041606	0.0326327	11504/12159/17300/18783/19219/57264/22417	7
S3UP	GO:0002719	negative regulation of cytokine production involved in immune response	3/301	23/23174	0.00316916	0.041606	0.0326327	15216/16453/21803	3
S3UP	GO:0008211	glucocorticoid metabolic process	3/301	23/23174	0.00316916	0.041606	0.0326327	12918/13070/22417	3
S3UP	GO:0043501	skeletal muscle adaptation	3/301	23/23174	0.00316916	0.041606	0.0326327	76469/18018/21955	3
S3UP	GO:0060390	regulation of SMAD protein signal transduction	3/301	23/23174	0.00316916	0.041606	0.0326327	12159/13132/21803	3
S3UP	GO:2000831	regulation of steroid hormone secretion	3/301	23/23174	0.00316916	0.041606	0.0326327	12918/13132/57264	3
S3UP	GO:0010876	lipid localization	12/301	366/23174	0.00318478	0.0416491	0.0326665	217262/319767/12918/13132/13490/15466/16803/100017/18439/18783/57264/20608	12
S3UP	GO:0048010	vascular endothelial growth factor receptor signaling pathway	4/301	47/23174	0.00320752	0.0417844	0.0327726	12159/14257/17300/15242	4
S3UP	GO:0001894	tissue homeostasis	9/301	231/23174	0.00335816	0.0435786	0.0341798	13036/17300/227326/16331/18439/18783/170826/19219/74131	9
S3UP	GO:0030183	B cell differentiation	7/301	149/23174	0.0034019	0.043977	0.0344923	14961/15242/16331/16453/74039/18018/234779	7
S3UP	GO:0010862	positive regulation of pathway-restricted SMAD protein phosphorylation	4/301	48/23174	0.00346387	0.0441023	0.0345906	12159/13132/15216/21803	4
S3UP	GO:0022602	ovulation cycle process	4/301	48/23174	0.00346387	0.0441023	0.0345906	11504/18783/19219/57264	4
S3UP	GO:0042088	T-helper 1 type immune response	4/301	48/23174	0.00346387	0.0441023	0.0345906	14961/83430/16453/19698	4
S3UP	GO:0043550	regulation of lipid kinase activity	4/301	48/23174	0.00346387	0.0441023	0.0345906	14173/17096/320207/21803	4
S3UP	GO:0002260	lymphocyte homeostasis	5/301	78/23174	0.00348518	0.0442067	0.0346725	16453/17096/18439/58801/21803	5
S3UP	GO:0015718	monocarboxylic acid transport	7/301	150/23174	0.00352975	0.0443628	0.0347949	12374/13490/15466/18439/18783/66859/20608	7
S3UP	GO:0045580	regulation of T cell differentiation	7/301	150/23174	0.00352975	0.0443628	0.0347949	12159/83430/16453/104709/74131/12703/21803	7
S3UP	GO:0002697	regulation of immune effector process	13/301	420/23174	0.00356402	0.0443628	0.0347949	667281/15216/83430/16453/16803/17096/18439/67278/104709/74131/21803/21938/22324	13
S3UP	GO:0030728	ovulation	3/301	24/23174	0.0035874	0.0443628	0.0347949	11504/18783/18792	3
S3UP	GO:0032753	positive regulation of interleukin-4 production	3/301	24/23174	0.0035874	0.0443628	0.0347949	50723/18761/74131	3
S3UP	GO:0071804	cellular potassium ion transport	8/301	191/23174	0.00361429	0.0443628	0.0347949	12373/15165/16517/210741/16528/52150/223604/331004	8
S3UP	GO:0071805	potassium ion transmembrane transport	8/301	191/23174	0.00361429	0.0443628	0.0347949	12373/15165/16517/210741/16528/52150/223604/331004	8
S3UP	GO:0002286	T cell activation involved in immune response	6/301	113/23174	0.00361582	0.0443628	0.0347949	83430/16408/16453/19219/19698/21803	6
S3UP	GO:0098739	import across plasma membrane	6/301	113/23174	0.00361582	0.0443628	0.0347949	15216/16517/56485/72002/11989/331004	6
S3UP	GO:0006813	potassium ion transport	9/301	234/23174	0.00365521	0.0445957	0.0349776	12373/15165/15558/16517/210741/16528/52150/223604/331004	9
S3UP	GO:0062013	positive regulation of small molecule metabolic process	7/301	151/23174	0.00366124	0.0445957	0.0349776	11548/13132/15558/18439/18783/19219/22417	7
S3UP	GO:0070229	negative regulation of lymphocyte apoptotic process	4/301	49/23174	0.00373381	0.0453161	0.0355426	12159/76088/16453/18761	4
S3UP	GO:0002312	B cell activation involved in immune response	5/301	80/23174	0.00388648	0.0468321	0.0367316	17079/50723/67278/234779/21803	5
S3UP	GO:0072078	nephron tubule morphogenesis	5/301	80/23174	0.00388648	0.0468321	0.0367316	271127/12159/14173/21803/22417	5
S3UP	GO:0071346	cellular response to interferon-gamma	6/301	115/23174	0.00394144	0.0472355	0.037048	634650/14469/229900/14961/226421/12703	6
S3UP	GO:0002237	response to molecule of bacterial origin	12/301	376/23174	0.00394796	0.0472355	0.037048	17079/14469/108960/16803/17096/18439/234779/19219/20568/21390/21803/21938	12
S3UP	GO:0045124	regulation of bone resorption	4/301	50/23174	0.00401765	0.0473038	0.0371016	16331/18439/170826/19219	4
S3UP	GO:0048148	behavioral response to cocaine	3/301	25/23174	0.00403779	0.0473038	0.0371016	11548/13490/15558	3
S3UP	GO:0090023	positive regulation of neutrophil chemotaxis	3/301	25/23174	0.00403779	0.0473038	0.0371016	83430/16803/21828	3
S3UP	GO:1901798	positive regulation of signal transduction by p53 class mediator	3/301	25/23174	0.00403779	0.0473038	0.0371016	15248/58801/68428	3
S3UP	GO:1905939	regulation of gonad development	3/301	25/23174	0.00403779	0.0473038	0.0371016	19219/57264/22417	3
S3UP	GO:2000679	positive regulation of transcription regulatory region DNA binding	3/301	25/23174	0.00403779	0.0473038	0.0371016	17300/16600/21803	3
S3UP	GO:0043279	response to alkaloid	5/301	81/23174	0.00409906	0.0477338	0.0374388	11548/12373/12918/13490/15558	5
S3UP	GO:2001023	regulation of response to drug	6/301	116/23174	0.00411217	0.0477338	0.0374388	12918/13490/15558/19219/57264/54526	6
S3UP	GO:0060562	epithelial tube morphogenesis	12/301	378/23174	0.00411693	0.0477338	0.0374388	271127/12159/12374/13036/14173/15242/18018/18132/20732/243362/21803/22417	12
S3UP	GO:0045088	regulation of innate immune response	10/301	285/23174	0.00429095	0.04924	0.0386202	667281/108960/16803/17096/83490/104709/226421/12703/21425/22324	10
S3UP	GO:0001974	blood vessel remodeling	4/301	51/23174	0.00431574	0.04924	0.0386202	11548/11601/14257/17300	4
S3UP	GO:0048713	regulation of oligodendrocyte differentiation	4/301	51/23174	0.00431574	0.04924	0.0386202	12159/13490/21938/382867	4
S3UP	GO:0002718	regulation of cytokine production involved in immune response	5/301	82/23174	0.00431981	0.04924	0.0386202	15216/16453/74131/21803/21938	5
S3UP	GO:0072088	nephron epithelium morphogenesis	5/301	82/23174	0.00431981	0.04924	0.0386202	271127/12159/14173/21803/22417	5
S4Down	GO:0044782	cilium organization	13/157	325/23174	3.55241e-07	0.000804976	0.000751989	271127/75472/71860/380654/436022/432611/69387/226265/286942/237625/212892/74052/242253	13
S4Down	GO:0035082	axoneme assembly	6/157	67/23174	6.23379e-06	0.00706289	0.00659798	436022/432611/69387/237625/212892/242253	6
S4Down	GO:0001578	microtubule bundle formation	6/157	99/23174	5.85754e-05	0.0442439	0.0413316	436022/432611/69387/237625/212892/242253	6
S4Down	GO:1902624	positive regulation of neutrophil migration	4/157	34/23174	8.02523e-05	0.0454629	0.0424703	83430/16803/19219/21828	4
S4UP	GO:0051024	positive regulation of immunoglobulin secretion	4/205	12/23174	2.78465e-06	0.00663861	0.00623762	15040/77125/19662/22163	4
S4UP	GO:0051023	regulation of immunoglobulin secretion	4/205	21/23174	3.16296e-05	0.0377025	0.0354251	15040/77125/19662/22163	4

## Sheet: KEGG Pathways
Supplementary Table 4. PEGs identified and enriched between two adjacent time points
Sheet6: PEG KEGG pathways were enriched (adjusted P < 0.05) in each stage.
Stage	ID	Description	GeneRatio	BgRatio	pvalue	p.adjust	qvalue	geneID	Count
S1Down	mmu03460	Fanconi anemia pathway	6/66	51/7936	3.52643e-06	0.000423172	0.000412036	12190/237911/233826/114714/223970/67196	6
S1Down	mmu03440	Homologous recombination	5/66	41/7936	2.02876e-05	0.00121726	0.00118522	12190/237911/233826/19363/114714	5
S1Down	mmu04217	Necroptosis	7/66	176/7936	0.000605474	0.024219	0.0235816	12633/319166/319167/319170/665433/319171/232889	7
S1UP	mmu04916	Melanogenesis	43867	100/7936	0.00228157	0.0137342	0.00619589	22415/22418	2
S1UP	mmu04550	Signaling pathways regulating pluripotency of stem cells	43867	138/7936	0.00430147	0.0137342	0.00619589	22415/22418	2
S1UP	mmu04150	mTOR signaling pathway	43867	154/7936	0.00533183	0.0137342	0.00619589	22415/22418	2
S1UP	mmu04390	Hippo signaling pathway	43867	155/7936	0.00539969	0.0137342	0.00619589	22415/22418	2
S1UP	mmu04934	Cushing syndrome	43867	159/7936	0.00567521	0.0137342	0.00619589	22415/22418	2
S1UP	mmu04310	Wnt signaling pathway	43867	162/7936	0.0058861	0.0137342	0.00619589	22415/22418	2
S1UP	mmu04950	Maturity onset diabetes of the young	43836	27/7936	0.0202468	0.0404936	0.0182678	18012	1
S1UP	mmu04080	Neuroactive ligand-receptor interaction	43867	350/7936	0.0258566	0.045249	0.0204131	18216/18390	2
S2DOWN	mmu04950	Maturity onset diabetes of the young	43832	27/7936	0.00679329	0.0271732	NA	18012	1
S2DOWN	mmu04721	Synaptic vesicle cycle	43832	77/7936	0.0193123	0.0369529	NA	140919	1
S2DOWN	mmu04724	Glutamatergic synapse	43832	113/7936	0.0282768	0.0369529	NA	140919	1
S2DOWN	mmu04723	Retrograde endocannabinoid signaling	43832	148/7936	0.0369529	0.0369529	NA	140919	1
S3UP	mmu04151	PI3K-Akt signaling pathway	17/111	355/7936	7.59672e-06	0.000647504	0.000500755	11601/12842/12843/68553/26427/14173/80857/14257/16421/16453/16774/23928/83490/320207/104709/21826/21828	17
S3UP	mmu04611	Platelet activation	10/111	125/7936	8.80958e-06	0.000647504	0.000500755	12842/12843/12825/16822/17096/320207/104709/18783/234779/21390	10
S3UP	mmu04080	Neuroactive ligand-receptor interaction	16/111	350/7936	2.57811e-05	0.00106075	0.000820348	11548/12671/12918/13490/14804/15466/15558/17203/18439/19219/381489/319229/20605/20608/21334/21390	16
S3UP	mmu04512	ECM-receptor interaction	8/111	88/7936	2.88641e-05	0.00106075	0.000820348	12842/12843/68553/16421/16774/23928/21826/21828	8
S3UP	mmu04510	Focal adhesion	11/111	199/7936	9.89968e-05	0.00291051	0.00225087	12842/12843/68553/14257/16421/16774/23928/64099/21826/21828/22324	11
S3UP	mmu04664	Fc epsilon RI signaling pathway	6/111	67/7936	0.000326202	0.00706213	0.00546158	16331/16822/17096/18783/234779/22324	6
S3UP	mmu04020	Calcium signaling pathway	10/111	192/7936	0.000336292	0.00706213	0.00546158	11548/53313/75600/12373/12671/15466/15558/18439/234779/21390	10
S3UP	mmu04662	B cell receptor signaling pathway	6/111	82/7936	0.000966177	0.0177535	0.0137299	16331/17096/18018/83490/234779/22324	6
S3UP	mmu04666	Fc gamma R-mediated phagocytosis	6/111	90/7936	0.00156979	0.02564	0.019829	16331/17096/18783/234779/18805/22324	6
S3UP	mmu04672	Intestinal immune network for IgA production	4/111	42/7936	0.00269517	0.0336994	0.0260618	14961/50723/16421/21803	4
S3UP	mmu04933	AGE-RAGE signaling pathway in diabetic complications	6/111	101/7936	0.00282333	0.0336994	0.0260618	12842/12843/12825/18018/234779/21803	6
S3UP	mmu04659	Th17 cell differentiation	6/111	102/7936	0.00296627	0.0336994	0.0260618	14961/83430/16453/18018/18761/21803	6
S3UP	mmu04015	Rap1 signaling pathway	9/111	214/7936	0.00298022	0.0336994	0.0260618	11601/75600/14173/80857/14257/23880/16408/16822/22324	9
S3UP	mmu04971	Gastric acid secretion	5/111	74/7936	0.00366111	0.0384416	0.0297293	75600/12671/14459/15466/16517	5
S3UP	mmu04064	NF-kappa B signaling pathway	6/111	110/7936	0.00431286	0.042266	0.032687	16803/17096/18792/234779/18761/19698	6
S3UP	mmu04014	Ras signaling pathway	9/111	232/7936	0.00507449	0.0466219	0.0360556	11601/75600/14173/80857/14257/237625/18783/234779/18805	9
S4Down	mmu04512	ECM-receptor interaction	6/49	88/7936	1.49329e-05	0.00155302	0.00138326	12842/12843/16421/23928/21826/21828	6
S4Down	mmu04611	Platelet activation	5/49	125/7936	0.000979954	0.0455152	0.0405399	12842/12843/12825/16439/320207	5
S4Down	mmu04510	Focal adhesion	6/49	199/7936	0.00131294	0.0455152	0.0405399	12842/12843/16421/23928/21826/21828	6
S4UP	mmu00250	Alanine, aspartate and glutamate metabolism	4/72	38/7936	0.00036417	0.038602	0.036417	11565/11484/11898/216456	4
