# Supplementary material for: Transcriptional profiling reveals the transcription factor networks regulating the survival of striatal neurons
Source: Cell Death Dis. 2021 Mar 12;12(3):262. doi: 10.1038/s41419-021-03552-8 (PMC7955055; doi:10.1038/s41419-021-03552-8)
Supplement: Supplementary file 14 — Supplementary Table 5. Co-expression analysis of CEGs and module enrichment [file 41419_2021_3552_MOESM14_ESM.xlsx]

## Sheet:  Co-expression analysis
Supplementary Table 5. Co-expression analysis of CEGs and module enrichment
Sheet1: A list of 7,095 CEGs was analyzed by WGCNA.
GeneSymbol	TFs	E13.5_WT_FPKM_Mean	E16.5_WT_FPKM_Mean	P0_WT_FPKM_Mean	P14_WT_FPKM_Mean	P60_WT_FPKM_Mean	Module
1700019G17Rik	NO	1.77399	2.64509	1.62056	4.00492	0.726534	Blue1
2900097C17Rik	NO	37.7332	27.7502	41.832	70.6296	17.6755	Blue1
4930507D05Rik	NO	1.16001	0.610481	1.46658	2.281	0.216024	Blue1
4932702P03Rik	NO	1.16981	1.00985	1.3655	1.95267	0.547584	Blue1
9330121J05Rik	NO	2.44999	1.37703	2.13519	4.35095	0.594745	Blue1
A730056A06Rik	NO	1.70418	1.31335	2.66068	3.35155	0.553052	Blue1
Abtb2	NO	1.67843	1.27472	1.51536	5.4431	1.16051	Blue1
Adcyap1r1	NO	14.0952	8.35828	15.9655	29.9582	7.43675	Blue1
Adra2a	NO	1.10724	2.21178	0.767334	2.27379	0.616219	Blue1
AI506816	NO	8.25707	3.18136	2.2376	5.01895	0.235888	Blue1
Apcdd1	NO	8.37444	12.6764	11.8881	27.7116	2.25913	Blue1
Aplnr	NO	3.90675	2.70534	1.61035	5.17832	0.0128017	Blue1
Atp7b	NO	1.09866	0.809043	0.782046	1.16698	0.220939	Blue1
AU021092	NO	2.26596	4.7728	1.87592	5.88547	1.59017	Blue1
AW551984	NO	2.44113	0.960073	2.63103	3.29156	0.0911499	Blue1
B930094E09Rik	NO	3.71435	1.83632	2.20086	5.94549	0.806333	Blue1
Bgn	NO	2.02961	2.11023	1.38552	3.48323	0.737432	Blue1
C130013H08Rik	NO	2.91997	1.34397	1.60521	3.6998	0.46427	Blue1
C1qtnf6	NO	1.78222	1.45378	2.79121	6.0372	0.445823	Blue1
C77080	NO	1.59121	1.34613	1.39342	2.0386	0.657199	Blue1
Camk2n2	NO	17.5686	11.9818	25.2039	25.984	12.8625	Blue1
Cd248	NO	2.89624	2.09417	2.19506	3.4495	1.09658	Blue1
Cd93	NO	5.79435	4.33089	2.53255	7.67463	0.713345	Blue1
Celsr2	NO	15.8573	17.5501	14.6042	21.5477	6.94598	Blue1
Cmtm4	NO	19.4834	11.8108	14.1786	22.8644	6.11544	Blue1
Cnn2	NO	3.41456	2.78876	3.59093	8.11291	1.70305	Blue1
Col4a2	NO	16.9783	12.5704	16.358	28.4741	6.81953	Blue1
Ctsw	NO	1.85613	1.33269	0.800751	1.45627	0	Blue1
D17H6S53E	NO	2.96209	4.15819	2.96536	6.05447	3.5193	Blue1
D930007J09Rik	NO	13.9098	8.30809	13.3975	26.3496	3.18019	Blue1
Dag1	NO	7.98326	5.70725	10.057	12.2962	2.26499	Blue1
Ddx54	YES	12.4447	8.80331	10.4457	11.7071	4.30313	Blue1
Dhcr24	NO	43.8639	24.9328	26.835	57.0602	6.55132	Blue1
Dhcr7	NO	6.62967	7.36244	5.41416	11.1204	2.39753	Blue1
Dhrs1	NO	8.06559	6.14232	7.73458	16.1674	4.75267	Blue1
Dll4	NO	1.30594	1.43453	1.46939	3.18426	0.927937	Blue1
Dot1l	YES	14.0239	10.834	9.87425	15.6015	3.39655	Blue1
Ednra	NO	0.763674	1.06699	0.744179	1.43748	0.249113	Blue1
Eln	NO	1.49402	0.640887	1.76807	1.94551	0.261073	Blue1
Enpp4	NO	1.56805	1.61784	1.43908	3.141	1.83197	Blue1
Ephb3	NO	1.72978	1.02947	1.31511	1.94738	0.50849	Blue1
Esyt1	NO	4.1938	3.18474	2.1358	4.8032	1.33305	Blue1
Fads2	NO	104.843	76.8061	88.1861	166.802	22.1991	Blue1
Fam120c	NO	5.15717	6.93517	8.5584	13.3801	2.1135	Blue1
Fam69c	NO	1.14405	0.526051	1.18121	2.1419	0.456132	Blue1
Fbxl18	NO	4.39883	3.74929	3.70613	4.68737	1.68675	Blue1
Fkbp10	NO	1.6688	1.00423	1.36587	3.06255	0.547903	Blue1
Fkbp15	NO	4.89706	5.37595	5.17418	8.69484	3.10792	Blue1
Foxf2	YES	2.18029	2.196	1.73494	3.56919	1.19779	Blue1
Foxj1	YES	3.03099	1.24917	7.56127	13.5443	2.15482	Blue1
Foxq1	YES	1.53211	1.27012	1.34682	2.78923	1.01883	Blue1
Gfra1	NO	1.16203	1.05773	2.41206	5.1513	1.33491	Blue1
Gja4	NO	2.25041	2.36772	1.15203	3.75672	1.04992	Blue1
Gm10642	NO	1.83295	1.56257	2.40836	4.99771	0.374316	Blue1
Gm12407	NO	1.99353	1.28942	1.21265	10.4866	0	Blue1
Gm12744	NO	22.9393	15.3377	18.412	36.9492	9.44051	Blue1
Gm14121	NO	16.1907	12.5152	12.3712	17.2076	4.01344	Blue1
Gm16001	NO	1.33101	0.815238	1.21941	2.62475	0.562876	Blue1
Gm16008	NO	1.16611	1.31169	0.825715	1.86985	0.509036	Blue1
Gm16278	NO	1.8976	2.16859	2.02462	3.37635	0.886143	Blue1
Gm20501	NO	1.70634	0.75486	1.23929	3.91441	1.02092	Blue1
Gm26775	NO	2.24722	0.881085	2.26305	8.35514	1.21625	Blue1
Gm26796	NO	2.99212	1.48618	1.5602	2.37863	0.169235	Blue1
Gm26850	NO	1.30121	0.836408	1.19989	2.04926	0.315009	Blue1
Gm42733	NO	11.477	6.79812	7.54212	13.368	2.32234	Blue1
Gm43137	NO	3.26214	1.76605	2.31175	3.62266	0.487822	Blue1
Gm43592	NO	1.25957	0.77267	1.39369	2.87084	0.176345	Blue1
Gm43653	NO	3.24649	2.05764	3.46244	8.59633	2.07109	Blue1
Gm4673	NO	1.21232	0.40869	1.55898	2.24508	0.424853	Blue1
Gm5616	NO	9.42121	5.92345	8.81294	10.0558	2.16096	Blue1
Gm5914	NO	2.22903	1.64531	6.58519	6.63207	2.16944	Blue1
Gm6485	NO	71.6351	33.4697	45.3315	73.1498	11.408	Blue1
Gm6768	NO	14.66	13.0967	11.1282	20.8836	4.49183	Blue1
Gm7292	NO	13.4116	16.651	19.467	36.6232	9.33354	Blue1
Gm8066	NO	6.7684	3.55056	4.33612	5.76009	0.833083	Blue1
Gm8325	NO	70.2582	36.285	48.5958	75.0186	20.195	Blue1
Gm8615	NO	2.27252	1.38353	0.713891	3.78999	0.722403	Blue1
Gm9725	NO	2.4725	1.2295	1.48185	2.37115	0.149396	Blue1
Gpam	NO	12.2455	12.3333	18.1801	40.209	3.60487	Blue1
Gpr63	NO	2.28015	2.08477	2.31505	9.68295	0.608957	Blue1
Heyl	YES	1.23892	1.10773	0.863665	3.19036	0.696329	Blue1
Homer2	NO	3.05901	3.00399	3.41177	5.11606	1.02785	Blue1
Il6st	NO	3.41371	2.27895	2.39153	6.03396	1.09686	Blue1
Ipp	NO	10.6446	6.28231	6.03682	6.0779	1.70437	Blue1
Iqcg	NO	1.16435	0.567244	2.45208	2.51442	0.890375	Blue1
Iqck	NO	1.53908	0.888882	1.03175	1.44594	0.100379	Blue1
Irs2	NO	11.0482	6.10682	6.91561	9.62973	0.997947	Blue1
Itga1	NO	1.81148	2.02854	1.60384	3.23952	0.559513	Blue1
Kdr	NO	4.62342	3.94073	2.84443	7.09904	0.750268	Blue1
L3hypdh	NO	1.12273	1.03143	0.642551	1.87594	0.560848	Blue1
Lamc1	NO	7.70121	8.78195	7.22736	11.507	2.7111	Blue1
Ldlr	NO	14.9398	8.41423	7.86034	9.89498	1.88503	Blue1
Lhfpl2	NO	0.881141	1.09193	0.876059	2.69346	0.674144	Blue1
Lpin2	NO	3.28434	2.42369	2.44261	3.31842	0.50626	Blue1
Mmp14	NO	11.9222	7.13039	7.0108	9.11528	1.37962	Blue1
Mvd	NO	12.9158	11.9685	14.6574	33.445	8.1972	Blue1
Mvk	NO	7.25183	5.4033	5.39857	8.43835	2.35052	Blue1
Myadm	NO	1.58563	1.93995	1.47818	4.10906	0.905214	Blue1
Myo1c	NO	2.7327	2.26234	2.4477	3.09942	1.08371	Blue1
Myo7a	NO	1.70532	0.524742	3.03459	2.6095	1.05338	Blue1
Ncor2	YES	12.1521	9.70093	10.3996	14.9499	4.32944	Blue1
Ndst1	NO	29.6759	29.131	31.8382	40.7793	7.93684	Blue1
Nid1	NO	8.28748	6.2354	4.74227	10.3942	0.991227	Blue1
Nploc4	NO	23.6714	13.7317	12.6594	15.5987	5.53275	Blue1
Osbpl10	NO	1.07295	1.54276	1.54272	3.45156	0.521054	Blue1
Pcdhgb2	NO	1.15929	4.18432	5.5161	21.9354	0.48462	Blue1
Pigo	NO	5.27284	5.9696	5.47588	7.61254	2.5956	Blue1
Pigt	NO	12.3218	13.6833	13.6725	21.3944	5.37189	Blue1
Plxnb1	NO	34.3101	23.2525	24.0491	27.0305	9.41204	Blue1
Ppfibp1	NO	2.18036	1.37623	1.7722	3.81787	1.04305	Blue1
Ppic	NO	12.1109	5.5863	5.34009	10.6298	0.864262	Blue1
Rap2a	NO	16.3383	19.2798	19.0183	34.7347	6.79421	Blue1
Rhbdf1	NO	1.26002	0.644263	0.959859	2.7185	0.605438	Blue1
Rnf122	NO	6.07861	4.71544	2.56999	6.28403	0.85993	Blue1
RP23-172P1.4	NO	2.97352	1.57018	1.308	2.18182	0.139365	Blue1
RP23-179K11.8	NO	8.91899	3.48747	7.08508	9.81623	1.82991	Blue1
RP24-218I17.4	NO	14.4957	11.6846	23.3713	32.4265	5.02792	Blue1
RP24-443B5.5	NO	5.72043	3.17392	4.57045	8.31943	1.25367	Blue1
Rpl36-ps3	NO	5.68566	3.24298	9.41467	8.71987	6.28687	Blue1
Rras2	NO	8.52043	8.16965	6.22123	15.3351	1.96207	Blue1
Scarb1	NO	2.40579	1.70152	2.59781	6.46829	1.92775	Blue1
Slc38a5	NO	2.09049	3.87807	2.411	5.65491	0.819696	Blue1
Slc7a5	NO	27.6795	18.7313	20.7099	34.6317	6.48743	Blue1
Snx18	NO	10.0496	7.03513	6.42889	10.9851	4.00931	Blue1
Taco1	NO	11.9262	7.18706	6.61236	8.59255	2.28035	Blue1
Taco1os	NO	3.06889	1.70851	2.49	4.02988	0.856038	Blue1
Tagln2	NO	4.36791	4.45943	3.20362	6.31453	2.53598	Blue1
Tenm3	NO	9.44766	13.3034	17.861	22.5327	2.24746	Blue1
Tie1	NO	2.86334	2.39376	1.64539	4.03615	1.36829	Blue1
Tmem164	NO	9.21487	6.98475	6.36989	11.9702	3.08454	Blue1
Tmem198b	NO	3.46102	3.31948	2.9775	4.81008	1.21893	Blue1
Tnk2os	NO	1.25475	1.64823	1.03021	2.26112	0.22062	Blue1
Traf3	NO	2.05103	2.40275	1.8524	4.53167	0.973569	Blue1
Tspan4	NO	2.47012	1.87068	3.08467	4.73087	1.30401	Blue1
Xylt1	NO	3.24292	2.33055	2.75799	6.3295	2.08192	Blue1
Zfp276	NO	1.57255	1.9118	1.58387	2.39457	0.858319	Blue1
Zfp580	YES	14.4726	9.60619	23.0105	35.8236	11.6502	Blue1
Zfp809	YES	4.16525	3.96385	2.90609	5.92978	3.01516	Blue1
Zfp827	NO	2.96148	3.79004	2.29464	4.81207	1.7545	Blue1
Znrf3	NO	1.66401	1.05743	1.21123	2.68942	1.05761	Blue1
1110059G10Rik	NO	3.55953	4.66813	4.67474	2.32097	5.68089	Blue2
5930409G06Rik	NO	3.35186	3.31259	5.14536	2.81933	6.37483	Blue2
6030442K20Rik	NO	1.25562	1.68763	1.14474	0.663481	3.51518	Blue2
6720427I07Rik	NO	4.29116	5.05463	2.45164	1.89093	4.9327	Blue2
9830147E19Rik	NO	1.04841	1.14794	1.04019	0.41242	1.71083	Blue2
AA465934	NO	3.32307	4.17643	1.61005	0.920537	9.40974	Blue2
Aktip	NO	17.0038	21.6778	21.1073	14.3787	38.1105	Blue2
Ankzf1	NO	2.5427	3.61137	2.87978	3.00605	5.73769	Blue2
Apoo	NO	8.0593	8.41806	8.75806	6.99209	12.9526	Blue2
Arl1	NO	29.9184	25.1981	32.8739	23.2741	43.1132	Blue2
Cept1	NO	3.45514	4.40376	4.82738	3.80003	7.48812	Blue2
Chmp3	NO	11.3242	13.4152	8.24165	6.68993	19.8526	Blue2
Churc1	NO	2.19712	2.58086	3.15494	2.13306	4.31929	Blue2
Clcn1	NO	1.55187	1.38719	1.65008	0.694374	3.17859	Blue2
Cmc4	NO	3.15339	2.67318	3.64761	1.68919	6.20232	Blue2
Cntd1	NO	5.48211	5.52924	5.93602	3.62812	8.38129	Blue2
Cox16	NO	2.55131	2.18264	2.33823	1.71724	3.78564	Blue2
Dfna5	NO	1.18461	1.57047	2.1499	1.49944	4.06329	Blue2
Dnajc19	NO	3.823	4.37586	3.95853	2.58561	5.33131	Blue2
Drap1	YES	12.7682	12.3175	13.2039	9.90671	19.9038	Blue2
Eid2	NO	23.532	21.4635	27.2293	18.7393	34.2407	Blue2
Etohd2	NO	3.35856	4.09947	3.876	2.05251	5.443	Blue2
Fam103a1	NO	6.94189	6.68326	8.09103	4.31553	10.1252	Blue2
Fbxl22	NO	2.89913	2.42896	2.58544	1.48118	5.98713	Blue2
Fpgt	NO	2.26595	2.89225	3.01143	2.26559	4.87551	Blue2
Gm10501	NO	2.84025	2.91688	2.90531	1.44954	3.68075	Blue2
Gm12940	NO	23.9707	25.3528	22.9523	13.0205	37.1332	Blue2
Gm14399	NO	0.95832	1.13801	0.505347	0.13114	1.26798	Blue2
Gm15009	NO	1.79749	1.72375	2.21299	0.467011	3.49896	Blue2
Gm20463	NO	41.6	56.2114	40.9572	33.138	77.9244	Blue2
Gm28438	NO	110.126	145.338	237.267	102.976	950.934	Blue2
Gm3086	NO	0.580006	1.40999	0.758277	0.457723	2.59883	Blue2
Gm38300	NO	0.96452	0.929092	1.07612	0.55946	1.69592	Blue2
Gm43435	NO	3.06056	3.64703	4.72952	2.11667	7.29985	Blue2
Gm43857	NO	8.27331	14.8657	16.4254	7.6385	36.5001	Blue2
Gm5595	NO	1.28931	1.63286	1.3451	1.07016	3.26388	Blue2
Gm561	NO	9.33691	14.1926	19.9198	9.52849	44.0401	Blue2
Gnpnat1	NO	4.92204	4.58548	5.14642	2.58574	5.9876	Blue2
Gps1	NO	11.0434	12.0971	9.8642	7.96082	14.6488	Blue2
Hspa1l	NO	2.72037	2.66923	2.777	1.2145	3.32348	Blue2
Hspa8	NO	180.59	164.294	156.065	95.4367	255.698	Blue2
Ict1	NO	3.09681	2.79011	2.8933	2.30121	3.73085	Blue2
Idnk	NO	8.36618	9.36493	7.64218	5.36028	9.71258	Blue2
Kif5b	NO	27.8846	26.9892	28.0467	22.0825	33.3755	Blue2
Mrpl53	NO	3.30964	2.49205	3.83705	1.70415	5.81674	Blue2
Mterf1b	YES	4.10413	3.83608	2.91634	1.49723	4.74232	Blue2
Mterf4	YES	2.58175	3.21623	2.74119	2.35178	3.95277	Blue2
Naa20	NO	7.57279	6.38632	6.64023	4.32459	10.419	Blue2
Ndufs4	NO	39.4051	36.7188	40.9656	29.7813	50.3895	Blue2
Nox1	NO	2.20775	1.56145	1.92461	1.14048	5.18252	Blue2
Pcgf1	NO	3.16738	3.289	2.9392	2.42212	4.29942	Blue2
Pdzd9	NO	0.658202	0.993592	1.12064	0.433225	2.81781	Blue2
Pfdn2	NO	24.8426	24.6356	21.5309	17.1794	47.3615	Blue2
Pp2d1	NO	0.882819	1.00359	1.63841	0.324077	4.09444	Blue2
Psenen	NO	6.06915	8.15763	6.36164	5.61749	12.029	Blue2
Rnf25	NO	6.73499	9.1972	7.46183	7.09053	13.8754	Blue2
Rpl26	NO	33.1458	78.6111	26.9218	17.53	128.74	Blue2
Rpl27a	NO	7.17313	6.82122	6.67583	5.18805	10.1068	Blue2
Rpl29	NO	1.27078	4.9713	7.83445	0.855844	43.0275	Blue2
Rpl34	NO	2.59478	5.79348	7.18565	1.36171	4.93774	Blue2
Rps19	NO	16.5509	17.882	15.0161	9.07926	27.0359	Blue2
Sacm1l	NO	17.4318	19.1225	19.1475	13.3216	21.3334	Blue2
Samd11	NO	5.64888	4.93596	6.5519	4.07289	10.7162	Blue2
Scnm1	NO	4.87244	5.82987	5.08474	3.10934	7.74845	Blue2
Scoc	NO	21.6112	16.4954	20.3713	14.8898	27.9216	Blue2
Sdhaf3	NO	1.77303	1.88475	2.17029	1.42574	2.89693	Blue2
Smyd5	NO	4.9319	6.07421	6.79605	3.84405	9.12813	Blue2
Snf8	NO	8.78408	11.2442	10.7529	9.8421	22.5122	Blue2
Sp3os	NO	2.68274	2.15953	3.57672	1.97892	5.24957	Blue2
Sub1	YES	35.4032	40.6325	48.4736	36.7262	66.6678	Blue2
Tceb1	NO	13.3861	15.7322	18.7454	9.39174	22.8809	Blue2
Tfb2m	YES	3.27093	3.7428	3.06556	2.55501	4.09295	Blue2
Timm9	NO	16.7351	18.5885	23.8648	15.2828	35.1402	Blue2
Tmem60	NO	3.66593	2.80822	3.26779	2.04294	5.24187	Blue2
Tmem81	NO	0.794715	0.971324	1.2863	0.742253	1.86429	Blue2
Tmx3	NO	14.3578	13.2476	17.9591	9.53498	20.7521	Blue2
Trappc6b	NO	28.2119	37.5364	40.1371	34.7448	71.0619	Blue2
Ube2a	NO	4.54002	4.5544	4.69992	3.41263	5.615	Blue2
Ube2b	NO	32.7832	40.8675	45.6397	37.1804	72.9003	Blue2
Vma21	NO	5.11504	7.96255	1.83885	3.65943	5.95738	Blue2
Zdhhc20	NO	14.5638	16.8993	17.2701	9.18406	21.1682	Blue2
Zfp119b	NO	1.3548	1.7776	1.41586	0.87499	1.79491	Blue2
Zfp692	NO	13.1608	12.7393	13.655	9.99592	21.5665	Blue2
Zfp758	NO	1.34736	1.70573	0.821422	0.772431	1.5994	Blue2
Zfp825	NO	3.76904	3.96176	3.29083	1.54288	6.09612	Blue2
1110002L01Rik	NO	6.2931	13.4139	12.7249	8.00483	9.27439	Green1
1700066M21Rik	NO	3.85151	6.30422	6.29167	4.31221	7.34884	Green1
1700124L16Rik	NO	0.677624	1.57533	1.81858	0.764071	1.49105	Green1
2810013P06Rik	NO	8.61265	14.78	11.4228	6.18569	11.6403	Green1
2810029C07Rik	NO	1.45895	4.61218	6.63704	3.24819	7.7026	Green1
4930422M22Rik	NO	2.11695	4.82212	2.45257	1.53017	2.87396	Green1
5033430I15Rik	NO	1.73179	4.96585	5.37882	3.65408	5.13272	Green1
5730508B09Rik	NO	0.573667	4.13962	4.54854	3.07868	4.40859	Green1
9330159F19Rik	NO	11.0765	53.1556	57.4911	18.172	22.1801	Green1
A430046D13Rik	NO	1.96656	5.14143	4.31181	3.72283	4.7921	Green1
A930015D03Rik	NO	1.72894	4.69492	3.92847	2.60553	3.52659	Green1
Abtb1	YES	1.41857	3.42115	3.32825	2.80164	2.9303	Green1
Acer2	NO	0.454852	1.90693	1.32814	0.928466	3.39927	Green1
Acpt	NO	1.50893	1.72086	2.0117	0.708861	1.7376	Green1
Adam1a	NO	2.60353	6.70304	5.47066	3.45628	4.86962	Green1
Ago4	NO	3.80408	8.89447	8.60334	3.81153	7.24682	Green1
Akr1e1	NO	1.60052	3.36316	2.78046	0.798967	4.26573	Green1
Amy1	NO	0.215723	2.87223	7.29698	0.588229	8.86999	Green1
Ankrd12	NO	2.07785	15.8733	14.9806	5.10476	4.30045	Green1
Ap1s2	NO	6.39124	15.2043	22.1775	7.9411	17.3404	Green1
Arl6ip5	YES	22.1252	60.3288	66.013	49.9168	99.0265	Green1
BB218582	NO	0.14471	1.50006	1.43415	0.914151	1.84025	Green1
Bbs4	NO	8.42461	21.0059	18.6069	18.013	35.5648	Green1
BC002059	NO	2.33311	4.59856	4.89931	1.66343	4.53351	Green1
C030027H14Rik	NO	3.32095	27.2823	29.3973	12.1152	22.4021	Green1
Cacnb3	NO	22.2446	74.7855	76.5179	47.134	82.0186	Green1
Celf4	NO	14.3117	60.1526	89.7186	61.3722	119.5	Green1
Cfdp1	NO	93.2662	108.09	102.104	59.2657	107.114	Green1
Chac2	NO	2.67284	4.32959	4.05286	3.23221	6.69098	Green1
Chrnb2	NO	6.09406	17.4982	14.2578	13.3244	12.4945	Green1
Cir1	NO	3.90714	7.55269	6.08083	3.90157	6.29714	Green1
Clk1	NO	10.5361	16.0729	13.1169	8.83539	15.9576	Green1
Cntn2	NO	0.723438	15.8129	4.4218	3.77072	8.65828	Green1
Cntnap2	NO	4.09227	15.1598	9.71838	6.13688	6.11595	Green1
Crebrf	NO	1.36909	4.54974	4.46798	2.34767	3.86325	Green1
Csgalnact2	NO	1.97665	2.3159	3.06391	1.61997	2.84591	Green1
Ddx25	NO	2.32818	7.79713	7.55252	4.71065	4.15712	Green1
Dedd2	YES	1.44586	3.45215	4.10089	2.89689	3.89275	Green1
Dlx6	YES	14.3147	21.0728	20.9294	11.5055	27.9145	Green1
Dnase1l2	NO	0.973821	2.07611	0.940515	0.683667	2.38907	Green1
Dtnbp1	NO	19.9039	26.4465	21.8688	16.1227	28.3573	Green1
Edem2	NO	4.63125	9.5842	8.46432	6.86547	7.70067	Green1
Eif5b	NO	12.8403	16.6325	15.3533	8.85543	15.7911	Green1
Fam129b	NO	4.19355	13.156	10.9102	4.79634	8.19744	Green1
Fbxo7	NO	1.21339	6.04795	7.05801	4.32443	6.22569	Green1
Fezf2	NO	0.10667	2.63901	0.0768542	0.667337	1.98371	Green1
Foxp2	YES	1.31129	6.58106	4.8977	2.38547	3.41233	Green1
Gabarapl2	NO	28.2709	33.8786	37.06	28.2545	43.3855	Green1
Gm10226	NO	4.71195	12.1374	7.72638	2.34376	8.0349	Green1
Gm10401	NO	31.4435	42.1352	43.174	25.9201	46.8337	Green1
Gm10654	NO	0.160111	1.53232	2.15822	0.0603496	1.11836	Green1
Gm10709	NO	0.0539067	4.28779	7.51336	0.380548	19.5004	Green1
Gm11100	NO	0.0932888	1.56337	1.18434	0.575988	2.66111	Green1
Gm11266	NO	1.00486	3.23165	3.08997	2.04091	2.36041	Green1
Gm12264	NO	27.1852	40.336	33.4291	29.6164	52.529	Green1
Gm14168	NO	0.698322	2.07112	1.34048	1.04439	1.62772	Green1
Gm15706	NO	2.0599	5.84006	5.8982	3.73602	3.97641	Green1
Gm15753	NO	0.428891	2.35619	2.57434	0.841113	1.98657	Green1
Gm16596	NO	1.27373	4.11941	4.39389	3.30509	4.69168	Green1
Gm16740	NO	9.94351	32.6887	30.498	14.2677	19.7119	Green1
Gm16892	NO	1.51702	3.44961	2.77607	2.31849	3.14362	Green1
Gm20754	NO	0.117934	1.56653	2.00755	0.449532	1.1778	Green1
Gm26690	NO	2.51933	3.22126	3.20678	1.27427	2.89306	Green1
Gm28035	NO	1.30964	6.0113	1.94306	1.70593	1.57462	Green1
Gm29015	NO	0	3.35407	0.772051	0	1.12892	Green1
Gm37276	NO	0.946047	1.73928	1.68788	0.500761	1.9036	Green1
Gm4076	NO	1.48845	4.54965	4.11188	3.47961	4.68665	Green1
Gm42853	NO	0.894283	4.64625	2.64348	0.685105	2.31865	Green1
Gm43667	NO	2.4077	4.32944	5.06934	1.54738	4.9157	Green1
Gm4924	NO	0.957345	1.5177	1.66665	0.57141	1.69908	Green1
Gm9929	NO	0.992636	3.13497	2.63231	0.507354	1.97262	Green1
Gpr85	NO	0.904644	19.0698	15.4876	5.67842	3.31853	Green1
Higd1b	NO	0.0482632	2.84493	2.16797	2.27343	3.63457	Green1
Hist3h2a	YES	12.2627	26.9658	18.5174	13.4143	23.0867	Green1
Hmgcll1	NO	0.756944	3.64762	4.57046	1.48267	2.51983	Green1
Ina	NO	10.2603	169.742	116.263	48.4387	45.4722	Green1
Insig2	NO	2.48957	7.15743	5.20601	3.28668	4.61975	Green1
Kbtbd3	NO	1.95197	3.02078	3.28287	2.43726	4.86864	Green1
Kctd2	NO	5.99419	10.2056	11.0343	6.6666	10.2719	Green1
Kctd4	NO	0.289776	3.73486	4.96974	2.43786	4.12983	Green1
Lpin1	NO	2.45263	8.58396	7.38671	4.85536	4.26885	Green1
Mlx	YES	6.003	13.3094	8.28066	6.91411	7.98982	Green1
Mmaa	NO	5.72375	10.6728	7.39541	6.82102	15.5702	Green1
Mon1a	NO	3.25891	4.52555	3.69147	3.33364	5.75363	Green1
Morn4	NO	23.437	71.2773	60.2908	31.4405	35.8545	Green1
Mrpl23	NO	6.2055	10.3959	8.67532	4.63074	10.078	Green1
Mtus1	NO	3.30532	8.8698	6.27775	3.43138	5.29332	Green1
Mxd4	NO	4.48642	12.1897	12.5976	8.99691	9.75144	Green1
Ntm	NO	1.29439	11.4682	11.6147	12.6695	17.1297	Green1
Ntng2	NO	0.487395	1.69814	0.523805	1.23338	0.860299	Green1
Ophn1	NO	1.72942	4.54923	4.931	2.4877	3.44765	Green1
Orc4	YES	6.0874	7.87424	8.83584	3.87699	7.53932	Green1
Ovgp1	NO	0.758379	2.48948	2.77662	0.456899	1.69674	Green1
Pdp1	NO	4.77303	11.0056	10.771	6.69483	22.4656	Green1
Pdrg1	NO	6.72615	12.2783	12.6946	7.26717	12.0328	Green1
Pgrmc1	NO	99.4087	123.453	149.28	103.912	195.747	Green1
Plcl1	NO	2.30672	10.4095	8.03076	4.62753	3.80774	Green1
Plekhg4	NO	0.840531	1.14795	1.62374	0.780244	1.88916	Green1
Prox1os	NO	0.632201	0.921262	2.2359	0.726402	1.18032	Green1
Rab2a	NO	71.4569	132.157	156.28	88.6495	149.061	Green1
Rab30	NO	2.13314	5.2393	4.57445	3.37178	3.30049	Green1
Rai2	NO	0.528157	2.83769	1.71488	1.19873	1.77766	Green1
Rmnd1	NO	2.11453	3.24011	2.29769	2.25121	3.98444	Green1
Robo2	NO	1.6604	33.2001	22.1814	11.4829	6.24742	Green1
RP23-137A24.3	NO	2.15229	3.15996	2.20069	1.93987	3.34045	Green1
RP23-200C3.7	NO	1.21272	2.67393	2.48622	1.23033	2.06552	Green1
RP23-207N5.4	NO	0.73595	3.4743	2.64704	2.189	2.05842	Green1
Rpl21	NO	10.4635	19.1578	17.476	4.35691	27.8401	Green1
Rpl31	NO	29.4686	40.9148	37.4906	19.7984	48.9987	Green1
Rpl37	NO	71.6591	136.627	91.3716	45.6638	110.535	Green1
S100a10	NO	3.54675	9.78395	4.3066	2.40075	8.22233	Green1
Sbsn	NO	0.784432	1.9438	2.8285	1.13852	2.70105	Green1
Scube3	NO	1.1044	5.48671	6.13205	3.36974	4.94735	Green1
Sdccag8	NO	4.09148	6.11423	6.885	5.24771	9.52287	Green1
Sema3c	NO	0.851546	6.7034	1.46133	0.876792	1.29736	Green1
Serping1	NO	0.900326	2.3263	0.751854	1.32424	0.80916	Green1
Serpini1	NO	1.40786	9.29243	5.68386	3.28143	6.29883	Green1
Skap2	NO	0.219648	1.42693	1.68422	0.855666	1.35228	Green1
Slc39a2	NO	0.539749	1.75112	2.0503	0.716834	2.21577	Green1
Smim18	NO	2.17229	13.8473	9.64761	6.19247	7.28452	Green1
Snrnp27	NO	11.4175	14.6976	14.5057	9.26982	15.2027	Green1
Spns2	NO	0.970386	4.98707	4.27111	3.34595	4.02023	Green1
Stac3	NO	0.577118	1.50046	1.81498	1.36378	1.99595	Green1
Stmn4	NO	10.2822	79.3763	78.2537	38.8778	75.0402	Green1
Tbc1d19	NO	4.56789	6.23327	6.25143	4.07933	6.98137	Green1
Tcte1	NO	2.1872	6.8708	4.89599	4.40306	5.50388	Green1
Tekt2	NO	0.238267	2.12452	2.2591	0.983189	1.35936	Green1
Tmem184c	NO	13.2012	25.4289	20.7617	19.4614	30.7322	Green1
Tmem86b	NO	3.62983	5.6001	4.31716	2.88844	4.97806	Green1
Trim12c	NO	0.368685	1.02805	1.25035	0.629236	1.03604	Green1
Trpc7	NO	0.0924111	7.57282	4.83547	2.336	1.45759	Green1
Ttr	NO	0.606818	99.0722	0.217909	4.21625	24.6687	Green1
Vav3	NO	0.444183	2.02473	1.57514	0.368892	1.02073	Green1
Wdr47	NO	10.5719	31.1532	29.5651	17.2664	16.612	Green1
Wnt7b	NO	2.5799	8.74062	2.29767	4.98679	3.32237	Green1
Ypel4	NO	2.50122	6.276	3.96314	3.67716	10.6906	Green1
Ypel5	NO	8.07718	23.8707	24.9761	16.5908	30.6903	Green1
Zfp1	YES	8.88104	18.5762	15.2172	11.1634	16.7043	Green1
Zfp12	NO	1.20274	4.77172	3.90305	1.56158	2.37655	Green1
Zfp14	YES	8.83889	14.7181	7.01966	8.59481	8.40463	Green1
Zfp182	NO	1.12704	2.36327	1.94749	0.971031	1.9015	Green1
Zfp286	NO	3.46501	7.29555	5.06115	3.29156	3.46714	Green1
Zfp40	YES	2.8058	7.58607	5.09393	3.57514	5.06748	Green1
Zfp599	NO	0.35277	7.82708	3.55518	2.83965	1.64335	Green1
Zfp667	NO	0.982021	4.05958	2.90159	2.02444	1.71401	Green1
Zfp788	NO	1.13859	3.78325	3.91994	1.9118	2.75808	Green1
Zfp932	NO	4.25802	6.1845	7.33496	3.27753	8.60127	Green1
Zfp938	NO	3.0456	4.89889	4.79949	3.59862	7.1666	Green1
Zfp944	NO	6.18988	9.4858	8.13513	3.99089	8.93294	Green1
Zfp949	NO	1.72914	5.58145	4.11189	3.51674	4.796	Green1
Zfp954	NO	6.04502	12.7197	8.00248	5.62775	7.07946	Green1
1700017B05Rik	NO	4.96343	0.765654	0.958495	2.73141	1.27151	Green2
1700105P06Rik	NO	3.4026	0.90085	1.71386	2.42004	0.470202	Green2
1810049J17Rik	NO	26.6889	7.484	15.0069	36.4774	7.57129	Green2
2310009B15Rik	NO	3.0487	0.84303	1.05435	2.16195	2.10333	Green2
2310015A10Rik	NO	2.93091	1.24316	2.27111	3.52711	1.93313	Green2
3110082I17Rik	NO	4.56161	1.41111	1.86375	2.17943	0.586815	Green2
3110082J24Rik	NO	4.26132	1.29677	1.09904	2.27869	1.13565	Green2
4930535I16Rik	NO	6.38966	1.06925	5.80101	7.50571	1.26005	Green2
4933428P19Rik	NO	4.13976	2.11079	4.5193	7.10167	2.18302	Green2
5330438I03Rik	NO	5.06958	0.38678	0.535684	1.63441	0.0898922	Green2
5730559C18Rik	NO	3.97835	0.623191	0.579396	2.57974	0.233451	Green2
9230104M06Rik	NO	2.87424	0.806251	2.07749	2.03399	0.433261	Green2
9430041J12Rik	NO	1.78883	0.354084	1.49359	7.91911	1.03285	Green2
A230020J21Rik	NO	1.25805	0.639047	0.817316	1.36724	0.200688	Green2
A330048O09Rik	NO	2.1158	0.290604	1.5418	1.57338	1.59869	Green2
A630072M18Rik	NO	1.3802	0.935472	1.11586	2.25724	1.14338	Green2
A730015C16Rik	NO	10.2163	4.33418	4.03061	5.96783	2.18709	Green2
Abcd2	NO	10.1877	3.93049	2.6763	8.03589	5.18971	Green2
Acaa2	NO	32.1899	8.97897	16.0235	19.8825	16.6049	Green2
Acads	NO	6.42487	2.07667	2.03097	3.46133	2.33446	Green2
Acot2	NO	1.78827	0.53497	1.47651	2.79748	1.61807	Green2
Acsf2	NO	6.14646	0.995102	1.83946	3.8109	3.10632	Green2
Acss1	NO	46.1526	8.26002	8.13701	7.66054	5.53069	Green2
Adamts20	NO	1.39178	0.410978	0.660176	2.01248	0.41078	Green2
Aff1	YES	3.29152	1.21687	1.04319	1.96581	1.69435	Green2
Ago2	NO	24.0847	12.2534	13.7456	15.4454	4.75669	Green2
Agtrap	NO	2.59252	0.639958	1.21297	2.32001	2.25899	Green2
Ahcy	NO	7.57075	1.32371	2.38322	3.29692	2.25705	Green2
Ajuba	NO	24.9033	1.74566	1.83786	1.78112	0.195819	Green2
Ak3l2-ps	NO	5.09203	0.726609	0.437396	4.15334	0.728317	Green2
Akap13	NO	7.40146	2.55635	2.14147	4.1051	2.09723	Green2
Akr7a5	NO	9.96117	3.60137	5.08247	9.74157	5.49037	Green2
Akt1s1	NO	6.70048	3.07983	4.12785	6.19734	4.74848	Green2
Akt2	NO	5.37953	3.69743	2.97675	6.5944	3.12033	Green2
Aldh7a1	NO	6.461	2.75768	4.79559	6.88874	4.95391	Green2
Alkbh5	NO	25.9565	9.37339	7.35512	10.29	6.30014	Green2
Alpl	NO	7.75845	0.868419	1.67856	2.466	1.75368	Green2
Amd-ps3	NO	6.01233	1.8956	1.49967	7.24679	3.21425	Green2
Antxr1	NO	2.5949	0.762718	1.0891	2.10998	0.815701	Green2
Appbp2os	NO	8.05726	1.41718	3.11121	3.04076	0.226658	Green2
Armc5	NO	5.40795	3.00928	3.15591	6.28133	2.43975	Green2
Arpin	NO	12.0272	5.21057	5.20508	11.6979	7.3156	Green2
Atf5	YES	27.5195	4.80029	6.22444	8.22608	7.34493	Green2
Atp5g2	NO	2.41518	1.67488	1.19252	2.43548	1.04357	Green2
Axin2	NO	3.67511	1.96232	2.2449	5.15629	1.57877	Green2
B230377A18Rik	NO	2.05321	0.389592	1.08898	1.14379	0.592359	Green2
B430218F22Rik	NO	7.41937	1.9479	4.15776	3.7069	1.79398	Green2
B430305J03Rik	NO	5.99112	3.84329	4.48663	10.0644	4.15708	Green2
Bag2	NO	4.04553	1.09851	1.3131	1.84922	0.69123	Green2
Bckdk	NO	8.07908	3.8098	3.2973	4.99005	3.60832	Green2
Bcl2l12	NO	18.809	1.99963	2.27744	2.45855	1.29297	Green2
Bcl6b	YES	3.14725	1.26952	1.06241	2.77959	0.54009	Green2
Bicc1	NO	1.90795	0.399706	0.604519	1.11797	0.335979	Green2
C030037D09Rik	NO	3.31141	0.906876	0.922371	1.26747	0.504179	Green2
C130026L21Rik	NO	1.87272	0.543683	0.637143	1.15267	0.554377	Green2
Cactin	NO	26.6775	13.4537	11.7067	14.0091	9.76896	Green2
Capn5	NO	10.5634	5.24648	5.82797	9.00869	2.39901	Green2
Caskin2	NO	15.5549	2.73462	4.20174	11.6518	4.48657	Green2
Cc2d2a	NO	5.49399	3.20097	3.4756	4.45169	1.59704	Green2
Ccdc102a	NO	3.41974	0.750193	1.02436	1.97755	0.498481	Green2
Ccdc40	NO	1.41601	0.792722	0.949876	1.10854	0.133454	Green2
Ccdc61	NO	5.14572	1.64621	2.12465	2.21735	0.914533	Green2
Ccdc85c	NO	31.1593	9.99731	16.4915	34.5382	5.08459	Green2
Ccdc96	NO	1.87011	0.82449	1.18228	1.91831	0.183166	Green2
Ccnd3	NO	3.40476	1.19973	1.03681	1.71272	1.01391	Green2
Ccsap	NO	6.08303	2.75374	4.15173	10.8229	5.47334	Green2
Cd34	NO	3.02443	1.72849	1.54277	3.97449	1.43294	Green2
Cdh22	NO	6.37917	1.65285	2.32343	8.59372	3.99252	Green2
Cdh5	NO	6.39645	4.38033	2.57281	6.20014	2.68816	Green2
Cdh6	NO	11.3907	3.2462	2.38762	5.37898	0.594535	Green2
Cemip	NO	1.50935	0.908388	0.387073	1.86166	0.142413	Green2
Chd1l	NO	5.19195	1.21003	2.08207	3.43479	1.8589	Green2
Chrna4	NO	2.93113	0.607334	0.916403	3.27166	0.637122	Green2
Chst3	NO	3.0669	0.4982	0.514189	1.51727	0.357422	Green2
Cit	NO	7.35186	1.55574	2.85163	12.0976	2.52439	Green2
Cln6	NO	2.70149	0.840096	1.13148	1.9399	1.36501	Green2
Cndp2	NO	26.0169	15.3198	13.5968	26.9117	16.4695	Green2
Cnksr3	NO	5.16001	1.33333	1.64695	7.92821	0.851372	Green2
Col18a1	NO	6.30544	1.0297	0.720744	1.65207	0.205021	Green2
Commd10	NO	25.667	12.9636	12.4186	13.1661	11.0157	Green2
Cpd	NO	13.3879	6.72998	7.36284	12.5029	8.92285	Green2
Cpt1a	NO	9.14401	4.13367	7.90521	15.2638	4.41635	Green2
Cpt2	NO	2.65157	0.639643	0.71765	1.33011	1.12268	Green2
Crb2	NO	10.1967	0.704609	1.79165	2.04525	0.338748	Green2
Crtap	NO	4.41089	1.26047	1.52109	2.94547	1.98828	Green2
Cryz	NO	2.09042	0.792511	0.920613	1.93792	1.1558	Green2
Ctdsp1	NO	11.1894	2.71549	2.69329	4.69207	3.9457	Green2
Cxxc5	NO	28.6363	6.98038	9.57319	14.395	11.6044	Green2
Cyr61	NO	29.1515	2.74751	5.69966	4.17477	2.59672	Green2
D030047H15Rik	NO	2.42552	1.03854	1.4199	5.83464	1.86516	Green2
D130020L05Rik	NO	13.7435	2.69626	4.76496	5.73085	0.694968	Green2
Dap	NO	5.13935	2.64146	2.59055	4.92765	1.78217	Green2
Decr1	NO	6.83637	1.65112	2.94217	4.58237	4.64385	Green2
Dhdh	NO	3.31687	0.968719	1.64952	3.34913	2.60365	Green2
Dhx32	NO	10.109	4.19123	4.94878	8.09765	7.5625	Green2
Dnmbp	NO	5.58831	2.05314	1.86283	3.77218	2.05697	Green2
Dock1	NO	12.8772	2.76783	3.44468	6.93709	1.98926	Green2
Dtd2	NO	2.98379	1.39356	1.41591	2.92187	1.62912	Green2
Dzip1l	NO	5.05992	2.41637	3.3969	5.27571	2.77196	Green2
E130215H24Rik	NO	3.01178	0.511752	0.815586	1.11549	0.565298	Green2
E2f3	YES	29.3428	6.93455	6.36294	8.43018	4.72341	Green2
Ebf4	YES	5.80173	2.21067	2.59163	3.94722	1.79599	Green2
Edem1	NO	3.51558	1.3909	2.13453	2.46794	0.367329	Green2
Ednrb	NO	23.6956	4.7246	11.4396	37.1278	5.79458	Green2
Efhd2	NO	92.0461	17.2094	17.1508	25.0502	21.1695	Green2
Efna5	NO	10.507	2.7817	4.61399	4.44344	1.32148	Green2
Ehd2	NO	1.86484	1.26797	1.04073	2.45697	1.15274	Green2
Eif2ak2	YES	2.79268	0.735897	0.903332	2.25665	0.964684	Green2
Eml3	NO	9.91632	3.35796	3.64135	5.91457	3.17514	Green2
Eno1b	NO	72.7384	26.9192	28.0416	46.4168	31.2415	Green2
Ephb4	NO	6.18777	0.970421	0.971754	1.27609	0.363827	Green2
Erap1	NO	1.16182	0.562527	0.986504	2.27714	0.788397	Green2
Erbb2	NO	4.00769	0.611574	1.17241	1.209	0.486305	Green2
Erf	YES	14.5298	4.84088	8.736	24.3382	9.61223	Green2
Fam181a	NO	2.59108	0.278688	0.571467	2.86072	1.00218	Green2
Fbxw8	NO	23.7289	10.3327	8.36934	10.6209	6.78729	Green2
Fgd5	NO	4.31313	1.44591	1.43034	1.84616	0.902832	Green2
Fgfr3	NO	7.05378	0.9939	1.44081	7.19137	3.1864	Green2
Fgfrl1	NO	5.35719	0.831574	1.30286	2.4115	0.862748	Green2
Fhl3	NO	2.23018	0.413327	0.426282	1.75076	0.296881	Green2
Fkbp9	NO	18.1327	4.83732	8.3587	22.5598	8.91054	Green2
Fli1	YES	1.65985	1.10566	0.758583	2.31508	1.12908	Green2
Fn1	NO	17.1734	4.0563	3.00279	7.56815	0.991573	Green2
Fstl1	NO	17.441	8.85187	10.3638	11.3776	4.45284	Green2
Fubp3	NO	8.80522	3.84162	3.85059	4.91222	2.14897	Green2
Fzd4	NO	1.92086	0.729137	0.816288	2.84455	0.457046	Green2
Fzd5	NO	3.06294	0.326735	0.949499	1.21228	0.459505	Green2
Fzd7	NO	6.12035	1.13111	1.22653	2.48318	1.34972	Green2
G430095P16Rik	NO	2.10854	0	2.43046	0.828931	0	Green2
G630022F23Rik	NO	2.77499	0.397997	0.782594	1.42176	0.180036	Green2
Gab1	NO	15.8143	6.47357	7.43713	9.61999	6.25649	Green2
Gareml	NO	22.2847	7.71494	5.51383	9.4558	4.88636	Green2
Gbe1	NO	1.47659	0.675943	0.949362	1.56646	0.704796	Green2
Gcsh	NO	35.2216	8.42536	12.3081	23.7208	24.2153	Green2
Gem	NO	4.00182	0.731992	0.609631	1.4079	0.603671	Green2
Gipc1	NO	51.4655	22.1775	29.1079	48.8176	21.3662	Green2
Gldc	NO	45.0202	4.68219	6.50602	9.44496	5.71925	Green2
Glrx5	NO	48.8127	24.7635	40.4736	50.7082	31.5609	Green2
Gm10094	NO	94.5198	30.4979	47.245	51.3387	45.0948	Green2
Gm10138	NO	10.1256	3.12593	5.13569	6.12429	1.14777	Green2
Gm10282	NO	251.141	15.9809	26.5152	39.9273	6.2874	Green2
Gm10518	NO	3.24707	0.696368	1.50066	1.57533	0.157097	Green2
Gm10638	NO	2.79932	0.461625	1.21002	1.04568	0.646753	Green2
Gm11175	NO	120	33.0891	69.861	114.174	116.645	Green2
Gm11646	NO	5.71879	0.355408	0.268418	5.28976	0	Green2
Gm11973	NO	1.77155	0.217661	1.20357	4.39006	0.698811	Green2
Gm12061	NO	2.15002	0	0.901149	1.04198	0	Green2
Gm12523	NO	10.8453	1.23839	3.65896	5.16803	0.510926	Green2
Gm12992	NO	27.5346	4.68437	12.4135	12.91	15.2959	Green2
Gm13375	NO	34.9918	4.80964	6.43919	16.4504	8.78859	Green2
Gm13889	NO	15.7668	7.32377	12.5229	16.4275	15.9841	Green2
Gm14325	NO	7.91523	4.79862	4.60502	9.49723	4.3728	Green2
Gm14403	NO	2.36842	0.878452	0.397438	3.25483	1.64977	Green2
Gm14410	NO	6.46263	3.40106	2.09652	8.99154	1.76284	Green2
Gm14420	NO	4.59812	2.64872	1.90203	4.33251	3.66898	Green2
Gm14493	NO	30.2626	12.0353	23.1692	41.6981	19.4181	Green2
Gm16159	NO	1.38312	0.653816	0.709676	1.33201	0.128508	Green2
Gm16754	NO	2.15076	1.90067	0.930437	2.20599	1.57898	Green2
Gm17276	NO	3.21452	0.547053	1.1461	1.77259	0.57187	Green2
Gm17324	NO	1.91469	0.380614	1.41063	1.62117	0.647364	Green2
Gm17349	NO	23.519	8.07315	18.3511	11.4641	5.46389	Green2
Gm20421	NO	41.0223	2.44326	7.39665	7.5041	6.97844	Green2
Gm20512	NO	10.0673	2.45627	5.54341	6.51542	2.98053	Green2
Gm20605	NO	8.52631	2.39905	3.03548	5.36896	5.35725	Green2
Gm20708	NO	1.30815	0.277459	0.666557	1.09242	0	Green2
Gm26571	NO	10.0123	1.45173	2.92921	7.87532	0.769522	Green2
Gm26616	NO	3.53486	0.813679	1.07535	2.06546	0.201129	Green2
Gm26669	NO	46.4343	5.6903	10.5672	10.3336	6.4416	Green2
Gm26694	NO	24.9115	5.40339	10.1645	26.7646	18.819	Green2
Gm26699	NO	9.02331	1.68396	3.06678	2.63512	0.326166	Green2
Gm26777	NO	1.25601	0.453575	1.16687	1.80519	0.574744	Green2
Gm26798	NO	1.25676	0.627112	1.02489	1.46038	0.373505	Green2
Gm26884	NO	1.94835	0.22017	1.20784	0.992266	0.0951231	Green2
Gm28901	NO	10.6102	0.450733	3.93178	2.51892	0.312874	Green2
Gm29508	NO	1.13282	0	0.412549	1.20474	0.850706	Green2
Gm37844	NO	3.79065	1.44294	2.11934	6.2096	0.88666	Green2
Gm37988	NO	2.51561	0.245043	0.898963	3.07207	0.246453	Green2
Gm38056	NO	2.72907	0.566028	0.697024	1.90187	0.582407	Green2
Gm38287	NO	48.9679	8.76782	13.3622	21.5065	11.6677	Green2
Gm42469	NO	1.05406	0.5476	0.637033	1.40841	0.421057	Green2
Gm42501	NO	5.39807	1.60955	2.66872	3.01969	0.731878	Green2
Gm42596	NO	2.72142	0.389584	1.09105	1.60617	0.336948	Green2
Gm42748	NO	1.90206	0.999518	0.711594	1.53445	0.323684	Green2
Gm42984	NO	1.61137	0.421206	0.50531	1.31476	0.356257	Green2
Gm43474	NO	3.36289	0.795771	1.85553	2.82562	0.448199	Green2
Gm43573	NO	3.7414	1.4587	3.59631	4.02322	0.860505	Green2
Gm4430	NO	12.2924	3.84366	4.73762	5.56703	2.13117	Green2
Gm4675	NO	10.6051	0.941081	1.88204	2.06559	0.273086	Green2
Gm5814	NO	39.4101	5.69092	22.3148	23.8626	10.7747	Green2
Gm6741	NO	13.5582	6.60985	8.05689	11.0245	10.8923	Green2
Gm7008	NO	3.87608	1.45673	3.45713	4.01277	0.901652	Green2
Gm9581	NO	1.38778	0.359462	0.46932	1.11699	0.209258	Green2
Gm9870	NO	2.36793	0.93213	1.84095	1.86051	0.184055	Green2
Gm9887	NO	6.66324	1.54018	3.55874	3.12036	0.711294	Green2
Gm9905	NO	13.2598	2.8498	7.84674	5.59224	2.7687	Green2
Gnai1	NO	38.323	18.9219	42.309	33.7991	24.5618	Green2
Gpc4	NO	63.2394	3.64477	2.35599	2.86163	0.699544	Green2
Grtp1	NO	7.18172	3.37312	3.60893	6.31945	2.89211	Green2
Gsr	NO	20.9774	5.19223	7.57138	16.7959	7.66092	Green2
Gsx1	YES	2.10934	0.505508	1.47223	1.82429	0.362074	Green2
Gulp1	NO	1.11151	0.520845	0.937409	2.21671	1.09523	Green2
Gyg	NO	4.56782	2.30808	3.64289	4.7491	3.31544	Green2
H2afx	YES	235.628	29.219	34.0229	43.1778	21.9398	Green2
H3f3c	YES	45.3994	6.84365	5.10684	81.9023	10.7597	Green2
Hadh	NO	10.9302	1.55142	2.21727	5.91801	4.34212	Green2
Hadha	NO	13.1814	6.25129	6.11225	7.95216	3.3249	Green2
Hap1	NO	13.2534	2.68178	6.96582	22.8441	5.21359	Green2
Hdac9	YES	6.66848	2.35718	2.30006	3.34372	1.84195	Green2
Hes5	YES	75.1116	4.40125	11.1597	18.4348	14.2095	Green2
Hhipl1	NO	2.57344	0.374126	1.49059	4.96587	0.322471	Green2
Hip1	NO	12.7795	5.73621	6.94268	10.8959	3.57066	Green2
Hmg20b	YES	6.85165	1.87348	1.69682	2.95615	2.29501	Green2
Hmox1	NO	3.07666	1.37049	0.967083	2.06976	1.6436	Green2
Hspg2	NO	4.94741	1.10683	1.2182	3.63686	0.323247	Green2
Htra3	NO	1.27963	0.984048	0.676077	2.10317	0.719594	Green2
Hus1	NO	3.73232	1.15513	1.00129	1.71441	0.899224	Green2
Ide	NO	16.0787	6.15343	6.88718	9.96909	5.92135	Green2
Ier2	YES	11.1859	2.7965	2.4067	4.35583	1.81717	Green2
Ift27	NO	25.3425	12.2864	18.5672	20.2725	17.2377	Green2
Ildr2	NO	26.3497	1.69763	3.01036	6.09138	2.71461	Green2
Impa2	NO	5.42647	2.46879	3.5318	8.72154	2.3475	Green2
Inppl1	NO	17.2085	4.23989	3.38677	12.5485	5.9697	Green2
Insig1	NO	32.2362	15.6745	13.8721	24.4056	9.67585	Green2
Iqgap2	NO	21.7745	4.10022	3.6453	6.02661	3.00765	Green2
Itga6	NO	7.15998	1.36642	1.34003	1.70129	0.736056	Green2
Itgb3bp	NO	2.78014	1.02842	1.11554	1.29612	0.891946	Green2
Itgb8	NO	8.85417	2.92608	3.20236	4.90005	2.16374	Green2
Jam2	NO	18.3768	4.89203	5.69211	13.4967	5.31991	Green2
Jam3	NO	33.08	11.0414	11.588	15.0186	11.2466	Green2
Jun	YES	33.2751	9.58432	13.3057	13.9499	8.54988	Green2
Jund	YES	60.2647	15.9497	39.2488	50.5329	48.3295	Green2
Kank2	NO	5.21516	1.35654	1.41512	3.90375	2.25186	Green2
Katnal2	NO	1.71825	0.623805	0.814446	1.16941	0.648739	Green2
Kbtbd11	NO	7.72852	3.32587	4.18584	8.89957	6.20023	Green2
Kctd11	NO	1.56537	0.41765	0.453639	1.03383	0.421241	Green2
Khsrp	YES	126.224	29.4303	26.3073	31.3363	17.2633	Green2
Klf10	YES	7.63658	5.52123	4.7105	9.6552	6.00319	Green2
Klf13	YES	15.9274	8.05883	6.81687	16.4722	10.1852	Green2
Lama5	NO	1.93407	0.451603	1.16336	2.71179	0.973988	Green2
Lamb2	NO	11.5377	1.7334	3.61447	7.33274	2.48369	Green2
Ldha	NO	86.2197	29.4	32.256	58.6711	33.2488	Green2
Lfng	NO	16.2481	2.25289	7.59343	10.9829	2.73744	Green2
Lgr4	NO	9.0815	0.994416	2.12055	2.7912	2.77403	Green2
Limd1	YES	20.5186	4.42176	3.44635	6.09033	2.25238	Green2
Lmf2	NO	19.8364	6.23152	7.01109	7.39357	4.19925	Green2
Lrig1	NO	4.00609	1.54382	2.95783	5.12728	2.59503	Green2
Lrp4	NO	5.43276	1.7693	1.21803	4.42751	1.69689	Green2
Lrrc47	NO	9.96105	3.59604	6.84122	8.12874	0.892039	Green2
Lrrc58	NO	27.2964	11.7638	12.3589	14.4811	10.4327	Green2
Lsr	NO	2.11216	1.15505	1.09976	2.41879	1.18581	Green2
Ltbp4	NO	3.51238	1.06986	1.45363	4.35525	1.8541	Green2
Ltbr	NO	4.80172	2.12436	2.10584	4.86559	2.74806	Green2
Lxn	NO	11.2094	3.21284	8.72858	21.3669	10.7405	Green2
Lzts2	NO	26.8778	8.01586	10.3555	12.0845	10.3941	Green2
Macrod1	NO	4.94754	0.92213	1.73436	3.75575	3.91077	Green2
Magt1	NO	7.56718	2.38116	3.14565	3.15195	1.9826	Green2
Man1c1	NO	6.5841	1.26465	1.65499	5.57572	2.69724	Green2
Marveld1	NO	2.85985	1.15818	1.64515	2.27718	0.835866	Green2
Mavs	NO	3.19779	0.817132	0.791053	2.62064	0.756261	Green2
Mcam	NO	8.70429	3.48738	1.81327	8.68532	3.19134	Green2
Mcur1	NO	5.6313	1.96213	2.0223	4.76523	3.33525	Green2
Med9	NO	18.1632	9.27267	10.3408	17.2285	14.1587	Green2
Mfsd1	NO	15.8288	7.77666	9.02322	9.7999	6.56152	Green2
Mif	NO	200.273	94.1965	124.071	181.95	145.25	Green2
Mmp15	NO	16.2895	5.95895	6.562	19.171	4.23591	Green2
Mmrn2	NO	2.84684	1.18879	0.710638	1.94965	0.931279	Green2
Mob3b	NO	5.31698	0.970545	1.00939	1.87876	1.2054	Green2
Mpp5	NO	13.488	5.26129	5.43547	7.18082	6.69771	Green2
Mrfap1	NO	185.229	66.3344	89.499	148.829	121.912	Green2
Mrpl2	NO	10.9136	5.03882	6.38075	8.13102	7.78916	Green2
Mrpl34	NO	54.1476	22.669	31.2133	32.2319	21.4209	Green2
Mthfd1	NO	38.9639	14.3359	14.6825	18.5116	10.7786	Green2
Mthfd1l	NO	4.99376	0.994155	0.851867	2.03348	1.21087	Green2
Mtmr10	NO	3.74363	2.16557	2.15186	4.24572	2.38888	Green2
Mxra8	NO	2.43638	0.77308	1.49367	2.21914	0.634686	Green2
Myh9	NO	11.3666	7.03471	5.78353	13.3	6.00887	Green2
Myo10	NO	22.6858	3.14709	2.91097	7.72646	2.01489	Green2
Myo1e	NO	2.84548	1.05652	2.11631	3.52931	1.8976	Green2
Nadk2	NO	7.46528	3.10953	4.89887	5.61789	3.44356	Green2
Nde1	NO	32.5276	5.15333	3.39114	5.56937	2.59217	Green2
Nfe2l2	YES	7.73213	2.13647	2.05476	4.68656	3.10206	Green2
Nfkbil1	YES	6.73937	3.37474	4.39122	6.66739	6.0085	Green2
Nid2	NO	5.06488	2.23767	1.7825	4.90507	0.544204	Green2
Notch3	YES	33.5289	3.8969	6.21158	10.0428	1.81654	Green2
Npas3	YES	11.4412	1.93904	2.48935	4.22698	1.85352	Green2
Npepl1	NO	10.2947	4.69049	5.21535	6.2549	2.46105	Green2
Nphp1	NO	9.54603	2.54847	3.79178	4.70354	3.55945	Green2
Nphp3	NO	1.92211	0.985901	0.874899	1.8847	0.703266	Green2
Nqo2	NO	3.16476	0.988553	1.35244	2.0975	2.17676	Green2
Nr2e1	YES	88.757	7.77977	6.7835	8.44297	3.58756	Green2
Nr2f6	YES	4.48987	1.51155	2.96108	4.65095	3.49897	Green2
Nrarp	YES	52.7661	8.16573	12.6768	23.3183	11.7455	Green2
Oat	NO	90.7775	26.5584	33.5961	37.8206	35.716	Green2
Obsl1	NO	3.71252	1.68929	1.94361	2.64626	0.951719	Green2
Ogfod3	NO	7.62492	2.6568	5.20478	5.90106	3.77031	Green2
Olig2	YES	48.529	5.97538	11.6316	36.9693	9.1754	Green2
Oma1	NO	2.65358	2.65134	1.30749	3.20609	2.06361	Green2
Opn3	NO	3.03047	1.37476	1.32249	3.62608	1.48882	Green2
Orai1	NO	1.31441	1.22794	0.883891	3.16849	1.12755	Green2
Pacsin3	NO	3.11688	1.25814	1.60876	3.27964	2.31177	Green2
Parva	NO	8.95522	2.54931	3.08661	3.4684	1.97857	Green2
Pawr	YES	5.65777	0.487177	1.4434	1.82471	0.177707	Green2
Pcca	NO	3.49625	1.53286	1.64119	3.1573	2.35237	Green2
Pcgf5	YES	10.3645	1.57606	2.29433	3.16616	1.92712	Green2
Pdgfc	NO	3.25873	0.976713	0.871252	1.15786	0.701144	Green2
Pdzph1	NO	3.10829	0.35023	1.21832	1.21123	1.20552	Green2
Pea15a	NO	157.472	65.0963	85.7808	110.27	102.181	Green2
Pecam1	NO	2.85349	2.14322	1.40784	2.78714	1.53184	Green2
Pecr	NO	2.93058	1.3667	1.78538	2.9387	1.73633	Green2
Pgpep1	NO	11.3346	4.22623	3.69406	6.35191	2.01924	Green2
Phgdh	NO	34.2904	6.26451	10.4718	16.5185	16.4968	Green2
Pigl	NO	4.17859	1.49326	2.69733	3.87953	1.55589	Green2
Pip5k1b	NO	3.68396	0.577884	1.17723	1.26522	0.98762	Green2
Pla2g6	YES	3.55729	2.58475	1.771	3.76332	2.71881	Green2
Plcb3	NO	12.494	3.64723	5.38592	11.3506	5.33317	Green2
Plce1	NO	4.33668	0.902466	1.19941	2.13012	0.499662	Green2
Plekha7	NO	3.48738	0.650052	1.32532	1.65393	0.413431	Green2
Pnp	NO	9.21021	2.4172	1.88261	6.53426	3.42181	Green2
Pomt2	NO	9.26524	4.4799	6.89955	9.51972	2.91176	Green2
Pou3f1	YES	19.2569	8.09539	12.2842	18.8684	16.5601	Green2
Ppm1m	NO	4.52191	0.974235	0.999281	2.64372	1.98057	Green2
Prdx1	NO	44.71	16.9128	20.5894	27.2071	21.25	Green2
Prom1	NO	11.8514	2.86234	2.25133	2.79204	1.14139	Green2
Prrx1	YES	1.6035	0.170321	0.566834	1.08202	0.435692	Green2
Prss23	NO	1.82499	0.532047	0.549617	1.37949	1.16775	Green2
Prss23os	NO	2.29689	0.485727	0.509874	1.37969	0.917995	Green2
Psat1	NO	55.9618	9.82479	13.5061	22.7435	11.0308	Green2
Ptpn13	NO	5.35036	2.11479	1.96926	2.20755	1.61855	Green2
Ptprz1	NO	44.0934	16.6875	31.0056	29.7918	7.57378	Green2
Pygb	NO	33.9972	15.9865	24.5212	37.1165	19.1949	Green2
Qk	NO	89.395	28.5017	32.395	42.4917	25.2373	Green2
Rab31	NO	29.8945	16.9578	18.6506	37.1585	18.0673	Green2
Ralb	NO	4.23933	2.65277	1.99892	4.06088	2.02004	Green2
Raver1	NO	68.9284	20.3762	18.214	21.1614	12.1188	Green2
Raver2	NO	5.20291	1.53902	2.9617	6.55345	2.7022	Green2
Rcn1	NO	21.8352	5.259	8.49871	16.1022	15.6347	Green2
Rftn1	NO	1.66888	0.834656	1.03753	1.59908	1.3246	Green2
Rfx2	YES	4.60555	0.692684	1.12035	2.00506	1.0879	Green2
Rfx4	YES	4.66525	1.17713	1.89619	4.47799	1.5454	Green2
Rgcc	NO	67.0483	4.88129	8.62924	22.9985	18.9454	Green2
Rgl3	NO	3.41904	0.106959	0.885219	2.11429	1.50034	Green2
Rgma	NO	19.3281	9.19249	13.6301	17.7952	5.28727	Green2
Rhoc	NO	10.3247	3.28698	3.37509	7.2243	4.36432	Green2
Rnf126	NO	42.6755	18.0474	30.44	35.1978	34.1756	Green2
Rnf26	NO	6.72618	2.69844	2.43042	3.48105	1.67152	Green2
RP23-333I12.3	NO	4.16667	0.925118	1.72754	2.3585	0.34324	Green2
RP24-179I4.3	NO	5.739	1.73014	3.04063	2.81905	0.38783	Green2
Rrp12	NO	13.4623	7.10487	8.70995	13.057	4.0024	Green2
Rxra	YES	8.25359	2.08727	2.56718	2.71293	2.58308	Green2
Samd4	NO	1.79528	0.476834	0.798184	1.78378	0.964003	Green2
Sapcd2	NO	4.70496	0.934689	0.851638	1.11504	0.103654	Green2
Sars2	NO	13.9199	5.83511	5.1378	9.35874	4.20219	Green2
Sema6a	NO	2.99169	1.43942	1.64009	3.7689	1.07404	Green2
Serpinh1	NO	55.9086	14.8764	16.0591	24.5866	9.44246	Green2
Sf3b5	NO	10.5774	3.83489	5.48634	7.20469	6.88296	Green2
Shc1	NO	3.19327	1.26833	1.09445	1.64193	0.881167	Green2
Shmt2	NO	39.4314	14.4637	14.1286	17.9104	9.9045	Green2
Shroom4	NO	1.51367	1.12225	0.702091	1.41481	0.509107	Green2
Six5	YES	12.4173	1.14728	1.55634	1.92745	1.09634	Green2
Slc16a3	NO	1.1023	0.426982	0.231013	1.18866	0.50845	Green2
Slc25a3	NO	38.213	18.7175	25.7209	38.5847	28.9209	Green2
Slc25a39	NO	8.72473	3.77687	4.03202	7.5606	6.75508	Green2
Slc25a5	NO	186.405	54.211	54.4558	87.6707	57.1916	Green2
Slc35a4	NO	8.21668	4.13975	3.98631	7.62401	4.81715	Green2
Slc35b2	NO	21.6856	15.9533	11.3159	20.5459	7.43187	Green2
Slc39a1	NO	22.9834	12.6696	12.147	23.869	11.9137	Green2
Slc45a3	NO	1.24478	0.46449	0.332753	1.12579	0.335206	Green2
Slc4a2	NO	4.704	2.27667	2.20717	3.59372	3.16545	Green2
Slitrk2	NO	2.92834	0.451205	1.36701	2.47655	2.75156	Green2
Smad3	YES	15.9246	5.38104	7.56169	10.8817	12.2895	Green2
Smtn	NO	7.80586	2.14	1.80199	3.09669	0.888873	Green2
Snx33	NO	4.29039	0.633434	1.0841	2.20641	2.61324	Green2
Snx5	NO	27.0675	11.3909	12.717	14.0223	11.7956	Green2
Snx8	NO	3.79957	1.19294	1.65058	1.76247	1.22557	Green2
Snx9	NO	7.13585	2.11597	2.46958	5.20323	3.50712	Green2
Soat1	NO	4.57632	2.23631	2.42287	2.82665	2.2232	Green2
Sord	NO	17.6194	3.55225	4.72863	6.06778	5.66692	Green2
Sox21	YES	44.315	3.9758	7.57681	6.88175	2.05058	Green2
Sox3	YES	34.6874	1.44873	1.84958	3.72078	0.2337	Green2
Spata24	YES	8.48678	3.27166	4.20143	5.04307	2.50543	Green2
Spata5l1	NO	3.2392	1.51128	2.28849	2.51159	0.488683	Green2
Specc1	NO	4.16197	1.44558	1.38604	3.99037	1.42046	Green2
Spr	NO	2.24272	1.03102	1.8306	3.02943	2.043	Green2
Srebf1	YES	8.90932	4.17697	4.82667	6.84422	3.9357	Green2
Ssx2ip	NO	8.74123	4.38717	4.73583	6.26897	4.89975	Green2
St5	NO	5.16165	2.1423	2.93131	5.32268	3.05632	Green2
Stk17b	NO	2.18411	0.533192	0.799128	1.62282	0.893154	Green2
Ston2	NO	2.41585	0.634617	0.9194	2.8476	0.317906	Green2
Stxbp3-ps	NO	3.26848	1.28824	1.68473	4.8108	1.6847	Green2
Stxbp6	NO	4.15688	0.998631	2.59231	4.78951	3.90117	Green2
Svil	NO	2.57889	1.10706	1.03693	1.8413	0.569556	Green2
Swap70	YES	8.67065	2.85622	2.65411	7.50323	2.66876	Green2
Syde1	NO	9.45361	1.65005	1.70259	3.37655	2.4582	Green2
Syt17	NO	1.08909	0.0821743	0.458831	1.26064	0.772356	Green2
Sytl5	NO	4.09274	1.6107	1.37102	2.21016	1.46599	Green2
Tacc1	NO	18.5309	6.13512	7.17638	29.2602	20.7919	Green2
Tango6	NO	3.02189	1.55595	1.42034	2.12521	0.587392	Green2
Tbc1d5	NO	5.5073	3.23492	3.33916	6.77684	3.77768	Green2
Tbc1d8b	NO	3.35375	0.797212	1.1285	1.03304	0.70989	Green2
Tbl2	NO	7.08379	3.43743	2.9027	4.181	2.11153	Green2
Tcf7l1	YES	9.35522	0.714491	0.84037	1.90068	0.792896	Green2
Timm23	NO	3.81979	0.97141	1.57137	3.81818	1.58653	Green2
Tjap1	NO	25.4751	8.38415	9.15647	16.2103	11.4649	Green2
Tjp2	NO	22.389	4.38962	5.16562	13.2943	6.16932	Green2
Tle1	YES	14.2083	3.90793	4.69206	4.19271	3.14834	Green2
Tma7-ps	NO	204.874	103.909	124.001	133.904	98.1374	Green2
Tmc7	NO	7.04253	2.20381	2.06438	3.10145	1.43046	Green2
Tmem121	NO	7.99931	3.78761	7.31516	10.6491	5.3457	Green2
Tmem170	NO	5.7104	1.52419	1.14114	2.18438	0.643241	Green2
Tmem181c-ps	NO	1.83082	1.32667	0.351238	4.68219	0.312494	Green2
Tmem97	NO	18.3234	6.80465	6.09073	8.74255	4.16666	Green2
Tnfrsf1a	NO	3.40889	1.56109	1.53597	2.49008	1.80122	Green2
Tpi-rs11	NO	24.129	12.2049	14.1282	21.5818	19.1423	Green2
Trim56	NO	4.53593	1.47958	1.37224	1.98592	0.735747	Green2
Tspan12	NO	10.15	3.07203	4.16658	6.49435	6.5257	Green2
Tubb4b	NO	107.462	39.6594	38.8597	88.4935	50.5004	Green2
Tubb4b-ps1	NO	47.5809	21.2378	23.5652	33.9513	15.5076	Green2
Tubd1	NO	4.20164	2.02898	2.22719	2.93528	1.98396	Green2
Tusc1	NO	4.75334	2.01117	3.88692	6.46003	1.97743	Green2
Vamp3	NO	32.4096	9.93015	10.4349	15.1994	8.44342	Green2
Vcam1	NO	8.75155	1.92871	5.67539	9.3959	2.79085	Green2
Wdr90	NO	6.3456	2.34699	3.26284	3.45748	1.09954	Green2
Wwtr1	YES	10.6857	3.21433	5.45227	6.34436	2.08052	Green2
Xylt2	NO	5.11605	2.75499	3.15356	6.15957	3.48733	Green2
Yap1	YES	12.9752	1.78744	1.82685	2.40243	2.27271	Green2
Zbed3	YES	20.6324	8.48793	7.44286	11.4597	6.09436	Green2
Zbtb11os1	NO	3.22045	1.28545	2.71232	6.60756	2.5444	Green2
Zcchc3	YES	32.6504	6.61384	4.39683	5.72496	3.29146	Green2
Zcwpw1	NO	2.57775	1.20451	1.34672	2.47247	1.92991	Green2
Zfp36l1	YES	30.4884	3.62243	5.86974	9.40285	3.89675	Green2
Zfp36l2	YES	20.8795	3.70257	10.0548	15.4035	3.78502	Green2
Zfp423	YES	5.99359	1.8424	1.56215	3.32001	1.07313	Green2
Zfp703	NO	26.1933	6.05512	5.17896	6.46522	3.18745	Green2
Zfp783	NO	1.21438	0.40618	0.528733	1.04642	0.321825	Green2
Zfp787	NO	11.5263	4.41342	5.35907	7.82453	5.52501	Green2
Zfp865	NO	11.8465	5.27951	8.05947	11.3098	5.15265	Green2
Zfyve21	NO	9.74658	4.73999	5.40194	9.44156	8.36672	Green2
Zmat3	NO	5.74084	2.48543	1.95917	5.70523	3.35819	Green2
9930021J03Rik	NO	4.87657	2.62474	6.68485	3.65306	3.32651	grey
Armc7	NO	1.88428	3.00254	1.39863	1.7822	1.89253	grey
Fopnl	NO	13.2931	14.8989	6.83274	11.7191	10.9715	grey
Gm16272	NO	2.29821	1.27814	13.6524	2.57259	3.38867	grey
Gm21092	NO	6.13175	7.31677	16.5852	4.04765	6.71862	grey
Gm21986	NO	2.71035	0.449376	0.485758	0.677049	1.71584	grey
Gm29650	NO	5.97897	9.77823	0	7.80073	4.40968	grey
Gm608	NO	1.69575	2.45446	2.52115	0.916952	1.46869	grey
Slc7a11	NO	2.39723	6.24069	2.10701	4.55367	1.92895	grey
Ube2l3	NO	6.96892	8.84236	3.49966	1.45751	5.23162	grey
0610009E02Rik	NO	28.1366	4.47507	3.93547	3.7993	1.49565	Orange1
1110015O18Rik	NO	6.51295	3.56945	5.61469	2.43514	0.34507	Orange1
1700034P13Rik	NO	1.6955	1.4535	1.3156	1.51366	0.129513	Orange1
1700084C06Rik	NO	18.4385	3.32876	4.68112	4.5234	0.547845	Orange1
2310026L22Rik	NO	1.49173	0	1.35259	0.379197	0	Orange1
2310036O22Rik	NO	134.117	54.787	84.7619	60.1342	59.733	Orange1
2610020H08Rik	NO	2.32059	1.08624	1.02195	0.369572	0.212008	Orange1
2610316D01Rik	NO	10.1137	4.97145	4.93849	3.63678	1.47836	Orange1
2700038G22Rik	NO	9.21882	4.14201	1.84216	1.38159	0.633386	Orange1
2700081O15Rik	NO	13.6423	10.9327	9.71575	3.78735	0.907314	Orange1
2700094K13Rik	NO	25.4718	6.668	7.25755	3.97353	1.10898	Orange1
2700099C18Rik	NO	8.70828	3.09168	2.44245	0.923554	0.611909	Orange1
2810025M15Rik	NO	38.188	8.65367	5.92417	5.01074	3.50663	Orange1
2810417H13Rik	NO	42.5744	7.0869	3.67572	1.1251	0.23347	Orange1
2900037B21Rik	NO	4.51462	4.28382	1.85184	3.55436	0	Orange1
3300002I08Rik	NO	1.47154	0.962178	1.10007	0.326951	0.219819	Orange1
4930427A07Rik	NO	6.89025	1.64461	1.39428	0.668421	0.148395	Orange1
4930452B06Rik	NO	4.12661	1.99302	2.29827	2.16136	1.61527	Orange1
4930516B21Rik	NO	29.585	17.2467	11.9119	3.09382	3.10127	Orange1
4930524J08Rik	NO	4.45412	0.689437	1.80225	0.745991	0.647445	Orange1
4930526A20Rik	NO	4.93596	2.07338	2.66211	2.19454	1.28367	Orange1
4930579G24Rik	NO	5.30565	1.84789	1.65684	1.62531	0.816877	Orange1
4932442E05Rik	NO	2.71907	2.65519	1.77675	1.85223	0.146583	Orange1
4933404O12Rik	NO	4.10531	1.70988	2.04511	1.23117	0.756837	Orange1
4933440N22Rik	NO	2.80646	0.402256	0.653788	1.12359	0.132865	Orange1
5430405H02Rik	NO	20.4849	8.01813	4.86345	3.05799	0.967546	Orange1
5930403N24Rik	NO	3.92103	1.84739	1.45246	0.848763	0.0677775	Orange1
9130023H24Rik	NO	3.94313	2.64158	1.81929	2.83784	0.644107	Orange1
A230005M16Rik	NO	2.02773	2.34706	1.84154	4.63759	0.468584	Orange1
A330074H02Rik	NO	14.348	6.74133	2.87451	3.17281	0.622918	Orange1
A930004J17Rik	NO	4.90674	4.33164	4.53577	2.42787	0.38275	Orange1
A930024N18Rik	NO	6.58844	2.66521	3.34545	2.41174	2.01819	Orange1
Aaas	NO	32.3395	10.9027	9.8584	9.36569	6.37377	Orange1
Abhd17c	NO	44.9634	35.5803	36.8374	17.4805	11.1376	Orange1
Acaca	NO	7.48571	5.61827	5.83809	4.07171	1.35823	Orange1
Acat2	NO	80.9006	34.8964	28.9838	27.5915	8.90144	Orange1
Ackr3	NO	21.5406	10.5602	5.89661	4.38419	1.51439	Orange1
Aco1	NO	27.918	21.0338	18.4516	13.7412	3.69097	Orange1
Acot1	NO	17.1364	7.02985	19.352	17.7671	2.10921	Orange1
Actl6a	NO	29.0573	10.3933	7.15406	3.35909	2.16863	Orange1
Acvr2b	NO	21.3006	8.21128	5.223	2.80416	0.61671	Orange1
Ada	NO	4.03131	1.57397	1.55585	0.58504	0.287741	Orange1
Adamts18	NO	3.34463	1.48254	2.42096	0.885968	0.148702	Orange1
Adgra3	NO	20.8314	12.0492	8.93371	3.36673	1.1859	Orange1
Adgrg1	NO	85.7329	68.7438	57.4631	68.8681	12.6848	Orange1
Adnp	YES	65.0867	61.4392	48.0136	31.396	5.49734	Orange1
Adsl	NO	6.72025	3.31224	3.74661	3.0038	1.92878	Orange1
Ago1	NO	49.2982	45.624	31.4375	16.9017	5.70152	Orange1
AI854517	NO	11.96	5.41026	4.12398	4.57743	2.07467	Orange1
Aif1l	NO	22.8872	5.41728	4.93585	2.34432	1.82706	Orange1
Akna	NO	28.3276	8.3628	4.02425	3.34646	0.752549	Orange1
Aldh16a1	NO	4.63543	1.68704	1.40526	1.13053	0.675321	Orange1
Alg10b	NO	32.3074	27.9323	27.9949	11.2124	1.67619	Orange1
Alg13	NO	5.31222	2.00798	2.64082	1.01913	0.742706	Orange1
Alg8	NO	4.92007	1.89553	2.60211	1.76596	1.17696	Orange1
Als2cr12	NO	2.2045	1.58431	1.07954	0.50376	0.32062	Orange1
Alyref	YES	60.8203	14.0885	14.2403	6.55349	2.29309	Orange1
Amd-ps4	NO	2.48979	0.838546	1.2167	0.347687	0.0966518	Orange1
Amer1	NO	6.75734	7.6546	5.48362	3.3821	0.800417	Orange1
Ammecr1	NO	5.93181	1.67412	1.43442	1.16852	0.40115	Orange1
Ankrd26	NO	10.5571	8.17113	6.68266	3.12355	1.55728	Orange1
Anp32b	NO	272.821	90.471	82.2165	42.4779	42.7563	Orange1
Anp32e	NO	58.0118	22.7705	17.9475	10.1623	7.442	Orange1
Anxa2	NO	9.07108	3.36214	3.37692	3.99274	1.48542	Orange1
Arf2	NO	35.0872	40.8725	36.4672	22.6446	7.62028	Orange1
Arf6	NO	36.8782	18.1742	16.0886	13.9076	12.579	Orange1
Arhgap11a	NO	15.2331	4.63104	2.5032	0.805567	0.233894	Orange1
Arhgap19	NO	16.4669	3.10239	1.92116	0.934767	0.601116	Orange1
Arhgap5	NO	42.9502	15.5496	15.7574	18.3669	6.09179	Orange1
Arhgef40	NO	5.40421	3.92888	4.18858	3.20485	0.870024	Orange1
Arid2	NO	19.5817	17.938	14.5487	6.72103	2.67807	Orange1
Armcx4	NO	28.1252	32.6976	27.0408	13.8086	3.79225	Orange1
Arvcf	NO	19.7299	7.6677	8.52033	5.49385	2.29478	Orange1
Arx	YES	30.064	19.3783	18.2759	6.81109	3.72767	Orange1
Asb4	YES	10.6844	2.35481	2.31383	0.632901	0.129957	Orange1
Ascl1	YES	185.54	18.5955	10.3055	8.66685	0.749198	Orange1
Asf1b	NO	17.8499	2.49364	1.36521	0.770167	0.203131	Orange1
Asnsd1	NO	11.3877	7.27244	8.34834	3.59962	2.69993	Orange1
Aspm	NO	22.3766	5.46243	3.02711	1.0873	0.0668824	Orange1
Atad2	NO	59.4587	8.73084	5.36013	2.113	1.43305	Orange1
Atad2b	NO	17.4701	13.8476	8.42699	3.48335	0.766947	Orange1
Atad5	YES	17.1687	6.62419	5.07753	1.48671	0.26938	Orange1
Atf1	YES	12.2421	4.27132	3.54481	3.1649	1.69809	Orange1
Athl1	NO	2.63346	0.948929	1.0712	0.999362	0.550116	Orange1
Atic	NO	15.0496	7.00157	4.91064	3.79551	1.93568	Orange1
Atm	YES	10.0374	5.92699	4.30027	1.73633	0.360827	Orange1
Atp7a	NO	3.81728	3.81537	2.41416	1.14476	0.152646	Orange1
Aurka	NO	28.9027	4.98803	2.84022	1.72145	0.32989	Orange1
Aurkb	NO	17.9396	3.0638	2.25871	1.00472	0.0436601	Orange1
AW011738	NO	4.69743	1.56024	2.52094	2.3226	1.11526	Orange1
B130055M24Rik	NO	6.86769	4.2784	3.46655	3.70436	0.669041	Orange1
B3glct	NO	6.46954	3.12237	4.04057	3.92012	1.78756	Orange1
B4galt1	NO	5.50689	2.54876	1.94847	2.28134	0.804237	Orange1
Bahcc1	NO	12.1639	7.72877	6.06722	2.95354	0.758237	Orange1
Bard1	YES	11.1215	1.31041	1.11711	0.47647	0.129082	Orange1
BC005561	NO	6.8693	7.08694	4.40165	3.90141	0.401285	Orange1
BC055324	NO	12.3012	3.8738	2.61889	1.31375	0.509747	Orange1
Bcl10	NO	8.4667	3.71898	3.56954	3.13474	1.79728	Orange1
Bcl7c	NO	8.07057	5.9021	5.74078	2.14134	0.890739	Orange1
Bcl9	NO	19.8692	22.1538	15.2401	5.62066	2.02159	Orange1
Bcor	YES	13.4658	17.9155	11.967	5.99462	2.03307	Orange1
Bend3	YES	5.91821	2.90134	1.96107	0.799661	0.229566	Orange1
Bend4	NO	2.82384	1.64531	1.00372	1.52391	0.434929	Orange1
Birc5	NO	32.0795	6.05178	3.60587	1.36471	0.12978	Orange1
Blm	NO	10.2781	3.34713	2.07233	0.86509	0.181598	Orange1
Blmh	NO	19.6289	10.0159	9.60186	8.37774	4.82514	Orange1
Bmper	NO	15.3663	3.09197	2.89205	2.04895	1.35408	Orange1
Bmpr1a	NO	28.9244	12.0145	14.3871	10.7397	7.55642	Orange1
Boc	NO	13.234	3.6051	1.85013	1.28256	0.367014	Orange1
Bora	NO	26.6016	6.9857	5.79693	3.07143	2.75247	Orange1
Bptf	NO	17.8468	18.0233	13.0932	9.1723	3.02319	Orange1
Brca1	YES	9.43546	1.78208	1.24499	0.967416	0.210103	Orange1
Brd8	YES	21.062	15.6816	15.3052	6.43739	2.68384	Orange1
Brip1os	NO	18.4332	8.98934	6.64809	3.71139	1.74799	Orange1
Brpf3	NO	4.64917	2.84334	2.88557	3.38964	1.10932	Orange1
Btbd7	NO	21.1236	17.3184	9.56877	6.33964	0.87703	Orange1
Btg2	YES	54.1168	12.4449	7.38246	5.74261	2.52294	Orange1
Bub1	NO	33.508	5.80319	3.58816	0.833261	0.0296082	Orange1
Bub1b	NO	61.3066	10.5402	5.82674	2.0414	0.0491198	Orange1
Bub3	YES	90.5173	36.1602	31.0822	25.9294	20.0681	Orange1
C130046K22Rik	NO	2.66783	1.04897	1.16794	1.21359	0.287872	Orange1
C330027C09Rik	NO	17.8246	4.75845	3.60573	1.11907	0.328178	Orange1
C530008M17Rik	NO	13.5983	14.3609	11.8328	5.17249	0.677348	Orange1
C630043F03Rik	NO	7.49344	1.89438	2.82021	2.05073	1.39605	Orange1
Cad	NO	22.1247	5.72317	6.12041	3.90312	1.05624	Orange1
Cand2	NO	28.8075	8.43425	5.97892	2.8776	0.74707	Orange1
Capza1	NO	19.4528	9.39268	8.27495	3.92613	2.2467	Orange1
Casc5	NO	9.78846	2.16765	1.22874	0.463865	0	Orange1
Casp7	NO	10.0578	5.06877	7.86912	5.33482	1.04628	Orange1
Casp8ap2	NO	21.3879	12.7268	9.68031	3.63882	1.68628	Orange1
Casq1	NO	2.98939	0.686702	1.88763	0.29016	0.601922	Orange1
Cast	NO	2.86194	1.48145	1.12565	1.65915	0.969297	Orange1
Cbfa2t2	YES	3.22337	2.25003	3.05758	1.33333	0.195897	Orange1
Cbfa2t2-ps1	NO	8.37666	6.58293	4.06653	3.96712	0.553487	Orange1
Cbfb	YES	15.903	8.76768	8.6113	3.99085	1.67466	Orange1
Cblb	NO	12.9777	13.6115	9.93535	4.66915	1.85332	Orange1
Cbx2	YES	34.1927	13.8744	7.78062	2.50151	1.05394	Orange1
Cbx3-ps7	NO	143.938	57.0701	41.9176	33.078	13.7987	Orange1
Cbx5	NO	95.162	40.3308	39.7466	21.0491	9.2978	Orange1
Ccdc138	NO	5.19989	3.70289	3.91881	1.74479	1.05016	Orange1
Ccdc14	NO	7.15131	3.5409	2.61201	1.45577	0.738893	Orange1
Ccdc177	NO	8.23759	9.323	6.57576	4.26302	0.972784	Orange1
Ccdc77	NO	4.34135	1.92531	1.46463	1.28066	0.918796	Orange1
Ccdc8	NO	7.50719	2.31819	2.22201	2.26897	0.572073	Orange1
Ccdc86	NO	3.41449	1.68649	1.40887	1.71301	1.19909	Orange1
Cchcr1	NO	5.18147	1.97401	1.63573	0.85493	0.724657	Orange1
Ccna2	NO	76.021	12.3682	8.89077	3.5975	0.722867	Orange1
Ccnb1	NO	19.1866	3.56077	1.69809	0.589044	0.0226604	Orange1
Ccnb2	NO	73.5308	11.0869	6.38334	3.46837	0.694047	Orange1
Ccnd2	NO	230.094	65.0612	38.3987	16.9153	6.31055	Orange1
Ccnf	NO	45.7691	7.41284	4.1884	3.25153	0.907722	Orange1
Ccnk	YES	43.9974	21.2932	19.2643	15.6869	8.7476	Orange1
Cct6a	NO	92.7273	57.996	68.1689	33.0303	21.4373	Orange1
Cd276	NO	14.0932	9.41947	7.27654	5.43862	1.6821	Orange1
Cdc20	NO	113.203	16.5704	9.81472	4.934	0.312709	Orange1
Cdc25a	NO	11.8357	3.08643	2.16595	0.937975	0.182522	Orange1
Cdc25b	NO	20.3297	4.1994	2.74888	2.24633	1.52332	Orange1
Cdc25c	NO	28.76	6.75286	3.22991	1.36049	0.0469668	Orange1
Cdc42se2	NO	67.5813	34.4541	32.7146	35.6401	15.115	Orange1
Cdc45	NO	34.759	4.87345	3.69477	1.70656	0.369346	Orange1
Cdc73	NO	7.40319	3.44626	3.80021	2.21926	1.60294	Orange1
Cdca2	NO	18.7323	3.31052	1.95935	0.621533	0.0233464	Orange1
Cdca3	NO	22.3994	4.63557	2.94128	1.29556	0.158602	Orange1
Cdca4	NO	47.937	17.4708	8.85576	4.37603	1.57404	Orange1
Cdca5	NO	34.2835	4.4956	2.83222	1.23158	0	Orange1
Cdca7	NO	108.745	27.1768	22.6178	5.41824	0.50738	Orange1
Cdca7l	NO	13.2114	2.01726	1.5079	1.17352	0.0928386	Orange1
Cdca8	NO	30.9785	5.0661	3.42493	1.66303	0.226275	Orange1
Cdh24	NO	24.208	14.0891	16.0693	8.93994	1.30124	Orange1
Cdk1	NO	33.527	5.7755	4.02161	1.62154	0.064827	Orange1
Cdk2	YES	52.1641	7.80855	5.87604	5.26748	0.7283	Orange1
Cdk5rap2	YES	18.3345	11.6337	8.49097	4.41255	1.63925	Orange1
Cdk6	NO	9.93861	3.4877	2.53527	0.780805	0.110047	Orange1
Cdkn1b	NO	22.3701	16.0429	16.3055	4.63055	3.21684	Orange1
Cdkn1c	NO	8.49708	5.663	5.14731	2.37624	1.20459	Orange1
Cdkn2c	YES	19.3541	3.38381	3.29307	2.96928	0.771924	Orange1
Cdkn3	NO	13.1494	2.76063	1.46507	0.836914	0.329475	Orange1
Cdon	NO	12.5661	11.7334	5.3751	2.31679	0.853109	Orange1
Cdt1	NO	46.9575	4.16111	4.32683	2.32503	0.159684	Orange1
Cdyl	NO	4.23768	1.71276	1.87025	1.8498	0.933566	Orange1
Cebpg	YES	15.3611	7.37398	5.37748	3.71766	2.87729	Orange1
Celsr1	NO	10.9554	5.42439	2.37352	2.50719	0.574439	Orange1
Cenpa	NO	20.1306	3.6093	2.25548	0.986502	0.105692	Orange1
Cenpc1	NO	15.921	11.6086	8.74487	3.88569	2.3041	Orange1
Cenpe	NO	39.5174	8.06433	4.29059	1.562	0.147787	Orange1
Cenpf	NO	34.5738	6.29012	3.77789	1.11444	0.0218468	Orange1
Cenph	NO	19.1636	4.62404	3.02863	1.44225	0.452061	Orange1
Cenpi	NO	7.15965	1.37604	1.19663	0.385926	0.017608	Orange1
Cenpk	NO	13.9159	2.58291	2.68175	0.714714	0.339878	Orange1
Cenpm	NO	29.511	3.98539	2.87093	2.28182	0.560647	Orange1
Cenpn	NO	30.988	5.17366	4.07933	1.49721	0.523427	Orange1
Cenpq	NO	16.344	6.518	5.31289	3.31653	1.59271	Orange1
Cenpu	NO	6.09255	1.85537	1.74787	0.444069	0.315373	Orange1
Cenpw	NO	10.5707	2.27955	3.10749	1.35729	1.63867	Orange1
Cep112	NO	1.6883	0.843524	1.21093	0.439576	0.363332	Orange1
Cep128	NO	3.4475	1.38637	1.14251	0.984868	0.785306	Orange1
Cep131	NO	15.8963	7.86321	9.994	9.52788	5.21992	Orange1
Cep135	NO	5.64993	2.40645	1.77789	1.72051	0.563453	Orange1
Cep152	NO	7.98134	3.75121	2.60676	1.17654	0.573367	Orange1
Cep192	NO	24.0061	9.53	7.4004	2.87387	1.09723	Orange1
Cep55	NO	30.5949	7.20443	3.49138	1.12804	0.0776151	Orange1
Cep72	NO	8.98924	4.54433	3.62022	1.72859	0.455625	Orange1
Cep76	NO	19.8789	5.16545	3.7955	2.00561	1.39958	Orange1
Cep85	NO	5.89014	2.30005	1.83497	1.45184	1.25962	Orange1
Cfap43	NO	2.94932	1.11231	1.24496	1.27835	0.0765963	Orange1
Chaf1a	NO	58.656	10.5286	6.79674	5.59412	1.35553	Orange1
Chaf1b	NO	12.1423	3.28348	2.35954	0.570613	0.0300837	Orange1
Chd4	YES	96.6526	41.9415	36.301	38.4661	26.152	Orange1
Chd7	YES	12.4589	4.83521	3.6054	2.99758	0.92645	Orange1
Chek1	NO	11.1109	2.06728	1.50335	0.439653	0.393567	Orange1
Chek2	NO	6.83414	1.52997	1.29962	0.700082	0.271275	Orange1
Cherp	NO	48.7956	23.9627	23.958	21.3649	11.7891	Orange1
Chic2	NO	7.49611	3.166	4.997	1.8945	1.33966	Orange1
Chsy1	NO	23.2254	13.1478	14.6049	5.96144	4.24877	Orange1
Cited2	YES	51.4799	25.3804	15.239	14.6552	12.8055	Orange1
Ckap2	NO	54.6361	12.2891	7.50851	3.60644	0.146048	Orange1
Ckap2l	NO	78.5061	16.4587	9.9436	3.9448	0.0905283	Orange1
Ckap4	NO	18.2811	12.1546	10.6272	6.11475	1.29794	Orange1
Cks1b	NO	51.8782	9.59612	8.43695	2.56396	0.560023	Orange1
Cks2	NO	71.3368	10.0937	8.25375	2.81374	0.631517	Orange1
Clic1	NO	46.547	15.3572	9.62031	9.18302	5.79255	Orange1
Clic4	NO	75.5426	28.4588	15.8816	16.0594	13.0076	Orange1
Cmss1	NO	22.3606	7.68579	10.5393	6.65591	4.46261	Orange1
Cnn3	NO	46.1567	23.6936	15.9859	9.04012	3.98675	Orange1
Cnot1	NO	55.3455	38.415	31.8856	19.6426	4.77506	Orange1
Cnot6	NO	47.0013	33.3691	31.2844	10.1119	6.42022	Orange1
Cntln	NO	5.77846	2.58586	2.15808	2.0079	1.62743	Orange1
Cntrl	NO	16.2071	5.08669	4.0197	2.44417	0.931437	Orange1
Col22a1	NO	3.82161	0.647988	1.02554	0.0796633	0.0218045	Orange1
Col4a5	NO	3.97844	0.77636	2.17043	1.57709	0.297234	Orange1
Col5a2	NO	8.16759	1.63987	2.14674	1.74737	0.190306	Orange1
Copg2	NO	44.3374	19.6806	15.1832	9.53138	8.8449	Orange1
Cpne3	NO	10.1269	3.98644	4.15881	2.7117	1.56617	Orange1
Crkl	NO	39.4798	31.0792	20.2254	14.2739	3.78627	Orange1
Csrp2	NO	47.2595	42.0146	33.566	15.283	4.19594	Orange1
Ctbp2	YES	8.54436	2.42292	1.40496	1.38295	0.440176	Orange1
Ctc1	YES	13.9105	10.1766	9.51699	5.00715	1.55526	Orange1
Ctps	NO	48.1994	28.4136	25.3175	16.9355	6.14609	Orange1
Ctu1	NO	8.94006	8.77916	10.4058	4.81821	2.06096	Orange1
Cul7	NO	11.8863	10.4646	9.85291	6.66782	1.69244	Orange1
Cux1	YES	14.3247	6.87873	5.49972	3.63136	2.78608	Orange1
Cxxc4	NO	6.58838	4.46671	6.26808	2.26284	1.20539	Orange1
Cyb5d1	NO	11.5923	9.08058	8.00769	5.85438	1.48599	Orange1
Cyp20a1	NO	10.0062	2.99618	3.59016	3.38953	1.83734	Orange1
Cyp39a1	NO	10.093	2.29543	2.2866	0.995732	0.432885	Orange1
Cyp51	NO	32.7783	33.1397	28.8387	28.2669	9.52147	Orange1
D030055H07Rik	NO	3.64707	1.29712	0.896045	1.12285	0.479905	Orange1
D030056L22Rik	NO	19.6588	9.13851	9.91493	5.20028	5.56846	Orange1
D11Wsu47e	NO	6.49803	3.46586	7.00637	2.39459	0.951102	Orange1
Dars2	NO	4.09981	2.01628	1.89384	1.3686	1.15918	Orange1
Dbf4	NO	9.77478	2.55253	1.83365	0.448169	0.101039	Orange1
Dcakd	NO	54.6435	27.122	22.5128	16.1945	4.52758	Orange1
Dcbld1	NO	4.4098	2.18288	2.66327	2.87459	1.14406	Orange1
Dcbld2	NO	9.27931	9.27484	5.9734	3.00725	0.231253	Orange1
Dck	NO	59.7203	16.5447	11.4776	5.93345	2.23171	Orange1
Dclk2	NO	28.2754	28.0734	29.4181	12.6256	3.48841	Orange1
Dctpp1	NO	87.7188	39.9818	32.1643	29.7912	24.6287	Orange1
Ddah1	NO	96.1652	27.2175	37.4618	34.1637	17.6798	Orange1
Ddah2	NO	104.712	60.1191	40.9114	14.4238	4.32489	Orange1
Ddias	NO	8.90117	3.8373	2.77006	0.822909	0.104374	Orange1
Ddx11	NO	17.0362	3.84484	4.45007	5.247	1.52385	Orange1
Ddx19a	NO	40.2859	15.8085	14.1323	8.8062	3.41497	Orange1
Ddx21	NO	56.2098	37.6679	27.354	14.2589	4.72774	Orange1
Ddx23	NO	24.7183	12.39	11.697	9.11678	6.33125	Orange1
Ddx39	NO	21.8242	7.73183	6.4833	4.2872	2.61469	Orange1
Ddx3x	NO	130.429	89.0651	94.302	33.0675	16.9602	Orange1
Dek	YES	99.0698	26.5953	28.0779	12.0513	13.3962	Orange1
Dennd2a	NO	9.55373	4.05951	3.34902	4.07334	2.03258	Orange1
Depdc1a	NO	7.29347	2.32136	1.42487	0.414567	0	Orange1
Dgcr8	NO	10.8514	8.26989	8.58711	3.85696	2.73261	Orange1
Dhfr	NO	23.7311	4.479	2.57318	1.99058	0.956131	Orange1
Dhx15	NO	43.7427	30.9744	27.9093	11.4606	4.88473	Orange1
Dhx9	NO	69.7825	42.7888	37.0956	14.551	6.79078	Orange1
Dido1	YES	10.4532	8.85449	6.77872	6.94502	2.40568	Orange1
Dis3	NO	24.8872	17.9682	19.1096	7.42249	2.4201	Orange1
Dleu7	NO	26.8523	14.5268	13.9678	4.50789	2.34627	Orange1
Dlgap5	NO	15.1891	2.53485	1.4867	0.448019	0.00468992	Orange1
Dll1	NO	28.1322	7.09492	4.42095	3.99258	1.88691	Orange1
Dll3	NO	18.2259	2.10469	1.92218	1.89471	0.353314	Orange1
Dlx1	YES	89.2655	37.645	31.5202	5.65577	0.780142	Orange1
Dlx2	YES	199.633	27.3149	33.6785	10.3977	0.927135	Orange1
Dlx6os2	NO	9.23232	2.75632	2.4376	0.738159	0.846408	Orange1
Dna2	NO	8.89302	1.5788	1.00314	0.599054	0.215701	Orange1
Dnaaf2	NO	13.8977	5.37724	5.20725	6.19872	3.13661	Orange1
Dnmt1	YES	113.55	37.9064	36.937	17.1469	3.91442	Orange1
Dock7	NO	13.3217	15.0706	11.4356	3.66064	0.956666	Orange1
Dsn1	NO	12.5974	2.71146	2.01308	1.20251	0.513402	Orange1
Dtl	NO	9.69965	1.30306	1.01123	0.574575	0.0185893	Orange1
Dtx4	NO	14.0617	7.08035	7.88967	9.16405	2.64637	Orange1
Dvl2	NO	8.93895	4.19149	4.49165	3.92378	2.51105	Orange1
Dvl3	NO	18.2312	10.1284	9.96216	8.81677	1.66606	Orange1
Dynlt1b	NO	52.352	40.6818	47.4213	24.0564	4.34728	Orange1
Dynlt1f	NO	28.0113	24.1755	14.1894	6.35489	1.84353	Orange1
Dynlt1-ps1	NO	409.921	417.954	265.186	174.347	22.9719	Orange1
E030037K01Rik	NO	3.44275	1.16743	1.9119	1.75558	0.259343	Orange1
E130006D01Rik	NO	8.72884	3.17957	2.36536	0.742517	0.141733	Orange1
E130317F20Rik	NO	3.05781	3.33665	2.87566	2.55297	0.639452	Orange1
E2f1	YES	25.5404	3.7737	2.36377	2.84549	1.15918	Orange1
E2f2	YES	21.7496	2.56529	1.55208	0.899555	0.0812119	Orange1
E2f4	YES	49.3106	23.3529	18.0931	19.5866	13.4793	Orange1
E2f6	YES	33.5076	14.8546	12.0766	12.1655	11.1047	Orange1
Ears2	NO	2.73417	1.33645	1.43951	1.48966	1.00799	Orange1
Ect2	NO	23.7013	3.44673	2.46913	0.699469	0.0477936	Orange1
Eed	YES	33.1554	12.5772	11.153	5.25428	3.3697	Orange1
Efna2	NO	25.2432	17.7596	16.8322	9.2715	3.00275	Orange1
Efna4	NO	8.70287	3.40729	2.50975	0.809925	0.19076	Orange1
Efnb1	NO	106.254	24.0823	16.1466	4.78869	1.61851	Orange1
Efs	NO	18.9724	9.56721	9.61232	8.37132	1.62886	Orange1
Eftud2	NO	25.5217	12.732	11.3335	8.97457	6.26864	Orange1
Egln3	NO	4.61858	2.40206	1.89037	2.34285	0.345072	Orange1
Ehmt1	YES	14.7765	13.7675	11.2538	4.77856	1.14705	Orange1
Eif1ad	NO	30.3302	15.2602	13.2357	10.3277	9.66522	Orange1
Eif1ax	NO	56.8114	28.6431	37.3014	26.185	17.0612	Orange1
Eif2s3x	NO	29.3479	15.1558	21.916	5.80089	3.12926	Orange1
Eif3b	NO	99.4545	42.4354	45.0394	43.6845	23.3282	Orange1
Eif3g	NO	127.557	60.3034	69.7784	51.0371	44.514	Orange1
Eif4a3	NO	53.3075	25.7576	24.5569	15.497	10.9873	Orange1
Eif4ebp2	NO	53.4417	36.5964	29.2216	11.2291	1.40843	Orange1
Eif4g2	NO	218.339	176.976	169.924	73.1091	29.5013	Orange1
Eif4h	NO	69.8028	29.6038	41.8274	34.8771	23.5008	Orange1
Elavl1	NO	47.3266	20.5745	17.556	12.498	13.2102	Orange1
Elovl6	NO	12.9203	10.0012	8.92618	9.90647	2.42658	Orange1
Elp4	NO	11.3544	5.3722	6.17745	4.11059	2.1412	Orange1
Emp1	NO	1.97417	1.76463	2.85044	1.07376	0.225373	Orange1
Eny2	NO	46.0157	34.7035	41.3224	18.0339	12.3451	Orange1
Epb41l5	NO	5.50756	1.55501	1.32962	1.06303	0.248496	Orange1
Ephb2	NO	10.8517	6.28693	5.28942	1.33778	0.231552	Orange1
Ercc6l	NO	13.4633	2.04813	1.18307	0.536914	0.035478	Orange1
Eri1	NO	20.6351	10.5318	8.79476	3.23844	1.79568	Orange1
Ern1	NO	2.8815	2.95931	2.0655	1.51674	0.511115	Orange1
Esco2	NO	17.8038	3.73192	2.50233	0.789761	0.0209185	Orange1
Espl1	NO	31.8335	4.35667	2.8089	1.43066	0.169615	Orange1
Evc	NO	5.46311	1.58476	1.14928	1.25398	0.559444	Orange1
Exoc3l	NO	2.67301	2.3816	2.03713	2.31856	0.630847	Orange1
Eya3	NO	3.75446	3.03466	2.41463	2.45849	0.507632	Orange1
Ezr	NO	125.308	38.3595	32.1837	29.6565	18.3364	Orange1
F2r	NO	38.3802	17.0597	11.3606	7.7118	1.54483	Orange1
Fabp7	NO	192.3	198.031	328.988	164.173	9.79707	Orange1
Fadd	NO	5.22109	1.74345	1.46796	1.203	0.423468	Orange1
Faddos	NO	2.45343	1.0614	1.13263	0.949161	0.0477697	Orange1
Fam107b	NO	15.4863	22.2817	15.3948	8.60007	1.86596	Orange1
Fam110a	NO	11.5403	7.00808	6.11356	2.50156	1.01411	Orange1
Fam111a	NO	8.06649	2.40319	1.2863	0.637406	0.176734	Orange1
Fam126a	NO	23.958	11.526	8.5505	3.76574	0.937106	Orange1
Fam167a	NO	13.0968	3.65012	4.73115	4.92631	0.172063	Orange1
Fam199x	NO	6.11615	2.40831	2.91215	1.3485	0.73795	Orange1
Fam64a	NO	36.4339	7.76418	5.07886	1.95827	0.0415024	Orange1
Fam72a	NO	4.23594	1.21763	1.26991	1.02476	0.45107	Orange1
Fam83d	NO	14.5456	3.19554	1.98032	1.12534	0.726102	Orange1
Fan1	NO	1.45103	1.58126	1.06363	1.47922	0.448588	Orange1
Fanca	NO	9.52095	2.211	1.71308	1.15312	0.517034	Orange1
Fancd2	NO	8.08617	1.50464	1.05085	0.918219	0.293506	Orange1
Fancf	NO	5.29847	1.95207	2.25251	1.56539	1.17353	Orange1
Fancl	NO	5.82431	2.72731	4.12909	2.36052	1.69104	Orange1
Fancm	NO	10.2005	5.36651	4.44656	2.82708	0.954713	Orange1
Fasn	NO	59.0698	37.0473	48.9368	43.7896	10.461	Orange1
Fat1	NO	14.7418	10.5204	7.01907	6.10126	0.773227	Orange1
Fbl	NO	100.637	61.8479	61.935	32.4556	11.6569	Orange1
Fbln1	NO	19.0747	3.6088	3.95599	1.77158	0.52959	Orange1
Fbln2	NO	1.8544	1.02577	2.53858	2.19328	0.276724	Orange1
Fbn1	NO	2.13206	2.57265	2.31753	1.46339	0.209715	Orange1
Fbrsl1	NO	16.4823	6.91998	8.77421	7.04451	2.19584	Orange1
Fbxl7	NO	3.59616	1.25454	1.08642	0.779027	0.034797	Orange1
Fbxo5	NO	49.2982	8.90379	5.66895	1.32299	0.730389	Orange1
Fgfbp3	NO	31.9065	10.5563	26.9359	14.022	3.88346	Orange1
Fhod3	NO	8.07497	5.20263	3.90846	2.64735	0.756977	Orange1
Fignl1	NO	7.91265	2.05872	1.19078	0.521995	0.0263815	Orange1
Fiz1	NO	30.2743	14.0418	10.3984	9.02656	4.1881	Orange1
Flna	NO	35.5572	27.5155	30.6235	27.9977	6.54302	Orange1
Flrt2	NO	34.7709	30.5358	18.9633	4.90415	2.31494	Orange1
Fmr1	YES	11.1593	9.10203	9.64091	4.37011	3.2645	Orange1
Foxm1	YES	28.9593	4.75472	3.2979	1.33412	0.17276	Orange1
Foxn3	NO	9.09156	4.50226	2.44196	2.50024	0.652911	Orange1
Frat1	NO	5.69963	2.24613	8.01837	4.55633	1.80558	Orange1
Frat2	NO	22.0648	9.75323	9.86883	5.49451	1.65095	Orange1
Fscn1	NO	73.609	52.8697	55.6763	60.4367	21.2679	Orange1
Fv1	NO	7.82771	7.07112	3.39917	3.55916	1.0021	Orange1
Fxn	NO	8.63639	2.95966	2.75499	2.05676	1.595	Orange1
Fzd1	NO	14.9543	4.9907	3.60534	5.07664	1.20425	Orange1
Fzd2	NO	41.216	8.70864	6.62513	4.95465	2.51718	Orange1
Fzd3	NO	18.8105	18.2144	14.0174	7.94528	1.10929	Orange1
Fzd8	NO	59.2948	3.74144	2.91361	1.92743	0.407044	Orange1
Fzr1	NO	17.7612	11.2518	12.3511	10.4848	3.90781	Orange1
G2e3	NO	15.7755	7.65886	6.05343	1.69473	1.27173	Orange1
G3bp1	YES	67.7755	34	30.1849	14.9025	6.87456	Orange1
Gabpb1	YES	7.45068	5.1351	4.28206	1.95723	1.32254	Orange1
Gabpb2	NO	5.0792	1.87259	1.59621	1.39069	0.808392	Orange1
Galk1	NO	21.9546	7.5526	7.94925	8.2954	3.47956	Orange1
Galnt1	NO	15.0139	6.88785	7.46206	7.00356	5.1123	Orange1
Galnt7	NO	3.95004	1.98958	2.29326	1.79714	1.43401	Orange1
Gar1	NO	11.8527	5.80966	5.43517	4.4193	2.43331	Orange1
Gart	NO	38.0399	16.8019	15.493	10.4094	6.69148	Orange1
Gas1	NO	11.0255	9.50495	6.70497	5.13724	1.10076	Orange1
Gas2l3	NO	9.47922	4.34085	2.52198	0.913557	0.287806	Orange1
Gatad2a	NO	29.1196	8.13344	6.72209	5.74539	3.00553	Orange1
Gcn1l1	NO	11.5252	8.38439	8.45177	5.76091	1.91367	Orange1
Gdap10	NO	1.01364	1.55385	0.939468	1.00974	0.0615956	Orange1
Gdi2	NO	233.902	120.598	118.622	69.7856	58.7948	Orange1
Gemin2	NO	5.60051	2.148	1.62501	1.33648	1.24116	Orange1
Gen1	NO	13.4991	3.23027	1.64894	0.71275	0.0775767	Orange1
Ggnbp1	NO	2.8685	3.6746	2.75596	2.22654	0.439591	Orange1
Gins1	NO	33.7125	6.20387	4.97327	1.04669	0.554764	Orange1
Gins4	NO	38.8408	18.8182	16.9506	12.968	11.9285	Orange1
Gjc1	NO	21.5761	10.671	7.04591	2.49052	0.763579	Orange1
Gkap1	NO	23.8092	7.92314	7.61629	5.96405	5.08383	Orange1
Gli1	YES	2.84209	1.66156	2.76858	1.96692	0.415367	Orange1
Gli2	YES	19.8329	3.93119	2.86524	2.38045	0.642004	Orange1
Glipr2	NO	12.9068	8.66017	6.98	2.3655	1.19748	Orange1
Gltscr1	NO	15.1831	12.6599	14.101	7.45735	2.58274	Orange1
Gm10093	NO	69.5955	19.7453	13.545	11.0219	5.30205	Orange1
Gm10143	NO	17.9888	4.25655	2.78424	1.84084	1.10569	Orange1
Gm10184	NO	56.0555	10.6727	7.2976	7.98125	0.519706	Orange1
Gm10306	NO	3.7	0.511719	2.17274	1.13089	0.385444	Orange1
Gm10459	NO	2.94858	1.12095	1.66749	0.17286	0.211416	Orange1
Gm10461	NO	1.69988	0.698448	1.26752	0.593192	0.246352	Orange1
Gm10762	NO	14.6093	5.31507	7.00354	5.75867	2.06184	Orange1
Gm11491	NO	2.06741	1.00407	2.92102	0.808115	0.914205	Orange1
Gm11508	NO	59.9837	10.5983	20.5414	9.07435	2.83809	Orange1
Gm11583	NO	103.583	38.3512	35.7182	22.8837	15.3556	Orange1
Gm11832	NO	6.67805	1.24461	1.052	0.345202	0	Orange1
Gm11944	NO	4.54259	1.41759	1.11261	0.458829	0.337327	Orange1
Gm12355	NO	5.3445	3.52017	4.1666	1.86294	0.577647	Orange1
Gm12359	NO	6.07684	2.49012	4.05026	2.02559	1.4066	Orange1
Gm13111	NO	11.4556	3.9809	3.6677	3.82794	2.76454	Orange1
Gm14024	NO	12.9652	3.74528	2.11752	0.624966	0	Orange1
Gm14091	NO	12.5521	2.74706	1.86805	0.400436	0.167259	Orange1
Gm14230	NO	7.81512	1.43063	1.40572	0.844693	0.0644826	Orange1
Gm14820	NO	5.54249	2.63547	2.34142	1.06991	0.202755	Orange1
Gm14966	NO	1.87252	0.463497	1.62916	0.761685	0.780728	Orange1
Gm15283	NO	4.1246	1.22574	2.0738	0.752284	0.0707932	Orange1
Gm15441	NO	3.7807	3.03697	5.75475	2.00341	0.172719	Orange1
Gm15545	NO	4.53731	2.41966	1.11497	0.844707	0.304123	Orange1
Gm15645	NO	2.80971	2.62592	3.13668	1.20911	0.0999735	Orange1
Gm15676	NO	5.65383	2.43217	3.32998	2.31841	0.441408	Orange1
Gm15777	NO	3.06718	3.58953	3.19436	2.17087	0.117261	Orange1
Gm15886	NO	7.26649	4.66552	3.00312	3.24703	0.429362	Orange1
Gm16023	NO	2.80543	2.12863	1.35058	1.79346	0.497754	Orange1
Gm16091	NO	5.31606	3.31723	1.64868	0.310961	0.212236	Orange1
Gm16314	NO	7.29537	4.49113	2.68074	2.76652	0.413185	Orange1
Gm16599	NO	5.17439	0.927633	1.17762	1.35446	0.082015	Orange1
Gm16617	NO	4.78034	3.20721	3.15334	2.17265	0.0705491	Orange1
Gm16726	NO	2.58386	3.26491	2.01413	1.51289	0	Orange1
Gm16853	NO	1.00081	0.480062	1.08995	0.401441	0.221909	Orange1
Gm17077	NO	12.3928	5.71422	10.221	8.00611	3.46743	Orange1
Gm17092	NO	86.3568	14.975	39.4005	22.3684	3.41607	Orange1
Gm17108	NO	3.17898	1.09964	2.01602	1.2675	0.559563	Orange1
Gm17233	NO	1.80923	0.649905	1.58275	0.358495	0.14413	Orange1
Gm19426	NO	4.56667	1.6048	1.22633	0.892817	0.523237	Orange1
Gm20186	NO	3.71877	3.29316	1.64917	0.95026	0.127775	Orange1
Gm20390	NO	24.1593	39.6563	19.5135	18.5779	11.6656	Orange1
Gm20726	NO	15.7007	9.04764	10.8383	6.06097	0.86183	Orange1
Gm21982	NO	6.9166	3.31355	0.376038	3.70215	0.0877644	Orange1
Gm26526	NO	4.8575	4.47035	4.73701	3.43148	0.836456	Orange1
Gm26563	NO	1.94316	1.31367	1.05227	0.205787	0.0141294	Orange1
Gm26566	NO	21.0822	10.1507	11.2972	13.4729	1.25558	Orange1
Gm26586	NO	2.76494	1.6982	1.77629	0.260737	0.0588658	Orange1
Gm26711	NO	4.7069	2.43233	4.08026	2.53115	0.140099	Orange1
Gm26737	NO	6.64684	2.12557	2.2138	2.16405	0.480868	Orange1
Gm26751	NO	17.7052	11.0982	8.37211	4.47842	0.932873	Orange1
Gm26765	NO	109.549	31.699	29.2959	4.69448	2.07339	Orange1
Gm26771	NO	3.87515	1.5157	1.20326	0.416897	0.17287	Orange1
Gm26809	NO	9.2921	7.91844	4.22112	3.65026	0.51929	Orange1
Gm26825	NO	590.269	278.139	355.185	325.266	205.228	Orange1
Gm26899	NO	19.6878	19.9769	14.6919	14.4639	3.52159	Orange1
Gm26916	NO	16.7037	6.23536	2.78489	1.41422	0.839618	Orange1
Gm26953	NO	225.153	144.36	181.074	41.8253	2.71024	Orange1
Gm27232	NO	29.03	36.1218	28.7698	10.271	3.1583	Orange1
Gm28036	NO	6.39868	2.56346	2.33598	1.716	0.719806	Orange1
Gm28285	NO	6.06522	2.94736	7.01573	3.74031	0.706742	Orange1
Gm28386	NO	1.13226	0.883889	1.02626	0.839211	0.0765085	Orange1
Gm28529	NO	3.35596	2.1038	4.76005	3.11396	1.12189	Orange1
Gm28731	NO	3.28509	2.07117	3.85143	1.71771	0.318629	Orange1
Gm29361	NO	2.22644	2.30016	2.41512	1.22373	0.221924	Orange1
Gm340	NO	3.93374	3.74518	2.05059	1.01823	0.148394	Orange1
Gm36401	NO	3.89163	1.55718	1.36347	0.542045	0.0754548	Orange1
Gm36936	NO	7.56079	6.2307	2.16197	2.54595	0.629085	Orange1
Gm36989	NO	4.33204	5.01432	1.59336	1.96907	1.27715	Orange1
Gm37581	NO	3.74685	4.30797	5.29492	2.82104	0.35804	Orange1
Gm37608	NO	12.487	6.09324	2.99024	3.76288	0.16279	Orange1
Gm38155	NO	1.32697	1.33565	1.17753	1.26258	0.216022	Orange1
Gm42928	NO	11.9773	4.15714	4.85207	3.55362	0.734197	Orange1
Gm43029	NO	1.49107	1.58165	1.67516	1.23722	0.0334596	Orange1
Gm43126	NO	258.251	89.8358	51.6828	24.6397	18.5205	Orange1
Gm4349	NO	1.77931	1.38098	1.86351	0.563851	0.15522	Orange1
Gm43693	NO	2.17998	2.81698	1.77188	1.27456	0.164485	Orange1
Gm4737	NO	53.2221	14.0318	12.6205	7.8286	3.95019	Orange1
Gm5577	NO	22.1175	8.24589	8.73909	6.24885	4.04239	Orange1
Gm5580	NO	2.28359	1.10745	1.53699	0.548227	0.465928	Orange1
Gm5607	NO	44.9102	17.1794	16.8376	3.82249	1.65343	Orange1
Gm5786	NO	2.5965	1.0962	1.43859	0.731954	0.778927	Orange1
Gm6169	NO	7.26985	2.12626	1.47896	1.55316	0.176458	Orange1
Gm6493	NO	7.73445	6.13653	3.65118	1.2346	0.0575145	Orange1
Gm6563	NO	108.68	89.9447	67.4947	32.1757	22.1033	Orange1
Gm6594	NO	239.513	32.7948	56.9458	14.0435	5.48595	Orange1
Gm6685	NO	10.4833	6.38227	4.81885	6.21519	1.34083	Orange1
Gm6793	NO	103.097	23.6027	16.9703	10.6302	8.53609	Orange1
Gm7367	NO	61.5658	16.4523	18.8964	12.2815	7.0738	Orange1
Gm7964	NO	293.922	167.037	145.17	69.8568	29.0782	Orange1
Gm8394	NO	44.4545	20.4977	19.4878	12.2077	9.43131	Orange1
Gm9531	NO	222.681	103.887	69.3304	29.7275	23.5811	Orange1
Gm9833	NO	109.106	65.8855	58.4477	25.9063	5.17749	Orange1
Gm9923	NO	7.04621	2.65997	3.97997	1.93907	0.436752	Orange1
Gm9934	NO	4.54606	1.93256	2.41258	2.86115	1.42178	Orange1
Gmps	NO	25.2833	12.5975	14.5921	6.758	5.34518	Orange1
Gnai2	NO	67.4588	28.0343	30.8399	34.4076	18.9252	Orange1
Golim4	NO	3.96563	1.51719	1.12563	1.55967	0.760075	Orange1
Golm1	NO	59.0626	26.4383	14.6973	9.86709	6.11016	Orange1
Gpc1	NO	91.6189	36.0086	36.2722	25.213	12.9058	Orange1
Gpr137b-ps	NO	3.92993	3.21856	4.28575	2.49794	0.596773	Orange1
Gpsm2	NO	27.1524	7.57022	5.08209	4.85291	3.39492	Orange1
Grb10	NO	112.092	12.3898	7.81881	8.79694	2.71605	Orange1
Gse1	NO	39.6053	16.0641	11.8829	7.40921	5.79692	Orange1
Gsg2	NO	10.4346	2.07452	1.05101	0.800396	0.0520229	Orange1
Gspt1	NO	37.6654	20.7563	21.0794	15.5703	4.5283	Orange1
Gstcd	NO	7.7353	2.62762	2.38055	1.24505	0.468487	Orange1
Gsx2	YES	21.874	2.54109	1.53502	0.926172	0.135458	Orange1
Gtf3c4	YES	12.8903	13.5887	11.0072	6.27144	1.9715	Orange1
Gtpbp4	NO	36.0086	24.098	21.7637	9.76939	8.45031	Orange1
Gtse1	NO	30.5538	4.4268	2.34239	1.46974	0.0670067	Orange1
Gucy1a2	NO	2.88914	2.37316	1.27011	1.34428	0.346942	Orange1
Gucy1b2	NO	11.9027	2.12282	1.71149	0.13377	0.0889316	Orange1
Gxylt1	NO	10.3383	4.06407	3.91949	4.28566	1.96484	Orange1
H19	NO	11.5959	3.92153	2.14077	0.48339	0.00801359	Orange1
H1f0	NO	510.085	152.106	88.44	44.708	24.3098	Orange1
H2afy	YES	52.5896	23.888	17.7538	11.7486	5.73189	Orange1
H2afz	NO	5.66225	1.83082	2.98688	1.63511	1.51401	Orange1
Hat1	NO	64.7746	11.2701	10.868	4.48508	4.0468	Orange1
Haus1	NO	28.2704	9.89386	8.34848	3.92259	3.9411	Orange1
Haus4	NO	15.4291	5.33739	5.75192	3.48312	1.68497	Orange1
Haus6	NO	15.5847	5.24665	4.92092	2.02122	1.08404	Orange1
Hdac1	YES	9.12188	3.78132	2.33104	2.30827	1.33986	Orange1
Heatr5a	NO	10.6917	5.37695	3.73455	3.18965	1.27762	Orange1
Heg1	NO	8.81105	6.15613	3.24546	3.58338	0.955202	Orange1
Hells	NO	25.6084	3.96674	3.50907	1.02665	0.278072	Orange1
Hes6	YES	37.4648	13.9263	9.42579	5.13596	1.38512	Orange1
Hinfp	YES	11.5687	13.446	8.39322	8.64906	1.97667	Orange1
Hipk2	YES	16.6157	6.37893	3.81199	6.94092	1.28332	Orange1
Hivep1	YES	12.7658	10.6269	7.66131	5.29526	1.55578	Orange1
Hjurp	YES	29.9744	9.7307	11.515	2.495	2.90295	Orange1
Hmgb1-ps2	NO	249.756	62.9378	37.503	53.1315	18.2907	Orange1
Hmgb1-ps7	NO	47.2341	58.0326	26.5916	11.0651	7.24972	Orange1
Hmgb2	YES	161.512	31.148	17.0576	8.77353	0.884135	Orange1
Hmgb3	YES	94.4212	60.8765	42.6855	18.516	4.43001	Orange1
Hmgcs1	YES	226.792	195.137	202.671	198.936	53.8277	Orange1
Hmgn2-ps1	NO	814.022	306.569	233.31	99.2653	38.4929	Orange1
Hmmr	NO	22.5893	5.26739	2.8614	1.0654	0.00845403	Orange1
Hn1l	NO	108.854	22.6731	13.8281	6.95071	1.43893	Orange1
Hnrnpa0	NO	375.654	128.217	207.441	64.1867	41.4181	Orange1
Hnrnpa3	NO	6.74484	3.08217	2.80493	4.37931	1.33409	Orange1
Hnrnpf	NO	39.3225	11.5273	12.7624	5.26632	5.53235	Orange1
Hnrnpm	NO	98.5394	33.2047	36.2065	21.4841	10.3989	Orange1
Hnrnpr	NO	14.6004	10.2755	11.441	3.59532	1.79479	Orange1
Hnrnpu	YES	194.421	76.2692	76.7033	50.1207	25.432	Orange1
Hnrnpul1	NO	46.0081	18.9302	21.0782	16.1432	7.23867	Orange1
Hs2st1	NO	22.4978	10.4702	14.9718	8.98797	3.89884	Orange1
Hsd17b7	NO	8.70574	5.30947	6.7126	4.73019	1.52212	Orange1
Hspd1	NO	153.158	75.9556	66.2217	55.3497	37.8953	Orange1
Hspd1-ps3	NO	79.1621	42.7841	42.9208	18.3189	12.3831	Orange1
Hyal2	NO	3.11838	1.51543	1.16689	0.750587	0.563075	Orange1
Idh2	NO	33.3197	15.3303	12.2495	8.66842	4.76678	Orange1
Idi1	NO	27.6418	14.3052	10.3475	17.4651	6.13197	Orange1
Ifit2	NO	5.05772	3.71564	3.203	1.3697	1.16402	Orange1
Igdcc3	NO	4.65387	2.96456	1.31112	1.41634	0.188859	Orange1
Igf1r	NO	22.7753	17.5469	10.2934	5.51896	1.32161	Orange1
Igfbp2	NO	22.2251	18.5779	14.342	10.6729	2.32855	Orange1
Ikbkap	NO	17.1143	15.6827	16.3053	10.7705	2.33028	Orange1
Il17rd	NO	2.14656	2.52653	2.15949	1.48352	0.275276	Orange1
Ilf3	YES	92.086	71.9621	64.6688	28.381	9.87633	Orange1
Incenp	NO	93.7339	16.4838	11.0196	9.17639	2.90945	Orange1
Ing5	NO	6.42075	2.54548	2.10544	2.1142	1.20127	Orange1
Insm1	YES	103.578	20.9069	18.526	5.41669	3.53433	Orange1
Intu	NO	5.16477	2.22484	2.91021	1.5179	0.939027	Orange1
Ipo11	NO	10.0705	5.16471	5.49605	5.3342	4.2908	Orange1
Ipo5	NO	163.161	63.9479	59.3631	28.5225	14.618	Orange1
Iqgap1	NO	5.35364	4.55846	4.45894	3.95189	1.2545	Orange1
Iqgap3	NO	8.04366	1.30796	1.1542	0.798819	0.0487659	Orange1
Ireb2	NO	48.1612	47.4966	41.4772	18.1608	8.29286	Orange1
Irs1	NO	15.6916	7.63089	4.11542	3.29216	0.80483	Orange1
Isg20l2	NO	47.7827	20.4075	13.8253	8.38785	5.39625	Orange1
Itgb1	NO	36.9981	25.4681	22.9565	25.8328	8.91296	Orange1
Itpripl1	NO	2.98294	1.43917	1.09766	0.435002	0.11095	Orange1
Jag1	NO	9.03802	3.73741	2.40773	2.90087	1.25821	Orange1
Jrk	YES	3.31556	3.96491	3.23642	2.39425	0.669416	Orange1
Kat6a	YES	38.4028	38.0539	29.9614	15.5329	4.66886	Orange1
Katnbl1	NO	9.48425	7.49078	8.31825	3.16163	2.14284	Orange1
Kbtbd8	NO	4.85802	2.37043	1.41931	1.33837	1.17579	Orange1
Kcna3	NO	8.05047	6.92968	4.78767	4.64622	0.236397	Orange1
Kctd15	NO	9.87898	6.98298	5.02356	2.28026	0.79251	Orange1
Kctd18	NO	4.36235	2.98659	2.80449	1.28513	0.733016	Orange1
Kctd5	NO	31.2409	23.8215	23.8224	26.7509	8.57507	Orange1
Kdelr2	NO	38.0037	15.8542	12.5154	14.9777	8.55339	Orange1
Kdm4a	NO	17.3486	19.7304	17.3037	10.2596	1.84674	Orange1
Kdm5c	NO	15.1782	12.6382	11.198	8.01296	2.73681	Orange1
Kdm6b	YES	32.0406	26.9161	26.3064	13.13	3.36452	Orange1
Khnyn	NO	12.0264	6.10323	5.43676	5.97941	1.66878	Orange1
Kif11	NO	92.151	17.1162	10.0168	3.16213	0.1554	Orange1
Kif15	NO	52.5609	8.30771	4.91969	1.51494	0.0941491	Orange1
Kif18b	NO	25.3647	5.05861	2.64113	1.77774	0.0535609	Orange1
Kif20a	NO	60.8302	15.6055	10.5318	4.92992	1.64224	Orange1
Kif20b	NO	22.126	6.24572	3.39886	0.781799	0.0520881	Orange1
Kif22	YES	27.7364	5.42172	3.5425	1.4966	0.275264	Orange1
Kif23	NO	55.9877	9.95251	7.07053	2.00109	0.219549	Orange1
Kif24	NO	4.13797	1.35784	1.05099	0.533399	0.0147165	Orange1
Kif26a	NO	23.8083	21.924	26.5733	9.26087	0.552586	Orange1
Kif2c	NO	28.3411	5.48572	2.70329	1.10571	0.0229063	Orange1
Kif4	YES	37.1847	6.34125	3.49632	1.56844	0.23042	Orange1
Kif7	NO	4.91467	2.1045	2.39451	1.9305	0.474592	Orange1
Kifc1	NO	11.521	3.40272	1.96327	1.07497	0.275256	Orange1
Kifc5b	NO	24.0399	6.08202	4.34415	2.59912	0.84	Orange1
Klf12	YES	12.3497	23.4193	11.986	8.45774	0.327268	Orange1
Klhl11	NO	13.7161	9.99946	7.59456	9.44978	1.01762	Orange1
Knop1	NO	5.92179	5.59452	2.6787	1.57373	0.90144	Orange1
Knstrn	NO	25.5525	4.75338	2.64357	1.24673	0.141837	Orange1
Kntc1	NO	22.3825	3.31817	2.55624	0.802467	0.00562115	Orange1
Kpna2-ps	NO	7.01474	6.58252	1.97391	4.2368	1.59583	Orange1
Kpna4	NO	17.6123	12.3868	13.9278	6.43505	5.56542	Orange1
Kpnb1	NO	176.903	64.0736	53.6186	37.8972	24.62	Orange1
Lama1	NO	3.23412	1.23123	1.05027	1.25469	0.226003	Orange1
Lbr	NO	24.7139	4.79408	4.18575	1.88444	1.14556	Orange1
Lcor	NO	4.76447	4.29718	3.40299	2.06135	0.221204	Orange1
Ldha-ps2	NO	2.6285	1.19088	1.84765	1.42259	0.472969	Orange1
Ldlrad3	NO	10.8849	4.74062	3.63787	4.02653	2.46889	Orange1
Lig1	NO	47.8096	8.7378	6.29264	3.35147	0.797469	Orange1
Lima1	NO	18.6592	10.0862	6.0995	6.31878	1.18169	Orange1
Lims1	NO	13.4327	5.87335	7.82329	6.56676	2.04418	Orange1
Lipg	NO	28.5691	4.00967	4.13684	1.30082	0.147648	Orange1
Llgl1	NO	48.5812	22.1647	16.628	23.4338	5.71414	Orange1
Lmcd1	NO	8.64536	3.35416	1.68671	3.72117	1.64721	Orange1
Lmnb1	YES	347.218	118.246	94.8896	16.0286	2.68378	Orange1
Lnpep	NO	6.61808	7.70169	4.77006	4.71839	0.849099	Orange1
Lonrf3	NO	5.80442	2.51388	2.13211	2.39846	0.506306	Orange1
Lpar4	NO	2.67309	0.872949	1.30789	0.766241	0.400116	Orange1
Lpcat1	NO	16.1415	14.5604	18.0476	10.9111	3.0022	Orange1
Lrp5	NO	5.33792	2.06022	1.47129	2.3531	0.482116	Orange1
Lrr1	NO	15.9092	1.86737	1.30805	0.633072	0	Orange1
Lsm14a	YES	24.1551	11.3152	10.4764	6.7161	5.68657	Orange1
Lsm2	NO	8.14987	2.91089	3.0871	1.64838	1.18657	Orange1
Lsm4	YES	57.4975	21.8381	31.8482	21.2535	15.937	Orange1
Lsm5	NO	3.82031	2.38243	2.65535	0.479124	0.24504	Orange1
Luc7l	NO	13.0121	7.42258	20.0034	5.23877	1.47655	Orange1
Lzic	NO	15.7718	11.4679	10.3631	5.33579	1.6817	Orange1
Mad2l1	NO	17.3103	3.91277	2.25557	1.01988	0.718665	Orange1
Mamdc4	NO	2.69148	1.19599	1.02132	0.617861	0.429481	Orange1
Map2k3	NO	3.12146	1.55132	1.55848	1.35978	0.746913	Orange1
Map4k1	NO	1.93205	0.94548	2.33908	1.34823	0.816248	Orange1
Map4k4	NO	75.1593	62.4573	57.1097	27.9323	6.40766	Orange1
Mapkapk2	NO	46.5072	16.3967	13.4193	8.9576	4.74493	Orange1
Marcks	NO	479.212	160.967	248.234	103.74	40.3191	Orange1
Marcksl1	NO	707.342	547.709	517.582	278.673	15.7078	Orange1
Masp1	NO	5.08382	6.69184	1.73174	2.10885	0.535067	Orange1
Mastl	NO	7.84108	2.09196	1.2995	0.54889	0.0956511	Orange1
Mbd4	NO	4.28077	2.13396	1.64529	0.750546	0.743656	Orange1
Mcm2	YES	51.5417	5.50223	3.67847	2.39686	0.234844	Orange1
Mcm3	YES	48.9048	6.44736	3.41862	2.0006	0.378871	Orange1
Mcm4	YES	80.1413	16.411	9.45175	6.63232	2.65827	Orange1
Mcm5	YES	92.0771	16.6427	11.7377	7.07543	1.09983	Orange1
Mcm6	YES	74.179	13.1585	7.46438	3.87074	0.409429	Orange1
Mcm7	YES	60.1737	17.0021	11.6181	4.54445	2.34765	Orange1
Mcm9	NO	5.47657	2.37529	1.99497	2.78709	1.15222	Orange1
Mdc1	NO	46.1175	18.1384	13.7494	6.59043	2.37142	Orange1
Mdga1	NO	2.2748	3.47661	1.91397	2.4561	0.847397	Orange1
Med18	NO	7.547	2.90254	1.77023	1.10481	0.587344	Orange1
Megf6	NO	3.67824	1.30849	1.62568	1.54327	0.122965	Orange1
Megf9	NO	24.9238	20.0216	21.9872	9.91121	7.94731	Orange1
Meis1	YES	3.0451	2.26882	1.88707	0.704403	0.636893	Orange1
Melk	NO	37.6628	5.43001	3.41545	2.01468	0.391328	Orange1
Mex3b	NO	48.9011	52.9846	40.4419	11.9909	1.95939	Orange1
Mfap2	NO	38.0477	22.413	21.2381	8.32814	0.921569	Orange1
Mfng	NO	37.1479	12.275	5.2367	3.27691	0.765997	Orange1
Miat	NO	108.873	61.8333	65.7857	26.956	3.29138	Orange1
Mid1	YES	4.35554	1.79692	1.18924	2.13107	0.37018	Orange1
Midn	NO	62.5086	33.3438	26.5855	13.949	4.37955	Orange1
Mis18a	NO	10.3804	4.29229	3.92877	1.77246	1.44637	Orange1
Mis18bp1	NO	13.5996	3.67206	2.52904	0.628037	0.0252441	Orange1
Mki67	YES	182.029	33.7733	17.0848	6.36861	0.185583	Orange1
Mlf1	YES	3.38614	1.25754	2.50986	1.6433	0.134841	Orange1
Mms22l	NO	16.7847	3.39567	1.99406	0.897815	0.0897648	Orange1
Mn1	NO	63.5266	32.7138	32.9148	14.1516	8.24411	Orange1
Mns1	NO	11.0166	5.04468	6.13044	4.72501	2.51135	Orange1
Mob1a	NO	14.9433	7.453	4.94458	5.1445	2.39973	Orange1
Mob3a	NO	16.7836	18.6569	15.1224	6.11886	2.21996	Orange1
Mre11a	NO	11.1794	4.50135	4.32619	2.87604	1.35564	Orange1
Mroh2a	NO	3.37113	1.34883	1.35596	0.390505	0.252617	Orange1
Msh6	YES	52.0849	20.0712	15.381	7.22889	3.32243	Orange1
Msi1	NO	84.8858	18.373	15.9322	7.70834	2.70865	Orange1
Msi2	NO	32.6	10.659	15.5884	9.1381	4.72411	Orange1
Msn	NO	37.5453	8.48311	6.60292	7.76835	3.22726	Orange1
Mta1	YES	42.7098	15.4042	16.9151	14.3227	8.5718	Orange1
Mtbp	NO	9.11521	2.16703	1.65148	0.951626	0.387764	Orange1
Mtdh	NO	6.04693	5.00599	4.76099	4.22049	0.941603	Orange1
Mthfd2	NO	10.8942	3.3031	3.30948	1.56134	1.41361	Orange1
Mtr	NO	6.52927	4.09356	4.30513	4.91862	0.746899	Orange1
Muc1	NO	3.13451	2.20299	2.67537	1.09393	0.703243	Orange1
Myb	YES	7.71129	1.61441	1.78841	0.978565	0.225361	Orange1
Mybl1	YES	5.67376	1.78959	1.35454	0.54464	0.203323	Orange1
Mybl2	YES	22.1123	2.52804	1.99484	1.17876	0.550514	Orange1
Mycl	YES	18.1585	12.8494	8.79198	7.25151	0.507336	Orange1
Mycn	YES	31.2095	13.6107	15.3287	5.15244	1.03652	Orange1
Myef2	YES	27.8277	18.6543	19.7473	7.65436	3.10905	Orange1
Myo1b	NO	18.229	8.79278	8.88036	6.81806	4.20196	Orange1
Myt1	YES	14.6624	13.0385	8.05173	3.1032	0.950446	Orange1
N4bp2	NO	13.224	12.8989	10.9226	3.20089	0.481041	Orange1
Naaladl1	NO	4.1436	1.32675	1.20782	0.260733	0.0389168	Orange1
Nasp	NO	108.79	38.4023	26.9931	7.5709	2.50468	Orange1
Natd1	NO	11.9139	21.584	11.9431	8.44513	2.23259	Orange1
Ncapd2	NO	63.5824	18.193	14.8976	4.16624	1.62723	Orange1
Ncapd3	NO	25.9673	10.7197	7.82599	6.4416	4.49789	Orange1
Ncapg	NO	16.1282	2.95667	2.68689	0.764024	0.0978385	Orange1
Ncapg2	NO	21.8252	4.6862	3.27442	1.48987	0.585674	Orange1
Ncaph	NO	32.2112	5.22722	3.38778	2.0935	0.306372	Orange1
Ndc1	NO	13.1361	4.89291	6.20498	3.80888	1.63625	Orange1
Ndc80	NO	38.2275	7.41843	4.77885	1.06779	0.0685799	Orange1
Nedd1	NO	17.5831	5.28847	3.63406	2.18845	0.731457	Orange1
Nedd4	NO	106.575	56.3384	39.8306	24.6067	2.86909	Orange1
Neil3	YES	11.4755	3.00739	2.20305	0.698838	0.00802257	Orange1
Nek2	NO	20.3095	3.44482	2.39962	2.96113	0.282673	Orange1
Nes	NO	92.3663	18.3942	11.9963	6.00392	0.831092	Orange1
Nfatc2ip	YES	12.5793	4.45562	3.95554	2.89853	1.14593	Orange1
Nfatc3	YES	16.5747	7.1875	6.38498	3.78703	2.30561	Orange1
Nfatc4	YES	1.69651	1.6733	1.90635	1.04009	0.187634	Orange1
Nfia	YES	7.44991	2.91612	2.46818	1.94743	0.700924	Orange1
Nfxl1	NO	3.93615	2.69349	3.28934	1.25239	0.42589	Orange1
Nhlrc2	NO	13.4939	7.24293	6.43656	4.01822	1.14638	Orange1
Ninl	NO	10.5132	3.93166	2.79256	2.11573	0.587288	Orange1
Nipbl	NO	33.6953	25.9773	19.8978	9.31359	4.2016	Orange1
Nkx2-3	YES	21.4888	2.58328	3.38854	0.0706095	0	Orange1
Nme4	NO	7.64247	3.01414	1.86745	1.80701	1.04218	Orange1
Notch1	YES	51.3343	6.99737	6.38628	8.05393	1.16547	Orange1
Notch2	YES	19.728	5.63297	5.1211	6.13418	1.02694	Orange1
Nr2f1	YES	18.2879	14.2715	5.61215	4.25464	2.20788	Orange1
Nras	NO	26.6579	13.3926	14.1988	6.54516	1.9548	Orange1
Nrg1	NO	8.36555	8.27105	3.10771	3.17889	1.48209	Orange1
Nrm	NO	18.7688	6.50592	4.78035	3.68418	1.45469	Orange1
Nsl1	NO	11.608	2.01512	1.14257	0.655327	0.143986	Orange1
Nt5dc2	NO	159.55	30.8595	19.3852	12.3814	2.86555	Orange1
Ntn1	NO	48.0692	15.1667	18.8914	8.27231	1.46439	Orange1
Ntn4	NO	13.317	4.32057	3.14663	3.44264	1.91481	Orange1
Nubpl	NO	2.13972	0.992682	1.28863	1.15643	0.614387	Orange1
Nucks1	YES	83.5799	21.6559	24.4968	16.5849	14.2485	Orange1
Nudcd1	NO	17.8356	8.46556	7.82776	3.75359	2.10251	Orange1
Nudcd2	NO	12.4092	4.61073	5.24652	3.64352	2.41422	Orange1
Nudt21	NO	40.5752	18.2917	16.2369	8.9759	2.7215	Orange1
Nudt4	NO	129.411	62.8364	55.0665	37.132	29.0202	Orange1
Nuf2	NO	19.7314	3.81962	2.39574	1.0685	0.166212	Orange1
Nufip2	NO	16.3982	6.91491	8.4967	7.26758	2.54575	Orange1
Nup107	NO	33.3534	16.3901	14.7446	6.31409	3.59697	Orange1
Nup133	NO	22.9275	9.64127	8.36198	5.67502	3.70886	Orange1
Nup153	NO	29.5854	19.6504	16.1218	10.1952	3.45867	Orange1
Nup155	NO	32.5972	13.3539	11.2197	5.01785	1.83649	Orange1
Nup188	NO	27.0535	12.4996	10.0762	6.27442	2.51976	Orange1
Nup205	NO	25.0492	17.0711	14.3028	5.98382	2.82051	Orange1
Nup210	NO	11.4086	5.38551	7.17667	5.91536	1.58639	Orange1
Nup37	NO	29.221	10.1627	6.61667	3.18002	2.10653	Orange1
Nup50	NO	49.4351	20.3752	13.422	10.738	6.75391	Orange1
Nup54	NO	13.2061	11.6251	8.78972	3.90912	2.07027	Orange1
Nup93	NO	50.5147	20.843	15.8524	14.805	12.375	Orange1
Nup98	NO	21.9709	12.5059	9.85136	7.73993	2.04585	Orange1
Nusap1	YES	46.9863	10.4044	6.05127	1.3637	0.212334	Orange1
Nutf2-ps1	NO	16.9551	4.88019	6.51766	7.28884	2.85003	Orange1
Nynrin	NO	10.3413	6.74039	4.8832	2.65243	0.401577	Orange1
Oaz1-ps	NO	171.464	82.2333	81.9201	91.3274	46.6554	Orange1
Oip5	NO	11.3903	2.12153	1.99595	1.09814	0.213841	Orange1
Olfml2b	NO	1.91803	2.60246	1.29687	2.68822	0.774431	Orange1
Pabpc1	NO	125.556	66.441	65.2489	48.0912	15.7839	Orange1
Paics	NO	63.621	24.3571	20.5753	11.6559	6.35471	Orange1
Pak3	NO	24.9585	8.90242	8.84362	4.37428	2.97913	Orange1
Pank1	NO	4.92423	2.4941	2.31666	2.69949	1.31688	Orange1
Pank2	NO	10.946	2.83787	3.21999	2.48045	1.39169	Orange1
Pard6b	NO	9.31963	3.4689	3.94872	3.16053	2.15765	Orange1
Pard6g	NO	25.6367	13.5501	11.1162	8.12209	1.87372	Orange1
Parp1	YES	80.0797	32.8966	22.5653	15.7479	8.2829	Orange1
Parp11	NO	6.79444	7.88334	5.49832	2.31997	0.713334	Orange1
Parp16	NO	2.38652	1.17906	1.68618	1.56783	0.763758	Orange1
Parpbp	YES	9.07068	2.06871	1.12205	0.617783	0.0478815	Orange1
Pask	NO	7.40263	1.88991	1.71519	1.34197	0.487751	Orange1
Pbdc1	NO	7.27328	3.60279	3.04007	2.03887	1.67172	Orange1
Pbk	NO	110.536	21.7408	13.9889	3.44349	0.162017	Orange1
Pbrm1	YES	24.009	16.5962	13.547	5.68352	1.63451	Orange1
Pcbp4	YES	34.0879	17.5391	16.8317	14.9946	9.23824	Orange1
Pcdh18	NO	3.46093	2.3355	2.6179	2.10413	0.10966	Orange1
Pcdh19	NO	2.43334	1.87713	2.77846	1.65331	0.289765	Orange1
Pcm1	NO	46.0861	42.6132	42.13	19.5614	10.6967	Orange1
Pcna	YES	108.123	21.1427	16.8164	6.89316	5.33553	Orange1
Pcna-ps2	NO	235.075	48.9244	44.6663	16.9453	15.514	Orange1
Pcnt	NO	16.8913	6.96835	5.25541	4.28134	2.16657	Orange1
Pde3b	NO	6.3941	3.00932	3.04991	2.54958	1.747	Orange1
Pde5a	NO	3.91921	1.69715	1.41954	0.632105	0.162959	Orange1
Pdp2	NO	5.79906	5.298	3.33733	2.50231	0.511255	Orange1
Pdpn	NO	34.6965	5.2993	8.64777	3.74524	3.23449	Orange1
Pds5a	NO	11.5161	5.51675	5.11037	2.38028	1.22117	Orange1
Peg10	YES	41.8481	12.477	23.9357	10.5032	2.95137	Orange1
Peg12	NO	27.8151	2.20078	1.5063	1.18785	0.0172657	Orange1
Pfas	NO	8.57739	3.25401	2.60781	2.9379	1.43627	Orange1
Pgd	NO	17.8646	11.0124	10.7394	9.28368	3.35703	Orange1
Phactr2	NO	3.83016	0.885618	1.10779	1.03209	0.497507	Orange1
Phactr4	NO	16.1317	5.30445	3.62525	2.81622	1.51581	Orange1
Pi4k2b	NO	3.44097	1.12803	1.44339	0.882732	0.889142	Orange1
Pias3	YES	4.76775	1.41911	1.47498	1.51019	0.52588	Orange1
Pid1	NO	14.3607	5.80264	8.17908	2.65345	1.30264	Orange1
Pik3r3	NO	29.7527	42.5399	28.5434	18.1249	6.56	Orange1
Pim1	NO	19.6089	5.18307	4.39528	2.00058	1.23179	Orange1
Pipox	NO	7.52964	2.97669	4.72044	2.39986	2.68703	Orange1
Pkdcc	NO	29.6913	7.71679	6.22748	2.87617	0.895626	Orange1
Plagl1	YES	7.25746	4.34633	3.83759	1.48141	1.02585	Orange1
Plagl2	YES	10.7466	4.52551	2.36121	1.94143	1.04492	Orange1
Plk1	NO	59.8999	7.50952	4.10754	2.73873	1.42472	Orange1
Plk4	NO	7.73104	2.30508	1.64384	0.830689	0.562625	Orange1
Plod2	NO	3.96477	2.617	2.65875	1.83175	0.545104	Orange1
Plp2	NO	5.01323	1.98112	1.25785	0.987341	0.321182	Orange1
Plxna1	NO	13.4816	15.2266	16.3591	9.863	1.44997	Orange1
Plxnb2	NO	43.6061	28.2262	29.3505	16.8591	4.7222	Orange1
Pmf1	NO	12.2786	2.48883	1.92624	1.16837	0.465915	Orange1
Podxl	NO	13.6145	7.74353	6.00011	7.48498	2.25176	Orange1
Pola1	NO	15.7107	3.61224	3.78742	1.10215	0.37227	Orange1
Pola2	NO	36.9653	7.31387	5.64425	3.19662	0.971419	Orange1
Pold2	NO	28.3091	6.29375	7.8057	4.41614	2.70481	Orange1
Pole	NO	16.2616	2.82676	2.17361	0.900221	0.068084	Orange1
Pole2	NO	19.9991	2.68429	1.75128	1.11208	0.270235	Orange1
Polh	YES	12.4577	8.31411	4.46048	3.94969	0.966897	Orange1
Polq	NO	6.32219	1.66966	1.10267	0.634864	0.363968	Orange1
Polr2a	YES	75.0364	26.5682	19.5412	12.866	5.70469	Orange1
Pom121	NO	41.408	19.5554	15.5156	18.6046	8.10366	Orange1
Pot1b	NO	12.5389	7.69721	3.58634	2.2833	2.32249	Orange1
Pou2f1	YES	8.26051	6.34276	6.77425	2.93317	0.693035	Orange1
Pou3f2	YES	54.6221	35.6995	22.4125	8.95892	3.56903	Orange1
Pou3f3	YES	121.835	54.1676	53.3569	27.1082	21.7745	Orange1
Pou3f4	YES	42.8992	29.052	24.6693	13.8711	3.98186	Orange1
Ppa1	NO	51.1757	24.1696	27.3766	17.4012	13.0231	Orange1
Ppat	NO	8.92034	3.19989	2.98399	1.90522	1.24028	Orange1
Ppie	NO	21.9864	8.79034	7.97621	5.00991	4.59139	Orange1
Ppp1cc	NO	6.63913	1.99778	4.60971	2.5443	2.31566	Orange1
Ppp1r18	NO	6.17845	6.3651	3.28098	2.19924	0.717825	Orange1
Ppp1r18os	NO	4.6514	2.01644	1.72946	1.01526	0.12832	Orange1
Ppp2r1b	NO	7.7195	5.14174	4.28606	2.04018	1.79021	Orange1
Pprc1	NO	9.19551	5.83364	3.98349	3.46697	1.26259	Orange1
Prc1	NO	18.6853	4.16116	2.48087	1.12793	0.195266	Orange1
Prdm16	YES	11.4453	2.86762	1.47546	1.33429	0.502713	Orange1
Prdx4	NO	21.7508	6.00944	7.48413	5.41554	3.64434	Orange1
Prep	NO	41.3416	29.6644	29.8594	19.5298	4.66662	Orange1
Prim2	YES	12.8798	3.59121	3.84029	1.75751	1.13052	Orange1
Prkd2	NO	3.16668	1.12499	0.965107	1.36671	0.532646	Orange1
Prmt1	NO	31.9637	15.8368	23.6203	4.38688	3.35768	Orange1
Proser3	NO	11.4875	6.31104	4.53671	2.01212	0.927259	Orange1
Prpf40a	NO	21.6353	15.4018	15.6616	6.66704	3.44363	Orange1
Prps1	NO	44.5316	22.7102	28.0201	17.7324	12.9555	Orange1
Prps1l3	NO	36.3481	14.9672	10.4168	7.57828	3.52992	Orange1
Prr11	NO	36.596	5.50561	3.08175	1.33394	0.123732	Orange1
Prr14l	NO	8.52098	7.43865	5.76375	7.8937	2.35951	Orange1
Prr36	NO	20.8503	26.6308	21.4561	7.69993	1.44242	Orange1
Prrc1	NO	10.8674	8.22613	6.92086	5.23722	1.51446	Orange1
Prrc2c	NO	14.8566	17.5478	12.1482	9.52045	1.32629	Orange1
Psma6	NO	95.4936	61.338	67.0085	32.6194	26.4086	Orange1
Psmc3ip	YES	11.9062	7.4889	7.19019	3.35132	2.67846	Orange1
Psrc1	NO	10.106	2.66856	1.80872	0.483277	0.109662	Orange1
Ptar1	NO	6.12108	4.30297	2.88487	3.6101	0.672809	Orange1
Ptbp1	YES	20.846	7.55898	6.14053	5.78731	2.4005	Orange1
Ptges3	NO	40.8147	17.0975	19.6341	14.4906	2.11155	Orange1
Ptma	YES	163.999	62.426	74.5177	28.7268	17.9164	Orange1
Ptpn21	NO	10.9584	2.35592	1.69176	1.3901	0.792901	Orange1
Ptprf	NO	18.6561	13.0618	12.3009	14.1241	3.09442	Orange1
Ptpru	NO	17.5216	2.61319	4.77612	3.69171	1.07447	Orange1
Ptx3	NO	23.6535	5.47975	4.30223	1.26439	0.167514	Orange1
Pus10	NO	3.87683	3.48784	3.74168	2.20888	0.518488	Orange1
Pvrl2	NO	8.72232	5.21527	5.94714	4.21952	1.20006	Orange1
Pvrl3	NO	8.47902	4.64649	5.81272	1.63495	0.669364	Orange1
Pycr1	NO	3.21996	3.052	2.26029	2.50091	0.261451	Orange1
Pygo2	YES	12.2255	5.53152	9.62291	6.19484	3.09565	Orange1
Rab8b	YES	28.1431	18.6754	14.6928	6.78122	4.28394	Orange1
Rabl3	YES	3.4144	1.56525	1.44669	1.00846	0.689925	Orange1
Rac1	NO	40.1874	17.8707	16.0245	14.6804	15.5524	Orange1
Racgap1	NO	38.532	11.1581	6.95169	2.60675	0.958471	Orange1
Rad18	YES	5.21516	1.64634	1.50986	0.524413	0.301336	Orange1
Rad21	NO	191.382	83.6133	78.5492	33.2496	28.0549	Orange1
Rad51ap1	YES	7.02003	1.86993	1.33027	0.505941	0.0949107	Orange1
Rad54b	YES	8.45819	1.99564	1.07258	0.528378	0.222931	Orange1
Rai14	YES	54.8009	14.9914	4.56559	2.01935	0.722328	Orange1
Ran	NO	283.215	86.6344	90.081	48.5394	34.9785	Orange1
Ranbp1	NO	148.711	37.6427	37.2297	18.1387	15.6543	Orange1
Rangap1	NO	88.7038	41.0214	42.5603	43.131	31.9111	Orange1
Raph1	NO	7.60227	7.81844	6.54704	4.08413	0.763869	Orange1
Rara	YES	6.19113	4.16342	4.28867	1.99666	0.799086	Orange1
Rbbp4	YES	70.0942	35.6775	29.3994	14.4105	10.4296	Orange1
Rbbp7	YES	48.097	20.082	24.9714	23.1106	10.9815	Orange1
Rbbp8	NO	21.0781	6.56168	4.95354	2.08951	1.01214	Orange1
Rbl1	YES	24.3983	4.52437	3.90301	1.1288	0.262603	Orange1
Rbm12	NO	8.09517	5.28358	6.23525	1.87199	1.57551	Orange1
Rbm3	NO	19.416	13.1049	8.44685	8.3212	2.65328	Orange1
Rbmx2	NO	12.2272	8.76493	6.93479	3.32322	2.64735	Orange1
Rbmxl1	YES	76.6658	29.0858	20.0618	11.5308	9.70734	Orange1
Rbpj	YES	9.01404	5.33504	3.5184	1.22473	0.770517	Orange1
Rbpsuh-rs3	NO	22.8375	16.5198	5.95313	6.41237	0.482184	Orange1
Rcbtb2	NO	5.46749	3.53027	3.0013	1.39703	0.611085	Orange1
Rcc1	YES	24.8299	6.49957	5.01758	3.07672	1.791	Orange1
Rcc2	NO	158.719	49.1787	42.5989	30.1506	21.4785	Orange1
Rcn3	NO	17.418	4.11077	4.61028	3.77222	1.31928	Orange1
Rcor2	YES	74.7215	23.9317	12.8185	6.01089	1.48595	Orange1
Rdx	NO	106.721	46.8112	39.5042	23.4342	10.7776	Orange1
Reep3	NO	25.0243	12.2807	11.6284	13.5006	5.2831	Orange1
Rest	YES	7.09993	2.19936	1.38494	1.93553	0.756872	Orange1
Rfc1	YES	17.1645	6.50701	5.44897	4.73122	3.23473	Orange1
Rfc2	YES	17.5434	8.61892	7.36712	5.68187	3.95474	Orange1
Rfc4	YES	33.6013	7.12029	6.20907	1.72989	1.20443	Orange1
Rfwd3	NO	40.0265	12.498	8.75994	6.74667	4.64197	Orange1
Rgs16	NO	16.6931	12.4193	9.21362	4.76922	1.18226	Orange1
Rgs3	NO	5.91755	2.98989	2.21214	2.06888	1.20866	Orange1
Rhno1	NO	10.5197	4.5868	3.82166	1.92397	1.1536	Orange1
Rif1	NO	11.5555	3.93563	3.08253	1.49273	0.918079	Orange1
Ripk1	NO	1.70661	1.09333	0.882893	1.06244	0.24705	Orange1
Rnaseh2b	NO	13.7601	4.63507	5.02979	1.49533	0.905596	Orange1
Rnf144a	NO	22.7814	19.159	18.1758	8.49663	6.25263	Orange1
Rnf165	NO	12.3711	14.6245	9.81953	7.7402	2.35463	Orange1
Rnf38	YES	17.5796	14.088	10.7275	3.75477	1.00885	Orange1
Rnf4	YES	11.6936	8.67091	7.38149	6.68659	2.45709	Orange1
RP23-114E15.18	NO	14.082	3.13721	1.81767	0.890447	0.173313	Orange1
RP23-207N5.2	NO	42.2837	32.669	24.6419	12.6357	3.35827	Orange1
RP23-4H17.4	NO	5.45997	4.69054	3.26359	1.31302	0.461634	Orange1
RP23-83P5.5	NO	15.515	33.7814	11.9149	9.96517	2.43693	Orange1
RP23-89M16.5	NO	14.5501	6.63926	5.43293	1.46598	0.491033	Orange1
RP24-490H13.4	NO	13.9091	6.50237	8.44596	5.40439	6.4637	Orange1
Rpa1	YES	26.2793	6.82137	6.39652	5.69086	2.53982	Orange1
Rpa2	YES	29.1741	6.34164	6.86765	4.27425	3.21005	Orange1
Rplp2	NO	62.7413	30.8231	54.8795	42.5645	38.6408	Orange1
Rps27l	NO	36.5688	8.26484	9.16412	6.3767	4.56597	Orange1
Rps6ka6	NO	13.5618	7.25289	6.90604	1.70908	0.516576	Orange1
Rpusd2	NO	6.71642	3.39755	2.43739	2.58214	1.77541	Orange1
Rqcd1	NO	38.6154	19.3362	17.2837	11.0533	4.89173	Orange1
Rrm1	NO	155.006	34.1454	24.9525	10.3996	2.34512	Orange1
Rrm2	NO	166.884	22.1077	15.2366	5.40683	0.161772	Orange1
Rrs1	NO	30.8947	11.8092	10.0832	12.5057	6.19473	Orange1
Rsc1a1	NO	25.3909	17.2153	11.2429	12.0311	0.282532	Orange1
Rsf1os2	NO	1.56686	0.547266	1.27762	0.68562	0.0516968	Orange1
Rttn	NO	5.37077	2.54131	1.6429	1.10373	0.808188	Orange1
Ruvbl2	YES	56.2109	27.0267	25.7736	14.9693	11.1867	Orange1
Sae1	NO	170.873	79.3349	76.0598	45.1186	35.5729	Orange1
Sall1	YES	71.2084	11.5877	11.1896	11.8995	3.86889	Orange1
Sall3	YES	22.3838	4.38233	4.29327	5.02027	0.700659	Orange1
Samhd1	YES	6.76154	2.34707	2.33435	2.24094	1.46324	Orange1
Sass6	NO	7.64874	2.89487	2.08283	0.70705	0.229839	Orange1
Scaf11	NO	39.7841	17.4545	14.221	10.0515	7.14715	Orange1
Sco1	NO	3.01941	2.36485	2.29177	1.0707	0.692216	Orange1
Scpep1	NO	25.6459	7.12377	9.22114	5.26383	5.10031	Orange1
Scrib	NO	40.9891	19.7572	19.1335	14.7811	7.51316	Orange1
Sdc1	NO	13.2875	3.2871	1.65746	0.59613	0.0826019	Orange1
Sec23b	NO	14.2766	6.28727	5.67166	6.39232	3.13696	Orange1
Sec61b	NO	15.0895	6.02791	11.1472	7.82822	6.35492	Orange1
Sel1l3	NO	2.75421	4.45499	2.01204	3.11336	0.983991	Orange1
Sema4c	NO	9.53584	11.7258	8.65484	5.22375	1.23997	Orange1
Sema5a	NO	17.3423	7.47944	4.32521	9.18308	0.93484	Orange1
Sema5b	NO	21.0244	3.80199	5.62492	4.88167	1.32056	Orange1
Sema6d	NO	4.65209	5.79182	4.66023	4.84729	1.44479	Orange1
Senp5	NO	8.41269	7.65465	6.82093	6.97736	2.06465	Orange1
Septin10	NO	12.9028	6.21606	5.1946	2.98989	0.839208	Orange1
Septin11	NO	54.7015	26.0521	19.8172	17.5237	6.80679	Orange1
Septin9	NO	12.9114	5.28567	4.69288	2.50068	0.674461	Orange1
Set	YES	49.3584	13.5892	26.4888	11.1179	6.1042	Orange1
Setbp1	YES	30.7362	28.6209	24.3985	7.04686	1.0557	Orange1
Setd1b	NO	10.3009	6.38262	6.14084	4.76044	1.58406	Orange1
Setd8	NO	17.4689	8.40521	7.11177	4.57713	5.31285	Orange1
Sf1	YES	28.498	14.1276	13.1002	12.1292	5.49631	Orange1
Sf3a2	NO	39.6434	14.6992	18.2501	14.1505	10.4102	Orange1
Sf3b4	NO	38.9508	16.4673	20.9961	16.6934	7.41799	Orange1
Sfmbt1	NO	9.48267	5.52929	5.48575	2.47712	1.91066	Orange1
Sfpq	YES	199.576	124.547	127.827	57.6029	32.1524	Orange1
Sfrp1	NO	112.673	27.6894	30.4902	13.0823	2.12082	Orange1
Sfrp2	NO	15.2978	3.7564	2.37808	1.15256	0.222747	Orange1
Sfrp4	NO	2.74601	1.08921	1.05035	0.71019	0.190369	Orange1
Sgol1	NO	19.2842	4.57879	2.59457	0.703325	0.0346129	Orange1
Sgol2a	NO	16.5628	4.04229	2.25726	0.726046	0.153233	Orange1
Sh3pxd2b	NO	22.5091	15.2128	14.8568	5.62075	0.860048	Orange1
Sh3rf1	NO	22.2907	17.3171	14.4411	9.62309	3.32539	Orange1
Shcbp1	NO	35.3181	7.67842	4.82085	1.05493	0.368663	Orange1
Siah1b	NO	9.77896	3.63392	3.38193	2.7082	1.34987	Orange1
Siah3	NO	4.31986	4.25	2.53938	3.20995	0.16387	Orange1
Sipa1l2	NO	27.8089	22.7462	12.238	8.44652	2.8	Orange1
Ska1	NO	15.1575	2.11619	1.78788	0.655349	0.0331316	Orange1
Ska2	NO	47.3724	19.7979	15.4268	4.74738	1.62423	Orange1
Ska3	NO	25.5561	4.6694	3.25828	1.1455	0.175755	Orange1
Skida1	NO	11.9697	6.21343	4.14863	1.35305	0.363797	Orange1
Skp2	NO	18.8964	4.61582	2.97168	1.56917	0.7333	Orange1
Slbp	NO	15.5254	3.28227	2.77684	1.38199	1.08574	Orange1
Slc12a2	NO	44.4501	14.8383	19.1344	14.8171	11.9852	Orange1
Slc12a7	NO	25.4127	6.66777	3.2999	1.96835	0.381669	Orange1
Slc18a2	NO	76.5185	17.2375	13.1359	2.49957	1.74805	Orange1
Slc25a24	NO	4.37419	2.06942	1.99887	0.917596	0.398832	Orange1
Slc25a30	NO	8.40663	7.54578	5.89643	2.72186	1.05298	Orange1
Slc31a1	NO	8.06602	6.73719	6.1175	5.98024	2.20434	Orange1
Slfn9	NO	11.7848	2.01563	1.39089	0.658483	0.163772	Orange1
Slit1	NO	23.2943	9.01302	11.0222	6.22335	0.974784	Orange1
Smad5	YES	24.611	13.3777	11.4994	6.12449	1.91028	Orange1
Smarcc1	YES	67.5649	34.2938	27.4112	12.9774	5.1949	Orange1
Smc2	YES	66.3517	15.0375	11.8492	3.05192	0.850541	Orange1
Smc3	NO	60.2354	40.1176	32.6618	13.406	6.40425	Orange1
Smc4	YES	52.0078	14.5546	9.06935	2.74472	0.633725	Orange1
Smchd1	YES	12.437	7.5633	8.15289	2.63229	1.67935	Orange1
Smek2	NO	17.0064	13.0266	11.8384	5.65466	4.39874	Orange1
Smo	NO	29.8163	6.11729	4.76221	5.08758	2.4334	Orange1
Snrnp40	NO	32.8505	12.8394	11.9256	5.91356	4.6244	Orange1
Snrpa1	NO	16.5855	8.10183	8.06798	4.05795	3.84734	Orange1
Snrpb	YES	78.214	26.0821	28.2044	19.6494	5.78599	Orange1
Snrpc	NO	10.034	4.44209	4.39769	3.27754	1.44439	Orange1
Socs4	NO	20.0159	8.97214	4.86907	3.25712	2.26862	Orange1
Soga1	NO	20.3967	28.1505	26.3544	17.7476	0.648729	Orange1
Sox1	YES	71.9645	18.0977	24.3352	9.62677	4.04829	Orange1
Sox12	YES	35.2643	20.9558	17.4855	7.18915	2.25149	Orange1
Sox2	YES	204.134	48.7459	69.875	30.0333	22.2917	Orange1
Sox4	YES	229.944	267.861	201.102	27.9502	1.93512	Orange1
Sox5	YES	4.39472	2.12795	1.13332	1.07385	0.418874	Orange1
Sox6	YES	2.79607	2.43108	1.958	2.28371	0.571134	Orange1
Sox9	YES	40.233	9.25317	14.2225	10.8742	4.20689	Orange1
Sp1	YES	13.7663	6.73372	4.90946	2.5721	2.02218	Orange1
Sp2	YES	8.51327	3.21993	2.52538	3.16676	1.61745	Orange1
Sp4	YES	18.3436	20.7986	15.1415	6.91119	3.51274	Orange1
Sp9	YES	26.8148	11.0609	22.0363	9.7904	5.83356	Orange1
Spag5	NO	27.5201	5.51767	3.51437	1.54307	0.796776	Orange1
Spata13	NO	13.0131	7.91032	4.56249	4.2281	1.46673	Orange1
Spc24	NO	34.7139	5.55522	5.17757	2.7397	0.648716	Orange1
Spc25	NO	32.549	4.1146	3.08374	0.884022	0.0195398	Orange1
Spdl1	NO	14.078	2.33032	1.51085	0.718892	0.0823182	Orange1
Spen	YES	18.28	17.1185	12.5206	10.5361	1.32415	Orange1
Spidr	NO	15.1903	4.15644	2.46065	1.50471	0.65298	Orange1
Sprtn	YES	12.7278	11.8423	6.81955	9.85003	2.21779	Orange1
Sptssa	NO	48.6207	23.635	33.3226	18.1932	18.7329	Orange1
Sqle	NO	19.3513	16.6739	19.8101	12.7095	3.05421	Orange1
Srcap	NO	11.1232	8.20727	4.72526	6.17821	0.301324	Orange1
Srd5a1	NO	7.12029	3.40328	3.91885	4.79161	2.40585	Orange1
Srsf1	NO	25.5588	15.8477	20.3915	7.64173	7.31149	Orange1
Ss18	NO	16.1337	7.50679	6.9965	3.6118	1.82355	Orange1
St18	YES	1.5274	1.22835	1.83098	1.39262	0.449658	Orange1
St8sia1	NO	7.93036	5.95675	5.68258	2.61975	1.29507	Orange1
Stag2	NO	26.5974	12.411	13.4511	7.54799	6.0549	Orange1
Stard4	NO	13.1197	6.21484	3.88269	6.33166	2.0457	Orange1
Stil	NO	12.4497	2.50857	1.57867	0.705033	0.0381479	Orange1
Stk33	NO	8.2848	1.36114	1.77107	1.2019	0.294199	Orange1
Stk35	NO	15.0487	5.93508	5.755	4.89195	0.922447	Orange1
Stox2	NO	39.9974	38.2266	45.529	21.8712	6.63872	Orange1
Stt3a	NO	12.3612	5.97518	5.051	4.28892	2.78708	Orange1
Stxbp4	NO	5.95035	2.76367	2.1694	1.75087	1.24505	Orange1
Sufu	YES	10.1835	6.80435	6.2654	4.45533	1.50163	Orange1
Supt16	NO	130.093	44.4347	34.5424	20.7035	13.6801	Orange1
Suv39h1	YES	13.7208	5.67257	5.2136	2.24106	1.85105	Orange1
Suv39h2	YES	7.60615	2.6488	1.68172	1.09261	0.893188	Orange1
Suz12	YES	17.7481	12.4459	16.9251	5.72598	4.84882	Orange1
Syce2	NO	7.31088	1.67926	1.87171	0.753835	0.511704	Orange1
Tacc3	NO	29.0217	4.46791	4.5125	1.96953	0.562897	Orange1
Tada1	NO	14.164	14.4839	16.133	7.29386	3.91911	Orange1
Taf1	YES	15.5958	13.0161	10.9092	7.69472	2.15893	Orange1
Tbc1d31	NO	8.19316	2.65593	1.99731	1.39894	0.71456	Orange1
Tbl1xr1	YES	5.53065	2.2224	2.47429	2.25984	1.55479	Orange1
Tcerg1	YES	50.9529	43.4105	41.9826	19.5195	8.68907	Orange1
Tcf12	YES	12.1226	5.66829	4.36916	2.01443	0.588552	Orange1
Tcf19	YES	17.5921	3.82853	2.21124	1.68978	0.765593	Orange1
Tcf3	YES	31.7325	8.11712	7.42476	5.92786	2.69856	Orange1
Tcf4	YES	5.73572	5.41918	3.06432	3.00127	0.364366	Orange1
Tcof1	NO	20.5274	10.1202	8.12187	4.36114	3.35199	Orange1
Tcp11l1	NO	5.43618	4.87161	4.13474	2.62376	0.492043	Orange1
Tdg	YES	4.74567	3.31915	3.78828	1.46236	0.929194	Orange1
Tdg-ps	NO	16.1974	11.526	10.9444	4.30266	0.732208	Orange1
Tead2	YES	41.3534	7.03968	3.80432	1.92834	0.159715	Orange1
Tead3	YES	4.13742	0.983467	1.38911	1.08406	0.475402	Orange1
Tet3	YES	20.3475	15.0459	12.4196	10.9399	3.00206	Orange1
Tfdp1	YES	139.956	53.5794	41.9119	40.4481	16.7809	Orange1
Tfrc	NO	13.1852	8.02691	16.8107	10.5455	3.89019	Orange1
Tgif2	YES	8.41243	3.15275	1.76498	1.62168	0.599924	Orange1
Thada	NO	5.0636	4.59333	3.61797	2.52081	0.869597	Orange1
Thap6	NO	1.6695	0.746781	1.00957	0.73455	0.615666	Orange1
Thbs1	NO	9.96802	4.61194	4.83575	1.20607	0.155183	Orange1
Tia1	NO	7.81197	9.27949	9.40419	3.58534	0.689932	Orange1
Tigd3	YES	7.46205	8.05197	6.19253	3.81612	0.699266	Orange1
Timeless	YES	11.259	2.43569	1.96261	1.02345	0.314908	Orange1
Timm50	NO	22.9485	10.0793	10.1938	7.9774	6.63984	Orange1
Tinf2	YES	29.5649	10.1226	9.70238	7.57503	3.56134	Orange1
Tipin	YES	103.143	28.0404	22.6588	8.82913	6.07454	Orange1
Tk1	NO	12.0348	2.0747	1.31385	0.804661	0.0457671	Orange1
Tle3	YES	7.97191	3.42457	2.77784	1.10505	0.409742	Orange1
Tmcc1	NO	34.2717	8.99898	7.83052	6.03697	3.71171	Orange1
Tmem107	NO	2.1272	1.08866	1.63948	1.30037	1.32106	Orange1
Tmem123	NO	24.929	7.54923	6.35991	3.70666	2.94584	Orange1
Tmem177	NO	6.70417	5.37636	2.66617	2.4972	2.00105	Orange1
Tmem194	NO	5.83821	1.80351	2.28677	1.21003	0.67917	Orange1
Tmem2	NO	59.6797	25.6782	16.8559	11.8985	0.826337	Orange1
Tmem216	NO	4.92622	4.11705	4.22818	1.94225	1.20708	Orange1
Tmem237	NO	9.0039	4.58597	5.3533	5.17535	2.63958	Orange1
Tmem39b	NO	11.3896	7.17347	6.89558	3.33862	2.38745	Orange1
Tmpo	YES	161.583	46.6455	46.0131	8.81501	3.7807	Orange1
Tmtc3	NO	4.76683	3.38058	3.44262	1.63917	1.8176	Orange1
Tnpo1	NO	52.338	27.0933	29.1662	7.72216	1.86311	Orange1
Tnrc18	NO	34.9307	22.8911	28.9538	23.1508	4.77555	Orange1
Top2a	YES	172.792	24.7937	17.1107	4.69033	0.0552147	Orange1
Top3a	YES	5.40577	2.59894	1.95176	1.11769	0.464414	Orange1
Topbp1	YES	30.4221	6.9871	5.25458	2.49459	0.856899	Orange1
Tor1aip1	NO	3.60718	1.66929	1.71556	1.80293	1.08355	Orange1
Tox3	YES	54.0514	14.9332	13.286	3.95767	1.08978	Orange1
Tpm3-rs7	NO	110.032	61.7679	50.1214	53.2584	10.6094	Orange1
Tpm4	NO	153.888	56.8937	42.0425	23.7572	12.431	Orange1
Tpmt	NO	5.0446	2.56639	1.76356	1.78827	1.31115	Orange1
Tpx2	NO	59.5756	11.1992	6.83851	2.31743	0.134733	Orange1
Traf2	NO	5.65986	2.84633	1.75815	1.76213	1.4977	Orange1
Traf4	NO	18.081	23.4999	17.2153	8.78974	0.961016	Orange1
Tram1	NO	16.7735	8.63741	9.18021	5.6495	4.72275	Orange1
Tram2	NO	3.95851	0.815623	1.02588	1.16046	0.162759	Orange1
Trim27	YES	21.8309	10.0047	8.82389	5.30051	3.69345	Orange1
Trim28	YES	100.692	50.0691	43.4961	24.5019	12.2123	Orange1
Trip13	YES	14.1969	3.35433	2.88484	0.528984	0.0151864	Orange1
Troap	NO	28.3263	5.87275	2.87969	1.63185	0.0666715	Orange1
Trp53	YES	18.3107	8.85063	6.62503	4.54983	3.18642	Orange1
Trub2	NO	4.76543	5.11025	3.5389	3.32986	1.20981	Orange1
Tspan18	NO	4.67408	2.17661	1.6429	1.46189	0.221486	Orange1
Tspan6	NO	30.9752	31.661	32.1517	12.6161	3.30359	Orange1
Tssk6	NO	3.78127	0.984214	1.66128	1.78871	0.591561	Orange1
Ttc37	NO	10.2132	9.05788	7.23812	5.07931	1.53159	Orange1
Ttc9c	NO	17.09	10.8735	9.55016	3.77587	2.76392	Orange1
Ttf2	YES	10.7081	1.78101	1.0629	0.922499	0.187125	Orange1
Ttk	NO	21.599	3.73484	2.81215	0.624817	0.120032	Orange1
Ttll12	NO	14.5933	10.7495	9.84702	6.11464	1.89129	Orange1
Ttll4	NO	5.56849	2.95755	2.14902	1.20974	0.29774	Orange1
Tuba1b	NO	452.829	173.094	78.3228	85.5937	62.516	Orange1
Tuba1c	NO	513.449	513.209	346.689	202.356	58.8709	Orange1
Tubgcp2	NO	40.0997	30.4924	27.7658	15.542	5.55231	Orange1
Txn1	NO	157.714	65.6724	75.1269	51.6514	27.8749	Orange1
Txnip	NO	6.15745	5.12518	7.4301	2.99864	1.27137	Orange1
Txnrd1	NO	131.496	80.4647	72.9076	25.7644	13.3936	Orange1
Tyms	NO	10.0944	1.99939	1.08297	0.487358	0.112989	Orange1
U2af2	NO	141.094	66.3226	65.4437	53.0039	37.4335	Orange1
Uaca	NO	13.9423	6.71115	4.16791	6.30724	2.52928	Orange1
Ubald2	NO	16.3525	6.74037	8.47834	5.84461	5.17535	Orange1
Ube2c	NO	98.7566	12.3847	7.47548	2.83536	0.118254	Orange1
Ube2e3	NO	32.6322	25.118	32.2565	9.93019	4.65634	Orange1
Ube2i	NO	30.5942	26.7571	23.669	10.5582	4.5294	Orange1
Ube2n-ps1	NO	196.205	97.7195	70.4026	62.6253	33.9733	Orange1
Ube2ql1	NO	65.9735	31.8937	26.5933	25.4162	19.1816	Orange1
Ubr7	NO	45.1605	22.2073	19.3682	13.7769	10.2141	Orange1
Ubxn7	NO	20.4381	14.9999	15.7281	5.46873	2.95174	Orange1
Uck2	NO	31.9201	17.7592	15.5158	10.2942	2.6456	Orange1
Uhrf1	YES	98.8563	11.8892	6.28331	3.45952	0.158816	Orange1
Uhrf2	YES	13.723	10.9483	9.62067	4.09338	1.98632	Orange1
Umps	NO	19.2101	7.91167	7.30384	4.13627	3.66078	Orange1
Unc119b	NO	21.1616	10.196	8.7347	10.0011	4.95679	Orange1
Usp1	NO	55.5235	11.8067	9.59365	4.36841	3.02354	Orange1
Usp25	NO	15.8374	6.06192	5.21044	5.92696	4.13976	Orange1
Usp37	NO	11.1788	5.06244	4.31132	2.65677	1.26441	Orange1
Usp39	NO	38.9613	19.9023	17.566	12.5705	9.77903	Orange1
Usp6nl	NO	6.61911	5.1486	5.18667	5.30251	1.64736	Orange1
Usp9x	NO	20.7579	19.0627	17.0048	10.7929	2.07631	Orange1
Utp14b	NO	6.00055	2.19439	1.65544	2.16638	1.30577	Orange1
Uvssa	NO	3.96766	4.29108	3.62492	3.3523	1.15506	Orange1
Vangl2	NO	15.2309	14.6391	10.4612	3.29446	0.664796	Orange1
Vash1	NO	37.8373	27.8422	26.9441	17.9813	1.76703	Orange1
Vasp	NO	11.2786	9.25395	9.57484	7.50619	1.93556	Orange1
Vax1	YES	47.7693	4.27497	7.29694	2.35222	0.230439	Orange1
Vcp-rs	NO	237.07	161.853	149.768	130.035	33.4469	Orange1
Veph1	NO	3.74881	2.49839	1.33728	1.14452	0.00620088	Orange1
Vezf1	YES	61.0044	40.4029	28.7636	11.4357	5.95641	Orange1
Vgll4	NO	9.94141	8.47662	6.19896	5.38703	1.67385	Orange1
Vim	NO	78.2268	22.1643	12.4404	7.28424	2.77516	Orange1
Vit	NO	26.6419	4.42296	7.60741	4.1092	0.250454	Orange1
Wapl	NO	25.1522	12.6082	11.1735	6.10774	4.85719	Orange1
Wars2	NO	1.68947	1.43925	0.711009	1.30244	0.338452	Orange1
Wasf2	NO	10.1287	4.73743	5.16543	5.94848	2.31223	Orange1
Wbp11	NO	27.3488	14.085	12.503	12.2345	9.03893	Orange1
Wdfy2	NO	7.30353	5.69955	4.77932	3.81687	0.593077	Orange1
Wdhd1	YES	15.5332	3.73978	2.65471	0.675497	0.280263	Orange1
Wdr46	NO	18.426	9.07694	9.55469	6.66096	3.7426	Orange1
Wdr6	NO	67.4769	58.1329	57.8557	55.0332	13.3613	Orange1
Wdr62	NO	7.42378	1.66153	1.29701	1.02686	0.225246	Orange1
Wee1	NO	39.7524	5.27271	3.9466	4.93823	1.04322	Orange1
Whsc1	NO	14.7351	9.04228	7.21779	4.77757	1.46945	Orange1
Wiz	YES	10.831	10.1458	8.94267	6.36016	2.1001	Orange1
Wrn	YES	4.24885	2.11734	2.46691	2.10674	1.55112	Orange1
Xntrpc	NO	2.92916	0.978344	1.51362	0.583188	0.576239	Orange1
Xpo4	NO	4.37141	2.2192	1.79866	1.38607	0.287088	Orange1
Xpo5	NO	40.9263	26.574	23.6468	18.8135	5.2028	Orange1
Xpo7	NO	12.9765	13.348	11.4924	6.78014	1.88969	Orange1
Xrcc1	YES	7.41458	3.8127	3.62386	2.96865	2.30309	Orange1
[truncated: 5,098 more rows]

## Sheet: Biological process
Supplementary Table 5. Co-expression analysis of CEGs and module enrichment
Sheet2: CEG biological processes were enriched (adjusted P < 0.05).
Module	ID	Description	GeneRatio	BgRatio	pvalue	p.adjust	qvalue	geneID	Count
Blue1	GO:0019432	triglyceride biosynthetic process	4/101	35/23174	1.60397e-05	0.00782803	0.00668201	14732/16835/64898/20778	4
Blue1	GO:0008203	cholesterol metabolic process	6/101	125/23174	1.82045e-05	0.00782803	0.00668201	74754/13360/16835/192156/17855/20778	6
Blue1	GO:0046460	neutral lipid biosynthetic process	4/101	38/23174	2.23865e-05	0.00782803	0.00668201	14732/16835/64898/20778	4
Blue1	GO:0046463	acylglycerol biosynthetic process	4/101	38/23174	2.23865e-05	0.00782803	0.00668201	14732/16835/64898/20778	4
Blue1	GO:1902652	secondary alcohol metabolic process	6/101	130/23174	2.27422e-05	0.00782803	0.00668201	74754/13360/16835/192156/17855/20778	6
Blue1	GO:0016125	sterol metabolic process	6/101	134/23174	2.69932e-05	0.00782803	0.00668201	74754/13360/16835/192156/17855/20778	6
Blue1	GO:0045017	glycerolipid biosynthetic process	6/101	141/23174	3.59561e-05	0.00893766	0.00762918	14732/16835/64898/56703/78928/20778	6
Blue1	GO:0006695	cholesterol biosynthetic process	4/101	46/23174	4.8185e-05	0.00913356	0.0077964	74754/13360/192156/17855	4
Blue1	GO:0010867	positive regulation of triglyceride biosynthetic process	3/101	17/23174	5.22666e-05	0.00913356	0.0077964	14732/16835/20778	3
Blue1	GO:1902653	secondary alcohol biosynthetic process	4/101	47/23174	5.24917e-05	0.00913356	0.0077964	74754/13360/192156/17855	4
Blue1	GO:0006641	triglyceride metabolic process	5/101	98/23174	7.01117e-05	0.0104873	0.00895199	14732/16195/16835/64898/20778	5
Blue1	GO:0043062	extracellular structure organization	8/101	317/23174	7.53091e-05	0.0104873	0.00895199	12827/13138/13717/14238/226519/17387/18073/20778	8
Blue1	GO:0016126	sterol biosynthetic process	4/101	52/23174	7.83537e-05	0.0104873	0.00895199	74754/13360/192156/17855	4
Blue1	GO:0010866	regulation of triglyceride biosynthetic process	3/101	21/23174	0.00010094	0.0121675	0.0103862	14732/16835/20778	3
Blue1	GO:0050994	regulation of lipid catabolic process	4/101	56/23174	0.000104892	0.0121675	0.0103862	11551/384783/16835/20778	4
Blue1	GO:0031589	cell-substrate adhesion	8/101	337/23174	0.000115024	0.0125088	0.0106775	13138/13845/109700/16542/226519/17387/50918/18073	8
Blue1	GO:0006639	acylglycerol metabolic process	5/101	121/23174	0.000189645	0.0178105	0.0152031	14732/16195/16835/64898/20778	5
Blue1	GO:0090208	positive regulation of triglyceride metabolic process	3/101	26/23174	0.000194227	0.0178105	0.0152031	14732/16835/20778	3
Blue1	GO:0030198	extracellular matrix organization	7/101	273/23174	0.000195304	0.0178105	0.0152031	12827/13138/13717/14238/226519/17387/18073	7
Blue1	GO:0006638	neutral lipid metabolic process	5/101	123/23174	0.000204719	0.0178105	0.0152031	14732/16195/16835/64898/20778	5
Blue1	GO:0046165	alcohol biosynthetic process	5/101	141/23174	0.000385064	0.0298847	0.0255096	11517/74754/13360/192156/17855	5
Blue1	GO:0030324	lung development	6/101	219/23174	0.000399506	0.0298847	0.0255096	13138/13360/15223/16542/17387/20602	6
Blue1	GO:0001935	endothelial cell proliferation	5/101	143/23174	0.000410754	0.0298847	0.0255096	23796/54485/16542/20778/68992	5
Blue1	GO:0006066	alcohol metabolic process	7/101	310/23174	0.00042112	0.0298847	0.0255096	11517/74754/13360/16835/192156/17855/20778	7
Blue1	GO:0030323	respiratory tube development	6/101	222/23174	0.000429378	0.0298847	0.0255096	13138/13360/15223/16542/17387/20602	6
Blue1	GO:0046486	glycerolipid metabolic process	7/101	322/23174	0.000527943	0.0353316	0.030159	14732/16195/16835/64898/56703/78928/20778	7
Blue1	GO:0006694	steroid biosynthetic process	5/101	156/23174	0.000610621	0.0393511	0.0335901	74754/13360/192156/17855/20778	5
Blue1	GO:0008654	phospholipid biosynthetic process	5/101	158/23174	0.000646875	0.0401987	0.0343135	14732/192156/17855/56703/78928	5
Blue1	GO:0006644	phospholipid metabolic process	7/101	346/23174	0.000806051	0.047395	0.0404563	14732/16835/192156/17855/56703/78928/20778	7
Blue1	GO:0060541	respiratory system development	6/101	251/23174	0.000817155	0.047395	0.0404563	13138/13360/15223/16542/17387/20602	6
Blue2	GO:0006390	mitochondrial transcription	3/59	18/23174	1.24476e-05	0.00637183	0.00529168	208595/69821/15278	3
Blue2	GO:0007005	mitochondrion organization	8/59	458/23174	2.00766e-05	0.00637183	0.00529168	68316/66272/67713/15482/69821/17993/71238/30056	8
Blue2	GO:0016482	cytosolic transport	5/59	144/23174	3.30249e-05	0.00637183	0.00529168	14339/104303/66700/16573/27681	5
Blue2	GO:0006626	protein targeting to mitochondrion	4/59	73/23174	3.61724e-05	0.00637183	0.00529168	67713/15482/69821/30056	4
Blue2	GO:0033522	histone H2A ubiquitination	3/59	26/23174	3.9091e-05	0.00637183	0.00529168	69837/22209/22210	3
Blue2	GO:0006605	protein targeting	6/59	256/23174	4.73018e-05	0.00642516	0.00533597	67713/15482/15481/69821/30056/75965	6
Blue2	GO:0072655	establishment of protein localization to mitochondrion	4/59	90/23174	8.22271e-05	0.00897267	0.00745164	67713/15482/69821/30056	4
Blue2	GO:0006839	mitochondrial transport	5/59	177/23174	8.80753e-05	0.00897267	0.00745164	67713/15482/16573/69821/30056	5
Blue2	GO:0070585	protein localization to mitochondrion	4/59	95/23174	0.000101483	0.00918982	0.00763197	67713/15482/69821/30056	4
Blue2	GO:0045022	early endosome to late endosome transport	3/59	40/23174	0.00014483	0.011388	0.00945754	14339/66700/27681	3
Blue2	GO:0000959	mitochondrial RNA metabolic process	3/59	42/23174	0.000167676	0.011388	0.00945754	208595/69821/15278	3
Blue2	GO:0098927	vesicle-mediated transport between endosomal compartments	3/59	42/23174	0.000167676	0.011388	0.00945754	14339/66700/27681	3
Blue2	GO:0016574	histone ubiquitination	3/59	47/23174	0.000234705	0.0147142	0.0122198	69837/22209/22210	3
Blue2	GO:0072321	chaperone-mediated protein transport	2/59	10/23174	0.000283016	0.0164756	0.0136826	15481/30056	2
Blue2	GO:0007034	vacuolar transport	4/59	132/23174	0.000359134	0.018833	0.0156404	14339/66700/15481/27681	4
Blue2	GO:0072594	establishment of protein localization to organelle	6/59	374/23174	0.000371888	0.018833	0.0156404	67713/15482/15481/69821/27681/30056	6
Blue2	GO:0039702	viral budding via host ESCRT complex	2/59	12/23174	0.000413731	0.018833	0.0156404	66700/27681	2
Blue2	GO:0071806	protein transmembrane transport	3/59	57/23174	0.000415943	0.018833	0.0156404	67713/15481/30056	3
Blue2	GO:0046755	viral budding	2/59	17/23174	0.000845584	0.0362711	0.0301225	66700/27681	2
Blue2	GO:0045324	late endosome to vacuole transport	2/59	18/23174	0.000949726	0.0387013	0.0321407	66700/27681	2
Blue2	GO:0033108	mitochondrial respiratory chain complex assembly	3/59	77/23174	0.00100301	0.0389262	0.0323275	66272/17993/71238	3
Blue2	GO:0006364	rRNA processing	4/59	187/23174	0.00132175	0.0489648	0.0406643	69821/19941/20085/15278	4
Green2	GO:0044282	small molecule catabolic process	22/350	308/23174	2.07614e-09	7.65264e-06	6.54092e-06	26874/52538/11409/171210/269378/11652/12041/80982/12894/12896/67460/71755/68133/104174/15107/97212/114663/16828/18242/18950/108037/20322	22
Green2	GO:0016054	organic acid catabolic process	17/350	211/23174	2.50043e-08	3.0722e-05	2.62589e-05	26874/52538/11409/171210/269378/11652/12041/80982/12894/12896/67460/68133/104174/15107/97212/18242/108037	17
Green2	GO:0046395	carboxylic acid catabolic process	17/350	211/23174	2.50043e-08	3.0722e-05	2.62589e-05	26874/52538/11409/171210/269378/11652/12041/80982/12894/12896/67460/68133/104174/15107/97212/18242/108037	17
Green2	GO:0060070	canonical Wnt signaling pathway	19/350	277/23174	5.06643e-08	3.84526e-05	3.28665e-05	12006/83675/14184/14366/14367/14369/107515/29806/228357/226154/74025/67122/17127/21415/21885/97064/22601/72114/353310	19
Green2	GO:0031589	cell-substrate adhesion	21/350	337/23174	5.21604e-08	3.84526e-05	3.28665e-05	16475/69538/330662/13640/14268/14366/14369/15530/16403/320910/83964/16776/16779/105450/18074/57342/18613/19283/17127/22319/22329	21
Green2	GO:0060828	regulation of canonical Wnt signaling pathway	16/350	221/23174	2.8123e-07	0.000172769	0.00014767	12006/83675/14184/14369/107515/29806/228357/226154/74025/67122/17127/21885/97064/22601/72114/353310	16
Green2	GO:0034446	substrate adhesion-dependent cell spreading	11/350	100/23174	3.4067e-07	0.000179387	0.000153327	69538/330662/13640/14268/14366/14369/15530/16776/16779/57342/22319	11
Green2	GO:0006635	fatty acid beta-oxidation	9/350	67/23174	7.29952e-07	0.000336325	0.000287467	26874/52538/11409/11652/12894/12896/67460/15107/97212	9
Green2	GO:0042552	myelination	13/350	159/23174	9.46573e-07	0.000362656	0.000309973	26874/11652/13866/14184/15208/83964/277010/56217/50913/18991/19283/19317/20181	13
Green2	GO:0007272	ensheathment of neurons	13/350	162/23174	1.17012e-06	0.000362656	0.000309973	26874/11652/13866/14184/15208/83964/277010/56217/50913/18991/19283/19317/20181	13
Green2	GO:0008366	axon ensheathment	13/350	162/23174	1.17012e-06	0.000362656	0.000309973	26874/11652/13866/14184/15208/83964/277010/56217/50913/18991/19283/19317/20181	13
Green2	GO:0009062	fatty acid catabolic process	10/350	91/23174	1.18065e-06	0.000362656	0.000309973	26874/52538/11409/171210/11652/12894/12896/67460/15107/97212	10
Green2	GO:0009069	serine family amino acid metabolic process	7/350	38/23174	1.42437e-06	0.000403863	0.000345193	269378/68133/104174/108156/236539/107272/108037	7
Green2	GO:0010001	glial cell differentiation	15/350	236/23174	3.37432e-06	0.000888409	0.000759348	11652/107503/13866/14184/15208/16779/56217/74761/21907/50913/236539/18991/19283/19317/212980	15
Green2	GO:0072001	renal system development	17/350	302/23174	3.93158e-06	0.000966121	0.000825771	15208/67042/16403/235041/16776/16779/107515/228357/226154/71602/18131/74025/74055/19126/17127/97064/22601	17
Green2	GO:0001667	ameboidal-type cell migration	20/350	406/23174	4.26299e-06	0.000982086	0.000839416	239528/241324/330662/13618/13846/14268/67903/79221/15368/16476/235041/16776/105450/17886/18024/21907/18613/66214/20358/71709	20
Green2	GO:0006631	fatty acid metabolic process	19/350	373/23174	4.59346e-06	0.000995969	0.000851283	26874/52538/11409/171210/264895/68738/11652/12894/12896/67460/15107/97212/231070/17319/111175/19317/212980/20787/21937	19
Green2	GO:0001655	urogenital system development	18/350	346/23174	6.13496e-06	0.00123253	0.00105347	15208/67042/16403/235041/16776/16779/107515/228357/226154/71602/18131/74025/74055/19126/20181/17127/97064/22601	18
Green2	GO:0001822	kidney development	16/350	281/23174	6.54558e-06	0.00123253	0.00105347	15208/67042/235041/16776/16779/107515/228357/226154/71602/18131/74025/74055/19126/17127/97064/22601	16
Green2	GO:0072329	monocarboxylic acid catabolic process	10/350	110/23174	6.68761e-06	0.00123253	0.00105347	26874/52538/11409/171210/11652/12894/12896/67460/15107/97212	10
Green2	GO:0031331	positive regulation of cellular catabolic process	18/350	351/23174	7.46766e-06	0.00131075	0.00112034	26874/239528/11652/213539/12894/192193/231672/15368/16549/17319/80708/19317/64143/244058/235406/66616/12192/12193	18
Green2	GO:0030111	regulation of Wnt signaling pathway	16/350	289/23174	9.31315e-06	0.00156038	0.0013337	12006/83675/14184/14369/107515/29806/228357/226154/74025/67122/17127/21885/97064/22601/72114/353310	16
Green2	GO:0072243	metanephric nephron epithelium development	5/350	20/23174	9.82538e-06	0.00157462	0.00134587	15208/16779/107515/97064/22601	5
Green2	GO:0072073	kidney epithelium development	11/350	143/23174	1.16698e-05	0.00179229	0.00153192	15208/235041/16776/16779/107515/226154/71602/19126/17127/97064/22601	11
Green2	GO:0001666	response to hypoxia	13/350	202/23174	1.32709e-05	0.00193916	0.00165746	52538/171210/16475/268420/12490/11438/15368/29806/18024/66214/17127/27368/12192	13
Green2	GO:0034329	cell junction assembly	13/350	203/23174	1.3989e-05	0.00193916	0.00165746	16475/104010/12562/12563/13640/14268/14367/54135/56217/53885/11853/17127/353310	13
Green2	GO:0072006	nephron development	11/350	146/23174	1.42044e-05	0.00193916	0.00165746	15208/16776/16779/107515/226154/71602/18131/74055/19126/97064/22601	11
Green2	GO:0019395	fatty acid oxidation	9/350	98/23174	1.78262e-05	0.00234669	0.00200578	26874/52538/11409/11652/12894/12896/67460/15107/97212	9
Green2	GO:1901342	regulation of vasculature development	17/350	340/23174	1.85132e-05	0.00235309	0.00201125	239528/12490/12562/13846/80898/14388/79221/15368/320910/105450/18024/21907/66214/20358/20416/21937/269831	17
Green2	GO:0045765	regulation of angiogenesis	16/350	307/23174	1.9663e-05	0.00241592	0.00206496	239528/12490/12562/80898/14388/79221/15368/320910/105450/18024/21907/66214/20358/20416/21937/269831	16
Green2	GO:0034440	lipid oxidation	9/350	100/23174	2.09866e-05	0.00249537	0.00213286	26874/52538/11409/11652/12894/12896/67460/15107/97212	9
Green2	GO:0071902	positive regulation of protein serine/threonine kinase activity	15/350	279/23174	2.48965e-05	0.00275874	0.00235798	16475/75547/12445/80982/19106/13866/14366/14367/14388/17319/54635/74055/64143/66214/20416	15
Green2	GO:0072207	metanephric epithelium development	5/350	24/23174	2.56309e-05	0.00275874	0.00235798	15208/16779/107515/97064/22601	5
Green2	GO:0010721	negative regulation of cell development	18/350	385/23174	2.58177e-05	0.00275874	0.00235798	107503/12704/227292/13618/13640/14184/15208/16332/216858/228357/18131/21907/50913/19283/244058/20358/223227/21873	18
Green2	GO:0032835	glomerulus development	7/350	58/23174	2.61954e-05	0.00275874	0.00235798	16779/107515/71602/18131/74055/19126/97064	7
Green2	GO:0016055	Wnt signaling pathway	19/350	425/23174	2.85731e-05	0.00289253	0.00247232	12006/83675/14184/14366/14367/14369/107515/29806/228357/226154/74025/67122/17127/21415/21885/97064/22601/72114/353310	19
Green2	GO:0043062	extracellular structure organization	16/350	317/23174	2.90352e-05	0.00289253	0.00247232	223838/69538/12490/12822/14268/15530/16779/17388/71602/74025/21907/66214/12406/17127/20652/21937	16
Green2	GO:0198738	cell-cell signaling by wnt	19/350	427/23174	3.04573e-05	0.0029254	0.00250042	12006/83675/14184/14366/14367/14369/107515/29806/228357/226154/74025/67122/17127/21415/21885/97064/22601/72114/353310	19
Green2	GO:0034330	cell junction organization	14/350	251/23174	3.09524e-05	0.0029254	0.00250042	16475/104010/12562/12563/13640/14268/14367/54135/56217/53885/233765/11853/17127/353310	14
Green2	GO:0006509	membrane protein ectodomain proteolysis	6/350	41/23174	3.27293e-05	0.0029519	0.00252307	80898/17886/80708/244058/235406/66616	6
Green2	GO:0006544	glycine metabolic process	4/350	13/23174	3.28345e-05	0.0029519	0.00252307	68133/104174/236539/108037	4
Green2	GO:0042063	gliogenesis	16/350	321/23174	3.37739e-05	0.00296406	0.00253346	11652/107503/13866/14184/14268/15208/16779/56217/74761/21907/50913/236539/18991/19283/19317/212980	16
Green2	GO:0051961	negative regulation of nervous system development	17/350	360/23174	3.81292e-05	0.00326847	0.00279366	107503/12704/227292/13618/14184/15208/16332/216858/228357/18131/21907/50913/19283/71137/244058/20358/223227	17
Green2	GO:0072009	nephron epithelium development	9/350	109/23174	4.17698e-05	0.00349917	0.00299084	15208/16776/16779/107515/226154/71602/19126/97064/22601	9
Green2	GO:0036293	response to decreased oxygen levels	13/350	228/23174	4.7225e-05	0.00386826	0.00330631	52538/171210/16475/268420/12490/11438/15368/29806/18024/66214/17127/27368/12192	13
Green2	GO:0050768	negative regulation of neurogenesis	16/350	336/23174	5.82064e-05	0.0046641	0.00398654	107503/12704/227292/13618/14184/15208/16332/216858/228357/18131/21907/50913/19283/244058/20358/223227	16
Green2	GO:0009070	serine family amino acid biosynthetic process	4/350	15/23174	6.12019e-05	0.0046692	0.0039909	108156/236539/107272/108037	4
Green2	GO:0051044	positive regulation of membrane protein ectodomain proteolysis	4/350	15/23174	6.12019e-05	0.0046692	0.0039909	80708/244058/235406/66616	4
Green2	GO:0098742	cell-cell adhesion via plasma-membrane adhesion molecules	12/350	202/23174	6.20702e-05	0.0046692	0.0039909	16475/104010/12562/12563/241324/13640/116701/14735/84004/18613/245450/22329	12
Green2	GO:0045216	cell-cell junction organization	10/350	143/23174	6.56711e-05	0.00484128	0.00413797	104010/12562/12563/14367/54135/56217/53885/233765/11853/17127	10
Green2	GO:1904018	positive regulation of vasculature development	12/350	204/23174	6.82379e-05	0.00493186	0.0042154	239528/12490/12562/13846/80898/14388/79221/15368/320910/18024/21907/21937	12
Green2	GO:0010718	positive regulation of epithelial to mesenchymal transition	6/350	47/23174	7.24286e-05	0.00510249	0.00436124	12006/241324/66214/17127/97064/353310	6
Green2	GO:0060485	mesenchyme development	14/350	272/23174	7.38918e-05	0.00510249	0.00436124	12006/241324/13618/14268/16776/114774/66214/20181/20358/17127/97064/22601/12192/353310	14
Green2	GO:0009896	positive regulation of catabolic process	18/350	418/23174	7.47517e-05	0.00510249	0.00436124	26874/239528/11652/213539/12894/192193/231672/15368/16549/17319/80708/19317/64143/244058/235406/66616/12192/12193	18
Green2	GO:0030198	extracellular matrix organization	14/350	273/23174	7.68414e-05	0.00514977	0.00440165	223838/69538/12822/14268/15530/16779/17388/71602/74025/21907/66214/12406/17127/21937	14
Green2	GO:0035329	hippo signaling	5/350	30/23174	7.97744e-05	0.00525086	0.00448806	16475/29806/214944/97064/22601	5
Green2	GO:0061005	cell differentiation involved in kidney development	6/350	48/23174	8.17326e-05	0.00528538	0.00451756	16779/107515/71602/19126/97064/22601	6
Green2	GO:0061158	3'-UTR-mediated mRNA destabilization	4/350	17/23174	0.00010419	0.00650925	0.00556363	16549/19317/12192/12193	4
Green2	GO:0072234	metanephric nephron tubule development	4/350	17/23174	0.00010419	0.00650925	0.00556363	15208/107515/97064/22601	4
Green2	GO:0033619	membrane protein proteolysis	6/350	51/23174	0.000115475	0.00709401	0.00606344	80898/17886/80708/244058/235406/66616	6
Green2	GO:0046394	carboxylic acid biosynthetic process	16/350	358/23174	0.000121865	0.00724712	0.00619431	26874/68738/12445/433182/231070/16828/17319/108156/270685/111175/236539/107272/19317/108037/212980/20787	16
Green2	GO:0030258	lipid modification	12/350	217/23174	0.000122756	0.00724712	0.00619431	26874/52538/11409/11652/12894/12896/67460/15107/97212/114663/16332/20652	12
Green2	GO:0045766	positive regulation of angiogenesis	11/350	185/23174	0.000123949	0.00724712	0.00619431	239528/12490/12562/80898/14388/79221/15368/320910/18024/21907/21937	11
Green2	GO:0016053	organic acid biosynthetic process	16/350	359/23174	0.000125832	0.00724712	0.00619431	26874/68738/12445/433182/231070/16828/17319/108156/270685/111175/236539/107272/19317/108037/212980/20787	16
Green2	GO:0031668	cellular response to extracellular stimulus	12/350	223/23174	0.000158478	0.00898692	0.00768137	223453/19106/16403/16476/235041/21847/16828/18024/64143/20787/27368/22329	12
Green2	GO:0048712	negative regulation of astrocyte differentiation	4/350	19/23174	0.000165677	0.00925282	0.00790864	107503/14184/15208/21907	4
Green2	GO:0007009	plasma membrane organization	8/350	103/23174	0.000170931	0.00940375	0.00803765	26874/11652/259300/56217/17886/80708/235406/66616	8
Green2	GO:0045665	negative regulation of neuron differentiation	13/350	260/23174	0.000176857	0.0095867	0.00819402	12704/227292/13618/15208/16332/228357/18131/21907/50913/19283/244058/20358/223227	13
Green2	GO:0035282	segmentation	8/350	104/23174	0.000182779	0.00976411	0.00834566	12006/241324/14367/15208/16848/67122/17127/21415	8
Green2	GO:0048568	embryonic organ development	19/350	490/23174	0.000185912	0.00978959	0.00836743	231214/207607/241324/13875/231672/14367/14388/15530/231070/16206/270685/74025/54635/18933/30791/17127/22329/22601/12192	19
Green2	GO:0007043	cell-cell junction assembly	8/350	105/23174	0.000195294	0.0100042	0.00855088	104010/12562/12563/14367/54135/56217/53885/11853	8
Green2	GO:0035019	somatic stem cell population maintenance	6/350	56/23174	0.000195416	0.0100042	0.00855088	14184/21847/21907/21415/22601/12193	6
Green2	GO:0097320	plasma membrane tubulation	4/350	20/23174	0.00020464	0.0102414	0.00875358	259300/80708/235406/66616	4
Green2	GO:0044242	cellular lipid catabolic process	11/350	196/23174	0.000205605	0.0102414	0.00875358	26874/52538/11409/171210/11652/12894/12896/67460/15107/97212/18797	11
Green2	GO:0035850	epithelial cell differentiation involved in kidney development	5/350	37/23174	0.000223776	0.0107775	0.00921184	16779/71602/19126/97064/22601	5
Green2	GO:0044331	cell-cell adhesion mediated by cadherin	5/350	37/23174	0.000223776	0.0107775	0.00921184	104010/12562/12563/233765/66214	5
Green2	GO:0042594	response to starvation	10/350	166/23174	0.000225141	0.0107775	0.00921184	223453/19106/14314/16476/21847/18024/64143/20787/72238/27368	10
Green2	GO:0021782	glial cell development	8/350	108/23174	0.000237127	0.0112058	0.00957789	11652/14184/15208/16779/56217/74761/236539/18991	8
Green2	GO:0072170	metanephric tubule development	4/350	21/23174	0.000249794	0.0116549	0.0099618	15208/107515/97064/22601	4
Green2	GO:0060711	labyrinthine layer development	6/350	59/23174	0.00026109	0.0120297	0.0102821	13875/231672/14367/14388/22329/12192	6
Green2	GO:0043010	camera-type eye development	15/350	348/23174	0.000290844	0.0132352	0.0113125	231214/14184/14366/14367/15208/16476/16779/53885/21907/19126/19672/20181/20475/17127/269831	15
Green2	GO:0051043	regulation of membrane protein ectodomain proteolysis	4/350	22/23174	0.000301686	0.0135612	0.0115911	80708/244058/235406/66616	4
Green2	GO:0043534	blood vessel endothelial cell migration	8/350	114/23174	0.000342882	0.0151657	0.0129626	13846/79221/15368/105450/17886/18024/21907/66214	8
Green2	GO:0010717	regulation of epithelial to mesenchymal transition	7/350	87/23174	0.000350412	0.0151657	0.0129626	12006/241324/114774/66214/17127/97064/353310	7
Green2	GO:0033674	positive regulation of kinase activity	18/350	475/23174	0.000359588	0.0151657	0.0129626	16475/75547/12006/12445/80982/19106/13866/14184/14366/14367/14388/17319/54635/74055/64143/66214/20416/66616	18
Green2	GO:0072202	cell differentiation involved in metanephros development	4/350	23/23174	0.000360874	0.0151657	0.0129626	16779/107515/97064/22601	4
Green2	GO:0010631	epithelial cell migration	13/350	280/23174	0.000362223	0.0151657	0.0129626	330662/13846/67903/79221/15368/16476/235041/105450/17886/18024/21907/18613/66214	13
Green2	GO:0070482	response to oxygen levels	13/350	280/23174	0.000362223	0.0151657	0.0129626	52538/171210/16475/268420/12490/11438/15368/29806/18024/66214/17127/27368/12192	13
Green2	GO:0045923	positive regulation of fatty acid metabolic process	5/350	41/23174	0.000366183	0.0151657	0.0129626	26874/11652/12894/212980/20787	5
Green2	GO:0032000	positive regulation of fatty acid beta-oxidation	3/350	10/23174	0.00037883	0.015199	0.012991	26874/11652/12894	3
Green2	GO:0060710	chorio-allantoic fusion	3/350	10/23174	0.00037883	0.015199	0.012991	13875/22329/12192	3
Green2	GO:0002040	sprouting angiogenesis	8/350	116/23174	0.000385658	0.015199	0.012991	13846/79221/15368/105450/21907/67122/57342/20358	8
Green2	GO:0045860	positive regulation of protein kinase activity	17/350	437/23174	0.000387064	0.015199	0.012991	16475/75547/12006/12445/80982/19106/13866/14366/14367/14388/17319/54635/74055/64143/66214/20416/66616	17
Green2	GO:0090132	epithelium migration	13/350	282/23174	0.000387604	0.015199	0.012991	330662/13846/67903/79221/15368/16476/235041/105450/17886/18024/21907/18613/66214	13
Green2	GO:0045862	positive regulation of proteolysis	14/350	321/23174	0.000408937	0.0157018	0.0134208	69538/213539/76524/223453/192193/231672/215114/17886/80708/114774/244058/17127/235406/66616	14
Green2	GO:0042133	neurotransmitter metabolic process	9/350	147/23174	0.000408945	0.0157018	0.0134208	11652/12490/68133/104174/16549/236539/108037/17127/20751	9
Green2	GO:0090130	tissue migration	13/350	284/23174	0.000414482	0.0157503	0.0134622	330662/13846/67903/79221/15368/16476/235041/105450/17886/18024/21907/18613/66214	13
Green2	GO:0009991	response to extracellular stimulus	16/350	400/23174	0.000422014	0.0158729	0.013567	269378/223453/19106/14314/16403/16476/235041/21847/16828/18024/67013/64143/20787/72238/27368/22329	16
Green2	GO:0090090	negative regulation of canonical Wnt signaling pathway	8/350	119/23174	0.000457876	0.0170478	0.0145712	12006/83675/29806/228357/226154/74025/21885/97064	8
Green2	GO:0048762	mesenchymal cell differentiation	11/350	216/23174	0.000471335	0.0173734	0.0148495	12006/241324/13618/14268/16776/114774/66214/20358/17127/97064/353310	11
Green2	GO:0048678	response to axon injury	6/350	66/23174	0.00048195	0.0175888	0.0150336	13866/14184/16476/16779/17319/244058	6
Green2	GO:2000737	negative regulation of stem cell differentiation	4/350	25/23174	0.000503404	0.0179108	0.0153089	15208/18024/22601/12193	4
Green2	GO:0048565	digestive tract development	8/350	121/23174	0.000511845	0.0179108	0.0153089	207607/13618/14184/16403/107515/74025/54635/17127	8
Green2	GO:0061013	regulation of mRNA catabolic process	8/350	121/23174	0.000511845	0.0179108	0.0153089	239528/268420/12006/16549/19317/74480/12192/12193	8
Green2	GO:0035330	regulation of hippo signaling	3/350	11/23174	0.00051507	0.0179108	0.0153089	16475/29806/214944	3
Green2	GO:0072182	regulation of nephron tubule epithelial cell differentiation	3/350	11/23174	0.00051507	0.0179108	0.0153089	19126/97064/22601	3
Green2	GO:0001570	vasculogenesis	7/350	93/23174	0.000526013	0.0180554	0.0154324	12490/14366/320910/71602/19317/22601/12192	7
Green2	GO:0007163	establishment or maintenance of cell polarity	11/350	219/23174	0.000529024	0.0180554	0.0154324	12562/241324/15208/83964/56217/17886/67203/74025/57342/11853/72080	11
Green2	GO:0043406	positive regulation of MAP kinase activity	11/350	220/23174	0.000549518	0.0185828	0.0158832	16475/75547/19106/13866/14366/14367/14388/17319/54635/74055/20416	11
Green2	GO:0009611	response to wounding	18/350	495/23174	0.000583469	0.0194762	0.0166468	16475/12490/13866/14184/14268/14369/15368/16476/16779/17319/17886/18024/18613/244058/17127/22601/12192/12193	18
Green2	GO:0043087	regulation of GTPase activity	13/350	295/23174	0.000592339	0.0194762	0.0166468	16475/11652/13640/13866/66790/544963/16403/18613/71746/244058/66616/72238/245638	13
Green2	GO:0045685	regulation of glial cell differentiation	7/350	95/23174	0.000598014	0.0194762	0.0166468	107503/14184/15208/21907/50913/19317/212980	7
Green2	GO:0071456	cellular response to hypoxia	7/350	95/23174	0.000598014	0.0194762	0.0166468	52538/16475/12490/18024/66214/27368/12192	7
Green2	GO:0034332	adherens junction organization	8/350	124/23174	0.000602356	0.0194762	0.0166468	16475/104010/12562/12563/13640/233765/17127/353310	8
Green2	GO:0034248	regulation of cellular amide metabolic process	15/350	375/23174	0.000633639	0.0202381	0.017298	239528/11652/19106/13866/15114/16549/18024/53357/19317/20181/74480/108037/67843/12192/12193	15
Green2	GO:0006520	cellular amino acid metabolic process	12/350	260/23174	0.000636901	0.0202381	0.017298	269378/12041/56693/68133/104174/108156/18242/236539/107272/71984/108037/20751	12
Green2	GO:0043488	regulation of mRNA stability	7/350	97/23174	0.000677628	0.0211447	0.018073	268420/12006/16549/19317/74480/12192/12193	7
Green2	GO:0060713	labyrinthine layer morphogenesis	4/350	27/23174	0.000681982	0.0211447	0.018073	13875/14367/22329/12192	4
Green2	GO:1901605	alpha-amino acid metabolic process	10/350	191/23174	0.000682643	0.0211447	0.018073	269378/56693/68133/104174/108156/18242/236539/107272/108037/20751	10
Green2	GO:0048863	stem cell differentiation	11/350	227/23174	0.000712362	0.0218814	0.0187026	13618/19106/14268/15208/16776/18024/20358/223227/21415/22601/12193	11
Green2	GO:0072080	nephron tubule development	7/350	98/23174	0.000720465	0.0219474	0.018759	15208/16776/107515/226154/19126/97064/22601	7
Green2	GO:0016042	lipid catabolic process	13/350	302/23174	0.000736163	0.0221341	0.0189186	26874/52538/11409/171210/11652/12894/12896/67460/15107/97212/53357/18797/74055	13
Green2	GO:0060348	bone development	11/350	228/23174	0.000738603	0.0221341	0.0189186	75547/11647/12006/14184/14247/15530/16332/231070/54635/12406/21873	11
Green2	GO:0090287	regulation of cellular response to growth factor stimulus	12/350	267/23174	0.000803422	0.0238373	0.0203744	241324/116701/14366/67903/15208/78558/105450/244058/20358/17127/94187/353310	12
Green2	GO:0071900	regulation of protein serine/threonine kinase activity	16/350	425/23174	0.000808371	0.0238373	0.0203744	16475/75547/12445/80982/19106/13866/14366/14367/14388/16332/17319/54635/74055/64143/66214/20416	16
Green2	GO:0007422	peripheral nervous system development	6/350	73/23174	0.000826721	0.0240132	0.0205247	11652/13618/13866/16779/56217/18991	6
Green2	GO:0061014	positive regulation of mRNA catabolic process	5/350	49/23174	0.000844337	0.0240132	0.0205247	239528/16549/19317/12192/12193	5
Green2	GO:0009071	serine family amino acid catabolic process	3/350	13/23174	0.000872969	0.0240132	0.0205247	68133/104174/108037	3
Green2	GO:0042983	amyloid precursor protein biosynthetic process	3/350	13/23174	0.000872969	0.0240132	0.0205247	239528/114774/20652	3
Green2	GO:0042984	regulation of amyloid precursor protein biosynthetic process	3/350	13/23174	0.000872969	0.0240132	0.0205247	239528/114774/20652	3
Green2	GO:0061318	renal filtration cell differentiation	3/350	13/23174	0.000872969	0.0240132	0.0205247	16779/71602/19126	3
Green2	GO:0072112	glomerular visceral epithelial cell differentiation	3/350	13/23174	0.000872969	0.0240132	0.0205247	16779/71602/19126	3
Green2	GO:0072160	nephron tubule epithelial cell differentiation	3/350	13/23174	0.000872969	0.0240132	0.0205247	19126/97064/22601	3
Green2	GO:0072311	glomerular epithelial cell differentiation	3/350	13/23174	0.000872969	0.0240132	0.0205247	16779/71602/19126	3
Green2	GO:0043542	endothelial cell migration	10/350	198/23174	0.000899816	0.0245683	0.0209992	13846/67903/79221/15368/105450/17886/18024/21907/18613/66214	10
Green2	GO:0019827	stem cell population maintenance	9/350	165/23174	0.000939304	0.0254579	0.0217596	14184/14369/15208/21847/21907/18933/21415/22601/12193	9
Green2	GO:0048709	oligodendrocyte differentiation	7/350	103/23174	0.000967867	0.0260406	0.0222576	13866/14184/15208/50913/19283/19317/212980	7
Green2	GO:0006633	fatty acid biosynthetic process	8/350	134/23174	0.00100145	0.0265564	0.0226985	26874/68738/231070/17319/111175/19317/212980/20787	8
Green2	GO:0055123	digestive system development	8/350	134/23174	0.00100145	0.0265564	0.0226985	207607/13618/14184/16403/107515/74025/54635/17127	8
Green2	GO:0061326	renal tubule development	7/350	104/23174	0.00102452	0.026865	0.0229622	15208/16776/107515/226154/19126/97064/22601	7
Green2	GO:0061157	mRNA destabilization	4/350	30/23174	0.00102766	0.026865	0.0229622	16549/19317/12192/12193	4
Green2	GO:0007160	cell-matrix adhesion	10/350	203/23174	0.00108731	0.0282242	0.024124	16475/13640/14268/16403/320910/83964/18074/18613/17127/22329	10
Green2	GO:0042559	pteridine-containing compound biosynthetic process	3/350	14/23174	0.00109866	0.0283194	0.0242054	108156/270685/20751	3
Green2	GO:0098727	maintenance of cell number	9/350	169/23174	0.00111182	0.0284596	0.0243252	14184/14369/15208/21847/21907/18933/21415/22601/12193	9
Green2	GO:0001654	eye development	15/350	397/23174	0.00112552	0.0286116	0.0244551	231214/14184/14366/14367/15208/16476/16779/53885/21907/19126/19672/20181/20475/17127/269831	15
Green2	GO:0043487	regulation of RNA stability	7/350	106/23174	0.00114564	0.0289235	0.0247217	268420/12006/16549/19317/74480/12192/12193	7
Green2	GO:0007015	actin filament organization	15/350	400/23174	0.00121264	0.0302012	0.0258138	70420/12704/215114/16332/544963/235041/98733/114774/18613/66214/11853/208431/17127/66616/20947	15
Green2	GO:0150063	visual system development	15/350	400/23174	0.00121264	0.0302012	0.0258138	231214/14184/14366/14367/15208/16476/16779/53885/21907/19126/19672/20181/20475/17127/269831	15
Green2	GO:0048880	sensory system development	15/350	403/23174	0.00130537	0.0318969	0.0272631	231214/14184/14366/14367/15208/16476/16779/53885/21907/19126/19672/20181/20475/17127/269831	15
Green2	GO:0042558	pteridine-containing compound metabolic process	4/350	32/23174	0.00131685	0.0318969	0.0272631	108156/270685/108037/20751	4
Green2	GO:0050779	RNA destabilization	4/350	32/23174	0.00131685	0.0318969	0.0272631	16549/19317/12192/12193	4
Green2	GO:0060669	embryonic placenta morphogenesis	4/350	32/23174	0.00131685	0.0318969	0.0272631	13875/14367/22329/12192	4
Green2	GO:0007162	negative regulation of cell adhesion	12/350	283/23174	0.00132399	0.0318969	0.0272631	13640/13866/14366/14369/67374/67122/114774/19283/66214/20358/20947/353310	12
Green2	GO:0070371	ERK1 and ERK2 cascade	13/350	323/23174	0.00135499	0.0320878	0.0274263	215748/13866/14184/14268/16476/17319/18105/54635/20358/20416/76954/12192/12193	13
Green2	GO:0043217	myelin maintenance	3/350	15/23174	0.00135803	0.0320878	0.0274263	26874/11652/56217	3
Green2	GO:0072010	glomerular epithelium development	3/350	15/23174	0.00135803	0.0320878	0.0274263	16779/71602/19126	3
Green2	GO:0071496	cellular response to external stimulus	12/350	285/23174	0.00140524	0.0329918	0.028199	223453/19106/16403/16476/235041/21847/16828/18024/64143/20787/27368/22329	12
Green2	GO:0002042	cell migration involved in sprouting angiogenesis	5/350	55/23174	0.00143088	0.0331889	0.0283674	13846/79221/15368/105450/21907	5
Green2	GO:0044782	cilium organization	13/350	325/23174	0.00143164	0.0331889	0.0283674	231214/207607/72507/15114/67042/16776/74025/57342/19725/71137/99167/106618/97064	13
Green2	GO:0014044	Schwann cell development	4/350	33/23174	0.00148083	0.0341146	0.0291587	11652/16779/56217/18991	4
Green2	GO:0007224	smoothened signaling pathway	8/350	143/23174	0.00151992	0.0345828	0.0295589	231214/14184/15208/67042/216858/18933/71137/56427	8
Green2	GO:0009267	cellular response to starvation	8/350	143/23174	0.00151992	0.0345828	0.0295589	223453/19106/16476/21847/18024/64143/20787/27368	8
Green2	GO:0031099	regeneration	8/350	145/23174	0.00165982	0.0375344	0.0320817	14369/15368/16476/16779/17319/18933/244058/22601	8
Green2	GO:0045686	negative regulation of glial cell differentiation	4/350	35/23174	0.00185046	0.0415903	0.0355484	107503/14184/15208/21907	4
Green2	GO:0043405	regulation of MAP kinase activity	12/350	295/23174	0.0018758	0.0419041	0.0358166	16475/75547/19106/13866/14366/14367/14388/16332/17319/54635/74055/20416	12
Green2	GO:0031102	neuron projection regeneration	5/350	59/23174	0.00196066	0.0432868	0.0369984	16476/16779/17319/18933/244058	5
Green2	GO:0060271	cilium assembly	12/350	297/23174	0.0019839	0.0432868	0.0369984	231214/207607/72507/15114/16776/74025/57342/19725/71137/99167/106618/97064	12
Green2	GO:0021854	hypothalamus development	3/350	17/23174	0.00198466	0.0432868	0.0369984	14842/15114/20675	3
Green2	GO:0071360	cellular response to exogenous dsRNA	3/350	17/23174	0.00198466	0.0432868	0.0369984	228607/64143/67917	3
Green2	GO:0030178	negative regulation of Wnt signaling pathway	8/350	150/23174	0.00205442	0.0443366	0.0378957	12006/83675/29806/228357/226154/74025/21885/97064	8
Green2	GO:0019217	regulation of fatty acid metabolic process	6/350	87/23174	0.00205685	0.0443366	0.0378957	26874/11652/12894/231070/212980/20787	6
Green2	GO:0010256	endomembrane system organization	14/350	381/23174	0.00210567	0.0451249	0.0385695	26874/11652/12704/259300/231672/56217/17886/80708/19725/213211/235406/66616/74094/66817	14
Green2	GO:0060349	bone morphogenesis	7/350	118/23174	0.00212643	0.0452559	0.0386815	11647/12006/14184/15530/16332/231070/12406	7
Green2	GO:0050673	epithelial cell proliferation	15/350	424/23174	0.00213633	0.0452559	0.0386815	12490/13618/13866/14184/14369/15208/15368/16476/107515/67122/66214/17127/22601/12192/353310	15
Green2	GO:0030900	forebrain development	14/350	383/23174	0.0022087	0.0465215	0.0397632	107503/668158/14184/14842/15114/15208/67203/18131/21907/50913/18991/71137/20675/320165	14
Green2	GO:0032956	regulation of actin cytoskeleton organization	13/350	342/23174	0.00224059	0.0467092	0.0399237	75547/70420/12704/13640/544963/83964/235041/18613/66214/11853/17127/66616/20947	13
Green2	GO:0048705	skeletal system morphogenesis	11/350	262/23174	0.00224296	0.0467092	0.0399237	11647/12006/14184/15530/16332/231070/270685/18933/12406/30791/17127	11
Green2	GO:0036294	cellular response to decreased oxygen levels	7/350	120/23174	0.0023389	0.0471792	0.0403254	52538/16475/12490/18024/66214/27368/12192	7
Green2	GO:0002076	osteoblast development	3/350	18/23174	0.00235512	0.0471792	0.0403254	16478/29806/17127	3
Green2	GO:0046321	positive regulation of fatty acid oxidation	3/350	18/23174	0.00235512	0.0471792	0.0403254	26874/11652/12894	3
Green2	GO:0050961	detection of temperature stimulus involved in sensory perception	3/350	18/23174	0.00235512	0.0471792	0.0403254	17035/13864/114774	3
Green2	GO:0050965	detection of temperature stimulus involved in sensory perception of pain	3/350	18/23174	0.00235512	0.0471792	0.0403254	17035/13864/114774	3
Green2	GO:1900153	positive regulation of nuclear-transcribed mRNA catabolic process, deadenylation-dependent decay	3/350	18/23174	0.00235512	0.0471792	0.0403254	239528/12192/12193	3
Green2	GO:2000696	regulation of epithelial cell differentiation involved in kidney development	3/350	18/23174	0.00235512	0.0471792	0.0403254	19126/97064/22601	3
Green2	GO:0014013	regulation of gliogenesis	8/350	154/23174	0.00242036	0.0478954	0.0409376	107503/14184/15208/21907/50913/19283/19317/212980	8
Green2	GO:0009063	cellular amino acid catabolic process	6/350	90/23174	0.0024424	0.0478954	0.0409376	269378/12041/68133/104174/18242/108037	6
Green2	GO:0043535	regulation of blood vessel endothelial cell migration	6/350	90/23174	0.0024424	0.0478954	0.0409376	79221/15368/105450/18024/21907/66214	6
Green2	GO:0048008	platelet-derived growth factor receptor signaling pathway	5/350	62/23174	0.00244285	0.0478954	0.0409376	14388/215114/16332/71602/54635	5
Green2	GO:0016339	calcium-dependent cell-cell adhesion via plasma membrane cell adhesion molecules	4/350	38/23174	0.00251776	0.0488756	0.0417754	16475/104010/12562/12563	4
Green2	GO:0034249	negative regulation of cellular amide metabolic process	8/350	155/23174	0.00251936	0.0488756	0.0417754	239528/19106/15114/16549/19317/74480/12192/12193	8
Orange1	GO:0007059	chromosome segregation	95/1040	313/23174	1.98935e-52	9.67422e-49	7.13654e-49	11920/20877/11799/12189/12235/12236/12237/268697/107995/108912/67849/52276/214444/67177/12617/229841/108000/26886/60411/72155/83815/66311/70799/70012/320209/13205/66934/13605/71988/105988/71878/211651/104806/67141/209334/26914/381280/51810/16319/70218/110033/71819/73804/16571/51944/16211/56150/66578/17345/17535/68298/78658/54392/215387/72787/67052/18005/71175/381318/66977/69736/108907/70645/71521…	95
Orange1	GO:0140014	mitotic nuclear division	82/1040	256/23174	2.40028e-47	5.83629e-44	4.30535e-44	223921/11920/20878/20877/11799/77744/12235/12236/12237/434130/268697/107995/67849/52276/214444/12576/12577/67177/12617/229841/60411/70799/70012/12649/50883/66515/66934/105988/67141/192176/209334/26914/51810/16001/16319/16551/70218/240641/110033/71819/73804/16571/100502766/16580/51944/16211/16973/56150/17345/105837/17865/68298/78658/54392/215387/67052/18005/71175/381318/66977/108907/71521/18817/56…	82
Orange1	GO:0000280	nuclear division	100/1040	403/23174	2.71021e-46	4.24548e-43	3.13183e-43	223921/12316/11920/20878/20877/11799/77744/12235/12236/12237/434130/268697/107995/12531/67849/52276/214444/12576/12577/67177/12617/229841/60411/70799/70012/12649/50883/66197/66515/66934/105988/14087/211651/104806/67141/60530/192176/56371/209334/26914/51810/16001/16319/16551/70218/240641/110033/71819/73804/16571/100502766/16580/51944/16211/16973/56150/67121/17345/17535/105837/17864/17865/68298/786…	100
Orange1	GO:0006260	DNA replication	79/1040	243/23174	3.49207e-46	4.24548e-43	3.13183e-43	237877/11908/12144/12428/12544/12534/12566/67177/27221/110749/50883/68964/27214/320209/13211/327762/76843/71988/107373/104806/67141/209334/69270/109145/14632/14633/69237/66262/16881/17216/17215/17217/17218/17219/17220/71567/212377/17535/17688/50927/18027/98415/269966/18538/18540/71521/18968/18969/18972/18973/18974/80905/77782/19076/19353/19646/245688/19687/19718/106344/234736/68275/19891/20133/20…	79
Orange1	GO:0048285	organelle fission	101/1040	450/23174	1.61869e-42	1.57434e-39	1.16137e-39	223921/12316/11920/20878/20877/11799/77744/12235/12236/12237/434130/268697/107995/12531/67849/52276/214444/12576/12577/67177/12617/229841/60411/70799/70012/12649/50883/66197/66515/66934/105988/14087/211651/104806/67141/60530/192176/56371/209334/70772/26914/51810/16001/16319/16551/70218/240641/110033/71819/73804/16571/100502766/16580/51944/16211/16973/56150/67121/17345/17535/105837/17864/17865/682…	101
Orange1	GO:0044770	cell cycle phase transition	94/1040	393/23174	4.49884e-42	3.64631e-39	2.68983e-39	67628/237877/11920/20877/11799/12144/12189/12235/12236/12237/12428/268697/12442/12444/12449/12530/12531/12532/12544/214498/67849/12534/12566/214444/12576/12577/12580/67177/229841/108000/70799/12649/50883/54124/66197/68964/27214/13205/76843/13555/104394/50496/71878/448987/67141/14235/56371/14451/209334/14632/26914/102423/404710/16412/16906/56150/67121/17193/17535/105837/17863/50927/67052/14726/188…	94
Orange1	GO:0000819	sister chromatid segregation	64/1040	178/23174	1.22371e-40	8.5013e-38	6.27129e-38	11920/20877/11799/12235/12236/12237/268697/107995/67849/52276/214444/67177/12617/229841/60411/70799/320209/66934/71988/105988/67141/209334/26914/51810/16319/70218/110033/71819/73804/16571/51944/16211/56150/17535/68298/78658/54392/215387/67052/18005/71175/381318/66977/108907/71521/18817/56742/26934/19357/19384/59014/71514/14211/13006/70099/54141/70385/20843/21335/21973/69716/22137/218914/26951	64
Orange1	GO:0098813	nuclear chromosome segregation	73/1040	254/23174	1.2766e-38	7.7601e-36	5.72452e-36	11920/20877/11799/12235/12236/12237/268697/107995/67849/52276/214444/67177/12617/229841/108000/60411/83815/70799/320209/66934/13605/71988/105988/71878/211651/104806/67141/209334/26914/51810/16319/70218/110033/71819/73804/16571/51944/16211/56150/17535/68298/78658/54392/215387/72787/67052/18005/71175/381318/66977/108907/71521/18817/56742/26934/19357/19384/108911/59014/71514/14211/13006/70099/54141/…	73
Orange1	GO:0044772	mitotic cell cycle phase transition	85/1040	355/23174	3.93739e-38	2.05175e-35	1.51355e-35	67628/237877/11920/20877/11799/12144/12189/12235/12236/12237/12428/268697/12442/12444/12449/12530/12531/12532/12544/214498/67849/12534/12566/214444/12576/12577/12580/67177/229841/108000/70799/12649/50883/54124/66197/68964/27214/13205/76843/13555/104394/50496/448987/67141/14235/209334/102423/404710/16412/16906/56150/67121/17193/17535/105837/17863/50927/67052/14726/18817/18973/19357/225182/19650/10…	85
Orange1	GO:0007346	regulation of mitotic cell cycle	100/1040	492/23174	4.21911e-38	2.05175e-35	1.51355e-35	67628/17172/237877/11920/20877/11799/12144/77744/12189/12227/12235/12236/12237/434130/268697/12444/12530/12531/12532/12544/214498/67849/12534/12566/214444/12576/12577/67177/229841/108000/70799/70012/12649/50883/54124/66197/68964/66515/27214/74041/13205/76843/13555/67141/14365/14451/209334/76123/26914/51810/16001/16319/29875/16551/240641/208628/16906/16973/56150/17193/17345/17535/105837/67052/1800…	100
Orange1	GO:0006281	DNA repair	97/1040	464/23174	4.70536e-38	2.0802e-35	1.53453e-35	56456/11920/12021/12144/12189/12544/67849/12566/12611/27221/110749/12649/50883/320209/110052/13211/327762/76843/71988/14050/330554/14087/211651/100040608/67030/104806/60530/14235/56371/209334/109145/102423/110033/16881/17193/17216/17215/17217/17218/17219/17220/71567/240087/212377/17535/17688/116870/234258/71175/98415/11545/75317/18538/18540/71521/18968/18972/18973/18974/80905/77782/58186/19357/19…	97
Orange1	GO:0000070	mitotic sister chromatid segregation	56/1040	144/23174	7.54004e-38	3.0556e-35	2.25408e-35	11920/20877/11799/12235/12236/12237/268697/107995/67849/52276/214444/67177/12617/229841/60411/70799/66934/105988/67141/209334/26914/51810/16319/70218/110033/71819/73804/16571/51944/16211/56150/68298/78658/54392/215387/67052/18005/71175/381318/66977/108907/71521/18817/56742/26934/19357/19384/59014/14211/70099/54141/70385/21335/69716/22137/26951	56
Orange1	GO:0006261	DNA-dependent DNA replication	49/1040	134/23174	8.9718e-32	3.35614e-29	2.47578e-29	237877/12144/12544/12566/67177/50883/27214/320209/327762/104806/67141/209334/69270/109145/16881/17216/17215/17217/17218/17219/17220/71567/212377/17535/17688/98415/18538/18540/18968/18969/18972/18973/18974/77782/19076/19718/106344/234736/68275/56045/20492/13006/20843/21853/66131/218973/22404/22427/226409	49
Orange1	GO:0045786	negative regulation of cell cycle	84/1040	449/23174	2.17931e-29	7.56998e-27	5.58427e-27	11920/20877/11799/12144/12189/12227/12235/12236/12237/12380/268697/12449/12454/214498/12534/214444/12571/12576/12577/12580/72391/67177/229841/70799/12649/50883/74041/327762/76843/13555/78943/67141/14235/14365/56371/14451/209334/26914/102423/53626/100502766/208628/56150/17193/17349/17535/17688/105837/67052/18005/18128/18129/18817/270906/19357/19650/234736/72440/19766/67153/19891/67941/105782/13006…	84
Orange1	GO:1901987	regulation of cell cycle phase transition	67/1040	289/23174	2.4563e-29	7.96332e-27	5.87443e-27	67628/237877/11920/20877/11799/12144/12189/12235/12236/12237/268697/12444/12530/12531/12532/12544/214498/67849/12534/12566/214444/12576/12577/67177/229841/108000/70799/12649/68964/27214/13205/76843/13555/71878/67141/56371/14451/209334/14632/26914/16906/56150/17193/17535/105837/67052/14726/18817/19357/19650/108911/19684/234736/19766/67153/19891/67941/20677/70385/20913/21423/235559/69716/22059/2213…	67
Orange1	GO:1901990	regulation of mitotic cell cycle phase transition	61/1040	258/23174	2.66112e-27	8.08814e-25	5.96651e-25	67628/237877/11920/20877/11799/12144/12189/12235/12236/12237/268697/12444/12530/12531/12532/12544/214498/67849/12534/12566/214444/12576/12577/67177/229841/108000/70799/12649/68964/27214/13205/76843/13555/67141/209334/16906/56150/17193/17535/105837/67052/14726/18817/19357/19650/108911/19684/234736/19766/67153/19891/67941/20677/70385/21423/235559/69716/22059/22137/68612/26951	61
Orange1	GO:0007051	spindle organization	49/1040	165/23174	5.34451e-27	1.52884e-24	1.12781e-24	223921/12316/20878/20877/11799/77744/268697/107995/229841/66311/70799/74470/50883/105988/22350/67141/192176/76123/225745/219072/230376/51810/16551/71819/16571/100502766/16580/51944/16211/17865/67052/18005/66977/18541/18817/56742/26934/19385/100088/19822/13006/54141/66442/20843/20460/21335/72119/74237/233064	49
Orange1	GO:0051983	regulation of chromosome segregation	38/1040	102/23174	2.85375e-25	7.70988e-23	5.68747e-23	11920/20877/11799/12235/12236/12237/268697/67849/214444/67177/229841/70799/320209/13605/67141/209334/26914/51810/73804/51944/56150/17345/67052/18005/71175/18817/26934/58186/19357/108911/71514/54141/70385/21335/69716/22137/218914/26951	38
Orange1	GO:1902850	microtubule cytoskeleton organization involved in mitosis	42/1040	130/23174	6.097e-25	1.56051e-22	1.15117e-22	223921/20878/20877/11799/77744/268697/107995/214444/12615/229841/70799/50883/21648/192176/76123/51810/16551/71819/16571/100502766/16580/16211/56150/17865/67052/18005/66977/108907/18541/18817/56742/26934/100088/13006/66442/70385/20843/20460/21335/72119/233064/26951	42
Orange1	GO:0007088	regulation of mitotic nuclear division	46/1040	162/23174	1.67981e-24	4.08446e-22	3.01305e-22	11920/20877/11799/77744/12235/12236/12237/434130/268697/67849/214444/12576/12577/67177/229841/70799/70012/12649/66515/67141/209334/26914/51810/16001/16551/240641/16973/56150/17345/105837/67052/18005/71175/108907/18817/19357/19385/100088/13006/70385/20843/21335/69716/22137/68612/26951	46
Orange1	GO:0006302	double-strand break repair	52/1040	220/23174	1.92976e-23	4.46878e-21	3.29656e-21	11920/12144/12189/12544/67849/12649/50883/320209/110052/327762/71988/14050/330554/60530/14235/209334/109145/16881/17216/17215/17217/17218/17219/17220/71567/212377/17535/116870/71175/98415/11545/75317/18968/77782/19357/19362/623474/225182/234736/51869/68275/19891/56045/71514/74355/224008/21853/69716/22059/22427/22594/57434	52
Orange1	GO:0051052	regulation of DNA metabolic process	74/1040	439/23174	4.09126e-23	9.04355e-21	6.6713e-21	237877/11908/11920/20877/12144/12189/12428/12466/12534/12566/67177/12611/12649/50883/68964/27214/320209/110052/13211/327762/13433/71988/14050/67141/60530/14235/14632/14633/69237/14955/14958/51810/16001/66578/17535/17688/18005/98415/18481/11545/75317/18538/71521/77782/72836/101540/56351/19353/58186/19362/19718/106344/51869/19891/13006/74355/224008/20843/20937/21781/22042/21853/28113/66131/21849/22…	74
Orange1	GO:0006310	DNA recombination	58/1040	278/23174	4.55724e-23	9.33214e-21	6.88419e-21	56456/237877/11920/12144/12189/12544/12649/330554/104806/60530/209334/109145/14958/97165/15354/15510/16881/17216/17215/17217/17218/17219/17220/71567/212377/17535/17688/71175/98415/11545/75317/77782/72836/19183/58186/19362/623474/225182/234736/51869/68275/19891/20174/56045/71514/74355/224008/21423/22042/21853/21973/235559/69716/22427/22594/57434/24128/226409	58
Orange1	GO:0000075	cell cycle checkpoint	46/1040	174/23174	4.60562e-23	9.33214e-21	6.88419e-21	11920/20877/11799/12144/12189/12235/12236/12237/268697/12534/214444/67177/229841/70799/12649/50883/327762/76843/13555/56371/209334/102423/208628/56150/17193/17535/67052/18817/234736/72440/67153/19891/67941/20677/70385/117229/21853/66131/21973/235559/69716/22059/22137/22390/26951/68014	46
Orange1	GO:0045787	positive regulation of cell cycle	65/1040	347/23174	5.45188e-23	1.0605e-20	7.82316e-21	67628/17172/237877/20877/11799/12189/12380/268697/12444/12454/12530/12531/12532/12544/214498/67849/12534/12576/67177/229841/12649/50883/17684/27214/320209/13205/76843/13605/71878/67141/209334/14632/76123/26914/51810/16001/53626/240641/71819/16906/16973/56150/105837/67052/71175/108907/18712/20873/56742/26934/19357/19385/19401/108911/19684/71514/20677/54141/20460/20913/21423/22059/68612/109113/22404	65
Orange1	GO:0051783	regulation of nuclear division	48/1040	194/23174	1.18438e-22	2.21525e-20	1.63416e-20	11920/20877/11799/77744/12235/12236/12237/434130/268697/107995/67849/214444/12576/12577/67177/229841/70799/70012/12649/66515/67141/56371/209334/26914/51810/16001/16551/240641/16973/56150/17345/105837/67052/18005/71175/108907/18817/19357/19385/100088/13006/70385/20843/21335/69716/22137/68612/26951	48
Orange1	GO:0010948	negative regulation of cell cycle process	51/1040	225/23174	3.91322e-22	7.04814e-20	5.19932e-20	11920/20877/11799/12144/12189/12235/12236/12237/12380/268697/12449/12454/214498/12534/214444/67177/229841/70799/12649/50883/76843/67141/56371/14451/209334/26914/100502766/56150/17193/17535/17688/105837/67052/18005/18817/19357/19650/234736/19766/19891/67941/13006/20677/70385/20843/235559/69716/22059/22137/218914/26951	51
Orange1	GO:0090068	positive regulation of cell cycle process	53/1040	248/23174	1.08429e-21	1.88318e-19	1.3892e-19	67628/237877/20877/11799/12189/268697/12444/12530/12531/12532/12544/214498/67849/12534/67177/229841/27214/320209/13205/76843/13605/71878/67141/209334/14632/76123/26914/51810/16001/53626/240641/71819/16906/16973/56150/105837/67052/71175/108907/20873/26934/19357/19385/108911/19684/71514/20677/54141/20913/22059/68612/109113/22404	53
Orange1	GO:0007052	mitotic spindle organization	35/1040	105/23174	1.62364e-21	2.72267e-19	2.00848e-19	223921/20878/20877/11799/77744/268697/107995/229841/70799/50883/192176/76123/51810/16551/71819/16571/100502766/16580/16211/17865/67052/18005/66977/18541/18817/56742/26934/100088/13006/66442/20843/20460/21335/72119/233064	35
Orange1	GO:0000724	double-strand break repair via homologous recombination	38/1040	127/23174	2.33706e-21	3.66617e-19	2.70449e-19	11920/12144/12189/12544/12649/330554/60530/209334/109145/17216/17215/17217/17218/17219/17220/71567/212377/17535/71175/98415/11545/75317/77782/19362/623474/225182/234736/51869/68275/19891/56045/71514/74355/224008/21853/22427/22594/57434	38
Orange1	GO:0000725	recombinational repair	38/1040	127/23174	2.33706e-21	3.66617e-19	2.70449e-19	11920/12144/12189/12544/12649/330554/60530/209334/109145/17216/17215/17217/17218/17219/17220/71567/212377/17535/71175/98415/11545/75317/77782/19362/623474/225182/234736/51869/68275/19891/56045/71514/74355/224008/21853/22427/22594/57434	38
Orange1	GO:0007093	mitotic cell cycle checkpoint	38/1040	128/23174	3.18344e-21	4.83783e-19	3.5688e-19	11920/20877/11799/12144/12189/12235/12236/12237/268697/12534/214444/67177/229841/70799/12649/50883/209334/208628/56150/17193/17535/67052/18817/234736/19891/67941/20677/70385/117229/66131/21973/235559/69716/22059/22137/22390/26951/68014	38
Orange1	GO:0045930	negative regulation of mitotic cell cycle	50/1040	232/23174	1.05474e-20	1.55431e-18	1.14659e-18	11920/20877/11799/12144/12189/12227/12235/12236/12237/268697/214498/12534/214444/12576/67177/229841/70799/12649/50883/74041/67141/14365/14451/209334/208628/56150/17193/17535/105837/67052/18817/19357/19650/234736/19766/19891/67941/105782/20677/70385/117229/66131/21973/235559/69716/22059/22137/22390/26951/68014	50
Orange1	GO:0006275	regulation of DNA replication	34/1040	106/23174	2.48583e-20	3.55547e-18	2.62282e-18	237877/11908/12144/12428/12534/12566/67177/50883/68964/27214/13211/327762/71988/67141/14632/14633/69237/17535/17688/98415/18538/71521/19353/19718/106344/13006/20843/21853/66131/22059/319651/218914/22404/226409	34
Orange1	GO:0071103	DNA conformation change	47/1040	210/23174	2.96169e-20	4.11506e-18	3.03562e-18	66929/12144/268697/67849/12534/27221/110749/320209/13211/14958/26914/107435/15201/381280/244349/17216/17217/17219/17220/71567/66578/17535/50927/68298/78658/54392/76044/215387/71175/108907/70645/19646/68275/56086/20588/14211/70099/74355/20682/20937/21973/21975/22059/83984/218914/22427/226409	47
Orange1	GO:0051225	spindle assembly	33/1040	102/23174	6.63516e-20	8.96299e-18	6.61188e-18	223921/12316/20878/20877/11799/107995/66311/70799/50883/67141/192176/76123/225745/219072/230376/51810/16551/71819/16571/100502766/16580/16211/17865/18005/18817/26934/100088/19822/13006/54141/20843/72119/74237	33
Orange1	GO:0033044	regulation of chromosome organization	61/1040	354/23174	9.70293e-20	1.27528e-17	9.40756e-18	70472/320817/11920/20877/71458/11799/12189/12235/12236/12237/268697/12466/12544/67849/214444/67177/229841/70799/12649/68964/320209/13433/13626/67141/14265/209334/14958/26914/51810/230674/56150/17216/17345/17535/17863/67052/18005/71175/11545/18817/72836/101540/68911/19357/51869/19822/20174/71514/70385/20937/21335/28113/21973/21849/69716/22059/22137/218914/218973/22594/26951	61
Orange1	GO:1901988	negative regulation of cell cycle phase transition	40/1040	158/23174	1.74482e-19	2.23291e-17	1.64719e-17	11920/20877/11799/12144/12189/12235/12236/12237/268697/214498/12534/214444/67177/229841/70799/12649/76843/67141/56371/14451/209334/26914/56150/17193/17535/67052/18817/19357/19650/234736/19766/19891/67941/20677/70385/235559/69716/22059/22137/26951	40
Orange1	GO:0033045	regulation of sister chromatid segregation	29/1040	81/23174	4.80186e-19	5.98755e-17	4.41693e-17	11920/20877/11799/12235/12236/12237/268697/67849/214444/67177/229841/70799/320209/67141/209334/26914/51810/56150/67052/71175/18817/19357/71514/70385/21335/69716/22137/218914/26951	29
Orange1	GO:0044786	cell cycle DNA replication	23/1040	48/23174	8.29979e-19	1.00905e-16	7.4436e-17	237877/12544/67177/50883/27214/327762/67141/69270/16881/17216/17215/17217/17218/17219/17220/17535/17688/18538/18968/20492/13006/20843/22404	23
Orange1	GO:0045841	negative regulation of mitotic metaphase/anaphase transition	21/1040	39/23174	1.16917e-18	1.38675e-16	1.02299e-16	11920/20877/11799/12235/12236/12237/268697/214444/67177/229841/70799/67141/209334/56150/67052/18817/19357/70385/69716/22137/26951	21
Orange1	GO:2001251	negative regulation of chromosome organization	37/1040	144/23174	2.3342e-18	2.66685e-16	1.9673e-16	70472/320817/11920/20877/71458/11799/12189/12235/12236/12237/268697/214444/67177/229841/70799/68964/13433/67141/209334/14958/26914/51810/230674/56150/17216/67052/11545/18817/19357/70385/28113/21973/69716/22137/218914/22594/26951	37
Orange1	GO:2000816	negative regulation of mitotic sister chromatid separation	21/1040	40/23174	2.35811e-18	2.66685e-16	1.9673e-16	11920/20877/11799/12235/12236/12237/268697/214444/67177/229841/70799/67141/209334/56150/67052/18817/19357/70385/69716/22137/26951	21
Orange1	GO:0033046	negative regulation of sister chromatid segregation	22/1040	45/23174	2.7382e-18	3.02634e-16	2.23249e-16	11920/20877/11799/12235/12236/12237/268697/214444/67177/229841/70799/67141/209334/56150/67052/18817/19357/70385/69716/22137/218914/26951	22
Orange1	GO:1902100	negative regulation of metaphase/anaphase transition of cell cycle	21/1040	41/23174	4.63124e-18	5.00482e-16	3.69199e-16	11920/20877/11799/12235/12236/12237/268697/214444/67177/229841/70799/67141/209334/56150/67052/18817/19357/70385/69716/22137/26951	21
Orange1	GO:1901991	negative regulation of mitotic cell cycle phase transition	36/1040	141/23174	8.41159e-18	8.89251e-16	6.55988e-16	11920/20877/11799/12144/12189/12235/12236/12237/268697/214498/12534/214444/67177/229841/70799/12649/67141/209334/56150/17193/17535/67052/18817/19357/19650/234736/19766/19891/67941/20677/70385/235559/69716/22059/22137/26951	36
Orange1	GO:1905819	negative regulation of chromosome separation	21/1040	42/23174	8.87376e-18	9.18151e-16	6.77307e-16	11920/20877/11799/12235/12236/12237/268697/214444/67177/229841/70799/67141/209334/56150/67052/18817/19357/70385/69716/22137/26951	21
Orange1	GO:0051985	negative regulation of chromosome segregation	22/1040	48/23174	1.60147e-17	1.62248e-15	1.19688e-15	11920/20877/11799/12235/12236/12237/268697/214444/67177/229841/70799/67141/209334/56150/67052/18817/19357/70385/69716/22137/218914/26951	22
Orange1	GO:0033048	negative regulation of mitotic sister chromatid segregation	21/1040	43/23174	1.66163e-17	1.64909e-15	1.21651e-15	11920/20877/11799/12235/12236/12237/268697/214444/67177/229841/70799/67141/209334/56150/67052/18817/19357/70385/69716/22137/26951	21
Orange1	GO:0045839	negative regulation of mitotic nuclear division	23/1040	54/23174	2.24982e-17	2.18817e-15	1.61418e-15	11920/20877/11799/12235/12236/12237/268697/214444/67177/229841/70799/12649/67141/209334/56150/105837/67052/18817/19357/70385/69716/22137/26951	23
Orange1	GO:0051304	chromosome separation	29/1040	92/23174	2.60861e-17	2.48739e-15	1.83491e-15	11920/20877/11799/12235/12236/12237/268697/214444/67177/229841/70799/105988/104806/67141/209334/56150/68298/78658/215387/67052/18817/19357/70385/21335/21973/21975/69716/22137/26951	29
Orange1	GO:0033047	regulation of mitotic sister chromatid segregation	25/1040	67/23174	4.15458e-17	3.88534e-15	2.86616e-15	11920/20877/11799/12235/12236/12237/268697/214444/67177/229841/70799/67141/209334/26914/51810/56150/67052/71175/18817/19357/70385/21335/69716/22137/26951	25
Orange1	GO:0044843	cell cycle G1/S phase transition	40/1040	185/23174	7.04567e-17	6.46473e-15	4.76894e-15	67628/12428/12444/12530/12544/214498/12566/12576/12580/27214/13205/13555/104394/50496/71878/14451/14632/102423/404710/16412/105837/17863/50927/14726/18973/225182/19650/100088/19684/234736/19766/19891/67941/27401/20677/20913/106795/21423/22059/319651	40
Orange1	GO:0071824	protein-DNA complex subunit organization	43/1040	214/23174	8.51993e-17	7.67267e-15	5.66003e-15	66471/77044/66929/12544/67177/12611/12615/12617/229841/26886/102920/60411/72155/66311/27221/110749/14958/26914/107435/15201/381280/244349/17216/17215/17217/17218/17219/17220/66578/50927/70645/66923/19231/19646/19822/56086/20588/20667/20682/100043597/114741/21413/22059	43
Orange1	GO:0051321	meiotic cell cycle	52/1040	309/23174	1.46715e-16	1.29723e-14	9.5695e-15	12316/11920/20878/12235/12236/12237/107995/12530/12531/12532/12566/12617/66197/105988/14087/211651/104806/67141/60530/56371/16001/67121/17345/17427/17535/17688/17864/68298/78658/215387/72787/18005/66977/18817/19183/19357/225182/68275/14211/13006/70099/20843/67333/64707/71846/21973/235559/69716/22137/74237/195434/218914	52
Orange1	GO:0007094	mitotic spindle assembly checkpoint	19/1040	37/23174	1.70991e-16	1.40937e-14	1.03967e-14	11920/20877/11799/12235/12236/12237/268697/214444/67177/229841/70799/209334/56150/67052/18817/70385/69716/22137/26951	19
Orange1	GO:0031577	spindle checkpoint	19/1040	37/23174	1.70991e-16	1.40937e-14	1.03967e-14	11920/20877/11799/12235/12236/12237/268697/214444/67177/229841/70799/209334/56150/67052/18817/70385/69716/22137/26951	19
Orange1	GO:0071173	spindle assembly checkpoint	19/1040	37/23174	1.70991e-16	1.40937e-14	1.03967e-14	11920/20877/11799/12235/12236/12237/268697/214444/67177/229841/70799/209334/56150/67052/18817/70385/69716/22137/26951	19
Orange1	GO:0071174	mitotic spindle checkpoint	19/1040	37/23174	1.70991e-16	1.40937e-14	1.03967e-14	11920/20877/11799/12235/12236/12237/268697/214444/67177/229841/70799/209334/56150/67052/18817/70385/69716/22137/26951	19
Orange1	GO:0007098	centrosome cycle	32/1040	122/23174	2.40373e-16	1.94823e-14	1.43718e-14	20878/12189/12449/12566/214444/12009/381644/99100/70799/74470/225659/70012/12649/338349/209334/225745/219072/230376/16551/100502766/18005/58220/93737/18536/18817/20873/19385/246102/72776/20460/233064/57434	32
Orange1	GO:0034502	protein localization to chromosome	27/1040	85/23174	2.62879e-16	2.0957e-14	1.54597e-14	20877/12236/12237/12466/67849/12534/67177/12615/83815/71988/26914/71567/105837/67052/71175/18817/19357/108911/68275/19891/20174/70385/224008/28113/22137/218914/26951	27
Orange1	GO:0007091	metaphase/anaphase transition of mitotic cell cycle	22/1040	55/23174	5.63345e-16	4.41862e-14	3.25956e-14	11920/20877/11799/12235/12236/12237/268697/214444/67177/229841/70799/67141/209334/56150/67052/18817/19357/70385/21335/69716/22137/26951	22
Orange1	GO:0044839	cell cycle G2/M phase transition	32/1040	127/23174	8.50078e-16	6.5618e-14	4.84055e-14	237877/11920/11799/12144/12189/12428/268697/12530/12531/12532/12534/12566/108000/12649/50883/68964/76843/448987/67141/14235/56371/26914/16906/67121/17193/17535/18817/19357/108911/67153/27401/235559	32
Orange1	GO:0010965	regulation of mitotic sister chromatid separation	22/1040	56/23174	8.88898e-16	6.75423e-14	4.98251e-14	11920/20877/11799/12235/12236/12237/268697/214444/67177/229841/70799/67141/209334/56150/67052/18817/19357/70385/21335/69716/22137/26951	22
Orange1	GO:0030071	regulation of mitotic metaphase/anaphase transition	21/1040	51/23174	1.28302e-15	9.59896e-14	7.08102e-14	11920/20877/11799/12235/12236/12237/268697/214444/67177/229841/70799/67141/209334/56150/67052/18817/19357/70385/69716/22137/26951	21
Orange1	GO:0031023	microtubule organizing center organization	32/1040	130/23174	1.75683e-15	1.29447e-13	9.5491e-14	20878/12189/12449/12566/214444/12009/381644/99100/70799/74470/225659/70012/12649/338349/209334/225745/219072/230376/16551/100502766/18005/58220/93737/18536/18817/20873/19385/246102/72776/20460/233064/57434	32
Orange1	GO:0044784	metaphase/anaphase transition of cell cycle	22/1040	58/23174	2.14054e-15	1.55365e-13	1.14611e-13	11920/20877/11799/12235/12236/12237/268697/214444/67177/229841/70799/67141/209334/56150/67052/18817/19357/70385/21335/69716/22137/26951	22
Orange1	GO:0033260	nuclear DNA replication	18/1040	37/23174	3.71816e-15	2.65903e-13	1.96153e-13	237877/12544/67177/50883/27214/327762/69270/16881/17216/17215/17217/17218/17219/17220/18538/18968/20492/22404	18
Orange1	GO:0051784	negative regulation of nuclear division	23/1040	66/23174	4.31283e-15	3.03961e-13	2.24228e-13	11920/20877/11799/12235/12236/12237/268697/214444/67177/229841/70799/12649/67141/209334/56150/105837/67052/18817/19357/70385/69716/22137/26951	23
Orange1	GO:0051306	mitotic sister chromatid separation	22/1040	60/23174	4.94636e-15	3.43631e-13	2.53492e-13	11920/20877/11799/12235/12236/12237/268697/214444/67177/229841/70799/67141/209334/56150/67052/18817/19357/70385/21335/69716/22137/26951	22
Orange1	GO:1902099	regulation of metaphase/anaphase transition of cell cycle	21/1040	54/23174	5.12931e-15	3.51322e-13	2.59165e-13	11920/20877/11799/12235/12236/12237/268697/214444/67177/229841/70799/67141/209334/56150/67052/18817/19357/70385/69716/22137/26951	21
Orange1	GO:0000086	G2/M transition of mitotic cell cycle	29/1040	110/23174	5.24374e-15	3.54171e-13	2.61267e-13	11920/11799/12144/12189/12428/268697/12530/12531/12532/12534/12566/108000/12649/50883/68964/76843/448987/67141/14235/16906/67121/17193/17535/18817/19357/108911/67153/27401/235559	29
Orange1	GO:1903046	meiotic cell cycle process	38/1040	193/23174	1.06123e-14	7.06956e-13	5.21512e-13	12316/11920/20878/12235/12236/107995/12530/12531/12532/12617/66197/105988/14087/211651/104806/67141/60530/56371/67121/17535/17688/17864/68298/78658/215387/72787/66977/18817/19183/14211/70099/64707/71846/21973/235559/69716/22137/218914	38
Orange1	GO:1905818	regulation of chromosome separation	22/1040	62/23174	1.1006e-14	7.23275e-13	5.3355e-13	11920/20877/11799/12235/12236/12237/268697/214444/67177/229841/70799/67141/209334/56150/67052/18817/19357/70385/21335/69716/22137/26951	22
Orange1	GO:0090307	mitotic spindle assembly	21/1040	57/23174	1.84852e-14	1.19858e-12	8.84177e-13	223921/20877/11799/107995/70799/50883/192176/51810/16551/71819/16571/100502766/16580/16211/17865/18005/18817/26934/13006/20843/72119	21
Orange1	GO:0006323	DNA packaging	35/1040	169/23174	2.43318e-14	1.55691e-12	1.14851e-12	66929/268697/67849/12534/27221/110749/14958/26914/107435/15201/381280/244349/17216/66578/50927/68298/78658/54392/76044/215387/71175/108907/70645/19646/56086/20588/14211/70099/74355/20682/20937/21973/22059/83984/218914	35
Orange1	GO:0000082	G1/S transition of mitotic cell cycle	35/1040	171/23174	3.53398e-14	2.23191e-12	1.64645e-12	67628/12444/12530/12544/214498/12566/12576/12580/27214/13205/13555/104394/50496/102423/404710/16412/105837/17863/50927/14726/18973/225182/19650/100088/19684/234736/19766/19891/67941/27401/20677/106795/21423/22059/319651	35
Orange1	GO:0065004	protein-DNA complex assembly	35/1040	172/23174	4.24943e-14	2.64936e-12	1.95439e-12	66929/12544/67177/12615/12617/229841/26886/102920/60411/72155/66311/27221/110749/14958/26914/107435/15201/381280/244349/17216/17215/17217/17218/17219/17220/66578/50927/70645/19646/19822/56086/20667/20682/21413/22059	35
Orange1	GO:0051054	positive regulation of DNA metabolic process	42/1040	244/23174	5.61646e-14	3.45732e-12	2.55042e-12	237877/11908/11920/20877/12144/12189/12466/12534/12566/67177/12611/68964/27214/320209/13211/327762/13433/14050/14235/14632/14633/16001/17535/18005/18481/11545/18538/101540/56351/19353/19718/106344/51869/74355/224008/22042/21853/21849/22284/22404/22427/22594	42
Orange1	GO:1901989	positive regulation of cell cycle phase transition	26/1040	96/23174	6.68827e-14	4.06563e-12	2.99916e-12	67628/237877/11799/268697/12444/12530/12531/12532/12544/214498/67849/12534/67177/229841/27214/13205/76843/71878/67141/14632/16906/105837/108911/19684/20913/68612	26
Orange1	GO:0045005	DNA-dependent DNA replication maintenance of fidelity	17/1040	38/23174	1.2613e-13	7.57246e-12	5.5861e-12	12144/320209/327762/104806/209334/71567/212377/17535/98415/18538/18973/234736/56045/21853/66131/22427/226409	17
Orange1	GO:0050000	chromosome localization	23/1040	76/23174	1.37442e-13	8.15101e-12	6.01289e-12	11920/11799/268697/67849/52276/67177/12617/229841/108000/83815/71878/51810/110033/73804/16211/67052/66977/269966/56742/59014/54141/70385/26951	23
Orange1	GO:0051383	kinetochore organization	13/1040	20/23174	1.61006e-13	9.43338e-12	6.95887e-12	67177/12615/12617/229841/26886/60411/72155/66311/67052/66977/19822/14211/70099	13
Orange1	GO:0051310	metaphase plate congression	20/1040	57/23174	2.2873e-13	1.32418e-11	9.76831e-12	268697/67849/52276/67177/12617/229841/108000/83815/71878/51810/110033/73804/16211/67052/66977/56742/59014/54141/70385/26951	20
Orange1	GO:1902749	regulation of cell cycle G2/M phase transition	25/1040	94/23174	3.18483e-13	1.8221e-11	1.34414e-11	237877/11920/12144/12189/268697/12530/12531/12532/12534/12566/108000/12649/68964/76843/67141/56371/26914/16906/17193/17535/18817/19357/108911/67153/235559	25
Orange1	GO:0140013	meiotic nuclear division	34/1040	174/23174	3.36977e-13	1.90549e-11	1.40565e-11	12316/11920/20878/12235/12236/107995/12531/12617/66197/105988/14087/211651/104806/67141/60530/56371/67121/17535/17864/78658/215387/72787/66977/18817/19183/14211/70099/64707/71846/21973/235559/69716/22137/218914	34
Orange1	GO:0031570	DNA integrity checkpoint	27/1040	111/23174	3.80944e-13	2.12934e-11	1.57079e-11	11920/12144/12189/12534/67177/12649/50883/327762/76843/13555/56371/102423/17193/17535/18817/234736/72440/67153/19891/67941/20677/117229/21853/66131/21973/235559/22059	27
Orange1	GO:0008608	attachment of spindle microtubules to kinetochore	15/1040	30/23174	4.50042e-13	2.48699e-11	1.83462e-11	12237/268697/67177/12617/229841/13605/51810/73804/51944/67052/18005/66977/26934/108911/54141	15
Orange1	GO:0051236	establishment of RNA localization	31/1040	148/23174	5.3392e-13	2.91736e-11	2.1521e-11	223921/21681/11920/100042165/13680/68278/13211/223527/14265/229279/51810/72787/103468/234865/218210/170762/227699/54563/69736/269113/71805/269966/101187/107939/19384/59014/71514/20492/110809/72322/65246	31
Orange1	GO:0009314	response to radiation	53/1040	394/23174	9.38016e-13	5.02108e-11	3.70399e-11	11920/20877/12144/12189/12369/12444/12530/12649/50883/74041/76843/13605/14050/211651/60530/14265/15587/16412/17193/17688/116870/73181/71175/98415/11545/52033/18538/80905/19047/58186/19362/623474/234736/72440/19822/20174/20356/20357/20377/20319/224008/244666/270627/66131/235559/22059/22166/72565/230484/71101/22427/57434/226409	53
Orange1	GO:0051303	establishment of chromosome localization	22/1040	75/23174	9.4849e-13	5.02108e-11	3.70399e-11	11920/11799/268697/67849/52276/67177/12617/229841/108000/83815/71878/51810/110033/73804/16211/67052/66977/56742/59014/54141/70385/26951	22
Orange1	GO:0071459	protein localization to chromosome, centromeric region	13/1040	22/23174	9.49907e-13	5.02108e-11	3.70399e-11	20877/12236/12237/12534/67177/12615/83815/105837/67052/108911/70385/22137/26951	13
Orange1	GO:0050657	nucleic acid transport	30/1040	145/23174	1.76904e-12	9.15195e-11	6.75127e-11	223921/21681/100042165/13680/68278/13211/223527/14265/229279/51810/72787/103468/234865/218210/170762/227699/54563/69736/269113/71805/269966/101187/107939/19384/59014/71514/20492/110809/72322/65246	30
Orange1	GO:0050658	RNA transport	30/1040	145/23174	1.76904e-12	9.15195e-11	6.75127e-11	223921/21681/100042165/13680/68278/13211/223527/14265/229279/51810/72787/103468/234865/218210/170762/227699/54563/69736/269113/71805/269966/101187/107939/19384/59014/71514/20492/110809/72322/65246	30
Orange1	GO:0022616	DNA strand elongation	13/1040	23/23174	2.09498e-12	1.07241e-10	7.91101e-11	327762/69270/16881/17215/17217/17220/17535/98415/18538/18540/18968/18972/18973	13
Orange1	GO:0045931	positive regulation of mitotic cell cycle	32/1040	166/23174	2.44948e-12	1.24081e-10	9.15331e-11	67628/11799/268697/12444/12530/12531/12532/12544/67849/12534/67177/229841/27214/13205/76843/67141/209334/26914/51810/16001/240641/16906/16973/56150/105837/67052/71175/108907/19385/108911/19684/68612	32
Orange1	GO:0034508	centromere complex assembly	14/1040	28/23174	2.74689e-12	1.37713e-10	1.01589e-10	12615/12617/229841/26886/102920/60411/72155/66311/15201/381280/66578/50927/70645/19822	14
Orange1	GO:0006403	RNA localization	32/1040	169/23174	4.05715e-12	2.01326e-10	1.48515e-10	223921/21681/11920/100042165/13680/68278/13211/223527/14113/14265/229279/51810/72787/103468/234865/218210/170762/227699/54563/69736/269113/71805/269966/101187/107939/19384/59014/71514/20492/110809/72322/65246	32
Orange1	GO:0006271	DNA strand elongation involved in DNA replication	11/1040	16/23174	5.01642e-12	2.46412e-10	1.81775e-10	327762/69270/16881/17215/17217/17220/18538/18540/18968/18972/18973	11
Orange1	GO:0010639	negative regulation of organelle organization	52/1040	399/23174	5.2613e-12	2.55857e-10	1.88742e-10	70472/320817/11920/20877/71458/11799/12189/12235/12236/12237/12340/268697/12449/214444/67177/229841/70799/12649/80986/68964/13433/67141/225288/14297/209334/14958/26914/51810/230674/100502766/65970/56150/17216/17318/105837/67052/18005/11545/18817/19357/19684/380918/70385/28113/21973/69716/22059/22137/218914/242687/22594/26951	52
Orange1	GO:0019827	stem cell population maintenance	31/1040	165/23174	1.08455e-11	5.22197e-10	3.85217e-10	12316/77578/12166/214498/234594/13388/15568/211651/244349/16973/330166/71175/18536/70673/19664/19712/51869/58198/20377/13006/319757/20674/20677/20682/268996/20843/21678/93840/233064/218100/387609	31
Orange1	GO:0007080	mitotic metaphase plate congression	16/1040	42/23174	1.33835e-11	6.3808e-10	4.70703e-10	268697/67849/52276/67177/12617/229841/51810/110033/73804/16211/67052/66977/56742/59014/70385/26951	16
Orange1	GO:0034501	protein localization to kinetochore	11/1040	17/23174	1.36351e-11	6.43764e-10	4.74896e-10	20877/12237/12534/67177/83815/105837/67052/108911/70385/22137/26951	11
Orange1	GO:2001020	regulation of response to DNA damage stimulus	35/1040	209/23174	1.58585e-11	7.41539e-10	5.47023e-10	12778/237877/11920/12144/12189/12611/12649/50883/74041/320209/110052/13211/14050/67141/60530/14265/14235/11545/75317/59092/18538/77782/19362/234736/51869/67153/19891/74355/224008/20937/21853/21849/22059/230484/22594	35
Orange1	GO:0015931	nucleobase-containing compound transport	32/1040	178/23174	1.7151e-11	7.94337e-10	5.85971e-10	223921/21681/100042165/13680/68278/13211/223527/14265/229279/51810/72787/103468/234865/218210/170762/227699/54563/69736/269113/71805/269966/101187/107939/19384/19766/59014/71514/20492/229731/110809/72322/65246	32
Orange1	GO:0010389	regulation of G2/M transition of mitotic cell cycle	21/1040	78/23174	1.92982e-11	8.85351e-10	6.53111e-10	11920/12144/12189/268697/12530/12531/12532/12534/12566/108000/12649/68964/76843/67141/16906/17193/17535/19357/108911/67153/235559	21
Orange1	GO:0098727	maintenance of cell number	31/1040	169/23174	2.06987e-11	9.40727e-10	6.93961e-10	12316/77578/12166/214498/234594/13388/15568/211651/244349/16973/330166/71175/18536/70673/19664/19712/51869/58198/20377/13006/319757/20674/20677/20682/268996/20843/21678/93840/233064/218100/387609	31
Orange1	GO:0021915	neural tube development	33/1040	190/23174	2.18845e-11	9.85412e-10	7.26925e-10	12042/12614/17684/13543/13544/14362/57265/14365/14451/234366/14633/380614/240641/18128/234865/18141/100169/140570/19401/58198/105782/20353/20377/20319/319757/20677/20460/24069/21677/66910/93840/22323/24136	33
Orange1	GO:0051028	mRNA transport	24/1040	105/23174	3.19043e-11	1.4234e-09	1.05002e-09	223921/21681/100042165/13680/68278/13211/223527/14265/229279/72787/103468/234865/170762/227699/54563/69736/269113/71805/269966/101187/107939/20492/110809/65246	24
Orange1	GO:0061351	neural precursor cell proliferation	32/1040	183/23174	3.65752e-11	1.61696e-09	1.19281e-09	14766/100182/11878/17172/12316/12227/57810/67299/12140/192176/14365/14678/53626/110829/17279/18128/18536/18541/140570/18992/18993/26934/58198/20419/319757/20674/20678/21335/21678/22059/22326/24136	32
Orange1	GO:0051053	negative regulation of DNA metabolic process	29/1040	153/23174	4.00043e-11	1.75262e-09	1.29289e-09	11920/12144/12649/50883/68964/67141/69237/14958/51810/17535/17688/11545/75317/71521/77782/72836/58186/51869/13006/74355/20843/21853/28113/66131/21849/22059/218914/22594/226409	29
Orange1	GO:0071478	cellular response to radiation	29/1040	154/23174	4.72088e-11	2.04979e-09	1.5121e-09	11920/20877/12144/12444/12530/12649/50883/74041/13605/60530/14265/15587/73181/71175/98415/11545/52033/18538/80905/19362/72440/19822/20174/20377/20319/224008/270627/22059/22427	29
Orange1	GO:1901992	positive regulation of mitotic cell cycle phase transition	21/1040	83/23174	6.99197e-11	3.00902e-09	2.21971e-09	67628/11799/268697/12444/12530/12531/12532/12544/67849/12534/67177/229841/27214/13205/76843/67141/16906/105837/108911/19684/68612	21
Orange1	GO:0001843	neural tube closure	24/1040	109/23174	7.38368e-11	3.14972e-09	2.32351e-09	12042/12614/17684/13543/13544/14362/57265/14365/234366/240641/100169/140570/19401/58198/105782/20353/20377/20319/20460/24069/21677/93840/22323/24136	24
Orange1	GO:0060606	tube closure	24/1040	110/23174	9.04769e-11	3.82599e-09	2.82238e-09	12042/12614/17684/13543/13544/14362/57265/14365/234366/240641/100169/140570/19401/58198/105782/20353/20377/20319/20460/24069/21677/93840/22323/24136	24
Orange1	GO:0001701	in utero embryonic development	57/1040	498/23174	9.55666e-11	4.00638e-09	2.95545e-09	56456/11486/66929/71458/12166/207165/268697/12442/12454/12577/320790/12649/17684/234594/13388/13389/226352/217558/234366/69270/109145/14633/77446/102423/16412/17305/17863/50927/76044/18005/18128/18129/66923/18541/20873/15469/68911/225182/19664/67153/68275/319757/20678/20679/20683/78912/110809/20460/20937/81004/21849/22059/22284/238328/57434/22608/328365	57
Orange1	GO:0006338	chromatin remodeling	27/1040	139/23174	1.04586e-10	4.34701e-09	3.20673e-09	56456/66471/207165/12611/320790/12649/15201/381280/97165/15354/230674/20591/216850/66578/17863/50927/70645/66923/19231/19646/245688/20174/20588/74355/20682/100043597/64707	27
Orange1	GO:0034504	protein localization to nucleus	39/1040	271/23174	1.28993e-10	5.31604e-09	3.92157e-09	12021/12534/70762/13605/192176/76936/51810/15587/76582/70572/16367/16649/16211/103468/234865/218210/170762/227699/18141/269113/71805/269966/11545/18817/18969/107939/19384/19387/59014/319757/20682/238799/208263/21849/22059/22166/56338/72565/22427	39
Orange1	GO:0051988	regulation of attachment of spindle microtubules to kinetochore	9/1040	12/23174	1.39018e-10	5.68106e-09	4.19084e-09	268697/229841/13605/51810/51944/18005/26934/108911/54141	9
Orange1	GO:0001841	neural tube formation	26/1040	131/23174	1.40561e-10	5.69625e-09	4.20205e-09	12042/12614/17684/13543/13544/14362/57265/14365/234366/240641/18141/100169/140570/19401/58198/105782/20353/20377/20319/20677/20460/24069/21677/93840/22323/24136	26
Orange1	GO:0031297	replication fork processing	13/1040	30/23174	1.63506e-10	6.57133e-09	4.84758e-09	12144/320209/327762/104806/209334/212377/17535/98415/18538/234736/56045/22427/226409	13
Orange1	GO:0008380	RNA splicing	46/1040	361/23174	1.91639e-10	7.63886e-09	5.63508e-09	21681/68278/13204/13211/20624/192170/78943/14265/66603/100502754/229279/98758/76936/51810/27756/50783/66373/66978/269966/18458/59092/20020/56031/56194/19205/19652/209003/19656/19712/72193/22668/20222/107701/71514/66585/68981/20638/20630/110809/21841/74044/22185/28035/60321/22608/70650	46
Orange1	GO:0090329	regulation of DNA-dependent DNA replication	16/1040	49/23174	2.00062e-10	7.81784e-09	5.76711e-09	12144/12566/67177/50883/27214/67141/17535/17688/19718/106344/13006/20843/21853/66131/22404/226409	16
Orange1	GO:0006913	nucleocytoplasmic transport	40/1040	287/23174	2.00952e-10	7.81784e-09	5.76711e-09	223921/12021/100042165/240084/68278/13211/13605/223527/192176/14296/15587/76582/70572/16649/16211/103468/234865/218210/170762/227699/18141/269113/71805/269966/18969/107939/19047/19384/19387/59014/319757/238799/21849/22059/22166/56338/72565/57258/72322/65246	40
Orange1	GO:0051169	nuclear transport	40/1040	287/23174	2.00952e-10	7.81784e-09	5.76711e-09	223921/12021/100042165/240084/68278/13211/13605/223527/192176/14296/15587/76582/70572/16649/16211/103468/234865/218210/170762/227699/18141/269113/71805/269966/18969/107939/19047/19384/19387/59014/319757/238799/21849/22059/22166/56338/72565/57258/72322/65246	40
Orange1	GO:0001838	embryonic epithelial tube formation	28/1040	153/23174	2.03891e-10	7.86921e-09	5.80501e-09	12042/12614/17684/13543/13544/14362/57265/14365/234366/23908/240641/18141/100169/140570/19401/58198/105782/20353/20377/20319/20677/20682/20460/24069/21677/93840/22323/24136	28
Orange1	GO:0016569	covalent chromatin modification	52/1040	443/23174	2.60109e-10	9.9599e-09	7.34728e-09	56456/11920/20877/71458/331623/12189/78656/268936/12428/268697/214498/12566/12649/13433/13626/77683/223527/14050/14113/14265/15181/26914/107435/433759/15201/66262/244349/230674/20591/216850/116870/17863/71175/101540/15469/68911/19712/51869/20174/208043/71514/20937/64707/52615/27878/270627/81004/21423/194388/21849/22059/18140	52
Orange1	GO:0070507	regulation of microtubule cytoskeleton organization	32/1040	197/23174	2.62964e-10	9.99057e-09	7.3699e-09	77744/12449/214444/12576/12009/70799/225659/70012/12649/80986/209334/76123/51810/16551/100502766/17318/18005/18817/20873/56742/19353/19385/19822/66468/66140/219114/13006/54141/20843/20460/21335/72119	32
Orange1	GO:0010212	response to ionizing radiation	25/1040	125/23174	2.67022e-10	1.00661e-08	7.42563e-09	11920/12144/12189/12444/50883/74041/13605/14050/211651/60530/116870/71175/98415/19362/623474/234736/72440/19822/20377/20319/224008/235559/22059/22427/57434	25
Orange1	GO:0060562	epithelial tube morphogenesis	47/1040	378/23174	2.79968e-10	1.0473e-08	7.72577e-09	14595/12042/12614/17684/29876/13388/13543/13544/14362/57265/14365/234366/14633/23908/240641/16772/16973/18109/18021/73181/18128/18129/18208/18141/100169/140570/19401/19664/58198/105782/20353/20356/20377/20319/20496/319757/20674/20677/20682/20460/24069/21677/21853/237500/93840/22323/24136	47
Orange1	GO:0014020	primary neural tube formation	24/1040	116/23174	2.91072e-10	1.08052e-08	7.97087e-09	12042/12614/17684/13543/13544/14362/57265/14365/234366/240641/100169/140570/19401/58198/105782/20353/20377/20319/20460/24069/21677/93840/22323/24136	24
Orange1	GO:0006282	regulation of DNA repair	24/1040	117/23174	3.50818e-10	1.29245e-08	9.5342e-09	12144/12189/12611/12649/320209/110052/13211/14050/60530/14235/11545/75317/18538/77782/19362/51869/19891/74355/224008/20937/21853/21849/230484/22594	24
Orange1	GO:0032392	DNA geometric change	14/1040	38/23174	4.34606e-10	1.58145e-08	1.16662e-08	12144/320209/13211/17216/17217/17219/17220/71567/17535/68275/21973/22059/22427/226409	14
Orange1	GO:0030900	forebrain development	47/1040	383/23174	4.35769e-10	1.58145e-08	1.16662e-08	14766/100182/11878/17172/12316/11977/12166/12227/57810/320790/12929/70762/13390/13392/67299/13555/13844/12140/14632/14633/14843/433759/216850/74762/18128/13865/211323/18536/18541/18992/18993/18994/19353/19664/58198/20689/20356/20562/319757/20664/20674/20460/21335/22284/233064/22594/24136	47
Orange1	GO:0007050	cell cycle arrest	26/1040	138/23174	4.65391e-10	1.67644e-08	1.23669e-08	11920/12189/12380/12454/12576/12577/12580/72391/50883/74041/78943/14235/14451/53626/17349/105837/18128/18129/270906/20674/20677/21825/22059/109113/238328/83669	26
Orange1	GO:0000077	DNA damage checkpoint	22/1040	101/23174	5.65657e-10	2.02264e-08	1.49207e-08	11920/12144/12189/12534/12649/50883/76843/13555/56371/102423/17193/17535/18817/234736/72440/67153/19891/67941/20677/117229/66131/22059	22
Orange1	GO:0016331	morphogenesis of embryonic epithelium	30/1040	181/23174	5.7496e-10	2.03677e-08	1.5025e-08	12042/12614/17684/13543/13544/226352/14362/57265/14365/234366/14633/23908/240641/18141/100169/140570/19401/58198/105782/20353/20377/20319/20677/20682/20460/24069/21677/93840/22323/24136	30
Orange1	GO:0016570	histone modification	50/1040	426/23174	5.77985e-10	2.03677e-08	1.5025e-08	56456/11920/20877/71458/331623/12189/78656/268936/12428/268697/214498/12566/12649/13433/13626/77683/223527/14050/14113/14265/15181/26914/107435/433759/66262/244349/230674/20591/216850/116870/17863/71175/101540/15469/68911/19712/51869/20174/208043/71514/20937/64707/52615/27878/270627/81004/21423/194388/22059/18140	50
Orange1	GO:0072175	epithelial tube formation	28/1040	160/23174	5.96964e-10	2.08851e-08	1.54067e-08	12042/12614/17684/13543/13544/14362/57265/14365/234366/23908/240641/18141/100169/140570/19401/58198/105782/20353/20377/20319/20677/20682/20460/24069/21677/93840/22323/24136	28
Orange1	GO:0006397	mRNA processing	51/1040	445/23174	8.97852e-10	3.11875e-08	2.30066e-08	21681/268697/214498/68278/13204/13211/20624/192170/78943/14265/66603/100502754/229279/98758/76936/51810/27756/50783/66373/66978/68219/269966/18458/59092/56031/56194/19205/19652/209003/19656/19712/72193/22668/20222/107701/71514/20492/66585/68981/20638/20630/110809/21841/227682/74044/22185/28035/60321/24128/22608/70650	51
Orange1	GO:0030261	chromosome condensation	15/1040	47/23174	1.06348e-09	3.66787e-08	2.70573e-08	268697/67849/12534/14958/68298/78658/54392/76044/215387/71175/108907/14211/70099/21973/218914	15
Orange1	GO:0035148	tube formation	29/1040	175/23174	1.1151e-09	3.81884e-08	2.81711e-08	12042/12614/17684/13543/13544/14362/57265/14365/234366/23908/240641/18128/18141/100169/140570/19401/58198/105782/20353/20377/20319/20677/20682/20460/24069/21677/93840/22323/24136	29
Orange1	GO:0006999	nuclear pore organization	9/1040	14/23174	1.16588e-09	3.93728e-08	2.90448e-08	72787/103468/234865/218210/70699/269113/71805/269966/107939	9
Orange1	GO:1902969	mitotic DNA replication	9/1040	14/23174	1.16588e-09	3.93728e-08	2.90448e-08	12544/50883/69270/16881/17216/17215/17217/17219/18968	9
Orange1	GO:0071897	DNA biosynthetic process	28/1040	165/23174	1.23564e-09	4.14408e-08	3.05703e-08	11920/20877/12466/12649/68964/76843/51810/16881/18005/18481/18538/18540/18968/18973/18974/80905/72836/101540/56351/19718/106344/68275/244666/21781/28113/21877/22059/22427	28
Orange1	GO:0006270	DNA replication initiation	12/1040	29/23174	1.60254e-09	5.33778e-08	3.93761e-08	12544/12566/67177/17216/17215/17217/17218/17219/17220/71567/18968/18969	12
Orange1	GO:0008156	negative regulation of DNA replication	13/1040	35/23174	1.63472e-09	5.40794e-08	3.98936e-08	50883/67141/69237/17535/17688/71521/13006/20843/21853/66131/22059/218914/226409	13
Orange1	GO:0007062	sister chromatid cohesion	16/1040	56/23174	1.85066e-09	6.08093e-08	4.48582e-08	12235/12236/107995/67849/320209/71988/26914/110033/17535/71175/71521/19357/71514/13006/20843/218914	16
Orange1	GO:0071479	cellular response to ionizing radiation	17/1040	64/23174	2.00395e-09	6.46742e-08	4.77093e-08	11920/12144/12444/50883/74041/13605/60530/71175/98415/19362/72440/19822/20377/20319/224008/22059/22427	17
Orange1	GO:0045740	positive regulation of DNA replication	14/1040	42/23174	2.00806e-09	6.46742e-08	4.77093e-08	237877/11908/12534/12566/67177/68964/27214/13211/327762/14632/14633/18538/19353/22404	14
Orange1	GO:0009411	response to UV	25/1040	137/23174	2.00819e-09	6.46742e-08	4.77093e-08	20877/12369/12530/12649/74041/76843/14265/15587/17688/73181/11545/52033/18538/80905/58186/20174/244666/270627/66131/22059/72565/230484/71101/22427/226409	25
Orange1	GO:0000727	double-strand break repair via break-induced replication	8/1040	11/23174	2.34386e-09	7.4988e-08	5.53176e-08	12544/109145/17216/17215/17217/17218/17219/17220	8
Orange1	GO:0045165	cell fate commitment	37/1040	275/23174	2.57615e-09	8.1881e-08	6.04025e-08	11878/17172/12166/214498/57810/13388/13389/13390/13392/67299/14451/14633/14843/16412/216850/18128/18129/211323/14726/18992/19401/19664/20377/20319/268396/17129/319757/20664/20667/20674/20678/20679/20682/24069/21423/21678/22059	37
Orange1	GO:0007076	mitotic chromosome condensation	9/1040	15/23174	2.79818e-09	8.83607e-08	6.51825e-08	67849/68298/78658/54392/215387/71175/108907/14211/70099	9
Orange1	GO:0000375	RNA splicing, via transesterification reactions	35/1040	252/23174	2.97696e-09	9.221e-08	6.80221e-08	68278/13211/20624/192170/14265/66603/100502754/76936/51810/27756/50783/66373/66978/269966/59092/56031/56194/19205/19652/209003/19656/19712/72193/22668/20222/107701/71514/68981/20638/20630/110809/21841/22185/28035/60321	35
Orange1	GO:0000377	RNA splicing, via transesterification reactions with bulged adenosine as nucleophile	35/1040	252/23174	2.97696e-09	9.221e-08	6.80221e-08	68278/13211/20624/192170/14265/66603/100502754/76936/51810/27756/50783/66373/66978/269966/59092/56031/56194/19205/19652/209003/19656/19712/72193/22668/20222/107701/71514/68981/20638/20630/110809/21841/22185/28035/60321	35
Orange1	GO:0000398	mRNA splicing, via spliceosome	35/1040	252/23174	2.97696e-09	9.221e-08	6.80221e-08	68278/13211/20624/192170/14265/66603/100502754/76936/51810/27756/50783/66373/66978/269966/59092/56031/56194/19205/19652/209003/19656/19712/72193/22668/20222/107701/71514/68981/20638/20630/110809/21841/22185/28035/60321	35
Orange1	GO:0051298	centrosome duplication	17/1040	67/23174	4.31303e-09	1.32748e-07	9.79267e-08	12189/12449/12566/214444/12009/381644/99100/70799/74470/225659/209334/100502766/20873/246102/72776/20460/233064	17
Orange1	GO:0007389	pattern specification process	51/1040	467/23174	4.70811e-09	1.43997e-07	1.06225e-07	11481/14766/17172/11920/20878/71458/12166/207165/12227/57810/12614/269941/17684/12929/13388/13389/13390/13392/13543/13626/13641/226352/14296/14451/14632/14633/14843/55927/15258/380614/16973/17305/17427/18128/18129/13865/71521/27412/19664/246102/20377/20319/319757/20664/20460/24069/66910/22059/93840/57434/24136	51
Orange1	GO:0003002	regionalization	44/1040	372/23174	4.93275e-09	1.49925e-07	1.10597e-07	11481/14766/17172/11920/20878/12166/207165/12227/57810/12614/269941/17684/12929/13388/13389/13390/13392/13543/13626/226352/14451/14632/14633/14843/55927/15258/380614/16973/17427/18128/18129/13865/71521/19664/20377/20319/319757/20664/24069/66910/22059/93840/57434/24136	44
Orange1	GO:0072698	protein localization to microtubule cytoskeleton	15/1040	52/23174	5.13545e-09	1.55116e-07	1.14427e-07	70178/20878/239839/12009/70799/74470/71878/51810/240641/17318/17997/18536/54141/20460/22137	15
Orange1	GO:0051961	negative regulation of nervous system development	43/1040	360/23174	5.48698e-09	1.64711e-07	1.21505e-07	14766/11845/17172/12316/12166/214444/13388/13389/13390/13392/21648/13844/192176/14265/269951/16412/16449/230674/26921/74762/17268/18109/73181/18128/13865/211323/18208/18536/19205/19664/19712/20353/20356/20357/214968/20562/20674/20682/24069/22059/22326/22352/387609	43
Orange1	GO:0032508	DNA duplex unwinding	12/1040	32/23174	6.15334e-09	1.83581e-07	1.35425e-07	12144/320209/13211/17216/17217/17219/17220/71567/17535/68275/21973/22427	12
Orange1	GO:0045132	meiotic chromosome segregation	20/1040	95/23174	6.38684e-09	1.89385e-07	1.39707e-07	11920/12235/12236/12617/105988/211651/104806/17535/78658/215387/72787/66977/18817/14211/70099/71846/21973/69716/22137/218914	20
Orange1	GO:0050768	negative regulation of neurogenesis	41/1040	336/23174	6.68255e-09	1.96953e-07	1.4529e-07	14766/11845/17172/12316/12166/214444/13388/13389/13390/13392/21648/13844/192176/14265/269951/16412/16449/230674/26921/17268/18109/73181/18128/13865/211323/18208/18536/19205/19664/19712/20353/20356/20357/214968/20562/20674/20682/22059/22326/22352/387609	41
Orange1	GO:0010721	negative regulation of cell development	44/1040	385/23174	1.40014e-08	4.10172e-07	3.02578e-07	14766/11845/17172/12316/12166/214444/13388/13389/13390/13392/21648/13844/14114/14118/192176/14265/269951/16412/16449/230674/26921/17268/18109/73181/18128/13865/211323/18208/18536/19205/19664/108911/19712/20353/20356/20357/214968/20562/20674/20682/22059/22326/22352/387609	44
Orange1	GO:0051653	spindle localization	14/1040	48/23174	1.42405e-08	4.1468e-07	3.05904e-07	12316/214444/12615/21648/76123/16211/16897/56150/67052/108907/18817/54141/70385/26951	14
Orange1	GO:0051098	regulation of binding	45/1040	399/23174	1.43887e-08	4.16503e-07	3.07248e-07	11538/12306/11845/20878/20877/12144/208650/67849/57810/67177/13017/320209/13211/13555/192170/226352/14265/69237/14958/15258/381280/97165/15958/17305/18005/73181/71175/98415/11545/18817/19268/68911/19384/19401/19712/20174/319757/270627/21665/22030/22032/21849/22166/218914/53422	45
Orange1	GO:0051984	positive regulation of chromosome segregation	11/1040	28/23174	1.49961e-08	4.31515e-07	3.18323e-07	268697/67177/229841/320209/26914/51810/71175/58186/19357/108911/71514	11
Orange1	GO:0006606	protein import into nucleus	25/1040	151/23174	1.57841e-08	4.51517e-07	3.33078e-07	13605/192176/15587/76582/70572/16649/16211/103468/234865/218210/170762/227699/18141/269113/71805/269966/18969/107939/19384/319757/238799/21849/22059/56338/72565	25
Orange1	GO:0032886	regulation of microtubule-based process	32/1040	232/23174	1.66424e-08	4.73288e-07	3.49138e-07	77744/12449/214444/12576/12009/70799/225659/70012/12649/80986/209334/76123/51810/16551/100502766/17318/18005/18817/20873/56742/19353/19385/19822/66468/66140/219114/13006/54141/20843/20460/21335/72119	32
Orange1	GO:0048568	embryonic organ development	51/1040	490/23174	2.32433e-08	6.57165e-07	4.84781e-07	11486/77044/12166/207165/12577/12614/320790/17684/12832/13388/13392/13543/13544/192170/13844/57265/14365/14451/14632/14633/15258/244349/17863/18109/71175/18128/18129/18208/18541/100169/106522/20873/18994/19353/19401/19664/19712/58198/105782/319757/20674/20682/20683/78912/20460/24069/21677/21849/22059/93840/238328	51
Orange1	GO:0061982	meiosis I cell cycle process	21/1040	112/23174	2.36055e-08	6.63547e-07	4.8949e-07	11920/20878/12530/12531/12532/12617/66197/105988/211651/104806/67141/17535/17688/17864/72787/18817/19183/71846/21973/235559/69716	21
Orange1	GO:0044380	protein localization to cytoskeleton	15/1040	58/23174	2.64797e-08	7.40062e-07	5.45934e-07	70178/20878/239839/12009/70799/74470/71878/51810/240641/17318/17997/18536/54141/20460/22137	15
Orange1	GO:0006333	chromatin assembly or disassembly	24/1040	144/23174	2.66749e-08	7.41259e-07	5.46816e-07	77044/66929/12611/27221/110749/14958/26914/107435/15201/381280/244349/17216/66578/50927/70645/66923/19646/56086/20588/74355/20682/114741/64707/22059	24
Orange1	GO:0051170	import into nucleus	25/1040	155/23174	2.70782e-08	7.48189e-07	5.51928e-07	13605/192176/15587/76582/70572/16649/16211/103468/234865/218210/170762/227699/18141/269113/71805/269966/18969/107939/19384/319757/238799/21849/22059/56338/72565	25
Orange1	GO:0000018	regulation of DNA recombination	20/1040	103/23174	2.73805e-08	7.52269e-07	5.54938e-07	237877/12144/12649/60530/14958/17688/11545/75317/77782/72836/58186/19362/51869/19891/74355/224008/22042/21853/22427/226409	20
Orange1	GO:0051293	establishment of spindle localization	13/1040	43/23174	2.89816e-08	7.91785e-07	5.84089e-07	214444/12615/21648/76123/16211/16897/56150/67052/108907/18817/54141/70385/26951	13
Orange1	GO:0003007	heart morphogenesis	35/1040	276/23174	3.20007e-08	8.69382e-07	6.41331e-07	77044/12166/320790/17684/12929/13388/13543/13544/192176/399558/14362/57265/77446/16449/244349/17999/71175/18128/18129/66923/71521/18712/19401/19664/20319/319757/20677/20682/20460/24069/21677/21825/22059/93840/328365	35
Orange1	GO:0043583	ear development	32/1040	239/23174	3.4149e-08	9.22591e-07	6.80583e-07	380959/67628/73230/12576/12614/320790/13047/13388/13543/13544/13844/57265/14365/14451/14633/16449/17164/17216/16918/18109/71175/18128/18208/18994/19353/19664/19712/58198/105782/20674/20682/93840	32
Orange1	GO:0090179	planar cell polarity pathway involved in neural tube closure	8/1040	14/23174	3.77977e-08	1.01553e-06	7.49139e-07	12614/13543/13544/14362/57265/20377/20319/93840	8
Orange1	GO:0034728	nucleosome organization	23/1040	136/23174	3.91043e-08	1.04486e-06	7.70777e-07	66471/77044/66929/12611/27221/110749/14958/26914/107435/381280/244349/17216/66578/50927/70645/66923/19231/19646/56086/20588/20682/100043597/114741	23
Orange1	GO:2000104	negative regulation of DNA-dependent DNA replication	9/1040	19/23174	4.38769e-08	1.16598e-06	8.60124e-07	50883/67141/17535/17688/13006/20843/21853/66131/226409	9
Orange1	GO:1902806	regulation of cell cycle G1/S phase transition	22/1040	128/23174	5.6966e-08	1.50289e-06	1.10866e-06	67628/12444/12544/214498/27214/13205/13555/71878/14451/14632/105837/14726/19650/19684/234736/19766/19891/67941/20677/20913/21423/22059	22
Orange1	GO:0006284	base-excision repair	12/1040	38/23174	5.74827e-08	1.50289e-06	1.10866e-06	327762/16881/234258/11545/18538/18973/77782/68275/19891/21665/22427/22594	12
Orange1	GO:0007099	centriole replication	12/1040	38/23174	5.74827e-08	1.50289e-06	1.10866e-06	12566/214444/381644/99100/70799/74470/225659/20873/246102/72776/20460/233064	12
Orange1	GO:0048839	inner ear development	29/1040	208/23174	6.09284e-08	1.58446e-06	1.16884e-06	380959/67628/73230/12576/12614/320790/13047/13388/13543/13544/13844/57265/14365/14633/16449/17164/17216/16918/18109/18128/18208/18994/19353/19664/19712/105782/20674/20682/93840	29
Orange1	GO:0017038	protein import	29/1040	209/23174	6.77699e-08	1.75301e-06	1.29317e-06	13605/192176/76936/15510/15587/76582/70572/16649/16211/103468/234865/218210/170762/227699/18141/269113/71805/269966/18969/107939/235442/19384/319757/66525/238799/21849/22059/56338/72565	29
Orange1	GO:0051382	kinetochore assembly	8/1040	15/23174	7.77971e-08	1.9912e-06	1.46888e-06	12615/12617/229841/26886/60411/72155/66311/19822	8
Orange1	GO:0090178	regulation of establishment of planar polarity involved in neural tube closure	8/1040	15/23174	7.77971e-08	1.9912e-06	1.46888e-06	12614/13543/13544/14362/57265/20377/20319/93840	8
Orange1	GO:0098534	centriole assembly	12/1040	39/23174	7.96494e-08	2.02793e-06	1.49598e-06	12566/214444/381644/99100/70799/74470/225659/20873/246102/72776/20460/233064	12
Orange1	GO:0021537	telencephalon development	32/1040	248/23174	8.21757e-08	2.08136e-06	1.53539e-06	14766/11878/17172/12316/12227/57810/320790/12929/70762/13390/13392/13844/14843/433759/216850/74762/13865/211323/18541/18992/18993/19353/58198/20689/20562/319757/20674/21335/22284/233064/22594/24136	32
Orange1	GO:0090596	sensory organ morphogenesis	36/1040	300/23174	8.46743e-08	2.13353e-06	1.57387e-06	57810/12614/320790/17684/12832/13388/13543/13544/13844/14107/57265/14365/14451/14633/433759/15258/16449/16973/17268/330166/71175/18129/18208/100169/18986/18994/19353/19712/58198/105782/20664/20674/20682/20683/93840/387609	36
Orange1	GO:0048732	gland development	48/1040	467/23174	8.82495e-08	2.21215e-06	1.63187e-06	11486/11845/11855/17172/11920/20878/14595/12166/238386/12442/12576/12577/17684/12929/68964/14082/14104/14235/14632/14633/16001/53626/404710/16367/16772/110829/16973/17345/17698/17863/18021/18089/18128/18129/18208/57764/18844/18992/68911/19401/19664/105782/20377/20496/319757/20674/20682/20683	48
Orange1	GO:0001654	eye development	43/1040	397/23174	9.60781e-08	2.39604e-06	1.76753e-06	11481/208936/12576/12577/57810/320790/17684/29876/12832/13388/13390/13392/13844/14107/56371/14451/433759/15258/16449/16772/210992/16973/17268/330166/71175/18129/18541/71521/100169/18986/68911/19401/105782/268396/20664/20674/20682/20683/228839/22326/22352/24136/387609	43
Orange1	GO:0040001	establishment of mitotic spindle localization	11/1040	33/23174	1.09907e-07	2.72253e-06	2.00837e-06	214444/12615/21648/76123/16211/56150/67052/108907/18817/70385/26951	11
Orange1	GO:0044774	mitotic DNA integrity checkpoint	15/1040	64/23174	1.1029e-07	2.72253e-06	2.00837e-06	11920/12144/12534/50883/17193/17535/234736/19891/67941/20677/117229/66131/21973/235559/22059	15
Orange1	GO:0150063	visual system development	43/1040	400/23174	1.18842e-07	2.91883e-06	2.15318e-06	11481/208936/12576/12577/57810/320790/17684/29876/12832/13388/13390/13392/13844/14107/56371/14451/433759/15258/16449/16772/210992/16973/17268/330166/71175/18129/18541/71521/100169/18986/68911/19401/105782/268396/20664/20674/20682/20683/228839/22326/22352/24136/387609	43
Orange1	GO:0048863	stem cell differentiation	30/1040	227/23174	1.21773e-07	2.97578e-06	2.1952e-06	17172/12166/12454/12571/17684/13641/14362/51810/16449/243574/76626/18128/68219/100169/19664/19712/20353/20356/20357/214968/20377/319757/20674/20678/20679/20682/21453/21677/22059/24136	30
Orange1	GO:0021543	pallium development	24/1040	157/23174	1.45383e-07	3.53498e-06	2.60771e-06	14766/11878/17172/12316/12227/57810/12929/70762/13390/13392/433759/216850/74762/13865/18992/18993/19353/319757/20674/21335/22284/233064/22594/24136	24
Orange1	GO:0048880	sensory system development	43/1040	403/23174	1.46603e-07	3.54692e-06	2.61652e-06	11481/208936/12576/12577/57810/320790/17684/29876/12832/13388/13390/13392/13844/14107/56371/14451/433759/15258/16449/16772/210992/16973/17268/330166/71175/18129/18541/71521/100169/18986/68911/19401/105782/268396/20664/20674/20682/20683/228839/22326/22352/24136/387609	43
Orange1	GO:0090177	establishment of planar polarity involved in neural tube closure	8/1040	16/23174	1.49454e-07	3.59799e-06	2.65419e-06	12614/13543/13544/14362/57265/20377/20319/93840	8
Orange1	GO:0043010	camera-type eye development	39/1040	348/23174	1.55208e-07	3.71811e-06	2.7428e-06	11481/12576/12577/57810/320790/17684/29876/13388/13390/13392/13844/14107/56371/14451/433759/15258/16449/16772/210992/16973/17268/330166/18129/18541/71521/100169/18986/68911/19401/105782/20664/20674/20682/20683/228839/22326/22352/24136/387609	39
Orange1	GO:0045739	positive regulation of DNA repair	15/1040	66/23174	1.70578e-07	4.06627e-06	2.99963e-06	12144/12189/12611/320209/13211/14050/14235/11545/18538/51869/74355/224008/21853/21849/22594	15
Orange1	GO:0046605	regulation of centrosome cycle	14/1040	58/23174	1.96881e-07	4.67039e-06	3.44529e-06	12449/214444/12009/70799/225659/70012/12649/209334/16551/100502766/18005/20873/19385/20460	14
Orange1	GO:0060485	mesenchyme development	33/1040	272/23174	2.24633e-07	5.30286e-06	3.91184e-06	100182/72345/12166/17684/66515/13389/13641/226352/71878/192176/384009/16449/243574/17999/18128/234865/14726/100169/19664/20353/20356/20357/214968/20377/20319/319757/20682/21453/21677/21825/21849/93840/24136	33
Orange1	GO:0070986	left/right axis specification	7/1040	12/23174	2.33478e-07	5.48505e-06	4.04625e-06	17684/13388/226352/17427/18128/18129/319757	7
Orange1	GO:0006401	RNA catabolic process	30/1040	236/23174	2.87691e-07	6.72615e-06	4.96179e-06	236511/11920/12227/234594/104625/13211/72662/327762/13555/192170/15568/14265/14852/77134/76936/74326/51810/27756/50783/66373/17164/17876/18458/59092/19205/67153/22352/22608/53422/387609	30
Orange1	GO:0051294	establishment of spindle orientation	11/1040	36/23174	3.01426e-07	7.01357e-06	5.17381e-06	214444/12615/21648/76123/16897/56150/67052/18817/54141/70385/26951	11
Orange1	GO:0000281	mitotic cytokinesis	15/1040	69/23174	3.17624e-07	7.35526e-06	5.42587e-06	11799/67177/12615/74107/80986/66515/13605/16319/19348/240641/71819/16571/108907/18817/26934	15
Orange1	GO:0030010	establishment of cell polarity	22/1040	141/23174	3.31116e-07	7.63136e-06	5.62955e-06	11845/214444/12615/12929/67299/21648/14086/76123/16001/240641/16772/16897/56150/17698/67052/18817/105782/54141/70385/93840/22390/26951	22
Orange1	GO:0045995	regulation of embryonic development	21/1040	130/23174	3.36161e-07	7.71108e-06	5.68836e-06	12166/12614/12832/13388/13543/13544/77683/14362/57265/14365/16772/71175/18128/26934/67071/20377/20319/24069/21665/228839/93840	21
Orange1	GO:0060070	canonical Wnt signaling pathway	33/1040	277/23174	3.43277e-07	7.83735e-06	5.78151e-06	72345/12316/77578/13205/13543/13544/14296/212398/14362/57265/14365/14370/27041/14632/433759/16469/16973/18128/27412/19273/68911/19664/20174/20969/20356/20377/20319/20379/20674/20677/20682/81004/21887	33
Orange1	GO:1902750	negative regulation of cell cycle G2/M phase transition	13/1040	52/23174	3.4554e-07	7.85216e-06	5.79243e-06	11920/12144/12189/12534/12649/76843/56371/26914/17193/17535/18817/19357/235559	13
Orange1	GO:0010569	regulation of double-strand break repair via homologous recombination	12/1040	44/23174	3.48982e-07	7.86926e-06	5.80505e-06	12144/12649/60530/11545/75317/77782/19362/51869/19891/74355/224008/21853	12
Orange1	GO:1903311	regulation of mRNA metabolic process	31/1040	251/23174	3.49529e-07	7.86926e-06	5.80505e-06	12227/268697/214498/234594/13211/13555/192170/15568/14265/100502754/77134/76936/74326/51810/17164/17876/68219/269966/18458/59092/19205/19652/19656/19712/107701/110809/21841/22185/22352/22608/53422	31
Orange1	GO:0001708	cell fate specification	17/1040	89/23174	3.82184e-07	8.56479e-06	6.31813e-06	17172/12166/57810/13388/14633/14843/16412/18128/18992/19664/20319/319757/20664/20674/20679/20682/24069	17
Orange1	GO:1902751	positive regulation of cell cycle G2/M phase transition	10/1040	30/23174	4.19579e-07	9.35968e-06	6.90451e-06	237877/268697/12530/12531/12532/12534/76843/67141/16906/108911	10
Orange1	GO:0042249	establishment of planar polarity of embryonic epithelium	8/1040	18/23174	4.68858e-07	1.04112e-05	7.68021e-06	12614/13543/13544/14362/57265/20377/20319/93840	8
Orange1	GO:0048762	mesenchymal cell differentiation	28/1040	216/23174	4.75072e-07	1.05012e-05	7.74662e-06	100182/72345/12166/17684/66515/13641/226352/71878/192176/384009/16449/243574/18128/14726/100169/19664/20353/20356/20357/214968/20377/20319/319757/20682/21453/21849/93840/24136	28
Orange1	GO:0006268	DNA unwinding involved in DNA replication	7/1040	13/23174	4.86194e-07	1.06503e-05	7.85656e-06	12144/17216/17217/17219/17220/68275/22427	7
Orange1	GO:0051315	attachment of mitotic spindle microtubules to kinetochore	7/1040	13/23174	4.86194e-07	1.06503e-05	7.85656e-06	67177/12617/229841/51810/73804/67052/66977	7
Orange1	GO:0006997	nucleus organization	20/1040	122/23174	4.99285e-07	1.0888e-05	8.03192e-06	12649/105348/97165/72787/103468/234865/218210/170762/70699/269113/71805/269966/101187/18817/107939/68911/28193/22668/208263/83984	20
Orange1	GO:0040029	regulation of gene expression, epigenetic	33/1040	282/23174	5.18265e-07	1.12514e-05	8.30003e-06	236511/70472/320817/331623/12189/12544/12593/12649/234594/94223/13211/13433/13626/15568/14265/14958/26914/107435/433759/15201/51810/116870/13865/19652/51869/19766/74355/20937/21665/19720/21849/22059/72322	33
Orange1	GO:0006402	mRNA catabolic process	27/1040	205/23174	5.50836e-07	1.19054e-05	8.78246e-06	236511/11920/12227/234594/104625/13211/13555/192170/15568/14265/14852/77134/76936/74326/51810/27756/50783/66373/17164/17876/18458/59092/19205/22352/22608/53422/387609	27
Orange1	GO:0007163	establishment or maintenance of cell polarity	28/1040	219/23174	6.30956e-07	1.35366e-05	9.98579e-06	11845/214444/12615/12929/67299/21648/22350/14107/14086/76123/16001/240641/73804/16772/110829/16897/56150/17698/67052/58220/93737/18817/105782/54141/70385/93840/22390/26951	28
Orange1	GO:0016055	Wnt signaling pathway	43/1040	425/23174	6.31877e-07	1.35366e-05	9.98579e-06	72345/12316/77578/214498/12614/319478/13205/13543/13544/14296/212398/14362/57265/14365/14370/27041/14632/14783/433759/16469/16973/73181/18128/27412/19273/68911/19353/19664/20174/58198/20969/20356/20377/20319/20379/20674/20677/20682/81004/21887/381259/93840/24136	43
Orange1	GO:2000177	regulation of neural precursor cell proliferation	19/1040	113/23174	6.413e-07	1.36783e-05	1.00903e-05	14766/17172/12316/12227/57810/192176/14365/14632/14633/14678/53626/110829/18128/58198/20419/319757/20674/22059/22326	19
Orange1	GO:2001252	positive regulation of chromosome organization	25/1040	182/23174	6.49424e-07	1.3791e-05	1.01735e-05	11920/20877/12189/268697/12466/67177/229841/320209/13433/13626/14265/26914/51810/17535/17863/18005/71175/101540/19357/51869/20174/71514/20937/21849/22059	25
Orange1	GO:2000779	regulation of double-strand break repair	15/1040	73/23174	6.88799e-07	1.45636e-05	1.07434e-05	12144/12649/320209/110052/60530/14235/11545/75317/77782/19362/51869/19891/74355/224008/21853	15
Orange1	GO:0198738	cell-cell signaling by wnt	43/1040	427/23174	7.16919e-07	1.50926e-05	1.11336e-05	72345/12316/77578/214498/12614/319478/13205/13543/13544/14296/212398/14362/57265/14365/14370/27041/14632/14783/433759/16469/16973/73181/18128/27412/19273/68911/19353/19664/20174/58198/20969/20356/20377/20319/20379/20674/20677/20682/81004/21887/381259/93840/24136	43
Orange1	GO:0016458	gene silencing	31/1040	260/23174	7.58778e-07	1.5867e-05	1.17049e-05	236511/70472/320817/331623/12544/12566/234594/104625/94223/13211/13433/13626/15568/67276/14265/14958/107435/433759/15201/13865/18458/19652/51869/19766/74355/20679/100043597/20937/21849/22059/72322	31
Orange1	GO:0010165	response to X-ray	9/1040	25/23174	7.60234e-07	1.5867e-05	1.17049e-05	11920/12144/12444/71175/98415/20377/20319/22059/57434	9
Orange1	GO:1905276	regulation of epithelial tube formation	8/1040	19/23174	7.77935e-07	1.61671e-05	1.19262e-05	12614/13543/13544/14362/57265/20377/20319/93840	8
Orange1	GO:0031572	G2 DNA damage checkpoint	10/1040	32/23174	8.30027e-07	1.71035e-05	1.2617e-05	11920/12144/12189/12534/12649/76843/56371/17193/17535/18817	10
Orange1	GO:1901976	regulation of cell cycle checkpoint	10/1040	32/23174	8.30027e-07	1.71035e-05	1.2617e-05	268697/214444/67177/50883/209334/56150/67052/234736/67153/19891	10
Orange1	GO:0035019	somatic stem cell population maintenance	13/1040	56/23174	8.70428e-07	1.77139e-05	1.30673e-05	77578/244349/16973/70673/19664/19712/58198/20377/20674/20677/20682/93840/387609	13
Orange1	GO:0044773	mitotic DNA damage checkpoint	13/1040	56/23174	8.70428e-07	1.77139e-05	1.30673e-05	11920/12144/12534/50883/17193/17535/234736/19891/67941/20677/117229/66131/22059	13
Orange1	GO:0003151	outflow tract morphogenesis	16/1040	84/23174	8.70577e-07	1.77139e-05	1.30673e-05	12166/17684/12929/13543/13544/14362/57265/16449/17999/71175/18128/19401/19664/20319/21825/93840	16
Orange1	GO:0048562	embryonic organ morphogenesis	35/1040	316/23174	8.76914e-07	1.77685e-05	1.31076e-05	12614/320790/17684/13388/13392/13543/13544/192170/13844/57265/14365/14451/14632/14633/15258/18109/71175/18128/18129/18208/100169/18994/19353/19664/19712/58198/105782/319757/20674/20682/20683/20460/24069/21677/93840	35
Orange1	GO:0072594	establishment of protein localization to organelle	39/1040	374/23174	9.85916e-07	1.98942e-05	1.46757e-05	12466/13605/192176/26914/15510/15587/76582/70572/16649/16211/17999/71175/103468/234865/218210/170762/227699/18141/269113/71805/269966/18969/107939/235442/19384/20174/105782/66212/380918/319757/224008/66525/238799/72265/170829/21849/22059/56338/72565	39
Orange1	GO:0072089	stem cell proliferation	21/1040	139/23174	1.05036e-06	2.11071e-05	1.55704e-05	100182/17172/12316/68964/94223/67299/14114/14365/97165/51810/18128/18712/140570/26934/20319/319757/20674/20678/21678/22059/22326	21
Orange1	GO:0060541	respiratory system development	30/1040	251/23174	1.08179e-06	2.16492e-05	1.59703e-05	11481/11486/17172/11977/12166/12614/320790/13047/14632/14633/76123/77446/16772/18109/17932/18128/14726/106522/18986/56351/19401/19664/52377/74355/20674/20682/20683/21853/237500/93840	30
Orange1	GO:0003279	cardiac septum development	20/1040	128/23174	1.0967e-06	2.18577e-05	1.61241e-05	12166/320790/17684/26920/13544/14362/57265/77446/16449/16576/18128/18129/19401/19664/58198/319757/20677/24069/22059/93840	20
Orange1	GO:0071214	cellular response to abiotic stimulus	33/1040	292/23174	1.14118e-06	2.25591e-05	1.66415e-05	11920/20877/12144/12444/12530/12649/50883/74041/13205/13605/60530/14265/15587/73181/71175/98415/11545/52033/18538/80905/19353/19362/19712/72440/19822/20174/20377/20319/20682/224008/270627/22059/22427	33
Orange1	GO:0104004	cellular response to environmental stimulus	33/1040	292/23174	1.14118e-06	2.25591e-05	1.66415e-05	11920/20877/12144/12444/12530/12649/50883/74041/13205/13605/60530/14265/15587/73181/71175/98415/11545/52033/18538/80905/19353/19362/19712/72440/19822/20174/20377/20319/20682/224008/270627/22059/22427	33
Orange1	GO:0007127	meiosis I	18/1040	107/23174	1.24769e-06	2.45648e-05	1.81211e-05	11920/20878/12531/12617/66197/105988/211651/104806/67141/17535/17864/72787/18817/19183/71846/21973/235559/69716	18
Orange1	GO:0010971	positive regulation of G2/M transition of mitotic cell cycle	9/1040	27/23174	1.60804e-06	3.15318e-05	2.32606e-05	268697/12530/12531/12532/12534/76843/67141/16906/108911	9
Orange1	GO:0090224	regulation of spindle organization	11/1040	42/23174	1.67675e-06	3.26322e-05	2.40723e-05	77744/76123/51810/18817/56742/19822/13006/54141/20843/21335/72119	11
Orange1	GO:0006978	DNA damage response, signal transduction by p53 class mediator resulting in transcription of p21 class mediator	7/1040	15/23174	1.68428e-06	3.26322e-05	2.40723e-05	50883/14235/15258/59092/67941/67071/22059	7
Orange1	GO:0097329	response to antimetabolite	7/1040	15/23174	1.68428e-06	3.26322e-05	2.40723e-05	12144/320209/13361/14265/19822/224008/21853	7
Orange1	GO:0007405	neuroblast proliferation	14/1040	69/23174	1.89375e-06	3.65449e-05	2.69587e-05	100182/17172/12316/67299/14365/18128/140570/26934/319757/20674/20678/21678/22059/22326	14
Orange1	GO:0051302	regulation of cell division	22/1040	156/23174	1.92383e-06	3.69786e-05	2.72786e-05	12316/20878/20877/12144/12531/13388/13605/16001/16319/380614/70218/19348/240641/71819/18817/233406/56194/26934/19650/20319/56338/22608	22
Orange1	GO:0051168	nuclear export	20/1040	133/23174	2.03088e-06	3.88825e-05	2.86831e-05	12021/100042165/240084/68278/13211/223527/14296/103468/234865/218210/170762/71805/269966/19384/19387/59014/22166/57258/72322/65246	20
Orange1	GO:0007143	female meiotic nuclear division	10/1040	35/23174	2.089e-06	3.98384e-05	2.93882e-05	11920/20878/12531/67141/67121/215387/18817/21973/69716/22137	10
Orange1	GO:0045665	negative regulation of neuron differentiation	30/1040	260/23174	2.25759e-06	4.25608e-05	3.13965e-05	11845/17172/12316/214444/13388/13390/13392/13844/192176/14265/16412/16449/26921/17268/73181/18128/13865/18208/19205/19664/19712/20353/20356/20357/214968/20562/20674/20682/22352/387609	30
Orange1	GO:0042770	signal transduction in response to DNA damage	16/1040	90/23174	2.27298e-06	4.25608e-05	3.13965e-05	237877/11920/12189/12649/50883/76843/14235/56371/15258/59092/18817/67941/67071/20677/117229/22059	16
Orange1	GO:0045814	negative regulation of gene expression, epigenetic	16/1040	90/23174	2.27298e-06	4.25608e-05	3.13965e-05	70472/320817/331623/12544/13433/13626/14958/26914/107435/433759/15201/51869/74355/20937/19720/21849	16
Orange1	GO:0036297	interstrand cross-link repair	9/1040	28/23174	2.27551e-06	4.25608e-05	3.13965e-05	330554/14087/100040608/67030/71567/17688/98415/19362/234736	9
Orange1	GO:0071168	protein localization to chromatin	9/1040	28/23174	2.27551e-06	4.25608e-05	3.13965e-05	67849/71988/26914/71567/71175/18817/19357/20174/218914	9
Orange1	GO:0018205	peptidyl-lysine modification	36/1040	344/23174	2.3477e-06	4.37428e-05	3.22685e-05	56456/11977/71458/331623/12189/78656/268936/12649/13433/13626/77683/26914/107435/433759/66262/244349/230674/17863/229615/26432/68911/51869/20174/56459/320213/208043/20677/20937/64707/52615/27878/270627/21423/194388/21849/22196	36
Orange1	GO:2001022	positive regulation of response to DNA damage stimulus	17/1040	101/23174	2.4295e-06	4.50941e-05	3.32653e-05	11920/12144/12189/12611/320209/13211/14050/14265/14235/11545/18538/51869/74355/224008/21853/21849/22594	17
Orange1	GO:0001764	neuron migration	24/1040	183/23174	2.49487e-06	4.61313e-05	3.40305e-05	14766/11878/17172/12316/12614/12929/192176/399558/14365/240641/74762/71175/13865/211323/18208/18536/18541/140570/19353/59009/20664/22284/22326/214812	24
Orange1	GO:0030111	regulation of Wnt signaling pathway	32/1040	289/23174	2.56691e-06	4.72406e-05	3.48487e-05	72345/12316/214498/319478/13205/14296/212398/14362/27041/14632/14783/433759/16469/73181/18128/27412/19273/19664/20174/58198/20356/20377/20319/20379/20674/20677/20682/81004/21887/381259/93840/24136	32
Orange1	GO:0042471	ear morphogenesis	20/1040	135/23174	2.57429e-06	4.72406e-05	3.48487e-05	12614/320790/13388/13543/13544/13844/57265/14365/14451/14633/71175/18208/18994/19353/19712/58198/105782/20674/20682/93840	20
Orange1	GO:0022618	ribonucleoprotein complex assembly	27/1040	222/23174	2.6373e-06	4.8215e-05	3.55675e-05	236511/11920/214498/234594/104625/13205/13211/26905/22384/27041/66603/67070/27756/50783/66978/68219/56351/19656/67941/59014/20174/72193/20222/20638/20630/110809/28035	27
Orange1	GO:0001655	urogenital system development	36/1040	346/23174	2.68435e-06	4.88914e-05	3.60665e-05	11481/72345/73230/12576/12577/108000/74107/12929/13047/13388/13844/14118/14633/15201/23908/16001/16449/18027/18128/18129/103468/234865/71805/18541/71521/18993/68911/19401/58198/20377/17129/319757/20677/20682/21853/93840	36
Orange1	GO:0000723	telomere maintenance	19/1040	124/23174	2.73085e-06	4.95527e-05	3.65543e-05	11920/20877/12144/12466/68964/327762/51810/17535/18005/11545/18538/72836/56351/51869/68275/19891/28113/22427/22594	19
Orange1	GO:0060071	Wnt signaling pathway, planar cell polarity pathway	10/1040	36/23174	2.77652e-06	5.01942e-05	3.70275e-05	12614/13543/13544/14362/57265/14365/19353/20377/20319/93840	10
Orange1	GO:1902275	regulation of chromatin organization	25/1040	197/23174	2.84231e-06	5.11931e-05	3.77645e-05	70472/320817/11920/71458/12189/268697/12544/12649/13433/13626/14265/14958/26914/51810/230674/17345/17863/71175/101540/68911/51869/20174/20937/21849/22059	25
Orange1	GO:0042772	DNA damage response, signal transduction resulting in transcription	7/1040	16/23174	2.87804e-06	5.16454e-05	3.80981e-05	50883/14235/15258/59092/67941/67071/22059	7
Orange1	GO:0007063	regulation of sister chromatid cohesion	8/1040	22/23174	2.91771e-06	5.21647e-05	3.84812e-05	12235/67849/320209/26914/71175/19357/71514/218914	8
Orange1	GO:0061640	cytoskeleton-dependent cytokinesis	16/1040	92/23174	3.06915e-06	5.46713e-05	4.03303e-05	20877/11799/67177/12615/74107/80986/66515/13605/16319/19348/240641/71819/16571/108907/18817/26934	16
Orange1	GO:0000731	DNA synthesis involved in DNA repair	9/1040	29/23174	3.16835e-06	5.56234e-05	4.10326e-05	76843/18538/18540/18968/18973/18974/80905/244666/22427	9
Orange1	GO:0072395	signal transduction involved in cell cycle checkpoint	9/1040	29/23174	3.16835e-06	5.56234e-05	4.10326e-05	11920/12189/12649/50883/76843/56371/18817/20677/22059	9
Orange1	GO:0072401	signal transduction involved in DNA integrity checkpoint	9/1040	29/23174	3.16835e-06	5.56234e-05	4.10326e-05	11920/12189/12649/50883/76843/56371/18817/20677/22059	9
Orange1	GO:0072422	signal transduction involved in DNA damage checkpoint	9/1040	29/23174	3.16835e-06	5.56234e-05	4.10326e-05	11920/12189/12649/50883/76843/56371/18817/20677/22059	9
Orange1	GO:2000045	regulation of G1/S transition of mitotic cell cycle	18/1040	114/23174	3.20375e-06	5.60426e-05	4.13418e-05	67628/12444/12544/214498/27214/13205/13555/105837/14726/19650/19684/234736/19766/19891/67941/20677/21423/22059	18
Orange1	GO:0032200	telomere organization	19/1040	126/23174	3.48421e-06	6.07302e-05	4.47998e-05	11920/20877/12144/12466/68964/327762/51810/17535/18005/11545/18538/72836/56351/51869/68275/19891/28113/22427/22594	19
Orange1	GO:0035107	appendage morphogenesis	23/1040	175/23174	3.86983e-06	6.69714e-05	4.94039e-05	11977/12166/320790/14451/14633/433759/380614/16973/18109/71175/18128/18129/18541/106522/225743/58198/20689/20319/20677/20682/381373/66910/69890	23
Orange1	GO:0035108	limb morphogenesis	23/1040	175/23174	3.86983e-06	6.69714e-05	4.94039e-05	11977/12166/320790/14451/14633/433759/380614/16973/18109/71175/18128/18129/18541/106522/225743/58198/20689/20319/20677/20682/381373/66910/69890	23
Orange1	GO:0006479	protein methylation	23/1040	176/23174	4.26589e-06	7.33039e-05	5.40753e-05	71458/331623/12189/12227/13433/13626/77683/14113/14852/26914/16201/230674/238505/17863/15469/68911/51869/208043/20638/20937/64707/52615/194388	23
Orange1	GO:0008213	protein alkylation	23/1040	176/23174	4.26589e-06	7.33039e-05	5.40753e-05	71458/331623/12189/12227/13433/13626/77683/14113/14852/26914/16201/230674/238505/17863/15469/68911/51869/208043/20638/20937/64707/52615/194388	23
Orange1	GO:0000132	establishment of mitotic spindle orientation	9/1040	30/23174	4.3464e-06	7.44244e-05	5.49018e-05	214444/12615/21648/76123/56150/67052/18817/70385/26951	9
Orange1	GO:0035567	non-canonical Wnt signaling pathway	12/1040	55/23174	4.60141e-06	7.85146e-05	5.79192e-05	12614/13543/13544/14362/57265/14365/14370/19353/20377/20319/20379/93840	12
Orange1	GO:0090175	regulation of establishment of planar polarity	10/1040	38/23174	4.75832e-06	8.09082e-05	5.96848e-05	12614/13543/13544/14362/57265/14365/19353/20377/20319/93840	10
Orange1	GO:0045446	endothelial cell differentiation	17/1040	106/23174	4.8043e-06	8.14053e-05	6.00516e-05	11481/12306/29876/66515/13388/22350/14104/77446/16449/216850/17698/18128/66923/14726/19664/19684/22344	17
Orange1	GO:0000910	cytokinesis	21/1040	153/23174	5.0633e-06	8.5496e-05	6.30692e-05	20878/20877/11799/12531/67177/12615/74107/80986/66515/13605/16001/16319/19348/240641/71819/16571/108907/18817/233406/56194/26934	21
Orange1	GO:0060563	neuroepithelial cell differentiation	14/1040	75/23174	5.34503e-06	8.99407e-05	6.6348e-05	380959/17172/13047/13388/53626/16449/16918/18109/18128/19353/19664/19712/105782/20677	14
Orange1	GO:0007100	mitotic centrosome separation	6/1040	12/23174	5.8944e-06	9.8843e-05	7.29151e-05	20878/70012/12649/16551/18005/19385	6
Orange1	GO:0060411	cardiac septum morphogenesis	15/1040	86/23174	5.98124e-06	9.99545e-05	7.37351e-05	12166/320790/17684/13544/14362/57265/16449/18128/18129/19401/19664/319757/20677/22059/93840	15
Orange1	GO:0006301	postreplication repair	8/1040	24/23174	6.19349e-06	0.000102795	7.58304e-05	12189/76843/18538/18540/18974/80905/58186/244666	8
Orange1	GO:0097150	neuronal stem cell population maintenance	8/1040	24/23174	6.19349e-06	0.000102795	7.58304e-05	12316/13388/211651/18536/19712/20674/268996/233064	8
Orange1	GO:1902808	positive regulation of cell cycle G1/S phase transition	11/1040	48/23174	6.91375e-06	0.000114359	8.43611e-05	67628/12444/12544/214498/27214/13205/71878/14632/105837/19684/20913	11
Orange1	GO:2000179	positive regulation of neural precursor cell proliferation	13/1040	67/23174	7.39336e-06	0.000121878	8.99075e-05	14766/17172/12316/57810/192176/14365/14632/14633/14678/53626/18128/319757/20674	13
Orange1	GO:2000027	regulation of animal organ morphogenesis	25/1040	208/23174	7.54562e-06	0.000123962	9.14448e-05	14595/71458/12166/238386/12614/17684/13543/13544/14362/57265/14365/14632/16449/110829/18128/57764/18712/19353/19664/58198/20377/20319/319757/20682/93840	25
Orange1	GO:0031497	chromatin assembly	18/1040	121/23174	7.59625e-06	0.000123962	9.14448e-05	66929/27221/110749/14958/26914/107435/15201/381280/244349/17216/66578/50927/70645/19646/56086/74355/20682/22059	18
Orange1	GO:0061013	regulation of mRNA catabolic process	18/1040	121/23174	7.59625e-06	0.000123962	9.14448e-05	12227/234594/13211/13555/15568/14265/77134/76936/74326/51810/17164/17876/18458/59092/19205/22352/22608/53422	18
Orange1	GO:0071826	ribonucleoprotein complex subunit organization	27/1040	235/23174	7.72896e-06	0.000125706	9.27312e-05	236511/11920/214498/234594/104625/13205/13211/26905/22384/27041/66603/67070/27756/50783/66978/68219/56351/19656/67941/59014/20174/72193/20222/20638/20630/110809/28035	27
Orange1	GO:0021872	forebrain generation of neurons	15/1040	88/23174	8.01241e-06	0.000129491	9.5524e-05	100182/11878/17172/12316/11977/70762/13390/13392/14843/18994/19353/58198/20689/20664/20674	15
Orange1	GO:0030323	respiratory tube development	26/1040	222/23174	8.01499e-06	0.000129491	9.5524e-05	11481/11486/17172/11977/12166/12614/13047/14632/14633/76123/77446/16772/18109/18128/14726/106522/56351/19664/52377/20674/20682/20683/21853/237500/22032/93840	26
Orange1	GO:0034644	cellular response to UV	14/1040	78/23174	8.61123e-06	0.000138664	0.00010229	20877/12530/12649/74041/14265/15587/73181/11545/52033/18538/80905/20174/270627/22059	14
Orange1	GO:0055123	digestive system development	19/1040	134/23174	8.74888e-06	0.000140415	0.000103582	11481/11486/17172/12396/12577/12929/226352/14633/16001/17863/71175/18089/18128/106522/58198/20377/20319/319757/93840	19
Orange1	GO:0016032	viral process	30/1040	279/23174	9.37893e-06	0.000150032	0.000110677	12306/12454/13205/13211/27979/53356/107373/14114/14265/14349/433759/15587/16201/17535/18128/98415/18458/56031/19205/19288/19712/19766/13006/20683/21973/19720/21849/22059/22196/98910	30
Orange1	GO:0022613	ribonucleoprotein complex biogenesis	40/1040	427/23174	1.00564e-05	0.000160342	0.000118282	236511/11920/214498/320790/234594/104625/56200/13205/13211/72662/26905/22384/67276/14113/27041/68147/66603/69237/229504/67070/27756/50783/66978/68219/56351/19384/19656/67941/59014/20174/72193/20222/20638/20630/110809/20937/28035/195434/60321/57315	40
Orange1	GO:0046822	regulation of nucleocytoplasmic transport	17/1040	112/23174	1.02717e-05	0.000163239	0.000120419	12021/13211/13605/192176/15587/70572/218210/269113/19047/19384/19387/319757/21849/22166/72565/57258/72322	17
Orange1	GO:0071539	protein localization to centrosome	9/1040	33/23174	1.03758e-05	0.000163373	0.000120518	20878/239839/12009/70799/74470/17997/18536/54141/20460	9
Orange1	GO:0042491	inner ear auditory receptor cell differentiation	11/1040	50/23174	1.05274e-05	0.000163373	0.000120518	380959/13047/13388/16449/16918/18109/18128/19353/19664/19712/105782	11
Orange1	GO:1902373	negative regulation of mRNA catabolic process	11/1040	50/23174	1.05274e-05	0.000163373	0.000120518	13211/13555/15568/14265/77134/51810/17164/18458/19205/22608/53422	11
Orange1	GO:0051299	centrosome separation	6/1040	13/23174	1.053e-05	0.000163373	0.000120518	20878/70012/12649/16551/18005/19385	6
Orange1	GO:0072425	signal transduction involved in G2 DNA damage checkpoint	6/1040	13/23174	1.053e-05	0.000163373	0.000120518	11920/12189/12649/76843/56371/18817	6
Orange1	GO:0072711	cellular response to hydroxyurea	6/1040	13/23174	1.053e-05	0.000163373	0.000120518	12144/320209/14265/19822/224008/21853	6
Orange1	GO:0051656	establishment of organelle localization	43/1040	474/23174	1.05352e-05	0.000163373	0.000120518	11920/11799/268697/67849/52276/214444/67177/12615/12617/229841/108000/83815/54160/13017/67299/21648/22350/71878/14265/76123/51810/110033/71819/73804/100502766/16211/16897/56150/67052/18208/66977/108907/18536/18817/56742/19384/59014/105782/20562/54141/70385/21335/26951	43
Orange1	GO:0035264	multicellular organism growth	25/1040	212/23174	1.05488e-05	0.000163373	0.000120518	232339/11920/12577/320790/29876/68964/22350/14297/14955/77446/71175/18129/18541/106522/18992/19401/268396/20496/319757/78912/20460/20937/81004/22059/57434	25
Orange1	GO:0014031	mesenchymal cell development	15/1040	90/23174	1.06351e-05	0.000164186	0.000121118	12166/17684/13641/16449/243574/18128/100169/20353/20356/20357/214968/319757/20682/21453/24136	15
Orange1	GO:0035270	endocrine system development	19/1040	136/23174	1.08755e-05	0.000167365	0.000123463	17172/12166/12571/12577/17684/12929/13388/14632/14633/16001/53626/17932/18576/18992/19664/319757/20674/20677/20682	19
Orange1	GO:0042472	inner ear morphogenesis	17/1040	113/23174	1.15922e-05	0.000177833	0.000131185	12614/320790/13388/13543/13544/13844/57265/14365/14633/18208/18994/19353/19712/105782/20674/20682/93840	17
Orange1	GO:0070192	chromosome organization involved in meiotic cell cycle	13/1040	70/23174	1.2211e-05	0.00018617	0.000137335	11920/12235/12236/211651/17535/68298/78658/215387/72787/14211/70099/71846/69716	13
Orange1	GO:0048864	stem cell development	15/1040	91/23174	1.22123e-05	0.00018617	0.000137335	12166/17684/13641/16449/243574/76626/100169/20353/20356/20357/214968/319757/20682/21453/24136	15
Orange1	GO:0048736	appendage development	24/1040	201/23174	1.27502e-05	0.00019316	0.000142491	11977/12166/320790/14451/14633/433759/380614/16973/18109/71175/18128/18129/18541/106522/19401/225743/58198/20689/20319/20677/20682/381373/66910/69890	24
Orange1	GO:0060173	limb development	24/1040	201/23174	1.27502e-05	0.00019316	0.000142491	11977/12166/320790/14451/14633/433759/380614/16973/18109/71175/18128/18129/18541/106522/19401/225743/58198/20689/20319/20677/20682/381373/66910/69890	24
Orange1	GO:0030099	myeloid cell differentiation	38/1040	401/23174	1.28285e-05	0.000193742	0.000142921	12306/12400/214498/12571/12577/12611/17684/13388/13637/13639/14082/14104/14118/97165/15354/64602/16449/244349/98386/17268/17150/17863/76044/18089/18129/229615/70673/15469/19401/19664/19766/20377/17129/20679/20683/21423/22042/242687	38
Orange1	GO:0022612	gland morphogenesis	20/1040	150/23174	1.30914e-05	0.0001971	0.000145398	14595/238386/14632/14633/16001/16772/110829/16973/17345/17698/18089/18128/18129/18208/57764/18844/105782/20377/20496/20682	20
Orange1	GO:1903312	negative regulation of mRNA metabolic process	14/1040	81/23174	1.35332e-05	0.000202773	0.000149583	13211/13555/15568/14265/77134/51810/17164/18458/59092/19205/19656/22185/22608/53422	14
Orange1	GO:1905508	protein localization to microtubule organizing center	9/1040	34/23174	1.35515e-05	0.000202773	0.000149583	20878/239839/12009/70799/74470/17997/18536/54141/20460	9
Orange1	GO:0014033	neural crest cell differentiation	15/1040	92/23174	1.39934e-05	0.000208742	0.000153986	12166/17684/13641/16449/243574/100169/20353/20356/20357/214968/20377/319757/20682/21453/24136	15
Orange1	GO:0048592	eye morphogenesis	22/1040	176/23174	1.40394e-05	0.000208788	0.00015402	57810/17684/12832/13388/13844/14107/14451/15258/16449/16973/17268/330166/71175/18129/100169/18986/105782/20664/20674/20682/20683/387609	22
Orange1	GO:0034655	nucleobase-containing compound catabolic process	39/1040	418/23174	1.41794e-05	0.000210227	0.000155081	11486/236511/11920/12227/234594/104625/66422/13211/72662/327762/13555/192170/15568/67276/14265/14635/14852/77134/76936/74326/51810/27756/50783/66373/17164/17876/71207/18458/59092/242202/19205/67153/56045/22059/22352/24128/22608/53422/387609	39
Orange1	GO:0045840	positive regulation of mitotic nuclear division	12/1040	61/23174	1.42564e-05	0.000210726	0.00015545	11799/67849/67177/229841/26914/51810/16001/16973/71175/108907/19385/68612	12
Orange1	GO:0000079	regulation of cyclin-dependent protein serine/threonine kinase activity	13/1040	71/23174	1.434e-05	0.00021132	0.000155888	12144/12428/268697/12442/12444/12449/12576/12580/69237/18712/18817/56742/20460	13
Orange1	GO:0009952	anterior/posterior pattern specification	26/1040	230/23174	1.51078e-05	0.000221961	0.000163738	11481/11920/20878/12166/207165/12227/57810/12614/12929/13388/13389/226352/14633/55927/15258/16973/18128/71521/19664/20377/20319/319757/22059/93840/57434/24136	26
Orange1	GO:0043414	macromolecule methylation	30/1040	286/23174	1.52255e-05	0.000223017	0.000164516	71458/331623/12189/12227/13433/13626/77683/14113/14852/14955/26914/15201/16201/230674/17193/66578/238505/17863/11545/15469/68911/51869/208043/20638/20937/64707/52615/194388/240174/21849	30
Orange1	GO:0043044	ATP-dependent chromatin remodeling	10/1040	43/23174	1.57355e-05	0.000229794	0.000169516	56456/66471/381280/66578/50927/70645/66923/19231/20588/100043597	10
Orange1	GO:0090103	cochlea morphogenesis	8/1040	27/23174	1.6579e-05	0.000241388	0.000178069	13543/13544/57265/14633/18994/19353/20682/93840	8
Orange1	GO:0046653	tetrahydrofolate metabolic process	7/1040	20/23174	1.665e-05	0.000241699	0.000178298	108147/13361/14450/17768/238505/19193/22171	7
Orange1	GO:0072001	renal system development	31/1040	302/23174	1.69816e-05	0.000245778	0.000181307	11481/72345/73230/12577/108000/74107/13047/13388/14118/14633/23908/16449/18027/18128/18129/103468/234865/71805/18541/71521/18993/68911/19401/58198/20377/17129/319757/20677/20682/21853/93840	31
Orange1	GO:0021846	cell proliferation in forebrain	9/1040	35/23174	1.75193e-05	0.000252799	0.000186486	100182/11878/67299/12140/18536/18992/18993/21335/24136	9
Orange1	GO:0072710	response to hydroxyurea	6/1040	14/23174	1.77266e-05	0.000252799	0.000186486	12144/320209/14265/19822/224008/21853	6
Orange1	GO:0090231	regulation of spindle checkpoint	6/1040	14/23174	1.77266e-05	0.000252799	0.000186486	268697/214444/67177/209334/56150/67052	6
Orange1	GO:0090266	regulation of mitotic cell cycle spindle assembly checkpoint	6/1040	14/23174	1.77266e-05	0.000252799	0.000186486	268697/214444/67177/209334/56150/67052	6
Orange1	GO:1903504	regulation of mitotic spindle checkpoint	6/1040	14/23174	1.77266e-05	0.000252799	0.000186486	268697/214444/67177/209334/56150/67052	6
Orange1	GO:0008593	regulation of Notch signaling pathway	14/1040	83/23174	1.80607e-05	0.00025681	0.000189446	17172/12396/13388/13389/13390/13392/14843/16449/16897/17305/18128/19664/20674/328365	14
Orange1	GO:0030324	lung development	25/1040	219/23174	1.85148e-05	0.0002625	0.000193643	11481/11486/17172/11977/12166/12614/13047/14632/14633/76123/77446/16772/18109/18128/14726/106522/56351/19664/52377/20674/20682/20683/21853/237500/93840	25
Orange1	GO:0009416	response to light stimulus	30/1040	289/23174	1.86243e-05	0.000263285	0.000194222	20877/12369/12530/12649/74041/76843/14265/15587/16412/17688/116870/73181/11545/52033/18538/80905/19047/58186/20174/20356/20357/244666/270627/66131/22059/72565/230484/71101/22427/226409	30
Orange1	GO:0051099	positive regulation of binding	24/1040	206/23174	1.92674e-05	0.000271586	0.000200345	12306/11845/67849/67177/13017/320209/13211/226352/14265/14958/15258/97165/17305/71175/11545/68911/19384/19401/270627/22030/22032/21849/22166/218914	24
Orange1	GO:0071900	regulation of protein serine/threonine kinase activity	39/1040	425/23174	2.06839e-05	0.00029071	0.000214453	12144/12428/268697/12442/12444/12449/12576/12580/12929/13205/13543/13544/13844/78943/14062/14370/69237/26914/77446/15587/16001/29875/404710/16973/26397/26411/214424/242202/18712/18817/56742/19766/20377/20319/20460/21825/22030/93840/24136	39
Orange1	GO:0006342	chromatin silencing	14/1040	84/23174	2.07884e-05	0.000291338	0.000214916	70472/320817/331623/12544/13433/13626/14958/107435/433759/15201/51869/74355/20937/21849	14
Orange1	GO:0006405	RNA export from nucleus	13/1040	74/23174	2.28056e-05	0.000318688	0.000235092	100042165/68278/13211/223527/103468/234865/218210/170762/71805/269966/19384/59014/72322	13
Orange1	GO:0003158	endothelium development	17/1040	119/23174	2.32096e-05	0.000322481	0.00023789	11481/12306/29876/66515/13388/22350/14104/77446/16449/216850/17698/18128/66923/14726/19664/19684/22344	17
Orange1	GO:0006611	protein export from nucleus	17/1040	119/23174	2.32096e-05	0.000322481	0.00023789	12021/100042165/240084/68278/223527/14296/103468/234865/170762/71805/19384/19387/59014/22166/57258/72322/65246	17
Orange1	GO:0002088	lens development in camera-type eye	14/1040	85/23174	2.38722e-05	0.000329803	0.000243291	12576/12577/57810/17684/56371/15258/17268/71521/18986/68911/20664/20674/22352/24136	14
Orange1	GO:0014032	neural crest cell development	14/1040	85/23174	2.38722e-05	0.000329803	0.000243291	12166/17684/13641/16449/243574/100169/20353/20356/20357/214968/319757/20682/21453/24136	14
Orange1	GO:0021953	central nervous system neuron differentiation	25/1040	223/23174	2.52065e-05	0.00034725	0.000256162	11878/17172/11977/12227/12929/70762/13390/13392/13544/13844/14633/14843/18994/19353/58198/20689/20377/20319/319757/20664/20674/20677/20678/24069/24136	25
Orange1	GO:0021879	forebrain neuron differentiation	13/1040	75/23174	2.64666e-05	0.000362556	0.000267452	11878/17172/11977/70762/13390/13392/14843/18994/19353/58198/20689/20664/20674	13
Orange1	GO:1904029	regulation of cyclin-dependent protein kinase activity	13/1040	75/23174	2.64666e-05	0.000362556	0.000267452	12144/12428/268697/12442/12444/12449/12576/12580/69237/18712/18817/56742/20460	13
Orange1	GO:0006334	nucleosome assembly	15/1040	97/23174	2.68162e-05	0.000365286	0.000269466	66929/27221/110749/14958/26914/107435/381280/244349/17216/66578/50927/70645/19646/56086/20682	15
Orange1	GO:0043488	regulation of mRNA stability	15/1040	97/23174	2.68162e-05	0.000365286	0.000269466	13211/13555/15568/14265/77134/76936/74326/51810/17164/17876/59092/19205/22352/22608/53422	15
Orange1	GO:0035315	hair cell differentiation	11/1040	55/23174	2.7463e-05	0.000373051	0.000275195	380959/13047/13388/16449/16918/18109/18128/19353/19664/19712/105782	11
Orange1	GO:0034968	histone lysine methylation	16/1040	109/23174	2.84434e-05	0.000384223	0.000283436	71458/331623/12189/13433/13626/77683/26914/230674/17863/68911/51869/208043/20937/64707/52615/194388	16
Orange1	GO:0048144	fibroblast proliferation	16/1040	109/23174	2.84434e-05	0.000384223	0.000283436	12306/12428/268697/214498/12571/68964/13211/13555/14114/18176/67153/20377/78912/22059/218914/328365	16
Orange1	GO:0048565	digestive tract development	17/1040	121/23174	2.89234e-05	0.000389625	0.000287421	11481/11486/17172/12396/12929/226352/14633/17863/71175/18089/18128/106522/58198/20377/20319/319757/93840	17
Orange1	GO:0001738	morphogenesis of a polarized epithelium	13/1040	76/23174	3.06313e-05	0.000411492	0.000303552	12614/13543/13544/14362/57265/14365/380614/16772/17698/19353/20377/20319/93840	13
Orange1	GO:0060560	developmental growth involved in morphogenesis	28/1040	268/23174	3.10972e-05	0.0004166	0.00030732	11538/20878/13690/226352/14297/29875/16412/18128/211323/18208/18844/77300/58198/20353/20356/20357/214968/20377/20319/20496/20562/319757/20682/237500/21849/22284/93840/24136	28
Orange1	GO:1903829	positive regulation of cellular protein localization	30/1040	297/23174	3.13295e-05	0.000418559	0.000308765	70178/11845/12466/12534/67177/83815/12009/13605/13844/22350/192176/76123/76936/15587/70572/29875/16412/240641/17698/67052/71175/211323/11545/18536/19384/19684/319757/21849/72565/57258	30
Orange1	GO:0001736	establishment of planar polarity	11/1040	56/23174	3.28026e-05	0.000437039	0.000322397	12614/13543/13544/14362/57265/14365/380614/19353/20377/20319/93840	11
Orange1	GO:0007409	axonogenesis	41/1040	466/23174	3.40959e-05	0.000453028	0.000334193	11538/11878/117606/67299/13637/13639/13641/13690/13844/399558/14297/14365/14451/14633/16001/16412/16772/16897/18128/211323/18208/18481/18844/140570/18992/19353/77300/225743/20353/20356/20357/214968/20562/319757/22284/93840/22323/22326/22352/24136/212168	41
Orange1	GO:0051785	positive regulation of nuclear division	13/1040	77/23174	3.53569e-05	0.000468503	0.000345608	11799/67849/67177/229841/67141/26914/51810/16001/16973/71175/108907/19385/68612	13
Orange1	GO:0060236	regulation of mitotic spindle organization	9/1040	38/23174	3.58293e-05	0.000473473	0.000349275	77744/76123/51810/18817/56742/13006/20843/21335/72119	9
Orange1	GO:0032875	regulation of DNA endoreduplication	5/1040	10/23174	3.76157e-05	0.000495732	0.000365695	67141/17535/17688/13006/20843	5
Orange1	GO:0034724	DNA replication-independent nucleosome organization	8/1040	30/23174	3.87678e-05	0.000509534	0.000375877	66929/107435/381280/66578/50927/70645/19646/114741	8
Orange1	GO:0035265	organ growth	24/1040	215/23174	3.89483e-05	0.00051001	0.000376227	11481/232339/12306/77044/11878/12166/268697/12534/17684/13388/59056/14297/14632/77446/17268/18128/18712/19401/19664/19766/319757/20682/21825/74199	24
Orange1	GO:0007164	establishment of tissue polarity	11/1040	57/23174	3.90137e-05	0.00051001	0.000376227	12614/13543/13544/14362/57265/14365/380614/19353/20377/20319/93840	11
Orange1	GO:0001824	blastocyst development	19/1040	149/23174	4.013e-05	0.000523196	0.000385954	56456/11486/66929/71458/12649/17684/234594/217558/69270/109145/17305/50927/76044/18005/66923/225182/20683/20937/81004	19
Orange1	GO:0007411	axon guidance	26/1040	244/23174	4.21647e-05	0.000548254	0.000404439	11878/117606/13637/13639/13641/13844/399558/14365/14451/14633/16772/18208/18844/140570/19353/225743/20353/20356/20357/214968/20562/319757/93840/22323/22326/212168	26
Orange1	GO:0048593	camera-type eye morphogenesis	18/1040	137/23174	4.25686e-05	0.00055203	0.000407225	57810/17684/13388/13844/14107/15258/16449/16973/17268/18129/100169/18986/105782/20664/20674/20682/20683/387609	18
Orange1	GO:0019985	translesion synthesis	6/1040	16/23174	4.37475e-05	0.0005633	0.000415539	76843/18538/18540/18974/80905/244666	6
Orange1	GO:0046112	nucleobase biosynthetic process	6/1040	16/23174	4.37475e-05	0.0005633	0.000415539	11486/69719/51797/14450/19139/22247	6
Orange1	GO:0045910	negative regulation of DNA recombination	10/1040	48/23174	4.37852e-05	0.0005633	0.000415539	12144/14958/17688/75317/77782/72836/58186/51869/74355/226409	10
Orange1	GO:0097485	neuron projection guidance	26/1040	245/23174	4.52015e-05	0.000578918	0.00042706	11878/117606/13637/13639/13641/13844/399558/14365/14451/14633/16772/18208/18844/140570/19353/225743/20353/20356/20357/214968/20562/319757/93840/22323/22326/212168	26
Orange1	GO:0044270	cellular nitrogen compound catabolic process	40/1040	456/23174	4.52372e-05	0.000578918	0.00042706	11486/236511/11920/12227/234594/104625/66422/13211/72662/327762/13555/192170/15568/67276/14265/14635/14852/77134/76936/74326/51810/27756/50783/66373/17164/17876/71207/18458/59092/242202/19205/67153/56045/194388/22059/22352/24128/22608/53422/387609	40
Orange1	GO:1902369	negative regulation of RNA catabolic process	11/1040	58/23174	4.6211e-05	0.000589827	0.000435108	13211/13555/15568/14265/77134/51810/17164/18458/19205/22608/53422	11
Orange1	GO:0032465	regulation of cytokinesis	13/1040	79/23174	4.67467e-05	0.000593981	0.000438171	20878/20877/12531/13605/16001/16319/19348/240641/71819/18817/233406/56194/26934	13
Orange1	GO:0060972	left/right pattern formation	7/1040	23/23174	4.67807e-05	0.000593981	0.000438171	17684/13388/226352/17427/18128/18129/319757	7
Orange1	GO:0016571	histone methylation	18/1040	138/23174	4.69356e-05	0.000594395	0.000438477	71458/331623/12189/13433/13626/77683/14113/26914/230674/17863/15469/68911/51869/208043/20937/64707/52615/194388	18
Orange1	GO:0071560	cellular response to transforming growth factor beta stimulus	23/1040	204/23174	4.79223e-05	0.000605315	0.000446532	11481/12166/17684/12929/13390/13433/226352/14118/15258/15587/16001/11545/170676/70673/17129/20678/20679/20682/21825/22059/22284/72789/22793	23
Orange1	GO:0002064	epithelial cell development	26/1040	246/23174	4.84338e-05	0.000610191	0.00045013	380959/14595/12571/29876/13388/104394/226352/22350/14104/14107/192176/77446/53626/16449/17698/18128/18129/19353/19401/19684/19712/105782/319757/20682/22344/22352	26
Orange1	GO:0045666	positive regulation of neuron differentiation	40/1040	458/23174	4.98423e-05	0.000626314	0.000462023	11538/17172/11908/12396/57810/66515/13047/13390/13392/13544/21648/13605/13690/14265/14297/14362/14633/16001/29875/16412/230674/211323/18208/18481/18844/140570/19205/19268/19353/19385/19401/19712/58198/20356/20674/21406/21423/21413/228839/24136	40
Orange1	GO:2000781	positive regulation of double-strand break repair	8/1040	31/23174	5.02066e-05	0.000629264	0.0004642	12144/320209/14235/11545/51869/74355/224008/21853	8
Orange1	GO:0048146	positive regulation of fibroblast proliferation	12/1040	69/23174	5.18579e-05	0.000648291	0.000478235	12306/12428/268697/12571/68964/13211/13555/14114/18176/67153/218914/328365	12
Orange1	GO:0009798	axis specification	14/1040	91/23174	5.22842e-05	0.000651943	0.00048093	20878/71458/12166/17684/13388/226352/14296/17427/18128/18129/27412/20377/319757/20460	14
Orange1	GO:0060113	inner ear receptor cell differentiation	13/1040	80/23174	5.35524e-05	0.00066605	0.000491336	380959/13047/13388/57265/16449/16918/18109/18128/19353/19664/19712/105782/93840	13
Orange1	GO:0045747	positive regulation of Notch signaling pathway	9/1040	40/23174	5.54402e-05	0.00068777	0.000507358	17172/13388/14843/16449/17305/18128/19664/20674/328365	9
Orange1	GO:0046700	heterocycle catabolic process	40/1040	462/23174	6.03571e-05	0.000746746	0.000550864	11486/236511/11920/12227/234594/104625/66422/13211/72662/327762/13555/192170/15568/67276/14265/14635/14852/77134/76936/74326/51810/27756/50783/66373/17164/17876/71207/18458/59092/242202/19205/67153/56045/194388/22059/22352/24128/22608/53422/387609	40
Orange1	GO:0060828	regulation of canonical Wnt signaling pathway	24/1040	221/23174	6.06549e-05	0.000746746	0.000550864	72345/12316/13205/14296/212398/14362/27041/14632/433759/16469/18128/27412/19273/19664/20174/20356/20377/20319/20379/20674/20677/20682/81004/21887	24
Orange1	GO:0061138	morphogenesis of a branching epithelium	24/1040	221/23174	6.06549e-05	0.000746746	0.000550864	14595/238386/12614/29876/14633/16772/16973/18109/18021/73181/18128/57764/18844/58198/20356/20377/20319/20496/319757/20674/20682/21853/237500/93840	24
Orange1	GO:0048663	neuron fate commitment	13/1040	81/23174	6.12032e-05	0.000750016	0.000553276	17172/13388/13390/13392/14633/14843/18128/211323/18992/19664/20664/20674/24069	13
Orange1	GO:0050792	regulation of viral process	21/1040	180/23174	6.12289e-05	0.000750016	0.000553276	12306/12454/13205/13211/107373/14114/14265/433759/16201/17535/18128/98415/18458/56031/19288/19712/13006/20683/21973/19720/21849	21
Orange1	GO:0060043	regulation of cardiac muscle cell proliferation	10/1040	50/23174	6.33911e-05	0.000771917	0.000569433	12166/268697/12534/17684/14632/17268/18128/18712/19664/19766	10
Orange1	GO:0035561	regulation of chromatin binding	7/1040	24/23174	6.34931e-05	0.000771917	0.000569433	67177/13017/320209/73181/68911/21665/218914	7
Orange1	GO:0043486	histone exchange	7/1040	24/23174	6.34931e-05	0.000771917	0.000569433	66471/381280/66578/50927/70645/19231/100043597	7
Orange1	GO:0006220	pyrimidine nucleotide metabolic process	8/1040	32/23174	6.43228e-05	0.000780055	0.000575436	69719/51797/13178/66422/56520/22171/80914/22247	8
Orange1	GO:0071559	response to transforming growth factor beta	23/1040	208/23174	6.48491e-05	0.00078448	0.0005787	11481/12166/17684/12929/13390/13433/226352/14118/15258/15587/16001/11545/170676/70673/17129/20678/20679/20682/21825/22059/22284/72789/22793	23
Orange1	GO:0007096	regulation of exit from mitosis	6/1040	17/23174	6.50445e-05	0.000784892	0.000579004	11799/67849/12576/12577/68612/26951	6
Orange1	GO:0031055	chromatin remodeling at centromere	5/1040	11/23174	6.64088e-05	0.000795434	0.000586781	15201/381280/66578/50927/70645	5
Orange1	GO:0042023	DNA endoreduplication	5/1040	11/23174	6.64088e-05	0.000795434	0.000586781	67141/17535/17688/13006/20843	5
Orange1	GO:0045876	positive regulation of sister chromatid cohesion	5/1040	11/23174	6.64088e-05	0.000795434	0.000586781	320209/26914/71175/19357/71514	5
Orange1	GO:0060021	roof of mouth development	14/1040	93/23174	6.68047e-05	0.00079821	0.000588829	11481/67628/71458/12166/320790/13844/14362/57265/14451/71521/106522/70673/68911/22326	14
Orange1	GO:0010972	negative regulation of G2/M transition of mitotic cell cycle	9/1040	41/23174	6.8225e-05	0.000813182	0.000599873	11920/12144/12189/12534/12649/17193/17535/19357/235559	9
Orange1	GO:0001822	kidney development	28/1040	281/23174	7.20998e-05	0.000857265	0.000632393	11481/72345/73230/12577/108000/13047/13388/14118/14633/23908/16449/18128/18129/103468/234865/18541/71521/18993/68911/19401/58198/20377/17129/319757/20677/20682/21853/93840	28
Orange1	GO:0030177	positive regulation of Wnt signaling pathway	17/1040	130/23174	7.3093e-05	0.000866954	0.00063954	72345/12316/214498/13205/14296/212398/16469/27412/19664/58198/20356/20377/20319/20379/20677/81004/24136	17
Orange1	GO:0090287	regulation of cellular response to growth factor stimulus	27/1040	267/23174	7.5034e-05	0.000886646	0.000654067	73230/17684/13388/13390/108900/14118/72514/14362/14733/14783/15258/17999/18128/18129/170676/70673/101540/19268/19664/225743/20377/20319/20379/21413/21825/22059/72789	27
Orange1	GO:0050684	regulation of mRNA processing	18/1040	143/23174	7.52885e-05	0.000886646	0.000654067	268697/214498/13211/192170/14265/100502754/51810/68219/269966/59092/19205/19652/19656/19712/107701/110809/21841/22185	18
Orange1	GO:0060968	regulation of gene silencing	14/1040	94/23174	7.53002e-05	0.000886646	0.000654067	70472/320817/12544/12566/13211/13433/15568/14265/14958/13865/19766/21849/22059/72322	14
Orange1	GO:2000278	regulation of DNA biosynthetic process	16/1040	118/23174	7.61658e-05	0.000894672	0.000659987	11920/20877/12466/12649/68964/51810/18005/18481/72836/101540/56351/19718/106344/21781/28113/22059	16
Orange1	GO:0043487	regulation of RNA stability	15/1040	106/23174	7.7165e-05	0.000904225	0.000667035	13211/13555/15568/14265/77134/76936/74326/51810/17164/17876/59092/19205/22352/22608/53422	15
Orange1	GO:0002065	columnar/cuboidal epithelial cell differentiation	18/1040	144/23174	8.25002e-05	0.000964419	0.000711439	380959/17172/12396/12571/13047/13388/53626/16449/16918/18109/18128/19353/19401/19664/19712/105782/319757/20677	18
Orange1	GO:0048255	mRNA stabilization	9/1040	42/23174	8.34012e-05	0.000972614	0.000717484	13211/13555/15568/77134/51810/17164/19205/22608/53422	9
Orange1	GO:0031109	microtubule polymerization or depolymerization	16/1040	119/23174	8.4392e-05	0.000979268	0.000722393	214444/12576/70799/80986/67141/70218/109242/73804/17318/17997/56742/19353/66468/66140/219114/74237	16
Orange1	GO:0061053	somite development	14/1040	95/23174	8.47209e-05	0.000979268	0.000722393	11920/12166/13388/13389/226352/18128/234865/19664/20377/20319/319757/22059/57434/24136	14
Orange1	GO:0006298	mismatch repair	7/1040	25/23174	8.47819e-05	0.000979268	0.000722393	71567/17688/18538/18540/68275/19891/21665	7
Orange1	GO:0006760	folic acid-containing compound metabolic process	7/1040	25/23174	8.47819e-05	0.000979268	0.000722393	108147/13361/14450/17768/238505/19193/22171	7
Orange1	GO:0001763	morphogenesis of a branching structure	25/1040	240/23174	8.49787e-05	0.000979268	0.000722393	14595/238386/12614/29876/13392/14633/16772/16973/18109/18021/73181/18128/57764/18844/58198/20356/20377/20319/20496/319757/20674/20682/21853/237500/93840	25
Orange1	GO:0048145	regulation of fibroblast proliferation	15/1040	107/23174	8.60809e-05	0.000989625	0.000730033	12306/12428/268697/214498/12571/68964/13211/13555/14114/18176/67153/20377/22059/218914/328365	15
Orange1	GO:0006417	regulation of translation	31/1040	329/23174	8.69622e-05	0.0009974	0.000735768	11428/236511/12227/234594/104625/13205/13361/13211/27979/192170/13688/13690/15568/14265/74326/16201/64602/243574/67070/19205/19401/19652/67941/20677/21453/21825/21841/227682/22171/22352/53422	31
Orange1	GO:0060038	cardiac muscle cell proliferation	11/1040	62/23174	8.7569e-05	0.00100107	0.000738474	77044/12166/268697/12534/17684/14632/17268/18128/18712/19664/19766	11
Orange1	GO:2000241	regulation of reproductive process	20/1040	171/23174	8.76938e-05	0.00100107	0.000738474	11486/12316/20878/14595/107995/12530/12531/12532/12576/17684/67141/56371/16001/18128/242202/53381/20377/20682/69716/22137	20
Orange1	GO:0072527	pyrimidine-containing compound metabolic process	10/1040	52/23174	9.00031e-05	0.00102397	0.000755367	69719/51797/13178/66422/56520/194388/21877/22171/80914/22247	10
Orange1	GO:0044728	DNA methylation or demethylation	13/1040	84/23174	9.0121e-05	0.00102397	0.000755367	331623/12189/13433/77683/14955/15201/17193/66578/11545/21665/194388/21849/22284	13
Orange1	GO:0046931	pore complex assembly	6/1040	18/23174	9.38682e-05	0.00106406	0.000784941	72787/103468/218210/70699/71805/269966	6
Orange1	GO:0050673	epithelial cell proliferation	37/1040	424/23174	9.57742e-05	0.00108185	0.000798069	11977/14595/11799/73230/12166/12444/214498/12571/12576/78943/12140/14451/14632/97165/380614/404710/110829/17345/18128/18129/18176/101540/68911/20356/20377/20319/319757/20674/20682/20683/20913/52615/106795/21825/28113/18140/238328	37
Orange1	GO:0021987	cerebral cortex development	15/1040	108/23174	9.58831e-05	0.00108185	0.000798069	14766/11878/17172/12316/57810/12929/74762/13865/18992/18993/19353/319757/20674/21335/233064	15
Orange1	GO:0001837	epithelial to mesenchymal transition	17/1040	133/23174	9.74672e-05	0.00109718	0.000809377	100182/66515/226352/71878/192176/384009/16449/243574/18128/14726/19664/20377/20319/20682/21453/21849/93840	17
Orange1	GO:0051403	stress-activated MAPK cascade	26/1040	257/23174	0.000100436	0.00112799	0.0008321	13543/13544/78943/22350/14235/14370/15258/16001/16906/26397/26411/26921/17164/17318/52033/15469/19766/20353/20377/20319/20379/59009/22030/22032/93840/24136	26
Orange1	GO:0010824	regulation of centrosome duplication	9/1040	43/23174	0.000101313	0.00113522	0.000837433	12449/214444/12009/70799/225659/209334/100502766/20873/20460	9
Orange1	GO:2000736	regulation of stem cell differentiation	11/1040	63/23174	0.00010184	0.0011385	0.000839856	12454/12571/51810/16449/18128/68219/19712/20678/20679/20682/21677	11
Orange1	GO:0045785	positive regulation of cell adhesion	36/1040	410/23174	0.000104616	0.00116686	0.000860773	11486/14766/11920/12042/12144/12400/102657/12571/17684/12929/13641/226352/14082/14114/14115/192176/15510/16008/29875/16412/110829/26921/108797/17863/14726/27205/101540/19273/19353/19401/20674/22042/21825/74199/214812/328365	36
Orange1	GO:0060033	anatomical structure regression	5/1040	12/23174	0.000109633	0.00122002	0.00089999	12166/14632/14633/16973/17129	5
Orange1	GO:0006213	pyrimidine nucleoside metabolic process	7/1040	26/23174	0.000111544	0.00123844	0.00091358	69719/51797/13178/56520/21877/80914/22247	7
Orange1	GO:0018022	peptidyl-lysine methylation	16/1040	122/23174	0.000113924	0.00126199	0.000930955	71458/331623/12189/13433/13626/77683/26914/230674/17863/68911/51869/208043/20937/64707/52615/194388	16
Orange1	GO:0019439	aromatic compound catabolic process	40/1040	476/23174	0.000115011	0.00127113	0.000937697	11486/236511/11920/12227/234594/104625/66422/13211/72662/327762/13555/192170/15568/67276/14265/14635/14852/77134/76936/74326/51810/27756/50783/66373/17164/17876/71207/18458/59092/242202/19205/67153/56045/194388/22059/22352/24128/22608/53422/387609	40
Orange1	GO:0042490	mechanoreceptor differentiation	13/1040	86/23174	0.000115391	0.00127244	0.000938662	380959/13047/13388/57265/16449/16918/18109/18128/19353/19664/19712/105782/93840	13
Orange1	GO:0071482	cellular response to light stimulus	14/1040	98/23174	0.000119394	0.00131064	0.000966842	20877/12530/12649/74041/14265/15587/73181/11545/52033/18538/80905/20174/270627/22059	14
Orange1	GO:0090263	positive regulation of canonical Wnt signaling pathway	14/1040	98/23174	0.000119394	0.00131064	0.000966842	72345/12316/13205/14296/212398/16469/27412/19664/20356/20377/20319/20379/20677/81004	14
Orange1	GO:0007219	Notch signaling pathway	20/1040	175/23174	0.000120894	0.00132261	0.000975669	17172/12396/12571/12576/13388/13389/13390/13392/207521/14843/16449/16897/17305/18128/18129/19664/20674/20682/56381/328365	20
Orange1	GO:0032259	methylation	31/1040	335/23174	0.000121028	0.00132261	0.000975669	71458/331623/12189/12227/13433/13626/77683/14113/14852/14955/26914/15201/16201/230674/17193/66578/238505/17863/11545/15469/68911/51869/208043/20638/20937/64707/52615/194388/240174/21849/22171	31
Orange1	GO:0051567	histone H3-K9 methylation	8/1040	35/23174	0.000127705	0.00139244	0.00102718	331623/12189/13433/230674/17863/51869/20937/64707	8
Orange1	GO:0032872	regulation of stress-activated MAPK cascade	24/1040	232/23174	0.000129957	0.00141383	0.00104296	13543/13544/78943/22350/14235/14370/15258/16001/16906/26411/26921/17318/52033/15469/19766/20353/20377/20319/20379/59009/22030/22032/93840/24136	24
Orange1	GO:1905330	regulation of morphogenesis of an epithelium	15/1040	111/23174	0.000131362	0.00142593	0.00105189	238386/12614/13543/13544/14362/57265/14365/57764/19353/58198/20377/20319/319757/20682/93840	15
Orange1	GO:0001756	somitogenesis	12/1040	76/23174	0.000136811	0.00148176	0.00109308	11920/12166/13388/13389/226352/18128/19664/20377/20319/22059/57434/24136	12
Orange1	GO:0009895	negative regulation of catabolic process	28/1040	292/23174	0.000139487	0.00150739	0.00111198	12306/13121/13211/13555/13690/15568/192176/14265/15258/77134/51810/230674/56150/17164/211323/18458/52033/18576/19205/52892/20588/24069/270627/22059/30940/83669/22608/53422	28
Orange1	GO:0010769	regulation of cell morphogenesis involved in differentiation	31/1040	338/23174	0.000142198	0.00153327	0.00113108	11538/12929/66515/13047/13690/13844/14114/192176/14265/14297/110829/17999/73181/211323/18208/18481/14726/18844/140570/18992/19268/19353/108911/20353/20356/20357/214968/20562/22352/24136/212168	31
Orange1	GO:0009163	nucleoside biosynthetic process	7/1040	27/23174	0.000144781	0.00155082	0.00114402	11486/69719/51797/229363/56520/80914/22247	7
Orange1	GO:0042455	ribonucleoside biosynthetic process	7/1040	27/23174	0.000144781	0.00155082	0.00114402	11486/69719/51797/229363/56520/80914/22247	7
Orange1	GO:0060045	positive regulation of cardiac muscle cell proliferation	7/1040	27/23174	0.000144781	0.00155082	0.00114402	12166/268697/12534/14632/18128/18712/19664	7
Orange1	GO:0061647	histone H3-K9 modification	9/1040	45/23174	0.000146889	0.00156994	0.00115812	331623/12189/12649/13433/230674/17863/51869/20937/64707	9
Orange1	GO:0070302	regulation of stress-activated protein kinase signaling cascade	24/1040	234/23174	0.000148294	0.00158148	0.00116663	13543/13544/78943/22350/14235/14370/15258/16001/16906/26411/26921/17318/52033/15469/19766/20353/20377/20319/20379/59009/22030/22032/93840/24136	24
Orange1	GO:1902115	regulation of organelle assembly	22/1040	206/23174	0.000154321	0.001642	0.00121128	214444/381644/70799/225659/234594/104625/22350/14086/27041/76123/51810/17427/17698/18817/20873/19684/19822/20969/13006/54141/20843/20460	22
Orange1	GO:0032869	cellular response to insulin stimulus	21/1040	192/23174	0.000154645	0.001642	0.00121128	232339/12566/13688/56278/14678/14783/51788/16001/16367/98415/11545/18576/98496/18710/19268/235442/20588/320706/20683/20913/22608	21
Orange1	GO:0003205	cardiac chamber development	21/1040	193/23174	0.000166346	0.0017624	0.0013001	12166/320790/17684/26920/13544/14362/57265/77446/16449/16576/18128/18129/19401/19664/58198/20319/319757/20677/24069/22059/93840	21
Orange1	GO:0043484	regulation of RNA splicing	17/1040	139/23174	0.000168383	0.0017801	0.00131316	192170/78943/14265/100502754/98758/51810/269966/59092/20020/19205/19652/19656/19712/107701/110809/21841/22185	17
Orange1	GO:0050678	regulation of epithelial cell proliferation	32/1040	357/23174	0.000170599	0.00179962	0.00132755	11977/14595/11799/12166/12444/214498/12571/12576/14451/14632/97165/380614/404710/110829/18128/18129/18176/101540/68911/20356/20377/20319/319757/20674/20682/20683/20913/52615/21825/28113/18140/238328	32
Orange1	GO:0048505	regulation of timing of cell differentiation	5/1040	13/23174	0.000171573	0.00180597	0.00133224	17172/13388/18128/19664/20678	5
Orange1	GO:0021575	hindbrain morphogenesis	10/1040	56/23174	0.000172209	0.00180875	0.00133429	11977/13388/14451/14632/14633/14843/18541/319757/22284/22594	10
Orange1	GO:0021772	olfactory bulb development	9/1040	46/23174	0.000175418	0.00183453	0.00135331	11878/320790/13392/14843/18541/19353/58198/20689/20562	9
Orange1	GO:0033120	positive regulation of RNA splicing	9/1040	46/23174	0.000175418	0.00183453	0.00135331	192170/78943/269966/20020/19652/19656/107701/110809/22185	9
Orange1	GO:0048634	regulation of muscle organ development	20/1040	180/23174	0.000177676	0.00185416	0.00136779	12166/117606/268697/12534/57810/108000/17684/13388/14632/14733/66978/17268/18128/18176/211323/18712/19664/19766/54650/20679	20
Orange1	GO:0031056	regulation of histone modification	18/1040	153/23174	0.000180142	0.00187587	0.0013838	11920/71458/12189/268697/12649/13433/13626/14265/26914/230674/17863/71175/101540/68911/51869/20174/20937/22059	18
Orange1	GO:0072148	epithelial cell fate commitment	6/1040	20/23174	0.00018143	0.00188524	0.00139072	11878/13388/18128/14726/19401/19664	6
Orange1	GO:0048103	somatic stem cell division	7/1040	28/23174	0.000185608	0.00192045	0.00141669	100182/12316/67299/18128/20678/21678/93840	7
Orange1	GO:0090169	regulation of spindle assembly	7/1040	28/23174	0.000185608	0.00192045	0.00141669	76123/51810/18817/19822/13006/54141/20843	7
Orange1	GO:0002053	positive regulation of mesenchymal cell proliferation	8/1040	37/23174	0.000193454	0.00199739	0.00147344	11855/12166/14451/16367/16973/18109/319757/20682	8
Orange1	GO:0007569	cell aging	18/1040	154/23174	0.000195598	0.00201524	0.00148661	11920/12166/12534/12571/50883/68964/67141/14235/56371/244349/72836/19650/20937/22059/238328/22427/228913/328365	18
Orange1	GO:0051445	regulation of meiotic cell cycle	10/1040	57/23174	0.000200548	0.00206187	0.00152101	12316/107995/12530/12531/12532/67141/56371/16001/69716/22137	10
Orange1	GO:0051100	negative regulation of binding	19/1040	168/23174	0.000202905	0.0020817	0.00153564	11538/20878/20877/320209/13555/192170/226352/69237/15958/18005/73181/19268/19712/20174/319757/270627/21665/218914/53422	19
Orange1	GO:0090102	cochlea development	9/1040	47/23174	0.000208413	0.00212923	0.0015707	13543/13544/57265/14633/17216/18994/19353/20682/93840	9
Orange1	GO:0090342	regulation of cell aging	9/1040	47/23174	0.000208413	0.00212923	0.0015707	12166/12571/67141/14235/56371/19650/20937/22059/238328	9
Orange1	GO:0022037	metencephalon development	15/1040	116/23174	0.000216011	0.00220223	0.00162455	17172/11977/12929/13388/14451/14632/14633/16001/18541/105782/20353/319757/22059/22284/22594	15
Orange1	GO:0090288	negative regulation of cellular response to growth factor stimulus	17/1040	142/23174	0.000218344	0.00222135	0.00163866	73230/13390/108900/14118/14362/14733/15258/17999/18128/170676/70673/19268/20377/20319/21825/22059/72789	17
Orange1	GO:0051101	regulation of DNA binding	16/1040	129/23174	0.000220087	0.00223442	0.0016483	67849/67177/13555/14958/15258/381280/97165/18005/71175/11545/19712/319757/270627/21849/22166/218914	16
Orange1	GO:0033674	positive regulation of kinase activity	39/1040	475/23174	0.000224202	0.00227144	0.00167561	11481/11538/12444/12531/12576/229841/12929/13205/13543/13544/13605/78943/14062/14370/29875/404710/16367/26397/26411/26921/17535/76044/211323/18481/214424/242202/18712/73137/56742/19353/19766/20460/21423/21825/72119/22030/22032/93840/24136	39
Orange1	GO:0006336	DNA replication-independent nucleosome assembly	7/1040	29/23174	0.000235251	0.00236675	0.00174592	66929/107435/381280/66578/50927/70645/19646	7
Orange1	GO:0034629	cellular protein-containing complex localization	7/1040	29/23174	0.000235251	0.00236675	0.00174592	74470/277978/22350/72787/234865/19384/108911	7
Orange1	GO:0045880	positive regulation of smoothened signaling pathway	8/1040	38/23174	0.000235488	0.00236675	0.00174592	269941/59056/14451/14632/380614/16576/20377/319757	8
Orange1	GO:0006305	DNA alkylation	11/1040	69/23174	0.000236043	0.00236675	0.00174592	331623/12189/13433/77683/14955/15201/17193/66578/11545/194388/21849	11
Orange1	GO:0006306	DNA methylation	11/1040	69/23174	0.000236043	0.00236675	0.00174592	331623/12189/13433/77683/14955/15201/17193/66578/11545/194388/21849	11
Orange1	GO:0048754	branching morphogenesis of an epithelial tube	20/1040	184/23174	0.000238804	0.00238951	0.00176271	14595/12614/29876/14633/16772/16973/18109/18021/73181/18128/58198/20356/20319/20496/319757/20674/20682/21853/237500/93840	20
Orange1	GO:0032332	positive regulation of chondrocyte differentiation	6/1040	21/23174	0.000244398	0.00243547	0.00179661	12306/106522/20678/20679/20682/69890	6
Orange1	GO:1904666	regulation of ubiquitin protein ligase activity	6/1040	21/23174	0.000244398	0.00243547	0.00179661	107995/67141/56371/56150/67121/18817	6
Orange1	GO:0021988	olfactory lobe development	9/1040	48/23174	0.000246404	0.00244046	0.00180029	11878/320790/13392/14843/18541/19353/58198/20689/20562	9
Orange1	GO:0043489	RNA stabilization	9/1040	48/23174	0.000246404	0.00244046	0.00180029	13211/13555/15568/77134/51810/17164/19205/22608/53422	9
Orange1	GO:1904591	positive regulation of protein import	9/1040	48/23174	0.000246404	0.00244046	0.00180029	13605/192176/76936/15587/70572/19384/319757/21849/72565	9
Orange1	GO:0048024	regulation of mRNA splicing, via spliceosome	14/1040	105/23174	0.000251148	0.00248239	0.00183122	192170/14265/100502754/51810/269966/59092/19205/19652/19656/19712/107701/110809/21841/22185	14
Orange1	GO:0001649	osteoblast differentiation	21/1040	199/23174	0.000254385	0.00250928	0.00185106	11481/12166/12400/102657/12571/114584/67141/60530/14362/14632/14633/16449/16973/18128/19712/20377/20319/268396/17129/319757/20674	21
Orange1	GO:0000076	DNA replication checkpoint	5/1040	14/23174	0.000257043	0.00252017	0.00185909	67177/327762/21853/66131/235559	5
Orange1	GO:0046132	pyrimidine ribonucleoside biosynthetic process	5/1040	14/23174	0.000257043	0.00252017	0.00185909	69719/51797/56520/80914/22247	5
Orange1	GO:0046134	pyrimidine nucleoside biosynthetic process	5/1040	14/23174	0.000257043	0.00252017	0.00185909	69719/51797/56520/80914/22247	5
Orange1	GO:0001570	vasculogenesis	13/1040	93/23174	0.000257733	0.00252185	0.00186033	12778/65255/17684/66515/14235/14615/77446/18128/66923/319757/21677/70560/328365	13
Orange1	GO:0007292	female gamete generation	17/1040	144/23174	0.000258413	0.00252341	0.00186149	12316/11920/20878/268697/12531/67141/67121/71567/215387/242202/18817/19288/21973/69716/22137/53422/328365	17
Orange1	GO:2001021	negative regulation of response to DNA damage stimulus	11/1040	70/23174	0.000268853	0.0026201	0.00193281	12778/237877/50883/74041/67141/75317/59092/77782/51869/74355/22594	11
Orange1	GO:0060840	artery development	14/1040	106/23174	0.000277624	0.00270017	0.00199188	11481/77044/12166/320790/17684/26920/16449/244349/16576/18128/19664/20677/24069/328365	14
Orange1	GO:0007568	aging	24/1040	244/23174	0.000278928	0.00270744	0.00199724	11920/12166/12534/12571/12577/50883/68964/67141/14235/56371/15587/244349/17688/72836/623474/19650/225743/214084/20937/22059/238328/22427/228913/328365	24
Orange1	GO:0048638	regulation of developmental growth	34/1040	399/23174	0.000281563	0.00272758	0.0020121	11538/232339/11878/12166/268697/12534/12576/320790/17684/13388/13690/22350/14297/14632/14955/17268/71175/18128/211323/18208/18712/18992/19664/19766/20353/20356/20357/214968/20377/20319/268396/20562/319757/20937	34
Orange1	GO:0031098	stress-activated protein kinase signaling cascade	27/1040	290/23174	0.000293087	0.00283356	0.00209028	13543/13544/78943/22350/14235/14370/15258/16001/16906/26397/26411/26921/17164/17318/18481/52033/15469/19766/20353/20377/20319/20379/59009/22030/22032/93840/24136	27
Orange1	GO:0048608	reproductive structure development	37/1040	449/23174	0.000299341	0.00288829	0.00213065	11486/14766/12316/11920/207165/12449/12576/12577/320790/17684/12929/66515/14087/100040608/192176/14633/97165/16001/71175/18128/18129/103468/66923/170676/20873/53381/19288/19401/19664/22668/20377/20319/20674/20682/20683/21849/238328	37
Orange1	GO:0042733	embryonic digit morphogenesis	11/1040	71/23174	0.000305427	0.00294117	0.00216966	12166/14451/14633/433759/380614/16973/18109/18128/58198/20319/66910	11
Orange1	GO:0006979	response to oxidative stress	34/1040	401/23174	0.000308639	0.00296623	0.00218815	11977/74041/13361/13605/211651/14297/14362/26914/433759/76936/15587/216850/16649/16881/17279/238505/17876/11545/53381/209027/19712/19766/71514/229731/20683/21825/22030/22059/22166/56338/50493/72565/22427/22594	34
Orange1	GO:0008286	insulin receptor signaling pathway	15/1040	120/23174	0.000314322	0.00301488	0.00222404	232339/13688/56278/14678/14783/16001/16367/98415/98496/18710/19268/20588/320706/20913/22608	15
Orange1	GO:0003206	cardiac chamber morphogenesis	17/1040	147/23174	0.000330453	0.00316337	0.00233358	12166/320790/17684/13544/14362/57265/77446/16449/18128/18129/19401/19664/20319/319757/20677/22059/93840	17
Orange1	GO:0044403	symbiont process	31/1040	355/23174	0.00033764	0.00322582	0.00237964	12306/12454/13205/13211/27979/53356/107373/14114/14265/14349/433759/15510/15587/16201/17535/18128/98415/18458/56031/19205/19288/19712/19766/13006/20683/21973/19720/21849/22059/22196/98910	31
Orange1	GO:0061458	reproductive system development	37/1040	453/23174	0.000354989	0.00338493	0.00249701	11486/14766/12316/11920/207165/12449/12576/12577/320790/17684/12929/66515/14087/100040608/192176/14633/97165/16001/71175/18128/18129/103468/66923/170676/20873/53381/19288/19401/19664/22668/20377/20319/20674/20682/20683/21849/238328	37
Orange1	GO:0030856	regulation of epithelial cell differentiation	17/1040	148/23174	0.000358048	0.00340741	0.0025136	17172/12576/12577/66515/13388/26914/16449/16918/18109/18128/58198/20379/319757/20674/20682/22344/24136	17
Orange1	GO:0045860	positive regulation of protein kinase activity	36/1040	437/23174	0.000361061	0.00342937	0.0025298	11481/11538/12444/12531/12576/229841/12929/13205/13543/13544/13605/78943/14062/14370/29875/404710/26397/26411/26921/76044/211323/18481/214424/242202/18712/73137/56742/19766/20460/21423/21825/72119/22030/22032/93840/24136	36
Orange1	GO:0044818	mitotic G2/M transition checkpoint	7/1040	31/23174	0.000366463	0.00346713	0.00255766	11920/12144/12189/12534/17193/17535/235559	7
Orange1	GO:1901659	glycosyl compound biosynthetic process	7/1040	31/23174	0.000366463	0.00346713	0.00255766	11486/69719/51797/229363/56520/80914/22247	7
Orange1	GO:0016202	regulation of striated muscle tissue development	19/1040	176/23174	0.000368765	0.00348214	0.00256873	12166/117606/268697/12534/57810/108000/17684/13388/14632/14733/66978/17268/18128/18176/211323/18712/19664/19766/20679	19
Orange1	GO:0009220	pyrimidine ribonucleotide biosynthetic process	5/1040	15/23174	0.000371354	0.00349303	0.00257676	69719/51797/56520/80914/22247	5
Orange1	GO:0040034	regulation of development, heterochronic	5/1040	15/23174	0.000371354	0.00349303	0.00257676	17172/13388/18128/19664/20678	5
Orange1	GO:0060537	muscle tissue development	38/1040	471/23174	0.000377997	0.00354865	0.00261779	77044/77578/12166/117606/12227/268697/12534/57810/108000/320790/17684/13008/13388/14082/225288/14615/14632/14733/77446/51810/16412/216850/66978/17268/18021/18128/18176/211323/18712/22634/26443/19401/19664/19766/319757/20679/20682/22326	38
Orange1	GO:0097327	response to antineoplastic agent	11/1040	73/23174	0.00039123	0.00364919	0.00269195	12144/12189/320209/13361/14265/51810/26411/19822/20529/224008/21853	11
Orange1	GO:0045926	negative regulation of growth	26/1040	280/23174	0.000391759	0.00364919	0.00269195	232339/12576/12580/17684/73379/13205/14297/14451/14955/15587/66262/17268/18128/18129/18208/56742/245688/19766/20353/20356/20357/214968/20377/20319/20562/22059	26
Orange1	GO:0006304	DNA modification	13/1040	97/23174	0.000392458	0.00364919	0.00269195	331623/12189/13433/77683/14955/15201/17193/66578/11545/21665/194388/21849/22284	13
Orange1	GO:0031058	positive regulation of histone modification	13/1040	97/23174	0.000392458	0.00364919	0.00269195	11920/12189/268697/13433/13626/14265/17863/71175/101540/51869/20174/20937/22059	13
Orange1	GO:0045638	negative regulation of myeloid cell differentiation	13/1040	97/23174	0.000392458	0.00364919	0.00269195	214498/12571/13388/14118/15354/17268/76044/229615/70673/15469/19401/20377/21423	13
Orange1	GO:0017145	stem cell division	9/1040	51/23174	0.000396265	0.00367755	0.00271288	100182/12316/67299/17863/18128/20319/20678/21678/93840	9
Orange1	GO:0030278	regulation of ossification	23/1040	235/23174	0.000397301	0.00368014	0.00271479	11481/71458/12166/102657/12571/269941/114584/67141/14632/380614/16449/16973/71175/18128/106522/19664/19712/20377/20319/17129/20674/20682/20937	23
Orange1	GO:0006278	RNA-dependent DNA biosynthetic process	10/1040	62/23174	0.000407793	0.00376155	0.00277485	11920/20877/12466/68964/51810/18005/72836/56351/68275/28113	10
Orange1	GO:0007004	telomere maintenance via telomerase	10/1040	62/23174	0.000407793	0.00376155	0.00277485	11920/20877/12466/68964/51810/18005/72836/56351/68275/28113	10
Orange1	GO:0050685	positive regulation of mRNA processing	8/1040	41/23174	0.00040841	0.00376155	0.00277485	268697/214498/192170/68219/269966/19652/19656/107701	8
Orange1	GO:0030178	negative regulation of Wnt signaling pathway	17/1040	150/23174	0.000419264	0.00385421	0.0028432	72345/319478/14362/27041/14632/14783/433759/73181/18128/19273/20174/20377/20319/20379/20674/20682/21887	17
Orange1	GO:0036010	protein localization to endosome	6/1040	23/23174	0.000420967	0.00386257	0.00284936	70178/11845/22350/17698/19684/105782	6
Orange1	GO:0030902	hindbrain development	18/1040	164/23174	0.000426049	0.00390184	0.00287833	17172/11977/12929/13388/192176/14451/14632/14633/14843/16001/16412/18541/105782/20353/319757/22059/22284/22594	18
Orange1	GO:0021766	hippocampus development	11/1040	74/23174	0.000441193	0.00403294	0.00297504	12227/12929/70762/13390/13392/433759/216850/319757/22284/22594/24136	11
Orange1	GO:0042558	pteridine-containing compound metabolic process	7/1040	32/23174	0.000451062	0.00411541	0.00303588	108147/13361/14450/17768/238505/19193/22171	7
Orange1	GO:1901861	regulation of muscle tissue development	19/1040	179/23174	0.000456141	0.00415396	0.00306432	12166/117606/268697/12534/57810/108000/17684/13388/14632/14733/66978/17268/18128/18176/211323/18712/19664/19766/20679	19
Orange1	GO:0021587	cerebellum morphogenesis	9/1040	52/23174	0.000460366	0.0041846	0.00308692	11977/13388/14451/14632/14633/18541/319757/22284/22594	9
Orange1	GO:0035904	aorta development	10/1040	63/23174	0.00046552	0.00422355	0.00311566	12166/320790/26920/16449/244349/16576/18128/19664/20677/24069	10
Orange1	GO:0019693	ribose phosphate metabolic process	36/1040	444/23174	0.000485558	0.00439715	0.00324372	107476/26897/11564/108147/11977/331623/69719/268697/12534/51797/68087/14104/14297/14635/14450/229363/208715/56520/71207/67054/75735/74450/11545/242202/237823/110208/98496/19193/231327/19139/328099/19384/67153/22059/80914/22247	36
Orange1	GO:0008630	intrinsic apoptotic signaling pathway in response to DNA damage	14/1040	112/23174	0.000492244	0.00444115	0.00327618	12778/237877/11920/12189/50883/74041/13555/15258/17193/17688/73181/67941/22059/72565	14
Orange1	GO:1905269	positive regulation of chromatin organization	14/1040	112/23174	0.000492244	0.00444115	0.00327618	11920/12189/268697/13433/13626/14265/17863/71175/101540/51869/20174/20937/21849/22059	14
Orange1	GO:1900182	positive regulation of protein localization to nucleus	11/1040	75/23174	0.000496391	0.00446039	0.00329037	12534/13605/192176/76936/15587/70572/11545/19384/319757/21849/72565	11
Orange1	GO:0008589	regulation of smoothened signaling pathway	12/1040	87/23174	0.000498045	0.00446039	0.00329037	269941/59056/14451/14632/14633/380614/16576/58198/20689/20377/319757/24069	12
Orange1	GO:0009116	nucleoside metabolic process	12/1040	87/23174	0.000498045	0.00446039	0.00329037	11486/108147/69719/51797/13178/229363/56520/19139/19384/21877/80914/22247	12
Orange1	GO:0072091	regulation of stem cell proliferation	12/1040	87/23174	0.000498045	0.00446039	0.00329037	12316/94223/14114/14365/97165/51810/18128/18712/319757/20674/22059/22326	12
Orange1	GO:0032868	response to insulin	22/1040	224/23174	0.000501481	0.00448291	0.00330698	232339/69719/12566/13688/56278/14678/14783/51788/16001/16367/98415/11545/18576/98496/18710/19268/235442/20588/320706/20683/20913/22608	22
Orange1	GO:0003222	ventricular trabecula myocardium morphogenesis	5/1040	16/23174	0.000520267	0.00459175	0.00338727	12166/320790/77446/18128/19664	5
Orange1	GO:0009218	pyrimidine ribonucleotide metabolic process	5/1040	16/23174	0.000520267	0.00459175	0.00338727	69719/51797/56520/80914/22247	5
Orange1	GO:0036445	neuronal stem cell division	5/1040	16/23174	0.000520267	0.00459175	0.00338727	100182/12316/67299/20678/21678	5
Orange1	GO:0043584	nose development	5/1040	16/23174	0.000520267	0.00459175	0.00338727	17172/320790/18986/74355/20674	5
Orange1	GO:0055057	neuroblast division	5/1040	16/23174	0.000520267	0.00459175	0.00338727	100182/12316/67299/20678/21678	5
Orange1	GO:0060026	convergent extension	5/1040	16/23174	0.000520267	0.00459175	0.00338727	13543/20377/20319/21849/93840	5
Orange1	GO:0062033	positive regulation of mitotic sister chromatid segregation	5/1040	16/23174	0.000520267	0.00459175	0.00338727	67177/229841/26914/51810/71175	5
Orange1	GO:0046824	positive regulation of nucleocytoplasmic transport	10/1040	64/23174	0.000529867	0.00466801	0.00344353	13211/13605/192176/15587/70572/19384/319757/21849/72565/57258	10
Orange1	GO:0048546	digestive tract morphogenesis	9/1040	53/23174	0.000532744	0.00468487	0.00345597	11481/226352/14633/71175/18089/18128/20377/20319/93840	9
Orange1	GO:0006221	pyrimidine nucleotide biosynthetic process	6/1040	24/23174	0.000540125	0.00472979	0.0034891	69719/51797/56520/22171/80914/22247	6
Orange1	GO:1901293	nucleoside phosphate biosynthetic process	26/1040	286/23174	0.000540769	0.00472979	0.0034891	11486/11564/108147/69719/51797/68087/14635/14450/229363/269951/56520/67054/75735/74450/11545/237823/98496/231327/19139/328099/20133/20135/22059/22171/80914/22247	26
Orange1	GO:1901653	cellular response to peptide	26/1040	286/23174	0.000540769	0.00472979	0.0034891	232339/12566/320209/13688/56278/14678/14783/51788/16001/16367/98415/11545/18576/98496/18710/19268/235442/19387/20588/320706/20683/20913/21853/22059/22352/22608	26
Orange1	GO:0032467	positive regulation of cytokinesis	7/1040	33/23174	0.000550536	0.00479795	0.00353938	20877/12531/13605/16001/240641/71819/26934	7
Orange1	GO:0048013	ephrin receptor signaling pathway	7/1040	33/23174	0.000550536	0.00479795	0.00353938	13637/13639/13641/13844/18128/19664/268996	7
Orange1	GO:0010833	telomere maintenance via telomere lengthening	11/1040	76/23174	0.000557243	0.00484771	0.00357609	11920/20877/12466/68964/51810/18005/11545/72836/56351/68275/28113	11
Orange1	GO:0042307	positive regulation of protein import into nucleus	8/1040	43/23174	0.000572556	0.00496394	0.00366183	13605/192176/15587/70572/19384/319757/21849/72565	8
Orange1	GO:0014706	striated muscle tissue development	36/1040	448/23174	0.000572644	0.00496394	0.00366183	77044/77578/12166/117606/12227/268697/12534/57810/108000/320790/17684/13388/14082/225288/14615/14632/14733/77446/51810/16412/216850/66978/17268/18021/18128/18176/211323/18712/22634/26443/19401/19664/19766/319757/20679/22326	36
Orange1	GO:0048640	negative regulation of developmental growth	15/1040	127/23174	0.000579721	0.00501634	0.00370049	232339/12576/17684/14297/14955/17268/18208/19766/20353/20356/20357/214968/20377/20319/20562	15
Orange1	GO:0055024	regulation of cardiac muscle tissue development	13/1040	101/23174	0.000582816	0.00503417	0.00371364	12166/268697/12534/17684/13388/14632/17268/18128/211323/18712/19664/19766/20679	13
Orange1	GO:0003143	embryonic heart tube morphogenesis	10/1040	65/23174	0.000601406	0.00518553	0.00382529	17684/13388/18128/18129/19664/319757/20460/24069/21677/93840	10
Orange1	GO:1903313	positive regulation of mRNA metabolic process	12/1040	89/23174	0.000614147	0.00527703	0.00389279	12227/268697/214498/234594/192170/74326/68219/269966/18458/19652/19656/107701	12
Orange1	GO:0051568	histone H3-K4 methylation	9/1040	54/23174	0.000614188	0.00527703	0.00389279	71458/331623/12189/13433/26914/17863/68911/208043/194388	9
Orange1	GO:0014855	striated muscle cell proliferation	11/1040	77/23174	0.000624193	0.00535353	0.00394922	77044/12166/268697/12534/17684/14632/17268/18128/18712/19664/19766	11
Orange1	GO:0048639	positive regulation of developmental growth	21/1040	213/23174	0.000633035	0.00541981	0.00399812	11538/11878/12166/268697/12534/320790/13388/13690/22350/14297/14632/71175/18128/211323/18208/18712/18992/19664/20356/268396/319757	21
Orange1	GO:0010259	multicellular organism aging	8/1040	44/23174	0.000672605	0.0057442	0.00423741	11920/15587/17688/623474/225743/20937/22059/22427	8
Orange1	GO:0000012	single strand break repair	4/1040	10/23174	0.000681404	0.0057442	0.00423741	11545/14211/70099/22594	4
Orange1	GO:0040009	regulation of growth rate	4/1040	10/23174	0.000681404	0.0057442	0.00423741	18128/18129/11545/22427	4
Orange1	GO:0045607	regulation of inner ear auditory receptor cell differentiation	4/1040	10/23174	0.000681404	0.0057442	0.00423741	13388/16918/18109/18128	4
Orange1	GO:0045631	regulation of mechanoreceptor differentiation	4/1040	10/23174	0.000681404	0.0057442	0.00423741	13388/16918/18109/18128	4
Orange1	GO:0090435	protein localization to nuclear envelope	4/1040	10/23174	0.000681404	0.0057442	0.00423741	170762/269113/18817/208263	4
Orange1	GO:2000980	regulation of inner ear receptor cell differentiation	4/1040	10/23174	0.000681404	0.0057442	0.00423741	13388/16918/18109/18128	4
Orange1	GO:0021513	spinal cord dorsal/ventral patterning	6/1040	25/23174	0.000683917	0.0057442	0.00423741	17172/14633/380614/319757/20664/24069	6
Orange1	GO:0030903	notochord development	6/1040	25/23174	0.000683917	0.0057442	0.00423741	12832/14632/14633/20682/20460/21677	6
Orange1	GO:0044788	modulation by host of viral process	6/1040	25/23174	0.000683917	0.0057442	0.00423741	12306/12454/14265/98415/19288/13006	6
Orange1	GO:0060148	positive regulation of posttranscriptional gene silencing	6/1040	25/23174	0.000683917	0.0057442	0.00423741	13211/14265/13865/19766/22059/72322	6
Orange1	GO:0007224	smoothened signaling pathway	16/1040	143/23174	0.00070473	0.0059088	0.00435884	117606/57810/269941/59056/14451/14632/14633/15258/380614/16576/58198/20689/20377/319757/20460/24069	16
Orange1	GO:0031330	negative regulation of cellular catabolic process	23/1040	245/23174	0.000711383	0.00595431	0.00439241	12306/13211/13555/13690/15568/14265/15258/77134/51810/230674/17164/18458/52033/19205/52892/20588/24069/270627/22059/30940/83669/22608/53422	23
Orange1	GO:0090092	regulation of transmembrane receptor protein serine/threonine kinase signaling pathway	22/1040	230/23174	0.000716659	0.0059801	0.00441144	11481/73230/12166/17684/13390/14118/14362/15258/18128/18129/71805/11545/170676/70673/19664/225743/20377/20319/20379/21825/22059/72789	22
Orange1	GO:0008544	epidermis development	28/1040	323/23174	0.000716924	0.0059801	0.00441144	380959/11977/12614/29876/13047/13388/14365/14632/14633/26914/433759/16001/380614/16449/16918/18109/18128/18992/19353/19664/19712/105782/20379/319757/20682/21781/56338/93840	28
Orange1	GO:0097193	intrinsic apoptotic signaling pathway	26/1040	292/23174	0.000737282	0.00613939	0.00452894	12778/237877/11920/12189/12235/50883/74041/13205/13555/242705/78943/60530/217558/433759/15201/15258/17193/17279/17688/73181/11545/54711/67941/71514/22059/72565	26
Orange1	GO:0021954	central nervous system neuron development	12/1040	91/23174	0.000752136	0.00625237	0.00461229	11878/17172/11977/12227/12929/70762/13844/14633/19353/20689/20664/24136	12
Orange1	GO:0043903	regulation of symbiosis, encompassing mutualism through parasitism	21/1040	216/23174	0.000759401	0.00630199	0.00464889	12306/12454/13205/13211/107373/14114/14265/433759/16201/17535/18128/98415/18458/56031/19288/19712/13006/20683/21973/19720/21849	21
Orange1	GO:0021549	cerebellum development	13/1040	104/23174	0.000772229	0.00638665	0.00471134	11977/12929/13388/14451/14632/14633/16001/18541/20353/319757/22059/22284/22594	13
Orange1	GO:0035282	segmentation	13/1040	104/23174	0.000772229	0.00638665	0.00471134	11920/12166/13388/13389/13543/226352/18128/19664/20377/20319/22059/57434/24136	13
Orange1	GO:0051402	neuron apoptotic process	26/1040	293/23174	0.000775471	0.00640257	0.00472309	11538/17172/11920/11977/11799/12227/12369/13390/112407/14062/14082/14265/433759/15258/15510/17865/18008/73181/18481/11545/19268/56086/319757/244579/22059/57434	26
Orange1	GO:1902117	positive regulation of organelle assembly	11/1040	79/23174	0.000778277	0.00641485	0.00473215	381644/234594/104625/14086/27041/76123/17427/17698/20873/20969/54141	11
Orange1	GO:0000245	spliceosomal complex assembly	8/1040	45/23174	0.000786273	0.00644797	0.00475658	66603/66978/19656/72193/20222/20630/110809/28035	8
Orange1	GO:0010464	regulation of mesenchymal cell proliferation	8/1040	45/23174	0.000786273	0.00644797	0.00475658	11855/12166/14451/16367/16973/18109/319757/20682	8
Orange1	GO:0071526	semaphorin-plexin signaling pathway	8/1040	45/23174	0.000786273	0.00644797	0.00475658	192176/18844/140570/19353/20353/20356/20357/214968	8
Orange1	GO:0016572	histone phosphorylation	7/1040	35/23174	0.000801434	0.00655021	0.004832	11920/20877/12428/268697/12566/14265/26914	7
Orange1	GO:0035909	aorta morphogenesis	7/1040	35/23174	0.000801434	0.00655021	0.004832	12166/320790/16449/244349/18128/19664/20677	7
Orange1	GO:1903900	regulation of viral life cycle	16/1040	145/23174	0.000820028	0.00669093	0.00493581	12306/12454/13205/107373/14265/16201/17535/18128/98415/18458/56031/19288/13006/21973/19720/21849	16
Orange1	GO:0007517	muscle organ development	34/1040	424/23174	0.00083296	0.00678436	0.00500473	77578/12166/117606/12227/268697/12534/57810/108000/320790/17684/13388/14362/57265/14632/14733/77446/66978/17268/17932/18021/18128/18176/211323/18712/22634/26443/19664/19766/54650/319757/20679/93840/22326/214812	34
Orange1	GO:0046620	regulation of organ growth	14/1040	118/23174	0.000834269	0.00678436	0.00500473	232339/11878/12166/268697/12534/17684/14297/14632/17268/18128/18712/19664/19766/319757	14
Orange1	GO:0009165	nucleotide biosynthetic process	25/1040	279/23174	0.000843425	0.00684737	0.00505121	11486/11564/108147/69719/51797/68087/14635/14450/229363/269951/56520/67054/75735/74450/11545/237823/98496/19139/328099/20133/20135/22059/22171/80914/22247	25
Orange1	GO:0034248	regulation of cellular amide metabolic process	31/1040	375/23174	0.000846959	0.00686461	0.00506393	11428/236511/12227/234594/104625/13205/13361/13211/27979/192170/13688/13690/15568/14265/74326/16201/64602/243574/67070/19205/19401/19652/67941/20677/21453/21825/21841/227682/22171/22352/53422	31
Orange1	GO:0051224	negative regulation of protein transport	20/1040	203/23174	0.000850044	0.00687814	0.00507391	12021/13121/223527/22350/14062/14114/433759/269951/16367/26921/59090/11545/18576/106522/19387/19712/20377/380918/19720/22166	20
Orange1	GO:0051570	regulation of histone H3-K9 methylation	6/1040	26/23174	0.000855629	0.00691183	0.00509877	12189/13433/230674/17863/51869/20937	6
Orange1	GO:0035050	embryonic heart tube development	11/1040	80/23174	0.000866413	0.00698734	0.00515446	17684/13388/18128/18129/18541/19664/319757/20460/24069/21677/93840	11
Orange1	GO:0090090	negative regulation of canonical Wnt signaling pathway	14/1040	119/23174	0.000907277	0.00730478	0.00538864	72345/14362/27041/14632/433759/18128/19273/20174/20377/20319/20379/20674/20682/21887	14
Orange1	GO:0043523	regulation of neuron apoptotic process	24/1040	265/23174	0.000914746	0.00734365	0.00541731	11538/17172/11920/11977/11799/12227/13390/112407/14062/14265/433759/15258/15510/17865/18008/73181/18481/11545/19268/56086/319757/244579/22059/57434	24
Orange1	GO:0030510	regulation of BMP signaling pathway	12/1040	93/23174	0.000915124	0.00734365	0.00541731	73230/13390/14118/14362/15258/18128/18129/19664/225743/20377/20319/20379	12
Orange1	GO:0000726	non-recombinational repair	9/1040	57/23174	0.000921492	0.00735832	0.00542813	110052/16881/17535/18968/77782/225182/51869/74355/22594	9
Orange1	GO:0019080	viral gene expression	9/1040	57/23174	0.000921492	0.00735832	0.00542813	13211/27979/53356/433759/98415/19205/19712/20683/19720	9
Orange1	GO:0046622	positive regulation of organ growth	9/1040	57/23174	0.000921492	0.00735832	0.00542813	11878/12166/268697/12534/14632/18128/18712/19664/319757	9
Orange1	GO:0048524	positive regulation of viral process	11/1040	81/23174	0.000962651	0.00767438	0.00566129	12306/13205/13211/14265/18128/98415/18458/56031/13006/20683/21973	11
Orange1	GO:0021536	diencephalon development	10/1040	69/23174	0.000972042	0.00772392	0.00569783	11878/12166/14632/14633/18992/19664/20356/319757/20674/24136	10
Orange1	GO:1904589	regulation of protein import	10/1040	69/23174	0.000972042	0.00772392	0.00569783	13605/192176/76936/15587/70572/269113/19384/319757/21849/72565	10
Orange1	GO:0021892	cerebral cortex GABAergic interneuron differentiation	4/1040	11/23174	0.00103283	0.00815365	0.00601484	11878/13390/13392/19353	4
Orange1	GO:0046040	IMP metabolic process	4/1040	11/23174	0.00103283	0.00815365	0.00601484	108147/14450/67054/237823	4
Orange1	GO:0046532	regulation of photoreceptor cell differentiation	4/1040	11/23174	0.00103283	0.00815365	0.00601484	13390/13392/18128/20682	4
Orange1	GO:0051574	positive regulation of histone H3-K9 methylation	4/1040	11/23174	0.00103283	0.00815365	0.00601484	12189/17863/51869/20937	4
Orange1	GO:0001947	heart looping	9/1040	58/23174	0.001048	0.00823335	0.00607363	17684/13388/18128/18129/19664/319757/20460/24069/93840	9
Orange1	GO:0002011	morphogenesis of an epithelial sheet	9/1040	58/23174	0.001048	0.00823335	0.00607363	13543/192176/16449/16772/18128/18129/14726/100169/93840	9
Orange1	GO:1903902	positive regulation of viral life cycle	9/1040	58/23174	0.001048	0.00823335	0.00607363	12306/13205/14265/18128/98415/18458/56031/13006/21973	9
Orange1	GO:0021511	spinal cord patterning	6/1040	27/23174	0.00105873	0.00825923	0.00609272	17172/14633/380614/319757/20664/24069	6
Orange1	GO:0051307	meiotic chromosome separation	6/1040	27/23174	0.00105873	0.00825923	0.00609272	105988/104806/78658/215387/21973/22137	6
Orange1	GO:0061311	cell surface receptor signaling pathway involved in heart development	6/1040	27/23174	0.00105873	0.00825923	0.00609272	12166/13388/16449/18128/19664/93840	6
Orange1	GO:0072528	pyrimidine-containing compound biosynthetic process	6/1040	27/23174	0.00105873	0.00825923	0.00609272	69719/51797/56520/22171/80914/22247	6
Orange1	GO:0003197	endocardial cushion development	8/1040	47/23174	0.00105979	0.00825923	0.00609272	12166/17684/16449/17999/18128/19664/20682/21825	8
Orange1	GO:0032204	regulation of telomere maintenance	11/1040	82/23174	0.00106755	0.00830641	0.00612752	11920/20877/12466/68964/51810/17535/18005/11545/72836/28113/22594	11
Orange1	GO:0001503	ossification	31/1040	381/23174	0.00109515	0.00850756	0.00627591	11481/71458/12166/12400/102657/12571/269941/114584/67141/60530/14362/14632/14633/380614/16449/16973/433938/71175/18128/106522/19664/19712/20377/20319/268396/17129/319757/20674/20682/20683/20937	31
Orange1	GO:0016233	telomere capping	7/1040	37/23174	0.00113491	0.00878834	0.00648304	11920/20877/17535/18005/72836/28113/22594	7
Orange1	GO:0048665	neuron fate specification	7/1040	37/23174	0.00113491	0.00878834	0.00648304	17172/13388/14633/14843/18992/20664/24069	7
Orange1	GO:1904950	negative regulation of establishment of protein localization	20/1040	208/23174	0.00114829	0.00887776	0.006549	12021/13121/223527/22350/14062/14114/433759/269951/16367/26921/59090/11545/18576/106522/19387/19712/20377/380918/19720/22166	20
Orange1	GO:0017148	negative regulation of translation	15/1040	136/23174	0.00118292	0.00913104	0.00673584	236511/12227/234594/13205/13361/192170/13688/14265/74326/16201/64602/19401/21841/22171/53422	15
Orange1	GO:0003215	cardiac right ventricle morphogenesis	5/1040	19/23174	0.00123793	0.0095254	0.00702675	12166/320790/16449/18128/20677	5
Orange1	GO:0031571	mitotic G1 DNA damage checkpoint	5/1040	19/23174	0.00123793	0.0095254	0.00702675	234736/19891/67941/20677/22059	5
Orange1	GO:0007264	small GTPase mediated signal transduction	37/1040	485/23174	0.00124814	0.00958876	0.0070735	14766/11845/71085/268739/72729/57810/12614/13433/67299/13605/13844/14062/14235/14569/70772/76123/77446/404710/16412/16211/78134/26921/18128/18129/18176/211323/18208/14726/100169/235442/67657/19353/244668/219140/21849/93840/242687	37
Orange1	GO:0002089	lens morphogenesis in camera-type eye	6/1040	28/23174	0.00129685	0.00993164	0.00732644	17684/15258/17268/18986/20664/20674	6
Orange1	GO:0010458	exit from mitosis	6/1040	28/23174	0.00129685	0.00993164	0.00732644	11799/67849/12576/12577/68612/26951	6
Orange1	GO:0045844	positive regulation of striated muscle tissue development	11/1040	84/23174	0.0013057	0.00996799	0.00735325	12166/268697/12534/57810/13388/14632/14733/18128/211323/18712/19664	11
Orange1	GO:0048636	positive regulation of muscle organ development	11/1040	84/23174	0.0013057	0.00996799	0.00735325	12166/268697/12534/57810/13388/14632/14733/18128/211323/18712/19664	11
Orange1	GO:0032506	cytokinetic process	7/1040	38/23174	0.00133801	0.0101986	0.0075234	20877/74107/13605/19348/240641/71819/26934	7
Orange1	GO:0045143	homologous chromosome segregation	9/1040	60/23174	0.00134318	0.0102061	0.00752889	11920/12617/105988/211651/17535/72787/18817/71846/69716	9
Orange1	GO:0071156	regulation of cell cycle arrest	9/1040	60/23174	0.00134318	0.0102061	0.00752889	12189/12380/12454/50883/14235/53626/20677/22059/109113	9
Orange1	GO:0061008	hepaticobiliary system development	14/1040	124/23174	0.00135808	0.0102876	0.00758904	11486/11845/20878/17684/14235/14632/110829/17345/71175/18128/18129/19401/20682/20683	14
Orange1	GO:0046661	male sex differentiation	16/1040	152/23174	0.00135814	0.0102876	0.00758904	14766/12316/12166/17684/12929/14087/192176/97165/53381/19401/22668/20377/20319/17129/20674/20682	16
Orange1	GO:0042063	gliogenesis	27/1040	321/23174	0.00137972	0.0104348	0.00769763	14766/17172/12571/12929/13388/13389/13390/13392/13555/14733/14843/433759/269951/230674/330166/18109/18128/211323/18992/19047/105782/319757/20677/20678/20679/20682/22352	27
Orange1	GO:0051348	negative regulation of transferase activity	22/1040	242/23174	0.0013952	0.0105355	0.00777189	208650/12576/12580/70012/13844/108900/67141/26914/77446/51810/15587/16001/16973/56150/59090/18817/72836/20377/20319/67296/19720/22059	22
Orange1	GO:0035088	establishment or maintenance of apical/basal cell polarity	8/1040	49/23174	0.00140442	0.0105723	0.00779902	22350/14107/14086/16772/16897/17698/105782/93840	8
Orange1	GO:0061245	establishment or maintenance of bipolar cell polarity	8/1040	49/23174	0.00140442	0.0105723	0.00779902	22350/14107/14086/16772/16897/17698/105782/93840	8
Orange1	GO:1901863	positive regulation of muscle tissue development	11/1040	85/23174	0.00144018	0.0108247	0.00798526	12166/268697/12534/57810/13388/14632/14733/18128/211323/18712/19664	11
Orange1	GO:0021761	limbic system development	12/1040	98/23174	0.00145495	0.0109189	0.00805471	12227/12929/70762/13390/13392/433759/216850/18992/319757/22284/22594/24136	12
Orange1	GO:0071375	cellular response to peptide hormone stimulus	22/1040	243/23174	0.00147084	0.0110211	0.00813014	232339/12566/13688/56278/14678/14783/51788/16001/16367/98415/11545/18576/98496/18710/19268/235442/19387/20588/320706/20683/20913/22608	22
Orange1	GO:0000083	regulation of transcription involved in G1/S transition of mitotic cell cycle	4/1040	12/23174	0.00149443	0.0111122	0.00819734	13555/104394/50496/102423	4
Orange1	GO:0006607	NLS-bearing protein import into nucleus	4/1040	12/23174	0.00149443	0.0111122	0.00819734	70572/16211/269113/238799	4
Orange1	GO:1902946	protein localization to early endosome	4/1040	12/23174	0.00149443	0.0111122	0.00819734	22350/17698/19684/105782	4
Orange1	GO:1905668	positive regulation of protein localization to endosome	4/1040	12/23174	0.00149443	0.0111122	0.00819734	70178/22350/17698/19684	4
Orange1	GO:2000105	positive regulation of DNA-dependent DNA replication	4/1040	12/23174	0.00149443	0.0111122	0.00819734	12566/67177/27214/22404	4
Orange1	GO:0048738	cardiac muscle tissue development	23/1040	259/23174	0.00150078	0.0111425	0.00821964	77044/12166/268697/12534/320790/17684/13388/14082/225288/14615/14632/77446/51810/16412/216850/17268/18128/211323/18712/19401/19664/19766/20679	23
Orange1	GO:0031060	regulation of histone methylation	10/1040	73/23174	0.00151183	0.0111903	0.00825491	71458/12189/13433/13626/26914/230674/17863/68911/51869/20937	10
Orange1	GO:0051865	protein autoubiquitination	10/1040	73/23174	0.00151183	0.0111903	0.00825491	65255/12189/116870/58186/19822/59009/270627/22030/18140/109113	10
Orange1	GO:1900087	positive regulation of G1/S transition of mitotic cell cycle	7/1040	39/23174	0.00156842	0.0115739	0.00853791	67628/12444/12544/27214/13205/105837/19684	7
Orange1	GO:1902692	regulation of neuroblast proliferation	7/1040	39/23174	0.00156842	0.0115739	0.00853791	12316/14365/18128/319757/20674/22059/22326	7
Orange1	GO:0071480	cellular response to gamma radiation	6/1040	29/23174	0.00157379	0.011596	0.0085542	11920/50883/74041/19822/22059/22427	6
Orange1	GO:0003281	ventricular septum development	11/1040	86/23174	0.0015858	0.0116152	0.00856838	17684/26920/14362/57265/77446/18128/19664/58198/20677/24069/93840	11
Orange1	GO:0002313	mature B cell differentiation involved in immune response	5/1040	20/23174	0.0015901	0.0116152	0.00856838	11486/13388/17305/18089/18129	5
Orange1	GO:0044783	G1 DNA damage checkpoint	5/1040	20/23174	0.0015901	0.0116152	0.00856838	234736/19891/67941/20677/22059	5
Orange1	GO:0044819	mitotic G1/S transition checkpoint	5/1040	20/23174	0.0015901	0.0116152	0.00856838	234736/19891/67941/20677/22059	5
Orange1	GO:0046131	pyrimidine ribonucleoside metabolic process	5/1040	20/23174	0.0015901	0.0116152	0.00856838	69719/51797/56520/80914/22247	5
Orange1	GO:1903320	regulation of protein modification by small protein conjugation or removal	21/1040	229/23174	0.00159073	0.0116152	0.00856838	72345/12042/12189/208650/107995/104806/67141/56371/69237/56150/67121/116870/105837/229615/18817/27401/20677/244666/270627/22185/22196	21
Orange1	GO:0006303	double-strand break repair via nonhomologous end joining	8/1040	50/23174	0.00160722	0.0116946	0.00862698	110052/16881/17535/18968/77782/51869/74355/22594	8
Orange1	GO:0010332	response to gamma radiation	8/1040	50/23174	0.00160722	0.0116946	0.00862698	11920/50883/74041/211651/19822/22059/22427/57434	8
Orange1	GO:0007369	gastrulation	17/1040	169/23174	0.00160883	0.0116946	0.00862698	11481/12166/214498/12614/12832/13543/226352/216850/16973/20377/20319/20674/21423/228839/22059/50493/93840	17
Orange1	GO:0031396	regulation of protein ubiquitination	19/1040	199/23174	0.00163581	0.0118731	0.00875859	72345/12042/12189/208650/107995/104806/67141/56371/69237/56150/67121/116870/105837/18817/27401/20677/244666/270627/22185	19
Orange1	GO:1990845	adaptive thermogenesis	16/1040	155/23174	0.00166655	0.0120782	0.00890989	11481/67299/77683/170439/14783/51810/16001/216850/240028/17150/18128/70673/19664/21887/53422/329003	16
Orange1	GO:1904356	regulation of telomere maintenance via telomere lengthening	9/1040	62/23174	0.00170186	0.0123157	0.00908514	11920/20877/12466/68964/51810/18005/11545/72836/28113	9
Orange1	GO:0042176	regulation of protein catabolic process	30/1040	376/23174	0.00176556	0.0127577	0.00941116	72345/12306/20878/208650/50883/13121/76843/22350/71878/192176/14265/56371/15258/210992/56150/17698/17999/211323/52033/18817/19684/108089/52892/20588/67296/20682/24069/270627/237500/30940	30
Orange1	GO:0009259	ribonucleotide metabolic process	33/1040	427/23174	0.0018085	0.0130365	0.00961684	107476/26897/11564/108147/11977/331623/69719/268697/12534/51797/68087/14104/14297/14635/14450/229363/208715/56520/71207/67054/75735/74450/11545/242202/237823/98496/19193/19139/19384/67153/22059/80914/22247	33
Orange1	GO:0031503	protein-containing complex localization	22/1040	247/23174	0.00180951	0.0130365	0.00961684	100042165/11799/76380/12009/74470/68278/223527/277978/22350/51810/72787/17999/103468/234865/170762/71805/18536/19384/108911/59014/105782/71514	22
Orange1	GO:0032874	positive regulation of stress-activated MAPK cascade	17/1040	171/23174	0.00182646	0.0130476	0.00962506	13543/13544/78943/14370/15258/16906/26411/26921/17318/15469/19766/20353/59009/22030/22032/93840/24136	17
Orange1	GO:0106106	cold-induced thermogenesis	15/1040	142/23174	0.00182679	0.0130476	0.00962506	11481/67299/77683/170439/14783/16001/216850/240028/17150/18128/70673/19664/21887/53422/329003	15
Orange1	GO:0120161	regulation of cold-induced thermogenesis	15/1040	142/23174	0.00182679	0.0130476	0.00962506	11481/67299/77683/170439/14783/16001/216850/240028/17150/18128/70673/19664/21887/53422/329003	15
Orange1	GO:0045911	positive regulation of DNA recombination	7/1040	40/23174	0.00182856	0.0130476	0.00962506	237877/12144/11545/51869/22042/21853/22427	7
Orange1	GO:2000772	regulation of cellular senescence	7/1040	40/23174	0.00182856	0.0130476	0.00962506	12166/12571/67141/19650/20937/22059/238328	7
Orange1	GO:0001974	blood vessel remodeling	8/1040	51/23174	0.00183252	0.0130476	0.00962506	11481/11977/320790/192176/16449/18021/66923/19664	8
Orange1	GO:0031018	endocrine pancreas development	8/1040	51/23174	0.00183252	0.0130476	0.00962506	12571/13388/53626/17932/18576/319757/20677/20682	8
Orange1	GO:2001222	regulation of neuron migration	8/1040	51/23174	0.00183252	0.0130476	0.00962506	14766/192176/399558/240641/71175/211323/140570/214812	8
Orange1	GO:0000380	alternative mRNA splicing, via spliceosome	10/1040	75/23174	0.00186107	0.0132316	0.00976074	13211/14265/100502754/76936/51810/19205/19656/19712/71514/110809	10
Orange1	GO:0051569	regulation of histone H3-K4 methylation	6/1040	30/23174	0.00189348	0.0134423	0.00991621	71458/12189/13433/26914/17863/68911	6
Orange1	GO:0030330	DNA damage response, signal transduction by p53 class mediator	9/1040	63/23174	0.00190792	0.0135054	0.00996276	11920/50883/14235/15258/59092/67941/67071/20677/22059	9
Orange1	GO:0043388	positive regulation of DNA binding	9/1040	63/23174	0.00190792	0.0135054	0.00996276	67849/14958/15258/97165/71175/11545/21849/22166/218914	9
Orange1	GO:0070304	positive regulation of stress-activated protein kinase signaling cascade	17/1040	172/23174	0.00194423	0.0137262	0.0101257	13543/13544/78943/14370/15258/16906/26411/26921/17318/15469/19766/20353/59009/22030/22032/93840/24136	17
Orange1	GO:2001233	regulation of apoptotic signaling pathway	32/1040	412/23174	0.00194476	0.0137262	0.0101257	12778/237877/12042/12189/12235/74041/13205/14050/14082/60530/14297/217558/14451/14678/433759/15201/97165/15587/66262/73181/11545/54711/73699/19766/71514/20377/20319/59009/240690/21825/22030/22059	32
Orange1	GO:0030326	embryonic limb morphogenesis	15/1040	143/23174	0.00195828	0.0137817	0.0101665	12166/320790/14451/14633/433759/380614/16973/18109/71175/18128/18129/58198/20319/381373/66910	15
Orange1	GO:0035113	embryonic appendage morphogenesis	15/1040	143/23174	0.00195828	0.0137817	0.0101665	12166/320790/14451/14633/433759/380614/16973/18109/71175/18128/18129/58198/20319/381373/66910	15
Orange1	GO:0006353	DNA-templated transcription, termination	5/1040	21/23174	0.00201063	0.0140889	0.0103932	13211/67219/20020/74044/24128	5
Orange1	GO:0006541	glutamine metabolic process	5/1040	21/23174	0.00201063	0.0140889	0.0103932	69719/51797/229363/237823/231327	5
Orange1	GO:0007095	mitotic G2 DNA damage checkpoint	5/1040	21/23174	0.00201063	0.0140889	0.0103932	11920/12144/12534/17193/17535	5
Orange1	GO:0048844	artery morphogenesis	10/1040	76/23174	0.00205862	0.0143837	0.0106107	77044/12166/320790/17684/16449/244349/18128/19664/20677/328365	10
Orange1	GO:0051702	interaction with symbiont	10/1040	76/23174	0.00205862	0.0143837	0.0106107	12306/12454/14265/433759/15510/98415/19288/19712/13006/20683	10
Orange1	GO:0046328	regulation of JNK cascade	18/1040	188/23174	0.00207469	0.0144047	0.0106262	13543/13544/78943/14370/15258/16001/16906/26411/26921/19766/20377/20319/20379/59009/22030/22032/93840/24136	18
Orange1	GO:0030514	negative regulation of BMP signaling pathway	8/1040	52/23174	0.002082	0.0144047	0.0106262	73230/13390/14118/14362/15258/18128/20377/20319	8
Orange1	GO:0033262	regulation of nuclear cell cycle DNA replication	4/1040	13/23174	0.00208236	0.0144047	0.0106262	67177/50883/27214/22404	4
Orange1	GO:0045955	negative regulation of calcium ion-dependent exocytosis	4/1040	13/23174	0.00208236	0.0144047	0.0106262	14265/14678/18128/19712	4
Orange1	GO:0046606	negative regulation of centrosome cycle	4/1040	13/23174	0.00208236	0.0144047	0.0106262	12449/214444/100502766/18005	4
Orange1	GO:0061418	regulation of transcription from RNA polymerase II promoter in response to hypoxia	4/1040	13/23174	0.00208236	0.0144047	0.0106262	17684/18128/19664/22059	4
Orange1	GO:1905666	regulation of protein localization to endosome	4/1040	13/23174	0.00208236	0.0144047	0.0106262	70178/22350/17698/19684	4
Orange1	GO:0007265	Ras protein signal transduction	32/1040	414/23174	0.00209818	0.0144935	0.0106917	14766/11845/268739/72729/12614/13433/13605/13844/14062/14235/70772/76123/77446/404710/16412/16211/78134/26921/18128/18129/18176/211323/18208/14726/100169/235442/67657/19353/219140/21849/93840/242687	32
Orange1	GO:0021696	cerebellar cortex morphogenesis	7/1040	41/23174	0.00212094	0.0146243	0.0107881	11977/13388/14632/14633/18541/319757/22284	7
Orange1	GO:0007498	mesoderm development	13/1040	116/23174	0.00212312	0.0146243	0.0107881	11481/12166/17684/13389/226352/216850/234865/67071/58198/20319/319757/21677/50493	13
Orange1	GO:0042306	regulation of protein import into nucleus	9/1040	64/23174	0.00213342	0.014633	0.0107946	13605/192176/15587/70572/269113/19384/319757/21849/72565	9
Orange1	GO:0071426	ribonucleoprotein complex export from nucleus	9/1040	64/23174	0.00213342	0.014633	0.0107946	100042165/68278/223527/103468/234865/170762/71805/19384/59014	9
Orange1	GO:1902807	negative regulation of cell cycle G1/S phase transition	9/1040	64/23174	0.00213342	0.014633	0.0107946	214498/14451/19650/234736/19766/19891/67941/20677/22059	9
Orange1	GO:0045667	regulation of osteoblast differentiation	15/1040	145/23174	0.00224497	0.0153764	0.011343	11481/12166/102657/12571/114584/67141/14632/16449/16973/18128/19712/20377/20319/17129/20674	15
Orange1	GO:0006335	DNA replication-dependent nucleosome assembly	6/1040	31/23174	0.00225996	0.0153924	0.0113548	66929/27221/110749/107435/50927/19646	6
Orange1	GO:0034723	DNA replication-dependent nucleosome organization	6/1040	31/23174	0.00225996	0.0153924	0.0113548	66929/27221/110749/107435/50927/19646	6
Orange1	GO:0061036	positive regulation of cartilage development	6/1040	31/23174	0.00225996	0.0153924	0.0113548	12306/106522/20678/20679/20682/69890	6
Orange1	GO:1903393	positive regulation of adherens junction organization	6/1040	31/23174	0.00225996	0.0153924	0.0113548	11845/226352/29875/110829/26921/19353	6
Orange1	GO:0055021	regulation of cardiac muscle tissue growth	10/1040	77/23174	0.00227271	0.0154576	0.0114029	12166/268697/12534/17684/14632/17268/18128/18712/19664/19766	10
Orange1	GO:0032210	regulation of telomere maintenance via telomerase	8/1040	53/23174	0.00235742	0.0160114	0.0118114	11920/20877/12466/68964/51810/18005/72836/28113	8
Orange1	GO:0043062	extracellular structure organization	26/1040	317/23174	0.00237516	0.0160948	0.0118729	12306/11977/14595/69700/12830/12832/14114/14115/399558/14086/16412/16891/18128/57764/320078/14726/54711/26432/53381/19288/20969/20356/20319/268396/20682/74199	26
Orange1	GO:0061371	determination of heart left/right asymmetry	9/1040	65/23174	0.00237964	0.0160948	0.0118729	17684/13388/18128/18129/19664/319757/20460/24069/93840	9
Orange1	GO:0071166	ribonucleoprotein complex localization	9/1040	65/23174	0.00237964	0.0160948	0.0118729	100042165/68278/223527/103468/234865/170762/71805/19384/59014	9
Orange1	GO:0055023	positive regulation of cardiac muscle tissue growth	7/1040	42/23174	0.00244815	0.0165352	0.0121978	12166/268697/12534/14632/18128/18712/19664	7
Orange1	GO:0045727	positive regulation of translation	13/1040	118/23174	0.0024733	0.0166819	0.012306	13205/13211/192170/13690/15568/14265/19205/19652/67941/20677/21825/227682/22352	13
Orange1	GO:0051817	modification of morphology or physiology of other organism involved in symbiotic interaction	11/1040	91/23174	0.00250554	0.0168384	0.0124214	12306/12454/14114/14265/433759/15587/98415/19288/19712/13006/20683	11
Orange1	GO:0046599	regulation of centriole replication	5/1040	22/23174	0.00250688	0.0168384	0.0124214	214444/70799/225659/20873/20460	5
Orange1	GO:0048339	paraxial mesoderm development	5/1040	22/23174	0.00250688	0.0168384	0.0124214	12166/13389/226352/234865/21677	5
Orange1	GO:0003231	cardiac ventricle development	15/1040	147/23174	0.00256562	0.0172091	0.0126949	12166/320790/17684/26920/14362/57265/77446/16449/18128/19664/58198/20319/20677/24069/93840	15
Orange1	GO:0048771	tissue remodeling	18/1040	192/23174	0.0026122	0.0174974	0.0129076	11481/11977/14595/320790/13637/13639/14062/192176/16449/16973/18021/18129/66923/19353/19664/20377/22042/22059	18
Orange1	GO:0009124	nucleoside monophosphate biosynthetic process	16/1040	162/23174	0.00262024	0.0175271	0.0129295	11486/11564/108147/14635/14450/229363/67054/11545/237823/98496/231327/19139/22059/22171/80914/22247	16
Orange1	GO:0055017	cardiac muscle tissue growth	12/1040	105/23174	0.00262834	0.0175572	0.0129517	77044/12166/268697/12534/17684/14632/77446/17268/18128/18712/19664/19766	12
Orange1	GO:0006289	nucleotide-excision repair	8/1040	54/23174	0.00266059	0.0177239	0.0130747	330554/234258/18973/225182/68275/19891/22059/71101	8
Orange1	GO:0055025	positive regulation of cardiac muscle tissue development	8/1040	54/23174	0.00266059	0.0177239	0.0130747	12166/268697/12534/14632/18128/211323/18712/19664	8
Orange1	GO:0009262	deoxyribonucleotide metabolic process	6/1040	32/23174	0.0026774	0.0178115	0.0131393	11486/66422/20133/20135/56045/22171	6
Orange1	GO:0007548	sex differentiation	24/1040	288/23174	0.0027887	0.0184826	0.0136344	14766/12316/11920/12166/12416/320790/17684/12929/14087/100040608/192176/97165/71175/103468/53381/19288/19401/22668/20377/20319/17129/20674/20682/78925	24
Orange1	GO:0010457	centriole-centriole cohesion	4/1040	14/23174	0.00281249	0.0184826	0.0136344	381644/338349/18005/246102	4
Orange1	GO:0019081	viral translation	4/1040	14/23174	0.00281249	0.0184826	0.0136344	13211/27979/53356/19205	4
Orange1	GO:0033127	regulation of histone phosphorylation	4/1040	14/23174	0.00281249	0.0184826	0.0136344	11920/268697/14265/26914	4
Orange1	GO:0035563	positive regulation of chromatin binding	4/1040	14/23174	0.00281249	0.0184826	0.0136344	67177/13017/320209/68911	4
Orange1	GO:0051782	negative regulation of cell division	4/1040	14/23174	0.00281249	0.0184826	0.0136344	12316/12144/380614/56338	4
Orange1	GO:0072697	protein localization to cell cortex	4/1040	14/23174	0.00281249	0.0184826	0.0136344	22350/76123/108797/18817	4
Orange1	GO:0097154	GABAergic neuron differentiation	4/1040	14/23174	0.00281249	0.0184826	0.0136344	11878/13390/13392/19353	4
Orange1	GO:1904948	midbrain dopaminergic neuron differentiation	4/1040	14/23174	0.00281249	0.0184826	0.0136344	13544/19353/20377/20319	4
Orange1	GO:1903322	positive regulation of protein modification by small protein conjugation or removal	14/1040	134/23174	0.00282768	0.0185574	0.0136895	72345/12042/12189/208650/107995/104806/56371/67121/116870/229615/18817/27401/244666/22196	14
Orange1	GO:0008584	male gonad development	13/1040	120/23174	0.00286944	0.0187808	0.0138543	14766/12316/17684/12929/14087/192176/97165/53381/19401/22668/20377/20319/20682	13
Orange1	GO:1900180	regulation of protein localization to nucleus	13/1040	120/23174	0.00286944	0.0187808	0.0138543	12534/70762/13605/192176/76936/15587/70572/269113/11545/19384/319757/21849/72565	13
Orange1	GO:0007178	transmembrane receptor protein serine/threonine kinase signaling pathway	28/1040	355/23174	0.00290211	0.0189691	0.0139932	11481/73230/12166/17684/13390/14118/14362/15258/240028/18128/18129/71805/11545/170676/70673/19664/225743/20377/20319/20379/17129/228839/21825/22059/22284/72789/22352/22793	28
Orange1	GO:0071241	cellular response to inorganic substance	20/1040	225/23174	0.00291744	0.0190436	0.0140482	11977/12144/12576/29876/70568/320209/13605/14265/29875/64602/238505/18021/73181/19822/229731/224008/22042/21825/21853/22030	20
Orange1	GO:0006513	protein monoubiquitination	9/1040	67/23174	0.00293951	0.019162	0.0141355	71458/214498/76843/67030/104806/243574/17999/58186/18140	9
Orange1	GO:0030198	extracellular matrix organization	23/1040	273/23174	0.0029454	0.0191747	0.0141449	12306/11977/14595/69700/12830/12832/14114/14115/399558/14086/16412/18128/57764/320078/14726/26432/53381/19288/20356/20319/268396/20682/74199	23
Orange1	GO:0043393	regulation of protein binding	21/1040	241/23174	0.00294978	0.0191775	0.014147	11538/12306/11845/20878/20877/208650/57810/320209/226352/15258/15958/17305/73181/18817/19268/19384/20174/270627/21665/22030/22032	21
Orange1	GO:0060041	retina development in camera-type eye	16/1040	164/23174	0.00296379	0.0192429	0.0141952	11481/57810/320790/29876/13388/13390/13392/15258/16772/210992/16973/330166/20674/20682/228839/387609	16
Orange1	GO:0043506	regulation of JUN kinase activity	11/1040	93/23174	0.00297691	0.0193023	0.014239	13543/13544/78943/14370/26411/19766/20377/20319/22030/93840/24136	11
Orange1	GO:0046676	negative regulation of insulin secretion	8/1040	55/23174	0.00299337	0.0193832	0.0142987	223527/433759/16367/26921/59090/18576/19712/20377	8
Orange1	GO:0008361	regulation of cell size	19/1040	210/23174	0.00301256	0.0194815	0.0143712	11538/11855/11977/104394/13690/14297/404710/211323/18208/19353/19684/20353/20356/20357/214968/20496/20499/20562/71929	19
Orange1	GO:0002312	B cell activation involved in immune response	10/1040	80/23174	0.00302421	0.019529	0.0144063	11486/237877/13388/15510/17305/17688/18089/18129/51869/22042	10
Orange1	GO:0048675	axon extension	14/1040	135/23174	0.00302794	0.019529	0.0144063	11538/13690/14297/16412/211323/18208/77300/20353/20356/20357/214968/20562/319757/22284	14
Orange1	GO:0001889	liver development	13/1040	121/23174	0.0030861	0.0198515	0.0146442	11486/11845/20878/17684/14235/14632/110829/17345/18128/18129/19401/20682/20683	13
Orange1	GO:0046546	development of primary male sexual characteristics	13/1040	121/23174	0.0030861	0.0198515	0.0146442	14766/12316/17684/12929/14087/192176/97165/53381/19401/22668/20377/20319/20682	13
Orange1	GO:0030509	BMP signaling pathway	16/1040	165/23174	0.00314906	0.0201561	0.0148689	11481/73230/12166/13390/14118/14362/15258/18128/18129/19664/225743/20377/20319/20379/17129/22284	16
Orange1	GO:0045070	positive regulation of viral genome replication	6/1040	33/23174	0.00315004	0.0201561	0.0148689	13205/18128/98415/18458/56031/21973	6
Orange1	GO:0048566	embryonic digestive tract development	6/1040	33/23174	0.00315004	0.0201561	0.0148689	11486/14633/17863/71175/106522/58198	6
Orange1	GO:2000036	regulation of stem cell population maintenance	6/1040	33/23174	0.00315004	0.0201561	0.0148689	234594/15568/19712/319757/21678/218100	6
Orange1	GO:0045069	regulation of viral genome replication	11/1040	94/23174	0.00323798	0.0206916	0.0152639	12454/13205/107373/14265/16201/18128/98415/18458/56031/21973/21849	11
Orange1	GO:0009913	epidermal cell differentiation	19/1040	212/23174	0.0033455	0.0213506	0.0157501	380959/29876/13047/13388/14632/14633/26914/433759/380614/16449/16918/18109/18128/19353/19664/19712/105782/20379/56338	19
Orange1	GO:0048538	thymus development	8/1040	56/23174	0.00335766	0.0214001	0.0157866	11920/12442/17684/12929/68964/14082/17863/18021	8
Orange1	GO:0060348	bone development	20/1040	228/23174	0.00339383	0.0216024	0.0159358	72345/12306/269941/17684/68964/14118/71375/16973/17268/18129/19401/20319/20379/268396/17129/20682/21825/22059/74199/242687	20
Orange1	GO:0060249	anatomical structure homeostasis	30/1040	393/23174	0.0034065	0.0216546	0.0159743	107476/11920/20877/12144/12466/68964/327762/14062/51810/16412/210992/17357/17535/18005/18128/11545/18538/72836/56351/19353/52377/51869/68275/19891/319757/20682/22042/28113/22427/22594	30
Orange1	GO:0050709	negative regulation of protein secretion	15/1040	152/23174	0.00353585	0.0224475	0.0165592	13121/223527/22350/14062/14114/433759/269951/16367/26921/59090/11545/18576/19712/20377/19720	15
Orange1	GO:1901657	glycosyl compound metabolic process	12/1040	109/23174	0.0035869	0.022742	0.0167764	11486/108147/69719/51797/13178/229363/56520/19139/19384/21877/80914/22247	12
Orange1	GO:0019058	viral life cycle	18/1040	198/23174	0.00363314	0.0230052	0.0169706	12306/12454/13205/107373/14265/15587/16201/17535/18128/98415/18458/56031/19288/13006/21973/19720/21849/98910	18
Orange1	GO:0060421	positive regulation of heart growth	7/1040	45/23174	0.00366567	0.0231809	0.0171003	12166/268697/12534/14632/18128/18712/19664	7
Orange1	GO:0000212	meiotic spindle organization	4/1040	15/23174	0.00370018	0.023218	0.0171276	12316/20878/105988/67141	4
Orange1	GO:0006337	nucleosome disassembly	4/1040	15/23174	0.00370018	0.023218	0.0171276	77044/12611/66923/20588	4
Orange1	GO:0021781	glial cell fate commitment	4/1040	15/23174	0.00370018	0.023218	0.0171276	17172/211323/20679/20682	4
Orange1	GO:0072413	signal transduction involved in mitotic cell cycle checkpoint	4/1040	15/23174	0.00370018	0.023218	0.0171276	11920/50883/20677/22059	4
Orange1	GO:1902402	signal transduction involved in mitotic DNA damage checkpoint	4/1040	15/23174	0.00370018	0.023218	0.0171276	11920/50883/20677/22059	4
Orange1	GO:1902403	signal transduction involved in mitotic DNA integrity checkpoint	4/1040	15/23174	0.00370018	0.023218	0.0171276	11920/50883/20677/22059	4
Orange1	GO:0010770	positive regulation of cell morphogenesis involved in differentiation	17/1040	183/23174	0.00371625	0.0232888	0.0171799	11538/12929/66515/13047/13690/192176/14297/110829/211323/18208/18481/18844/140570/19268/19353/20356/24136	17
Orange1	GO:0010463	mesenchymal cell proliferation	8/1040	57/23174	0.0037554	0.0233595	0.017232	11855/12166/14451/16367/16973/18109/319757/20682	8
Orange1	GO:0007064	mitotic sister chromatid cohesion	5/1040	24/23174	0.00375635	0.0233595	0.017232	107995/67849/26914/71175/71521	5
Orange1	GO:0021889	olfactory bulb interneuron differentiation	5/1040	24/23174	0.00375635	0.0233595	0.017232	11878/14843/19353/58198/20689	5
Orange1	GO:0031061	negative regulation of histone methylation	5/1040	24/23174	0.00375635	0.0233595	0.017232	71458/12189/13433/26914/230674	5
Orange1	GO:0070199	establishment of protein localization to chromosome	5/1040	24/23174	0.00375635	0.0233595	0.017232	12466/26914/71175/20174/224008	5
Orange1	GO:2000637	positive regulation of gene silencing by miRNA	5/1040	24/23174	0.00375635	0.0233595	0.017232	13211/14265/13865/19766/22059	5
Orange1	GO:0035690	cellular response to drug	29/1040	379/23174	0.00381203	0.0236755	0.0174651	12144/12189/12929/320209/13605/14265/14297/14678/51810/216850/26411/238505/209027/19712/19766/19822/20377/214084/20529/20682/224008/270627/22042/21825/21853/22030/22059/22166/22352	29
Orange1	GO:0071902	positive regulation of protein serine/threonine kinase activity	23/1040	279/23174	0.0038538	0.0239044	0.0176339	12444/12576/12929/13205/13543/13544/78943/14062/14370/29875/404710/26397/26411/214424/242202/18712/56742/19766/20460/21825/22030/93840/24136	23
Orange1	GO:0022412	cellular process involved in reproduction in multicellular organism	32/1040	431/23174	0.00387813	0.0240246	0.0177226	12316/11920/20878/268697/12531/12593/12009/100048534/74041/14087/67141/60530/97165/16412/67121/17864/215387/74450/242202/18817/19288/68911/19401/20377/17129/64707/21973/69716/83984/22137/53422/328365	32
Orange1	GO:0043543	protein acylation	20/1040	231/23174	0.00393344	0.0243363	0.0179525	70178/56456/331623/12189/78656/268936/12593/12649/71988/107435/433759/66262/244349/24083/20174/20677/27878/270627/21423/108672	20
Orange1	GO:0048708	astrocyte differentiation	10/1040	83/23174	0.00396158	0.0244792	0.018058	13388/13389/230674/18109/18128/18992/319757/20679/20682/22352	10
Orange1	GO:0050821	protein stabilization	16/1040	169/23174	0.00398832	0.0246132	0.0181568	12466/50883/13544/192176/69237/15510/18712/56351/319757/20677/20913/270627/21423/22059/22284/22404	16
Orange1	GO:0002573	myeloid leukocyte differentiation	19/1040	216/23174	0.00410364	0.0252928	0.0186581	12306/12571/17684/13637/13639/14082/14104/14118/64602/98386/18089/18129/229615/70673/19401/19664/19766/20377/22042	19
Orange1	GO:0060147	regulation of posttranscriptional gene silencing	7/1040	46/23174	0.0041594	0.0255716	0.0188639	13211/15568/14265/13865/19766/22059/72322	7
Orange1	GO:0060966	regulation of gene silencing by RNA	7/1040	46/23174	0.0041594	0.0255716	0.0188639	13211/15568/14265/13865/19766/22059/72322	7
Orange1	GO:0040013	negative regulation of locomotion	26/1040	331/23174	0.00423336	0.0259412	0.0191365	11486/14766/77044/12166/17684/29876/14114/69237/15587/269951/16449/18128/211323/19273/19664/20353/20356/20357/214968/20377/20319/20562/21825/19720/21849/238328	26
Orange1	GO:0042326	negative regulation of phosphorylation	33/1040	451/23174	0.00423911	0.0259412	0.0191365	232339/208650/268697/12576/12577/12580/70012/12929/21648/13844/22350/108900/14114/14235/14783/26914/77446/51810/15587/16001/53626/16973/59090/52033/98496/18817/67071/20377/20319/20379/67296/52615/19720	33
Orange1	GO:0018394	peptidyl-lysine acetylation	15/1040	155/23174	0.00424988	0.0259412	0.0191365	56456/331623/12189/78656/268936/12649/107435/433759/66262/244349/20174/20677/27878/270627/21423	15
Orange1	GO:0034249	negative regulation of cellular amide metabolic process	15/1040	155/23174	0.00424988	0.0259412	0.0191365	236511/12227/234594/13205/13361/192170/13688/14265/74326/16201/64602/19401/21841/22171/53422	15
Orange1	GO:0032388	positive regulation of intracellular transport	18/1040	201/23174	0.004256	0.0259412	0.0191365	12306/12009/13211/13605/22350/192176/15587/70572/240641/17698/18536/19384/19684/319757/54141/21849/72565/57258	18
Orange1	GO:0050770	regulation of axonogenesis	18/1040	201/23174	0.004256	0.0259412	0.0191365	11538/13690/13844/14297/211323/18208/18481/18844/140570/18992/20353/20356/20357/214968/20562/22352/24136/212168	18
Orange1	GO:0006471	protein ADP-ribosylation	6/1040	35/23174	0.0042782	0.0259412	0.0191365	11538/11545/101187/214424/28113/22594	6
Orange1	GO:0009954	proximal/distal pattern formation	6/1040	35/23174	0.0042782	0.0259412	0.0191365	269941/13388/13390/13392/14632/14633	6
Orange1	GO:0032205	negative regulation of telomere maintenance	6/1040	35/23174	0.0042782	0.0259412	0.0191365	11920/68964/51810/11545/28113/22594	6
Orange1	GO:0045686	negative regulation of glial cell differentiation	6/1040	35/23174	0.0042782	0.0259412	0.0191365	13389/13390/13392/230674/18109/18128	6
Orange1	GO:0060441	epithelial tube branching involved in lung morphogenesis	6/1040	35/23174	0.0042782	0.0259412	0.0191365	12614/16772/20674/20682/237500/93840	6
Orange1	GO:0060420	regulation of heart growth	10/1040	84/23174	0.00432048	0.026165	0.0193016	12166/268697/12534/17684/14632/17268/18128/18712/19664/19766	10
Orange1	GO:0046390	ribose phosphate biosynthetic process	20/1040	233/23174	0.00433135	0.0261982	0.0193261	11564/108147/69719/51797/68087/14635/14450/229363/56520/67054/75735/74450/11545/237823/98496/19139/328099/22059/80914/22247	20
Orange1	GO:0051271	negative regulation of cellular component movement	25/1040	315/23174	0.00436115	0.0263219	0.0194173	11486/14766/77044/12166/12576/17684/29876/14114/69237/15587/269951/16449/18128/211323/19273/19664/20353/20356/20357/214968/20377/20319/20562/21825/238328	25
Orange1	GO:0045669	positive regulation of osteoblast differentiation	9/1040	71/23174	0.00436804	0.0263219	0.0194173	11481/12166/102657/114584/67141/16449/16973/20319/17129	9
Orange1	GO:0051851	modification by host of symbiont morphology or physiology	9/1040	71/23174	0.00436804	0.0263219	0.0194173	12306/12454/14265/433759/98415/19288/19712/13006/20683	9
Orange1	GO:0010811	positive regulation of cell-substrate adhesion	13/1040	126/23174	0.00437818	0.0263503	0.0194383	12571/12929/226352/14114/14115/192176/29875/16412/110829/26921/19353/21825/74199	13
Orange1	GO:0061448	connective tissue development	23/1040	282/23174	0.00438944	0.0263855	0.0194642	72345/12306/11977/12166/269941/13392/14633/16973/18109/18128/106522/19401/20319/268396/17129/20678/20679/20682/81004/21825/74199/69890/329003	23
Orange1	GO:1901652	response to peptide	29/1040	383/23174	0.00441468	0.0265044	0.019552	232339/69719/12566/320209/13688/56278/14678/14783/51788/16001/16367/16449/18128/98415/11545/18576/98496/18710/19268/235442/19387/20588/320706/20683/20913/21853/22059/22352/22608	29
Orange1	GO:0031398	positive regulation of protein ubiquitination	12/1040	112/23174	0.00447624	0.0268078	0.0197758	72345/12042/12189/208650/107995/104806/56371/67121/116870/18817/27401/244666	12
Orange1	GO:0090101	negative regulation of transmembrane receptor protein serine/threonine kinase signaling pathway	12/1040	112/23174	0.00447624	0.0268078	0.0197758	73230/13390/14118/14362/15258/18128/170676/70673/20377/20319/22059/72789	12
Orange1	GO:0007254	JNK cascade	18/1040	202/23174	0.00448221	0.0268095	0.019777	13543/13544/78943/14370/15258/16001/16906/26411/26921/19766/20377/20319/20379/59009/22030/22032/93840/24136	18
Orange1	GO:0050680	negative regulation of epithelial cell proliferation	14/1040	141/23174	0.00448754	0.0268095	0.019777	214498/12571/12576/14451/380614/110829/20377/20319/20674/20682/52615/21825/28113/238328	14
Orange1	GO:0009156	ribonucleoside monophosphate biosynthetic process	15/1040	156/23174	0.00451246	0.0268323	0.0197938	11486/11564/108147/14635/14450/229363/67054/11545/237823/98496/231327/19139/22059/80914/22247	15
Orange1	GO:0030325	adrenal gland development	5/1040	25/23174	0.00452446	0.0268323	0.0197938	17172/12577/17684/16001/53626	5
Orange1	GO:0045737	positive regulation of cyclin-dependent protein serine/threonine kinase activity	5/1040	25/23174	0.00452446	0.0268323	0.0197938	12444/12576/18712/56742/20460	5
Orange1	GO:0051894	positive regulation of focal adhesion assembly	5/1040	25/23174	0.00452446	0.0268323	0.0197938	226352/29875/110829/26921/19353	5
Orange1	GO:0090344	negative regulation of cell aging	5/1040	25/23174	0.00452446	0.0268323	0.0197938	12571/67141/14235/56371/19650	5
Orange1	GO:2000737	negative regulation of stem cell differentiation	5/1040	25/23174	0.00452446	0.0268323	0.0197938	12454/51810/16449/18128/19712	5
Orange1	GO:0033002	muscle cell proliferation	20/1040	234/23174	0.00454248	0.0269063	0.0198484	77044/12166/268697/12534/12576/17684/13433/78943/14632/14678/16001/17268/18128/18712/19664/19766/22668/27401/21825/22059	20
Orange1	GO:0006473	protein acetylation	17/1040	187/23174	0.00462491	0.0273613	0.020184	56456/331623/12189/78656/268936/12649/71988/107435/433759/66262/244349/24083/20174/20677/27878/270627/21423	17
Orange1	GO:0044419	interspecies interaction between organisms	31/1040	419/23174	0.00465895	0.027464	0.0202598	12306/12454/13205/13211/27979/53356/107373/14114/14265/14349/433759/15510/15587/16201/17535/18128/98415/18458/56031/19205/19288/19712/19766/13006/20683/21973/19720/21849/22059/22196/98910	31
Orange1	GO:0001755	neural crest cell migration	8/1040	59/23174	0.00465923	0.027464	0.0202598	13641/100169/20353/20356/20357/214968/319757/24136	8
Orange1	GO:2001238	positive regulation of extrinsic apoptotic signaling pathway	8/1040	59/23174	0.00465923	0.027464	0.0202598	12042/14082/15587/73699/19766/20377/21825/22030	8
Orange1	GO:0009147	pyrimidine nucleoside triphosphate metabolic process	4/1040	16/23174	0.00476014	0.0279572	0.0206237	69719/51797/66422/56520	4
Orange1	GO:0060579	ventral spinal cord interneuron fate commitment	4/1040	16/23174	0.00476014	0.0279572	0.0206237	17172/14633/20664/24069	4
Orange1	GO:0060581	cell fate commitment involved in pattern specification	4/1040	16/23174	0.00476014	0.0279572	0.0206237	17172/14633/20664/24069	4
Orange1	GO:0002244	hematopoietic progenitor cell differentiation	15/1040	157/23174	0.00478809	0.0280874	0.0207197	12571/17684/67299/71988/15587/17349/18128/68219/226562/19712/59014/20377/20677/21973/22059	15
Orange1	GO:0016575	histone deacetylation	9/1040	72/23174	0.004798	0.0281116	0.0207376	15181/433759/116870/71175/101540/19712/71514/81004/22059	9
Orange1	GO:0034599	cellular response to oxidative stress	22/1040	268/23174	0.00487478	0.0285271	0.0210441	11977/74041/13361/13605/211651/14297/14362/433759/216850/17279/238505/11545/209027/19712/19766/71514/229731/21825/22030/22059/22166/72565	22
Orange1	GO:0003401	axis elongation	6/1040	36/23174	0.00494248	0.0288885	0.0213107	20377/20319/20682/237500/21849/93840	6
Orange1	GO:0010001	glial cell differentiation	20/1040	236/23174	0.0049903	0.029133	0.021491	17172/13388/13389/13390/13392/14733/14843/433759/230674/330166/18109/18128/211323/18992/319757/20677/20678/20679/20682/22352	20
Orange1	GO:1903707	negative regulation of hemopoiesis	15/1040	158/23174	0.00507722	0.0295773	0.0218187	12400/214498/12571/13388/14118/15354/17268/76044/18128/229615/70673/15469/19401/20377/21423	15
Orange1	GO:0046330	positive regulation of JNK cascade	14/1040	143/23174	0.00508464	0.0295773	0.0218187	13543/13544/78943/14370/15258/16906/26411/26921/19766/59009/22030/22032/93840/24136	14
Orange1	GO:0072073	kidney epithelium development	14/1040	143/23174	0.00508464	0.0295773	0.0218187	73230/13388/23908/16449/18128/18129/18993/19401/58198/20377/17129/319757/20682/21853	14
Orange1	GO:0060419	heart growth	12/1040	114/23174	0.00516132	0.0299875	0.0221213	77044/12166/268697/12534/17684/14632/77446/17268/18128/18712/19664/19766	12
Orange1	GO:2000134	negative regulation of G1/S transition of mitotic cell cycle	8/1040	60/23174	0.00516939	0.0299985	0.0221295	214498/19650/234736/19766/19891/67941/20677/22059	8
Orange1	GO:2000573	positive regulation of DNA biosynthetic process	9/1040	73/23174	0.00526011	0.0304886	0.022491	11920/20877/12466/18005/18481/101540/56351/19718/106344	9
Orange1	GO:0006406	mRNA export from nucleus	7/1040	48/23174	0.00529587	0.0305865	0.0225632	100042165/68278/223527/103468/234865/170762/71805	7
Orange1	GO:0061005	cell differentiation involved in kidney development	7/1040	48/23174	0.00529587	0.0305865	0.0225632	72345/16449/18128/18129/18993/58198/319757	7
Orange1	GO:0071427	mRNA-containing ribonucleoprotein complex export from nucleus	7/1040	48/23174	0.00529587	0.0305865	0.0225632	100042165/68278/223527/103468/234865/170762/71805	7
Orange1	GO:0007549	dosage compensation	5/1040	26/23174	0.00539799	0.0311393	0.022971	12189/12593/26914/51810/74355	5
Orange1	GO:0009112	nucleobase metabolic process	6/1040	37/23174	0.00567943	0.0325696	0.0240262	11486/69719/51797/14450/19139/22247	6
Orange1	GO:0021884	forebrain neuron development	6/1040	37/23174	0.00567943	0.0325696	0.0240262	11878/11977/70762/19353/20689/20664	6
Orange1	GO:0048846	axon extension involved in axon guidance	6/1040	37/23174	0.00567943	0.0325696	0.0240262	20353/20356/20357/214968/20562/319757	6
Orange1	GO:0050892	intestinal absorption	6/1040	37/23174	0.00567943	0.0325696	0.0240262	110460/11428/22350/64602/65970/69994	6
Orange1	GO:1902284	neuron projection extension involved in neuron projection guidance	6/1040	37/23174	0.00567943	0.0325696	0.0240262	20353/20356/20357/214968/20562/319757	6
Orange1	GO:1901605	alpha-amino acid metabolic process	17/1040	191/23174	0.005708	0.0326565	0.0240902	11977/104184/69719/51797/69219/51793/112407/14450/229363/238505/237823/19193/26432/231327/53381/209027/50493	17
Orange1	GO:1990138	neuron projection extension	17/1040	191/23174	0.005708	0.0326565	0.0240902	11538/20878/13690/14297/29875/16412/211323/18208/18844/77300/20353/20356/20357/214968/20562/319757/22284	17
Orange1	GO:0002066	columnar/cuboidal epithelial cell development	9/1040	74/23174	0.00575594	0.0328535	0.0242356	380959/12571/13388/53626/19353/19401/19712/105782/319757	9
Orange1	GO:0046626	regulation of insulin receptor signaling pathway	9/1040	74/23174	0.00575594	0.0328535	0.0242356	232339/56278/14678/14783/16367/98415/98496/19268/22608	9
Orange1	GO:0071772	response to BMP	16/1040	176/23174	0.00589379	0.0335615	0.0247579	11481/73230/12166/13390/14118/14362/15258/18128/18129/19664/225743/20377/20319/20379/17129/22284	16
Orange1	GO:0071773	cellular response to BMP stimulus	16/1040	176/23174	0.00589379	0.0335615	0.0247579	11481/73230/12166/13390/14118/14362/15258/18128/18129/19664/225743/20377/20319/20379/17129/22284	16
Orange1	GO:0048599	oocyte development	7/1040	49/23174	0.00594445	0.0336508	0.0248238	11920/20878/268697/12531/67141/242202/69716	7
Orange1	GO:0001522	pseudouridine synthesis	4/1040	17/23174	0.00600636	0.0336508	0.0248238	68147/74467/271842/227682	4
Orange1	GO:0031498	chromatin disassembly	4/1040	17/23174	0.00600636	0.0336508	0.0248238	77044/12611/66923/20588	4
Orange1	GO:0032986	protein-DNA complex disassembly	4/1040	17/23174	0.00600636	0.0336508	0.0248238	77044/12611/66923/20588	4
Orange1	GO:0035372	protein localization to microtubule	4/1040	17/23174	0.00600636	0.0336508	0.0248238	70178/51810/240641/17318	4
Orange1	GO:0036124	histone H3-K9 trimethylation	4/1040	17/23174	0.00600636	0.0336508	0.0248238	331623/230674/20937/64707	4
Orange1	GO:0048368	lateral mesoderm development	4/1040	17/23174	0.00600636	0.0336508	0.0248238	12166/17684/319757/21677	4
Orange1	GO:0070886	positive regulation of calcineurin-NFAT signaling cascade	4/1040	17/23174	0.00600636	0.0336508	0.0248238	27967/30937/211323/19205	4
Orange1	GO:0098760	response to interleukin-7	4/1040	17/23174	0.00600636	0.0336508	0.0248238	108147/12929/15510/22608	4
Orange1	GO:0098761	cellular response to interleukin-7	4/1040	17/23174	0.00600636	0.0336508	0.0248238	108147/12929/15510/22608	4
Orange1	GO:0106058	positive regulation of calcineurin-mediated signaling	4/1040	17/23174	0.00600636	0.0336508	0.0248238	27967/30937/211323/19205	4
Orange1	GO:2000001	regulation of DNA damage checkpoint	4/1040	17/23174	0.00600636	0.0336508	0.0248238	50883/234736/67153/19891	4
Orange1	GO:2000042	negative regulation of double-strand break repair via homologous recombination	4/1040	17/23174	0.00600636	0.0336508	0.0248238	75317/77782/51869/74355	4
Orange1	GO:2000380	regulation of mesoderm development	4/1040	17/23174	0.00600636	0.0336508	0.0248238	12166/67071/58198/20319	4
Orange1	GO:0044344	cellular response to fibroblast growth factor stimulus	10/1040	88/23174	0.00601937	0.0336849	0.0248489	12929/72514/399558/14733/15587/29875/101540/20377/20419/21825	10
Orange1	GO:0021510	spinal cord development	11/1040	102/23174	0.00605221	0.0338298	0.0249558	17172/13388/14633/14843/380614/319757/20664/20667/20677/24069/74199	11
Orange1	GO:0002200	somatic diversification of immune receptors	9/1040	75/23174	0.00628706	0.0351022	0.0258944	237877/11920/15510/17688/77782/51869/56045/21423/22042	9
Orange1	GO:1905268	negative regulation of chromatin organization	8/1040	62/23174	0.00631659	0.0352266	0.0259862	70472/320817/71458/12189/13433/14958/26914/230674	8
Orange1	GO:0033157	regulation of intracellular protein transport	18/1040	209/23174	0.00635781	0.03532	0.0260551	12021/12009/13605/192176/15587/70572/240641/269113/18536/19384/19387/380918/319757/21849/22166/72565/57258/72322	18
Orange1	GO:0002792	negative regulation of peptide secretion	15/1040	162/23174	0.00637844	0.03532	0.0260551	13121/223527/22350/14062/14114/433759/269951/16367/26921/59090/11545/18576/19712/20377/19720	15
Orange1	GO:0002052	positive regulation of neuroblast proliferation	5/1040	27/23174	0.00638419	0.03532	0.0260551	12316/14365/18128/319757/20674	5
Orange1	GO:0002335	mature B cell differentiation	5/1040	27/23174	0.00638419	0.03532	0.0260551	11486/13388/17305/18089/18129	5
Orange1	GO:0008340	determination of adult lifespan	5/1040	27/23174	0.00638419	0.03532	0.0260551	11920/17688/623474/20937/22059	5
Orange1	GO:0048843	negative regulation of axon extension involved in axon guidance	5/1040	27/23174	0.00638419	0.03532	0.0260551	20353/20356/20357/214968/20562	5
Orange1	GO:0051446	positive regulation of meiotic cell cycle	5/1040	27/23174	0.00638419	0.03532	0.0260551	12530/12531/12532/67141/16001	5
Orange1	GO:0045927	positive regulation of growth	24/1040	308/23174	0.00643072	0.035537	0.0262152	11538/11878/12166/268697/12534/320790/13205/13388/13690/22350/14297/14632/71175/18128/211323/18208/18712/18992/19664/20356/20377/20319/268396/319757	24
Orange1	GO:0031935	regulation of chromatin silencing	6/1040	38/23174	0.00649344	0.0358046	0.0264125	70472/320817/12544/13433/14958/21849	6
Orange1	GO:0022407	regulation of cell-cell adhesion	29/1040	394/23174	0.00649893	0.0358046	0.0264125	11486/208936/100182/12042/12144/12400/208650/102657/17684/13641/226352/14082/69237/15510/16008/16449/74762/108797/17863/242202/14726/27205/19273/19401/19684/20674/22042/214812/328365	29
Orange1	GO:0009953	dorsal/ventral pattern formation	11/1040	103/23174	0.00650874	0.0358046	0.0264125	17172/12166/14451/14632/14633/14843/380614/20377/319757/20664/24069	11
Orange1	GO:0045778	positive regulation of ossification	11/1040	103/23174	0.00650874	0.0358046	0.0264125	11481/12166/102657/114584/67141/16449/16973/71175/106522/20319/17129	11
Orange1	GO:0031016	pancreas development	10/1040	89/23174	0.00651595	0.0358046	0.0264125	11481/12571/13388/16001/53626/17932/18576/319757/20677/20682	10
Orange1	GO:0022409	positive regulation of cell-cell adhesion	20/1040	242/23174	0.00655693	0.0359891	0.0265487	11486/12042/12144/12400/102657/17684/13641/14082/15510/16008/108797/17863/14726/27205/19273/19401/20674/22042/214812/328365	20
Orange1	GO:0009260	ribonucleotide biosynthetic process	19/1040	226/23174	0.00663709	0.0363795	0.0268367	11564/108147/69719/51797/68087/14635/14450/229363/56520/67054/75735/74450/11545/237823/98496/19139/22059/80914/22247	19
Orange1	GO:0030308	negative regulation of cell growth	17/1040	194/23174	0.0066488	0.0363795	0.0268367	12576/12580/73379/13205/14451/15587/18208/56742/245688/20353/20356/20357/214968/20377/20319/20562/22059	17
Orange1	GO:0032330	regulation of chondrocyte differentiation	7/1040	50/23174	0.00665051	0.0363795	0.0268367	12306/14633/106522/20678/20679/20682/69890	7
Orange1	GO:0030098	lymphocyte differentiation	29/1040	395/23174	0.00672343	0.0367371	0.0271005	11486/11920/11977/12144/12400/12571/12611/320790/13388/14082/14087/211651/14370/15201/15354/17305/17863/18021/18089/18129/19401/19664/20377/59009/20677/21423/22059/214812/328365	29
Orange1	GO:0043524	negative regulation of neuron apoptotic process	16/1040	179/23174	0.00690913	0.0377094	0.0278177	11538/11977/11799/12227/13390/14062/14265/433759/15258/15510/18008/73181/56086/319757/244579/57434	16
Orange1	GO:0090398	cellular senescence	8/1040	63/23174	0.00695785	0.0378903	0.0279511	12166/12571/67141/244349/19650/20937/22059/238328	8
Orange1	GO:1903391	regulation of adherens junction organization	8/1040	63/23174	0.00695785	0.0378903	0.0279511	11845/226352/29875/110829/26921/19353/108911/19684	8
Orange1	GO:0040014	regulation of multicellular organism growth	10/1040	90/23174	0.00704374	0.0382723	0.0282329	232339/320790/22350/14297/14955/71175/18992/268396/319757/20937	10
Orange1	GO:0071774	response to fibroblast growth factor	10/1040	90/23174	0.00704374	0.0382723	0.0282329	12929/72514/399558/14733/15587/29875/101540/20377/20419/21825	10
Orange1	GO:0006998	nuclear envelope organization	6/1040	39/23174	0.0073889	0.0400582	0.0295504	170762/71805/101187/18817/28193/208263	6
Orange1	GO:0021983	pituitary gland development	6/1040	39/23174	0.0073889	0.0400582	0.0295504	12166/14632/14633/18992/19664/20674	6
Orange1	GO:0060412	ventricular septum morphogenesis	7/1040	51/23174	0.00741701	0.0401314	0.0296044	17684/14362/57265/18128/19664/20677/93840	7
Orange1	GO:0001833	inner cell mass cell proliferation	4/1040	18/23174	0.00745192	0.0401314	0.0296044	12649/69270/109145/76044	4
Orange1	GO:0021514	ventral spinal cord interneuron differentiation	4/1040	18/23174	0.00745192	0.0401314	0.0296044	17172/14633/20664/24069	4
Orange1	GO:0035089	establishment of apical/basal cell polarity	4/1040	18/23174	0.00745192	0.0401314	0.0296044	14086/16772/17698/105782	4
Orange1	GO:0042754	negative regulation of circadian rhythm	4/1040	18/23174	0.00745192	0.0401314	0.0296044	11486/71514/20937/64707	4
Orange1	GO:0070935	3'-UTR-mediated mRNA stabilization	4/1040	18/23174	0.00745192	0.0401314	0.0296044	15568/77134/17164/19205	4
Orange1	GO:0002068	glandular epithelial cell development	5/1040	28/23174	0.00749013	0.0401593	0.029625	12571/13388/53626/19401/319757	5
Orange1	GO:0045992	negative regulation of embryonic development	5/1040	28/23174	0.00749013	0.0401593	0.029625	12832/14365/67071/20319/24069	5
Orange1	GO:1902668	negative regulation of axon guidance	5/1040	28/23174	0.00749013	0.0401593	0.029625	20353/20356/20357/214968/20562	5
Orange1	GO:1904031	positive regulation of cyclin-dependent protein kinase activity	5/1040	28/23174	0.00749013	0.0401593	0.029625	12444/12576/18712/56742/20460	5
Orange1	GO:0006413	translational initiation	11/1040	105/23174	0.00750243	0.040181	0.0296409	13205/69860/66235/26905/27979/53356/13688/13690/22384/14265/19401	11
Orange1	GO:0009064	glutamine family amino acid metabolic process	8/1040	64/23174	0.00764705	0.0409105	0.0301791	69719/51797/69219/51793/229363/237823/231327/209027	8
Orange1	GO:0035051	cardiocyte differentiation	16/1040	181/23174	0.00766093	0.0409397	0.0302006	12306/17684/13388/225288/51810/16412/16449/216850/18128/211323/66923/19401/19664/19712/20679/93840	16
Orange1	GO:0033673	negative regulation of kinase activity	18/1040	213/23174	0.00768832	0.0410409	0.0302753	208650/12576/12580/70012/13844/108900/26914/77446/51810/15587/16001/16973/59090/18817/20377/20319/67296/19720	18
Orange1	GO:0072331	signal transduction by p53 class mediator	13/1040	135/23174	0.00777757	0.0414719	0.0305932	237877/11920/50883/13555/242705/14235/15258/59092/67941/67071/59014/20677/22059	13
Orange1	GO:0009123	nucleoside monophosphate metabolic process	22/1040	280/23174	0.00803995	0.042786	0.0315627	11486/11564/108147/11977/331623/268697/12534/14297/14635/14450/229363/71207/67054/11545/237823/98496/231327/19139/22059/22171/80914/22247	22
Orange1	GO:0098773	skin epidermis development	11/1040	106/23174	0.00804162	0.042786	0.0315627	11977/12614/13388/14365/433759/380614/18128/19664/319757/20682/93840	11
Orange1	GO:0051262	protein tetramerization	16/1040	182/23174	0.00806066	0.0428404	0.0316028	107476/11564/12306/66422/16001/68219/269113/231327/100088/20133/20135/56045/21877/22059/50493/22323	16
Orange1	GO:0043507	positive regulation of JUN kinase activity	9/1040	78/23174	0.00810814	0.0430458	0.0317543	13543/13544/78943/14370/26411/19766/22030/93840/24136	9
Orange1	GO:0035924	cellular response to vascular endothelial growth factor stimulus	7/1040	52/23174	0.0082469	0.0436394	0.0321922	13388/78943/26397/17164/18128/101540/21413	7
Orange1	GO:0046148	pigment biosynthetic process	7/1040	52/23174	0.0082469	0.0436394	0.0321922	11486/14297/14450/64602/19139/20674/24136	7
Orange1	GO:1900024	regulation of substrate adhesion-dependent cell spreading	7/1040	52/23174	0.0082469	0.0436394	0.0321922	12929/14114/192176/110829/14726/19353/108911	7
Orange1	GO:0009791	post-embryonic development	13/1040	136/23174	0.00825719	0.0436464	0.0321974	11428/11481/11920/77446/64602/17932/18089/54711/68911/214084/20679/237500/22284	13
Orange1	GO:0031062	positive regulation of histone methylation	6/1040	40/23174	0.00837014	0.0441833	0.0325934	12189/13433/13626/17863/51869/20937	6
Orange1	GO:0016445	somatic diversification of immunoglobulins	8/1040	65/23174	0.00838634	0.0441833	0.0325934	237877/15510/17688/77782/51869/56045/21423/22042	8
Orange1	GO:0045637	regulation of myeloid cell differentiation	18/1040	215/23174	0.00843317	0.0441833	0.0325934	214498/12571/13388/14082/14118/97165/15354/16449/17268/76044/18129/229615/70673/15469/19401/19766/20377/21423	18
Orange1	GO:0050679	positive regulation of epithelial cell proliferation	17/1040	199/23174	0.00849239	0.0441833	0.0325934	11977/14595/12166/12444/14451/97165/404710/18128/18129/18176/101540/20356/20377/319757/20682/20683/20913	17
Orange1	GO:0002315	marginal zone B cell differentiation	3/1040	10/23174	0.00853138	0.0441833	0.0325934	13388/17305/18129	3
Orange1	GO:0003149	membranous septum morphogenesis	3/1040	10/23174	0.00853138	0.0441833	0.0325934	14362/57265/93840	3
Orange1	GO:0009209	pyrimidine ribonucleoside triphosphate biosynthetic process	3/1040	10/23174	0.00853138	0.0441833	0.0325934	69719/51797/56520	3
Orange1	GO:0015937	coenzyme A biosynthetic process	3/1040	10/23174	0.00853138	0.0441833	0.0325934	68087/75735/74450	3
Orange1	GO:0021826	substrate-independent telencephalic tangential migration	3/1040	10/23174	0.00853138	0.0441833	0.0325934	11878/211323/19353	3
Orange1	GO:0021843	substrate-independent telencephalic tangential interneuron migration	3/1040	10/23174	0.00853138	0.0441833	0.0325934	11878/211323/19353	3
Orange1	GO:0021940	positive regulation of cerebellar granule cell precursor proliferation	3/1040	10/23174	0.00853138	0.0441833	0.0325934	14632/14633/319757	3
Orange1	GO:0022027	interkinetic nuclear migration	3/1040	10/23174	0.00853138	0.0441833	0.0325934	67299/18536/21335	3
Orange1	GO:0045176	apical protein localization	3/1040	10/23174	0.00853138	0.0441833	0.0325934	12614/19684/93840	3
Orange1	GO:0060379	cardiac muscle cell myoblast differentiation	3/1040	10/23174	0.00853138	0.0441833	0.0325934	18128/19664/19712	3
Orange1	GO:0072017	distal tubule development	3/1040	10/23174	0.00853138	0.0441833	0.0325934	16449/18128/18993	3
Orange1	GO:0072070	loop of Henle development	3/1040	10/23174	0.00853138	0.0441833	0.0325934	13388/16449/18993	3
Orange1	GO:0090091	positive regulation of extracellular matrix disassembly	3/1040	10/23174	0.00853138	0.0441833	0.0325934	14086/14726/20356	3
Orange1	GO:1900040	regulation of interleukin-2 secretion	3/1040	10/23174	0.00853138	0.0441833	0.0325934	102657/22350/19720	3
Orange1	GO:1903800	positive regulation of production of miRNAs involved in gene silencing by miRNA	3/1040	10/23174	0.00853138	0.0441833	0.0325934	13865/19766/22059	3
Orange1	GO:0045292	mRNA cis splicing, via spliceosome	5/1040	29/23174	0.0087227	0.0451261	0.0332889	100502754/56194/20630/110809/60321	5
Orange1	GO:0042752	regulation of circadian rhythm	12/1040	122/23174	0.00877639	0.0453556	0.0334582	11486/12534/20591/116870/19047/71514/20937/64707/21853/21973/22059/22284	12
Orange1	GO:0036473	cell death in response to oxidative stress	10/1040	93/23174	0.00882708	0.0455691	0.0336157	14362/17279/11545/209027/19712/19766/71514/22059/22166/72565	10
Orange1	GO:0033962	cytoplasmic mRNA processing body assembly	4/1040	19/23174	0.00910899	0.0468751	0.0345791	234594/104625/67070/50783	4
Orange1	GO:1904754	positive regulation of vascular associated smooth muscle cell migration	4/1040	19/23174	0.00910899	0.0468751	0.0345791	11977/67299/29875/319757	4
Orange1	GO:2000269	regulation of fibroblast apoptotic process	4/1040	19/23174	0.00910899	0.0468751	0.0345791	74041/20377/22059/57434	4
Orange1	GO:0009994	oocyte differentiation	7/1040	53/23174	0.00914312	0.0469019	0.0345989	11920/20878/268697/12531/67141/242202/69716	7
Orange1	GO:0014014	negative regulation of gliogenesis	7/1040	53/23174	0.00914312	0.0469019	0.0345989	13389/13390/13392/269951/230674/18109/18128	7
Orange1	GO:0070988	demethylation	7/1040	53/23174	0.00914312	0.0469019	0.0345989	230674/20591/216850/21665/194388/21849/22284	7
Orange1	GO:0090278	negative regulation of peptide hormone secretion	8/1040	66/23174	0.00917785	0.0470304	0.0346937	223527/433759/16367/26921/59090/18576/19712/20377	8
Orange1	GO:0046627	negative regulation of insulin receptor signaling pathway	6/1040	41/23174	0.00944143	0.048178	0.0355403	232339/14783/16367/98496/19268/22608	6
Orange1	GO:0046782	regulation of viral transcription	6/1040	41/23174	0.00944143	0.048178	0.0355403	13211/433759/98415/19712/20683/19720	6
Orange1	GO:0050856	regulation of T cell receptor signaling pathway	6/1040	41/23174	0.00944143	0.048178	0.0355403	11486/12042/208650/22350/101540/22284	6
Orange1	GO:2000279	negative regulation of DNA biosynthetic process	6/1040	41/23174	0.00944143	0.048178	0.0355403	12649/68964/51810/72836/28113/22059	6
Orange1	GO:0048477	oogenesis	10/1040	94/23174	0.00949245	0.0483074	0.0356357	12316/11920/20878/268697/12531/67141/242202/19288/69716/53422	10
Orange1	GO:1902882	regulation of response to oxidative stress	10/1040	94/23174	0.00949245	0.0483074	0.0356357	13361/14362/26914/11545/209027/19712/19766/71514/22059/22166	10
Orange1	GO:0006163	purine nucleotide metabolic process	31/1040	441/23174	0.00949657	0.0483074	0.0356357	107476/26897/11486/11564/108147/11977/331623/268697/12534/68087/14104/14297/14635/14450/229363/208715/56520/71207/67054/75735/74450/11545/242202/237823/98496/19193/19139/328099/19384/56045/22059	31
Orange1	GO:2000243	positive regulation of reproductive process	9/1040	80/23174	0.00952817	0.0484174	0.0357169	20878/12530/12531/12532/17684/67141/16001/242202/20682	9
Orange1	GO:0034330	cell junction organization	20/1040	251/23174	0.00963973	0.0489155	0.0360843	11845/11877/12340/239096/13605/226352/14062/192176/14086/14615/77446/29875/16412/110829/26921/58220/235442/19353/108911/19684	20
Orange1	GO:1903706	regulation of hemopoiesis	29/1040	406/23174	0.00964629	0.0489155	0.0360843	11486/12400/214498/12571/13388/14082/14087/211651/14118/97165/15354/16449/17268/17863/76044/18128/18129/68219/229615/18712/70673/15469/19401/19766/20377/59009/21423/214812/328365	29
Orange1	GO:0045137	development of primary sexual characteristics	18/1040	218/23174	0.00965814	0.0489245	0.0360909	14766/12316/11920/12416/17684/12929/14087/100040608/192176/97165/103468/53381/19288/19401/22668/20377/20319/20682	18
Orange1	GO:0001890	placenta development	15/1040	170/23174	0.00978011	0.0494908	0.0365087	11486/207165/12449/12576/12577/17684/66515/18129/66923/170676/20873/19664/20683/21849/238328	15
Orange1	GO:0016573	histone acetylation	13/1040	139/23174	0.00983674	0.0496441	0.0366218	56456/331623/12189/78656/268936/12649/107435/66262/244349/20174/27878/270627/21423	13
Orange1	GO:0034250	positive regulation of cellular amide metabolic process	13/1040	139/23174	0.00983674	0.0496441	0.0366218	13205/13211/192170/13690/15568/14265/19205/19652/67941/20677/21825/227682/22352	13
Orange1	GO:0090100	positive regulation of transmembrane receptor protein serine/threonine kinase signaling pathway	11/1040	109/23174	0.00984103	0.0496441	0.0366218	11481/12166/17684/15258/18128/18129/71805/11545/19664/225743/21825	11
Orange2	GO:0099003	vesicle-mediated transport in synapse	20/381	246/23174	5.25706e-09	1.92146e-05	1.61475e-05	238276/30948/68566/12801/19157/13488/216963/16572/108124/17957/19058/69017/19339/20404/20408/20614/64009/20977/20979/54524	20
Orange2	GO:0051668	localization within membrane	17/381	186/23174	1.32558e-08	2.4225e-05	2.03581e-05	238276/12300/68566/231134/216963/14658/54645/15461/16572/171567/18164/19058/18762/56508/20614/64009/22177	17
Orange2	GO:0099072	regulation of postsynaptic membrane neurotransmitter receptor levels	12/381	96/23174	5.92558e-08	7.21933e-05	6.06696e-05	238276/12300/68566/216963/54645/15461/18164/19058/18762/56508/20614/64009	12
Orange2	GO:0032386	regulation of intracellular transport	25/381	437/23174	7.90111e-08	7.21963e-05	6.06722e-05	238276/54194/11815/12801/12921/19157/13488/66437/216963/54645/15461/108124/17957/234593/380684/68943/19122/69017/19259/19339/20977/20979/69981/67023/22433	25
Orange2	GO:0099504	synaptic vesicle cycle	17/381	224/23174	2.02154e-07	0.000147774	0.000124186	30948/381979/12801/19157/13488/216963/54645/108124/17957/69017/19339/56508/20404/20408/20614/20977/20979	17
Orange2	GO:0097120	receptor localization to synapse	10/381	71/23174	2.42793e-07	0.000147901	0.000124293	12300/216963/54645/15461/16572/18164/18762/56508/20614/22177	10
Orange2	GO:0010257	NADH dehydrogenase complex assembly	8/381	45/23174	6.28525e-07	0.000287157	0.000241321	54405/67184/68202/67130/68342/68198/595136/225887	8
Orange2	GO:0032981	mitochondrial respiratory chain complex I assembly	8/381	45/23174	6.28525e-07	0.000287157	0.000241321	54405/67184/68202/67130/68342/68198/595136/225887	8
Orange2	GO:0031503	protein-containing complex localization	17/381	247/23174	8.02007e-07	0.000325704	0.000273714	238276/54194/56350/12300/68566/216963/54645/15461/16572/171567/18164/19058/18762/56508/20614/64009/22177	17
Orange2	GO:0042391	regulation of membrane potential	23/381	440/23174	1.25922e-06	0.000460243	0.000386778	11539/30948/12300/12389/12801/13488/14167/56188/14394/14658/64378/268345/16525/16526/58802/68943/18858/19055/18762/56508/19736/20265/64009	23
Orange2	GO:0015672	monovalent inorganic cation transport	23/381	460/23174	2.66268e-06	0.000862871	0.000725137	20927/11539/238276/54411/11975/11984/66144/108664/30948/12389/14167/56188/11936/16494/268345/16525/16526/58802/226922/19122/19736/20265/215335	23
Orange2	GO:0099643	signal release from synapse	14/381	187/23174	2.83296e-06	0.000862871	0.000725137	381979/12801/19157/13488/216963/108124/17957/69017/19339/20614/20977/20979/54524/22433	14
Orange2	GO:1903539	protein localization to postsynaptic membrane	8/381	55/23174	3.07648e-06	0.000864963	0.000726895	12300/216963/54645/15461/18164/18762/56508/20614	8
Orange2	GO:1901214	regulation of neuron death	20/381	368/23174	3.49184e-06	0.000911621	0.000766105	11539/105827/12259/12652/12921/72393/66437/237716/15461/12123/16438/68169/18124/223649/18546/68943/19122/19259/21809/22177	20
Orange2	GO:0001505	regulation of neurotransmitter levels	20/381	372/23174	4.10678e-06	0.00099962	0.000840058	11629/381979/12389/16423/12801/12846/19157/13488/14415/216963/108124/17957/69017/19339/19736/20614/20977/20979/22044/22433	20
Orange2	GO:0051656	establishment of organelle localization	23/381	474/23174	4.3759e-06	0.00099962	0.000840058	54411/67774/12652/68953/12801/12921/19157/13488/13426/216963/54645/16572/108124/17957/380684/18124/18762/69017/19339/20614/64009/20977/20979	23
Orange2	GO:0098693	regulation of synaptic vesicle cycle	12/381	146/23174	5.59341e-06	0.00118764	0.000998062	12801/19157/13488/216963/54645/108124/17957/69017/19339/56508/20977/20979	12
Orange2	GO:0045055	regulated exocytosis	16/381	257/23174	6.15325e-06	0.00118764	0.000998062	12652/12801/12921/19157/13488/216963/108124/17957/18124/69017/19339/56508/20614/20977/20979/54524	16
Orange2	GO:0043112	receptor metabolic process	14/381	201/23174	6.55676e-06	0.00118764	0.000998062	238276/12300/68566/12389/216963/23892/53623/17957/217166/19058/19259/20404/20614/64009	14
Orange2	GO:0017156	calcium ion regulated exocytosis	13/381	176/23174	7.4206e-06	0.00118764	0.000998062	12801/19157/13488/216963/108124/17957/69017/19339/56508/20614/20977/20979/54524	13
Orange2	GO:0031623	receptor internalization	11/381	126/23174	7.71157e-06	0.00118764	0.000998062	238276/12300/68566/12389/23892/17957/19058/19259/20404/20614/64009	11
Orange2	GO:2000300	regulation of synaptic vesicle exocytosis	10/381	103/23174	7.78477e-06	0.00118764	0.000998062	12801/19157/13488/216963/108124/17957/69017/19339/20977/20979	10
Orange2	GO:0099633	protein localization to postsynaptic specialization membrane	6/381	30/23174	8.07396e-06	0.00118764	0.000998062	12300/216963/15461/18164/18762/56508	6
Orange2	GO:0099645	neurotransmitter receptor localization to postsynaptic specialization membrane	6/381	30/23174	8.07396e-06	0.00118764	0.000998062	12300/216963/15461/18164/18762/56508	6
Orange2	GO:0019228	neuronal action potential	7/381	45/23174	8.1419e-06	0.00118764	0.000998062	13488/14167/64378/58802/18858/56508/20265	7
Orange2	GO:0006813	potassium ion transport	15/381	234/23174	8.44829e-06	0.00118764	0.000998062	20927/11539/238276/30948/12389/56188/11936/16494/268345/16525/16526/58802/226922/19122/19736	15
Orange2	GO:0035418	protein localization to synapse	9/381	85/23174	1.09367e-05	0.00142807	0.00120012	12300/216963/54645/15461/16572/18164/18762/56508/20614	9
Orange2	GO:1902803	regulation of synaptic vesicle transport	10/381	107/23174	1.09401e-05	0.00142807	0.00120012	12801/19157/13488/216963/108124/17957/69017/19339/20977/20979	10
Orange2	GO:0034765	regulation of ion transmembrane transport	22/381	468/23174	1.16083e-05	0.00146304	0.00122951	18671/20927/216739/30948/12300/212670/12389/12921/13040/13488/14167/56188/11936/16494/268345/226922/72699/68943/19122/140743/19736/20265	22
Orange2	GO:0001508	action potential	11/381	132/23174	1.20341e-05	0.00146616	0.00123213	30948/12389/12801/13488/14167/64378/268345/58802/18858/56508/20265	11
Orange2	GO:0007269	neurotransmitter secretion	13/381	186/23174	1.34676e-05	0.00157985	0.00132767	381979/12801/19157/13488/216963/108124/17957/69017/19339/20614/20977/20979/22433	13
Orange2	GO:0070997	neuron death	20/381	404/23174	1.38318e-05	0.00157985	0.00132767	11539/105827/12259/12652/12921/72393/66437/237716/15461/12123/16438/68169/18124/223649/18546/68943/19122/19259/21809/22177	20
Orange2	GO:0017157	regulation of exocytosis	15/381	246/23174	1.53192e-05	0.00169672	0.00142588	54411/68953/12801/12921/19157/13488/216963/108124/17957/69017/19339/56508/20977/20979/54524	15
Orange2	GO:0017158	regulation of calcium ion-dependent exocytosis	11/381	138/23174	1.83237e-05	0.00193244	0.00162398	12801/19157/13488/216963/108124/17957/69017/19339/20977/20979/54524	11
Orange2	GO:0050808	synapse organization	21/381	447/23174	1.85049e-05	0.00193244	0.00162398	105827/12259/12260/29867/12300/12565/64085/30785/231134/13488/14394/14658/54645/192198/216028/17988/18164/18858/19122/19339/56508	21
Orange2	GO:0016079	synaptic vesicle exocytosis	11/381	139/23174	1.961e-05	0.00199096	0.00167316	12801/19157/13488/216963/108124/17957/69017/19339/20614/20977/20979	11
Orange2	GO:2001023	regulation of response to drug	10/381	116/23174	2.22865e-05	0.00220154	0.00185013	18671/12801/18124/18546/18584/68943/19259/19736/20979/54524	10
Orange2	GO:0050806	positive regulation of synaptic transmission	18/381	351/23174	2.33601e-05	0.00224687	0.00188822	11539/12300/12307/12349/64085/12801/12921/13488/68943/18762/19122/69017/19259/19339/19736/20614/20979/22177	18
Orange2	GO:0051953	negative regulation of amine transport	6/381	36/23174	2.43703e-05	0.00225739	0.00189706	11539/12652/12801/12921/19736/22044	6
Orange2	GO:1900271	regulation of long-term synaptic potentiation	7/381	53/23174	2.47046e-05	0.00225739	0.00189706	11539/12307/13488/19122/19259/19339/22177	7
Orange2	GO:0051952	regulation of amine transport	10/381	118/23174	2.58642e-05	0.00227357	0.00191066	11539/12652/12801/12921/18546/68943/19736/20979/54524/22044	10
Orange2	GO:0007005	mitochondrion organization	21/381	458/23174	2.64656e-05	0.00227357	0.00191066	11632/213948/12390/66437/54405/67184/68202/67130/68342/68198/595136/225887/18164/70918/18673/68943/19259/19339/382985/75712/54636	21
Orange2	GO:0051650	establishment of vesicle localization	15/381	258/23174	2.67479e-05	0.00227357	0.00191066	12801/19157/13488/13426/216963/54645/16572/108124/17957/18762/69017/19339/20614/20977/20979	15
Orange2	GO:0036465	synaptic vesicle recycling	8/381	74/23174	2.90276e-05	0.00241127	0.00202638	30948/54645/17957/19339/20404/20408/20977/20979	8
Orange2	GO:0099590	neurotransmitter receptor internalization	6/381	38/23174	3.35969e-05	0.00272881	0.00229323	238276/12300/68566/19058/20614/64009	6
Orange2	GO:0015837	amine transport	10/381	122/23174	3.45154e-05	0.00274247	0.00230471	11539/12652/12801/12921/18546/68943/19736/20979/54524/22044	10
Orange2	GO:0048489	synaptic vesicle transport	12/381	176/23174	3.67772e-05	0.00278279	0.0023386	12801/19157/13488/216963/16572/108124/17957/69017/19339/20614/20977/20979	12
Orange2	GO:0097480	establishment of synaptic vesicle localization	12/381	176/23174	3.67772e-05	0.00278279	0.0023386	12801/19157/13488/216963/16572/108124/17957/69017/19339/20614/20977/20979	12
Orange2	GO:0006836	neurotransmitter transport	16/381	298/23174	3.8219e-05	0.00278279	0.0023386	381979/12801/19157/13488/216963/108124/17957/69017/19339/19736/215335/20614/20977/20979/22044/22433	16
Orange2	GO:1902683	regulation of receptor localization to synapse	5/381	24/23174	3.8442e-05	0.00278279	0.0023386	54645/15461/18762/56508/22177	5
Orange2	GO:0033108	mitochondrial respiratory chain complex assembly	8/381	77/23174	3.88297e-05	0.00278279	0.0023386	54405/67184/68202/67130/68342/68198/595136/225887	8
Orange2	GO:0051588	regulation of neurotransmitter transport	12/381	179/23174	4.33935e-05	0.00305006	0.0025632	12801/19157/13488/216963/108124/17957/69017/19339/19736/20977/20979/22044	12
Orange2	GO:0007009	plasma membrane organization	9/381	103/23174	5.14396e-05	0.00354739	0.00298115	228432/30948/12389/12390/13823/17988/69582/19339/20404	9
Orange2	GO:0006887	exocytosis	18/381	377/23174	5.92254e-05	0.00400868	0.0033688	54411/12652/68953/12801/12921/19157/13488/216963/108124/17957/18124/69017/19339/56508/20614/20977/20979/54524	18
Orange2	GO:0051648	vesicle localization	15/381	277/23174	6.03484e-05	0.00401042	0.00337027	12801/19157/13488/13426/216963/54645/16572/108124/17957/18762/69017/19339/20614/20977/20979	15
Orange2	GO:0097479	synaptic vesicle localization	12/381	187/23174	6.6306e-05	0.00432765	0.00363686	12801/19157/13488/216963/16572/108124/17957/69017/19339/20614/20977/20979	12
Orange2	GO:1903305	regulation of regulated secretory pathway	12/381	188/23174	6.97975e-05	0.00447561	0.0037612	12801/12921/19157/13488/216963/108124/17957/69017/19339/20977/20979/54524	12
Orange2	GO:0015844	monoamine transport	9/381	108/23174	7.46073e-05	0.00470154	0.00395107	12652/12801/12921/13488/18546/68943/20979/54524/22433	9
Orange2	GO:0046928	regulation of neurotransmitter secretion	10/381	135/23174	8.16913e-05	0.00502342	0.00422157	12801/19157/13488/216963/108124/17957/69017/19339/20977/20979	10
Orange2	GO:0043270	positive regulation of ion transport	16/381	318/23174	8.24638e-05	0.00502342	0.00422157	18671/20927/216739/11539/238276/12300/12389/13040/13488/14167/56188/16438/268345/18546/68943/22044	16
Orange2	GO:0015991	ATP hydrolysis coupled proton transport	5/381	28/23174	8.42106e-05	0.00504574	0.00424032	54411/11975/11984/66144/108664	5
Orange2	GO:0007626	locomotory behavior	14/381	254/23174	8.75974e-05	0.00515515	0.00433227	12307/12921/13488/14167/14415/14658/64378/15452/15902/18858/53901/20265/20614/22044	14
Orange2	GO:0006898	receptor-mediated endocytosis	13/381	223/23174	8.88576e-05	0.00515515	0.00433227	238276/12300/68566/12389/12390/23892/17957/19058/19259/20404/20408/20614/64009	13
Orange2	GO:0019932	second-messenger-mediated signaling	19/381	427/23174	9.46127e-05	0.00540327	0.00454079	238276/11803/12652/12921/13488/66437/16438/268345/333050/17750/68169/53322/18577/19055/19058/19122/56508/53901/19762	19
Orange2	GO:0090662	ATP hydrolysis coupled transmembrane transport	5/381	29/23174	0.00010039	0.00541984	0.00455471	54411/11975/11984/66144/108664	5
Orange2	GO:0099131	ATP hydrolysis coupled ion transmembrane transport	5/381	29/23174	0.00010039	0.00541984	0.00455471	54411/11975/11984/66144/108664	5
Orange2	GO:0099132	ATP hydrolysis coupled cation transmembrane transport	5/381	29/23174	0.00010039	0.00541984	0.00455471	54411/11975/11984/66144/108664	5
Orange2	GO:0030100	regulation of endocytosis	15/381	290/23174	0.000100834	0.00541984	0.00455471	238276/30948/68566/12389/16423/23892/17957/19055/19058/19259/19762/216724/20404/20408/64009	15
Orange2	GO:0019226	transmission of nerve impulse	8/381	89/23174	0.000109853	0.00573591	0.00482033	12300/13488/14167/64378/58802/18858/56508/20265	8
Orange2	GO:0051937	catecholamine transport	8/381	89/23174	0.000109853	0.00573591	0.00482033	12652/12801/12921/13488/18546/68943/20979/54524	8
Orange2	GO:0035637	multicellular organismal signaling	10/381	141/23174	0.000117429	0.0060451	0.00508016	30948/12300/12389/13488/14167/64378/58802/18858/56508/20265	10
Orange2	GO:0002090	regulation of receptor internalization	7/381	70/23174	0.000151264	0.00767874	0.00645304	238276/23892/17957/19058/19259/20404/64009	7
Orange2	GO:0015850	organic hydroxy compound transport	13/381	237/23174	0.000163114	0.00806386	0.00677668	11307/12389/12652/12801/12921/13488/53322/18546/68943/20979/54524/69863/22433	13
Orange2	GO:0015988	energy coupled proton transmembrane transport, against electrochemical gradient	5/381	32/23174	0.000163482	0.00806386	0.00677668	54411/11975/11984/66144/108664	5
Orange2	GO:0050433	regulation of catecholamine secretion	7/381	71/23174	0.000165469	0.00806386	0.00677668	12652/12801/12921/18546/68943/20979/54524	7
Orange2	GO:1904062	regulation of cation transmembrane transport	16/381	340/23174	0.000178049	0.00856274	0.00719593	20927/30948/12300/12389/12921/13040/13488/14167/56188/11936/268345/72699/68943/19122/140743/19736	16
Orange2	GO:2001243	negative regulation of intrinsic apoptotic signaling pathway	8/381	97/23174	0.000200628	0.00952334	0.0080032	12050/66168/67184/68349/75533/68943/382985/22433	8
Orange2	GO:0098656	anion transmembrane transport	11/381	180/23174	0.000203646	0.00954264	0.00801942	18671/216739/56188/14394/14658/55951/19122/19736/67283/215335/625098	11
Orange2	GO:0050432	catecholamine secretion	7/381	74/23174	0.00021468	0.00993233	0.0083469	12652/12801/12921/18546/68943/20979/54524	7
Orange2	GO:0032412	regulation of ion transmembrane transporter activity	13/381	245/23174	0.000225833	0.0101592	0.00853758	18671/20927/12300/12389/12921/13040/14167/56188/11936/268345/68943/19122/140743	13
Orange2	GO:0048662	negative regulation of smooth muscle cell proliferation	6/381	53/23174	0.000227073	0.0101592	0.00853758	11629/11815/12389/12846/234593/21809	6
Orange2	GO:0099171	presynaptic modulation of chemical synaptic transmission	4/381	19/23174	0.00022924	0.0101592	0.00853758	12801/216963/69017/20979	4
Orange2	GO:0045666	positive regulation of neuron differentiation	19/381	458/23174	0.000232266	0.0101592	0.00853758	216739/238276/320705/12801/16438/17965/80987/68169/234593/18010/18546/225849/19259/19762/11858/22671/20408/20979/69981	19
Orange2	GO:0061097	regulation of protein tyrosine kinase activity	7/381	75/23174	0.000233481	0.0101592	0.00853758	11539/12389/231134/23892/19122/56468/21802	7
Orange2	GO:1903959	regulation of anion transmembrane transport	5/381	35/23174	0.000253104	0.0108835	0.00914624	18671/216739/56188/19122/19736	5
Orange2	GO:0022411	cellular component disassembly	16/381	353/23174	0.000271364	0.011533	0.00969205	20927/269275/238276/54194/213948/12259/12260/13040/66437/108124/17957/68943/20404/20408/21809/54636	16
Orange2	GO:2000273	positive regulation of signaling receptor activity	5/381	36/23174	0.000289997	0.0121832	0.0102385	11539/12300/23892/68943/21802	5
Orange2	GO:0022898	regulation of transmembrane transporter activity	13/381	253/23174	0.000308163	0.0127993	0.0107562	18671/20927/12300/12389/12921/13040/14167/56188/11936/268345/68943/19122/140743	13
Orange2	GO:0050890	cognition	15/381	323/23174	0.000324091	0.0133096	0.0111851	20927/11539/381979/12307/12801/12846/12921/13488/64378/16875/234593/18762/19122/53901/20614	15
Orange2	GO:0007611	learning or memory	14/381	289/23174	0.000333491	0.0135434	0.0113816	20927/381979/12307/12801/12846/12921/13488/64378/16875/234593/18762/19122/53901/20614	14
Orange2	GO:0043266	regulation of potassium ion transport	8/381	105/23174	0.00034552	0.0138777	0.0116625	20927/11539/238276/30948/12389/268345/19122/19736	8
Orange2	GO:0097193	intrinsic apoptotic signaling pathway	14/381	292/23174	0.000369971	0.0146983	0.0123521	12050/12389/66437/66168/66787/15461/16438/67184/68349/75533/68943/382985/22433/241494	14
Orange2	GO:0060259	regulation of feeding behavior	5/381	38/23174	0.000375862	0.0147718	0.0124139	12801/12921/13488/18124/22044	5
Orange2	GO:0006979	response to oxidative stress	17/381	401/23174	0.000382862	0.0148868	0.0125105	11629/67689/11815/66787/268345/56615/67130/225887/75533/18124/18584/68943/19122/53901/22671/382985/22433	17
Orange2	GO:0015872	dopamine transport	6/381	59/23174	0.000410303	0.0157859	0.0132661	12801/13488/18546/68943/20979/54524	6
Orange2	GO:2001024	negative regulation of response to drug	5/381	39/23174	0.000425377	0.0161953	0.0136102	12801/18124/18584/68943/19736	5
Orange2	GO:0048259	regulation of receptor-mediated endocytosis	8/381	109/23174	0.000444838	0.0166318	0.013977	238276/23892/17957/19058/19259/20404/20408/64009	8
Orange2	GO:0032409	regulation of transporter activity	13/381	263/23174	0.000445941	0.0166318	0.013977	18671/20927/12300/12389/12921/13040/14167/56188/11936/268345/68943/19122/140743	13
Orange2	GO:0034764	positive regulation of transmembrane transport	12/381	230/23174	0.000454034	0.0167626	0.0140869	18671/20927/216739/12300/12349/232430/13040/13488/56188/268345/18124/68943	12
Orange2	GO:0043523	regulation of neuron apoptotic process	13/381	265/23174	0.000478999	0.0170648	0.0143409	105827/72393/66437/15461/12123/68169/18124/223649/18546/68943/19122/21809/22177	13
Orange2	GO:0048741	skeletal muscle fiber development	5/381	40/23174	0.000479654	0.0170648	0.0143409	11459/12390/18858/19055/22439	5
Orange2	GO:0043271	negative regulation of ion transport	10/381	168/23174	0.0004837	0.0170648	0.0143409	11539/238276/30948/12389/12801/12921/14167/140743/19736/22044	10
Orange2	GO:1900115	extracellular regulation of signal transduction	3/381	10/23174	0.000485565	0.0170648	0.0143409	17221/23863/17965	3
Orange2	GO:1900116	extracellular negative regulation of signal transduction	3/381	10/23174	0.000485565	0.0170648	0.0143409	17221/23863/17965	3
Orange2	GO:2001242	regulation of intrinsic apoptotic signaling pathway	10/381	169/23174	0.000506764	0.0176402	0.0148244	12050/12389/66437/66168/67184/68349/75533/68943/382985/22433	10
Orange2	GO:0032388	positive regulation of intracellular transport	11/381	201/23174	0.000522413	0.0180134	0.015138	238276/12801/12921/66437/15461/19122/69017/19259/20979/69981/22433	11
Orange2	GO:0048488	synaptic vesicle endocytosis	6/381	63/23174	0.000585597	0.0197212	0.0165732	30948/17957/20404/20408/20977/20979	6
Orange2	GO:0140238	presynaptic endocytosis	6/381	63/23174	0.000585597	0.0197212	0.0165732	30948/17957/20404/20408/20977/20979	6
Orange2	GO:1990778	protein localization to cell periphery	15/381	342/23174	0.000588127	0.0197212	0.0165732	238276/56350/12300/13823/216963/54645/15461/18164/102502/18762/19122/19339/56508/20614/56224	15
Orange2	GO:0007613	memory	9/381	143/23174	0.000615538	0.0204526	0.0171879	20927/12307/12801/12846/12921/13488/18762/53901/20614	9
Orange2	GO:0010807	regulation of synaptic vesicle priming	3/381	11/23174	0.000659528	0.021523	0.0180874	108124/17957/19339	3
Orange2	GO:0031630	regulation of synaptic vesicle fusion to presynaptic active zone membrane	3/381	11/23174	0.000659528	0.021523	0.0180874	69017/19339/20979	3
Orange2	GO:0015893	drug transport	11/381	207/23174	0.000667307	0.0215841	0.0181388	18671/12349/12801/13488/18546/68943/19736/215335/20979/54524/69981	11
Orange2	GO:0031629	synaptic vesicle fusion to presynaptic active zone membrane	4/381	25/23174	0.000692108	0.021997	0.0184858	69017/19339/20614/20979	4
Orange2	GO:1902473	regulation of protein localization to synapse	4/381	25/23174	0.000692108	0.021997	0.0184858	54645/15461/18762/56508	4
Orange2	GO:0033157	regulation of intracellular protein transport	11/381	209/23174	0.000722468	0.022764	0.0191303	238276/54194/11815/66437/54645/15461/68943/19122/19259/69981/22433	11
Orange2	GO:0014904	myotube cell development	5/381	44/23174	0.000750244	0.0232385	0.0195291	11459/12390/18858/19055/22439	5
Orange2	GO:0061098	positive regulation of protein tyrosine kinase activity	5/381	44/23174	0.000750244	0.0232385	0.0195291	11539/231134/23892/19122/21802	5
Orange2	GO:1901215	negative regulation of neuron death	12/381	245/23174	0.000793087	0.0241894	0.0203282	105827/12652/12921/72393/15461/16438/68169/18124/223649/18546/68943/21809	12
Orange2	GO:0016082	synaptic vesicle priming	4/381	26/23174	0.000807417	0.0241894	0.0203282	108124/17957/19339/20614	4
Orange2	GO:0090025	regulation of monocyte chemotaxis	4/381	26/23174	0.000807417	0.0241894	0.0203282	11629/23892/17965/27226	4
Orange2	GO:0099500	vesicle fusion to plasma membrane	4/381	26/23174	0.000807417	0.0241894	0.0203282	69017/19339/20614/20979	4
Orange2	GO:0014046	dopamine secretion	5/381	45/23174	0.000832778	0.0245468	0.0206286	12801/18546/68943/20979/54524	5
Orange2	GO:0014059	regulation of dopamine secretion	5/381	45/23174	0.000832778	0.0245468	0.0206286	12801/18546/68943/20979/54524	5
Orange2	GO:0044070	regulation of anion transport	8/381	120/23174	0.000842002	0.0246201	0.0206902	18671/216739/11539/12349/56188/19122/19736/22044	8
Orange2	GO:1900272	negative regulation of long-term synaptic potentiation	3/381	12/23174	0.000868681	0.0248049	0.0208455	11539/19122/22177	3
Orange2	GO:1903961	positive regulation of anion transmembrane transport	3/381	12/23174	0.000868681	0.0248049	0.0208455	18671/216739/56188	3
Orange2	GO:2000302	positive regulation of synaptic vesicle exocytosis	3/381	12/23174	0.000868681	0.0248049	0.0208455	12801/69017/20979	3
Orange2	GO:1903532	positive regulation of secretion by cell	18/381	472/23174	0.000897699	0.0254348	0.0213748	11629/54411/68953/12801/12921/13110/53322/18546/68943/18762/69017/19339/56508/20614/20979/21809/22044/22433	18
Orange2	GO:0051235	maintenance of location	14/381	320/23174	0.000908933	0.025555	0.0214759	11307/269275/12389/23863/13488/13823/14319/16438/72699/17965/68943/19762/64009/69863	14
Orange2	GO:0007628	adult walking behavior	5/381	46/23174	0.000921892	0.0257215	0.0216158	13488/14658/18858/20265/22044	5
Orange2	GO:0046888	negative regulation of hormone secretion	7/381	95/23174	0.000982628	0.0271913	0.022851	20927/269275/11539/12652/12921/53322/19055	7
Orange2	GO:0010976	positive regulation of neuron projection development	15/381	360/23174	0.000989451	0.0271913	0.022851	216739/238276/12801/16438/80987/68169/234593/18010/18546/225849/19259/19762/11858/20979/69981	15
Orange2	GO:0050795	regulation of behavior	7/381	96/23174	0.00104523	0.0285098	0.0239589	11539/12801/12921/13488/217166/18124/22044	7
Orange2	GO:0048521	negative regulation of behavior	4/381	28/23174	0.00107755	0.0291736	0.0245169	11539/12921/13488/22044	4
Orange2	GO:0007614	short-term memory	3/381	13/23174	0.00111557	0.0294805	0.0247747	12307/12846/53901	3
Orange2	GO:1901070	guanosine-containing compound biosynthetic process	3/381	13/23174	0.00111557	0.0294805	0.0247747	15452/75533/171567	3
Orange2	GO:1902805	positive regulation of synaptic vesicle transport	3/381	13/23174	0.00111557	0.0294805	0.0247747	12801/69017/20979	3
Orange2	GO:0090659	walking behavior	5/381	48/23174	0.00112114	0.0294805	0.0247747	13488/14658/18858/20265/22044	5
Orange2	GO:0010469	regulation of signaling receptor activity	8/381	126/23174	0.00115621	0.0301854	0.0253671	11539/12300/23892/18164/68943/225849/56468/21802	8
Orange2	GO:0032418	lysosome localization	6/381	72/23174	0.00119004	0.0308483	0.0259242	67774/12652/12921/18124/69582/19339	6
Orange2	GO:0051402	neuron apoptotic process	13/381	293/23174	0.00120839	0.0311032	0.0261384	105827/72393/66437/15461/12123/68169/18124/223649/18546/68943/19122/21809/22177	13
Orange2	GO:0033173	calcineurin-NFAT signaling cascade	5/381	49/23174	0.00123194	0.0314876	0.0264615	238276/19055/19058/19122/53901	5
Orange2	GO:0071804	cellular potassium ion transport	10/381	191/23174	0.00129596	0.0326671	0.0274527	20927/30948/12389/16494/268345/16525/16526/226922/19122/19736	10
Orange2	GO:0071805	potassium ion transmembrane transport	10/381	191/23174	0.00129596	0.0326671	0.0274527	20927/30948/12389/16494/268345/16525/16526/226922/19122/19736	10
Orange2	GO:0071675	regulation of mononuclear cell migration	5/381	50/23174	0.00135062	0.0338117	0.0284146	11629/20301/23892/17965/27226	5
Orange2	GO:0045921	positive regulation of exocytosis	7/381	101/23174	0.00140672	0.0346649	0.0291316	54411/68953/12801/12921/69017/19339/20979	7
Orange2	GO:0008277	regulation of G protein-coupled receptor signaling pathway	8/381	130/23174	0.00141315	0.0346649	0.0291316	11803/12390/12652/216963/18673/67865/19736/20977	8
Orange2	GO:0015696	ammonium transport	8/381	130/23174	0.00141315	0.0346649	0.0291316	18671/12801/13488/18546/68943/20979/54524/22433	8
Orange2	GO:2001257	regulation of cation channel activity	9/381	162/23174	0.00148742	0.0362435	0.0304582	20927/12300/12389/12921/13040/14167/268345/68943/140743	9
Orange2	GO:0048660	regulation of smooth muscle cell proliferation	9/381	163/23174	0.00155208	0.0375686	0.0315718	11629/11815/12389/12846/15200/15902/234593/18124/21809	9
Orange2	GO:0098884	postsynaptic neurotransmitter receptor internalization	4/381	31/23174	0.00159294	0.0380536	0.0319794	238276/68566/19058/64009	4
Orange2	GO:0140239	postsynaptic endocytosis	4/381	31/23174	0.00159294	0.0380536	0.0319794	238276/68566/19058/64009	4
Orange2	GO:0097720	calcineurin-mediated signaling	5/381	52/23174	0.00161298	0.0382822	0.0321715	238276/19055/19058/19122/53901	5
Orange2	GO:0072503	cellular divalent inorganic cation homeostasis	18/381	498/23174	0.00163163	0.0384748	0.0323333	238276/11750/12307/12389/12652/12801/12921/13488/66437/56188/14738/66168/16438/72699/17750/53322/19122/22439	18
Orange2	GO:0010959	regulation of metal ion transport	16/381	419/23174	0.00168018	0.0393657	0.033082	20927/11539/238276/30948/12389/12921/13488/14167/56188/11936/16438/268345/72699/19122/140743/19736	16
Orange2	GO:1904375	regulation of protein localization to cell periphery	8/381	134/23174	0.00171349	0.0398905	0.0335231	238276/12300/54645/15461/102502/18762/19122/56508	8
Orange2	GO:1903729	regulation of plasma membrane organization	3/381	15/23174	0.00173197	0.0400654	0.03367	69582/19339/20404	3
Orange2	GO:0035249	synaptic transmission, glutamatergic	7/381	105/23174	0.0017607	0.040474	0.0340134	11539/12300/12801/13488/108124/17957/20979	7
Orange2	GO:0099563	modification of synaptic structure	4/381	32/23174	0.00179715	0.0410536	0.0345005	29867/30785/13488/54645	4
Orange2	GO:0045185	maintenance of protein location	7/381	106/23174	0.00185914	0.042206	0.035469	12389/23863/13823/17965/68943/19762/64009	7
Orange2	GO:0050905	neuromuscular process	8/381	136/23174	0.00188148	0.0423307	0.0355737	14167/14658/64378/18124/18858/69017/268859/20265	8
Orange2	GO:0031346	positive regulation of cell projection organization	17/381	464/23174	0.00188926	0.0423307	0.0355737	216739/238276/12801/15461/16438/80987/68169/234593/18010/18546/225849/19259/19762/11858/20979/21809/69981	17
Orange2	GO:0048659	smooth muscle cell proliferation	9/381	168/23174	0.00191007	0.0423307	0.0355737	11629/11815/12389/12846/15200/15902/234593/18124/21809	9
Orange2	GO:1903533	regulation of protein targeting	5/381	54/23174	0.00191096	0.0423307	0.0355737	66437/15461/68943/19122/19259	5
Orange2	GO:0021782	glial cell development	7/381	108/23174	0.00206879	0.0455508	0.0382798	12259/13488/15902/17988/217166/18858/19058	7
Orange2	GO:0098696	regulation of neurotransmitter receptor localization to postsynaptic specialization membrane	3/381	16/23174	0.00210582	0.0460878	0.0387311	15461/18762/56508	3
Orange2	GO:0090257	regulation of muscle system process	11/381	239/23174	0.0021184	0.0460878	0.0387311	20927/11539/11629/30948/12389/12652/56188/140781/18124/19055/19736	11
Orange2	GO:0008344	adult locomotory behavior	7/381	109/23174	0.00218024	0.0469864	0.0394863	13488/14167/14658/15902/18858/20265/22044	7
Orange2	GO:0022904	respiratory electron transport chain	6/381	81/23174	0.00218541	0.0469864	0.0394863	12857/13063/68202/225887/72900/68943	6
Orange2	GO:0042982	amyloid precursor protein metabolic process	5/381	56/23174	0.0022473	0.0480345	0.0403671	11307/30948/16432/216028/19122	5
Orange2	GO:0031644	regulation of neurological system process	9/381	173/23174	0.00233118	0.0495375	0.0416302	11539/12846/13040/14167/18164/18762/56508/19736/64009	9
Orange2	GO:0006874	cellular calcium ion homeostasis	17/381	474/23174	0.00235711	0.0497991	0.04185	238276/11750/12307/12389/12652/12801/12921/13488/66437/56188/14738/66168/16438/72699/53322/19122/22439	17
Pink1	GO:0006281	DNA repair	20/243	464/23174	1.1139e-07	0.000330607	0.000297471	66165/269582/208836/14885/66634/27354/75570/67872/17766/57320/18971/30939/19361/19366/79456/56207/19704/269523/74335/22596	20
Pink1	GO:0009123	nucleoside monophosphate metabolic process	15/243	280/23174	3.00252e-07	0.000445574	0.000400915	11637/12850/381101/110074/14433/69702/53893/57320/18655/18746/110639/20425/66592/12257/269523	15
Pink1	GO:0014014	negative regulation of gliogenesis	7/243	53/23174	1.30693e-06	0.00116675	0.00104981	13131/63953/15205/15904/18121/103743/12257	7
Pink1	GO:0045686	negative regulation of glial cell differentiation	6/243	35/23174	1.57245e-06	0.00116675	0.00104981	13131/63953/15205/15904/18121/103743	6
Pink1	GO:0009141	nucleoside triphosphate metabolic process	14/243	293/23174	2.88897e-06	0.00171489	0.00154302	11637/12850/110074/14433/17434/69702/17766/53893/57320/18655/18746/66592/12257/269523	14
Pink1	GO:0002181	cytoplasmic translation	8/243	92/23174	5.67972e-06	0.00280957	0.00252797	12785/13685/22121/19921/19946/100042823/16898/66481	8
Pink1	GO:0009144	purine nucleoside triphosphate metabolic process	13/243	276/23174	7.65755e-06	0.0032468	0.00292138	11637/12850/14433/17434/69702/17766/53893/57320/18655/18746/66592/12257/269523	13
Pink1	GO:0006261	DNA-dependent DNA replication	9/243	134/23174	1.23601e-05	0.0045856	0.00412599	217578/12447/214901/66634/18971/19361/79456/66592/19704	9
Pink1	GO:0048715	negative regulation of oligodendrocyte differentiation	4/243	16/23174	1.94411e-05	0.00641123	0.00576865	63953/15205/15904/103743	4
Pink1	GO:0009167	purine ribonucleoside monophosphate metabolic process	12/243	267/23174	2.72982e-05	0.00669327	0.00602243	11637/12850/14433/69702/53893/57320/18655/18746/110639/66592/12257/269523	12
Pink1	GO:0009205	purine ribonucleoside triphosphate metabolic process	12/243	267/23174	2.72982e-05	0.00669327	0.00602243	11637/12850/14433/17434/69702/53893/57320/18655/18746/66592/12257/269523	12
Pink1	GO:0009126	purine nucleoside monophosphate metabolic process	12/243	268/23174	2.83165e-05	0.00669327	0.00602243	11637/12850/14433/69702/53893/57320/18655/18746/110639/66592/12257/269523	12
Pink1	GO:0009161	ribonucleoside monophosphate metabolic process	12/243	271/23174	3.1572e-05	0.00669327	0.00602243	11637/12850/14433/69702/53893/57320/18655/18746/110639/66592/12257/269523	12
Pink1	GO:0009199	ribonucleoside triphosphate metabolic process	12/243	271/23174	3.1572e-05	0.00669327	0.00602243	11637/12850/14433/17434/69702/53893/57320/18655/18746/66592/12257/269523	12
Pink1	GO:0046034	ATP metabolic process	11/243	242/23174	5.33e-05	0.00957296	0.00861349	11637/12850/14433/69702/53893/57320/18655/18746/66592/12257/269523	11
Pink1	GO:0009124	nucleoside monophosphate biosynthetic process	9/243	162/23174	5.55428e-05	0.00957296	0.00861349	11637/110074/14433/18655/18746/110639/20425/66592/269523	9
Pink1	GO:0072521	purine-containing compound metabolic process	16/243	484/23174	5.70268e-05	0.00957296	0.00861349	11637/12850/14433/17434/66902/69702/17766/53893/57320/18655/18746/110639/20425/66592/12257/269523	16
Pink1	GO:0050768	negative regulation of neurogenesis	13/243	336/23174	5.98511e-05	0.00957296	0.00861349	12803/12385/13131/63953/14634/15205/15904/16852/16870/27354/18121/103743/12257	13
Pink1	GO:0034470	ncRNA processing	13/243	337/23174	6.16819e-05	0.00957296	0.00861349	70153/71916/66362/231413/100087/56361/67115/20068/66481/83701/67674/66637/70044	13
Pink1	GO:0045685	regulation of glial cell differentiation	7/243	95/23174	6.45078e-05	0.00957296	0.00861349	13131/63953/15205/15904/17242/18121/103743	7
Pink1	GO:0034404	nucleobase-containing small molecule biosynthetic process	9/243	167/23174	7.02756e-05	0.00993229	0.00893681	381101/110074/14433/66902/17766/53893/18655/18746/269523	9
Pink1	GO:0006397	mRNA processing	15/243	445/23174	7.83886e-05	0.0105753	0.00951541	66070/67242/231413/15388/27632/23983/229700/78372/69878/67288/83701/57317/108014/66637/70044	15
Pink1	GO:0051961	negative regulation of nervous system development	13/243	360/23174	0.000119549	0.0154271	0.0138809	12803/12385/13131/63953/14634/15205/15904/16852/16870/27354/18121/103743/12257	13
Pink1	GO:1901292	nucleoside phosphate catabolic process	8/243	143/23174	0.000137193	0.0167741	0.0150929	381101/110074/14433/17766/53893/18655/18746/269523	8
Pink1	GO:0061351	neural precursor cell proliferation	9/243	183/23174	0.000141292	0.0167741	0.0150929	12385/13797/14183/14634/14707/15904/16870/17242/18121	9
Pink1	GO:0009394	2'-deoxyribonucleotide metabolic process	4/243	27/23174	0.00017122	0.0188215	0.0169351	11637/110074/17766/20425	4
[truncated: 1,641 more rows]

[truncated: 1 more sheets: KEGG Pathways]
