# Supplementary material for: Transcriptional profiling reveals the transcription factor networks regulating the survival of striatal neurons
Source: Cell Death Dis. 2021 Mar 12;12(3):262. doi: 10.1038/s41419-021-03552-8 (PMC7955055; doi:10.1038/s41419-021-03552-8)
Supplement: Supplementary file 15 — Supplementary Table 6. Training sets for machine learning [file 41419_2021_3552_MOESM15_ESM.xlsx]

## Sheet: Training sets
Supplementary Table 6. Training sets for machine learning
Module
Red	Tef	Ppargc1a	Per3	Per2	Per1	Npas2	Nfkb2	Klf9	Id3	Grin1	Enpp2	Egr1	Cry2	Crtc1	Zfhx3	Top1	Six3	Nono	Hnrnpd	Hdac2	Ezh2
Red	Taf9b	Sirt2	Rps6ka4	Ppp1r1b	Per2	Per1	Mapk3	Hr	Hdac11	Zfp451	Smarcad1	Mtf2	Hdac2	Ezh2	Elk4	Ctcf	Baz1b	Ash2l
Red	Ppargc1a	Per3	Per2	Per1	Npas2	Id3	Egr1	Cry2	Crtc1	Zfhx3	Top1	Six3	Nono	Hnrnpd	Hdac2	Ezh2
Red	Stat3	Sox10	Sirt2	Olig1	Nfe2l1	Nab2	Mapk3	Klf15	Hdac11	Grin1	Etv5	Enpp2	Hdac2	Foxg1	Ezh2	Abl1
Red	Zfpm1	Smad7	Sirt2	Nr4a1	Id3	Hey2	Hey1	Fos	Epor	Egr1	Zfhx3	Zbtb18	Sap30	Naca	Hdac2
Red	Zfpm1	Sox18	Rarg	Mapk3	Lmo2	Junb	Id3	Hey2	Hey1	Epas1	Sp3	Six3	Pbx1	Foxg1	Dlx5
Red	Zfpm1	Zfp385a	Stat3	Rarg	Nfkbia	Nfe2l1	Lmo2	Junb	Fos	Epas1	Camk4	Sp3	Meis2	Lyar
Red	Stat3	Nfkbia	Cry2	Camk4	Thoc1	Ssb	Six3	Sarnp	Nup35	Npm1	Khdrbs1	Ing1	Hnrnpa2b1
Red	Ppp1r1b	Per3	Per2	Per1	Junb	Grin1	Egr1	Cry2	Crtc1	Npm1	Msh2	Meis2	Lig4
Red	Ppargc1a	Per3	Per2	Per1	Npas2	Cry2	Crtc1	Zfhx3	Nono	Hnrnpd	Ezh2
Red	Thrb	Stat3	Sox10	Sirt2	Id3	Hey1	Six3	Pbx1	Hnrnpk	Hdac2	Foxg1
Red	Zfpm1	Stat3	Smad7	Rarg	Nfkbia	Lmo2	Fos	Egr3	Tox	Meis2	Abl1
Red	Thrb	Sox10	Rarg	Mapk3	Etv5	Etv4	Sp3	Six3	Pbx1	Ezh2	Abl1
Red	Pura	Nfe2l1	Tfap4	Terf1	Rpa3	Pbx1	Msh2	Meis2	Foxg1	Ezh2	Abl1
Red	Ppargc1a	Per3	Per2	Per1	Npas2	Egr1	Cry2	Zfhx3	Top1	Hdac2
Red	Ppp1r1b	Per3	Per2	Per1	Grin1	Cry2	Crtc1	Npm1	Msh2	Meis2
Red	Thrb	Stat3	Sox10	Sirt2	Id3	Hey1	Six3	Pbx1	Hdac2	Foxg1
Red	Sirt2	Thoc1	Tfap4	Terf1	Pbx1	Npm1	Meis2	Foxg1	Ezh2	Abl1
Red	Thrb	Stat3	Rarg	Mapk3	Sp3	Six3	Hdac2	Foxg1	Dlx5
Red	Stat3	Nfkbia	Cry2	Zfand6	Tsg101	Terf1	Six3	Nup35	Ing1
Red	Shank3	Grin1	Zbtb18	Six3	Hnrnpk	Hdac2	Foxg1	Dlx5
Red	Zfp385a	Shank3	Ppp1r1b	Npas2	Grin1	Etv5	Egr1	Zfhx3
Red	Zfp385a	Shank3	Ppp1r1b	Grin1	Egr1	Crtc1	Camk4	Meis2
Red	Ppp1r1b	Mapk3	Grin1	Epor	Egr1	Hdac2	Ezh2	Abl1
Red	Zfpm1	Stat3	Rarg	Nfkbia	Lmo2	Fos	Meis2
Red	Stat3	Sox18	Sox10	Mapk3	Etv4	Six3	Mtf2
Red	Thrb	Id3	Hey1	Six3	Pbx1	Hdac2	Foxg1
Red	Stat3	Nfkbia	Cry2	Six3	Nup35	Npm1	Ing1
Red	Stat3	Sox18	Olig1	Nfe2l1	Hey2	Epas1	Foxg1
Red	Sox18	Sox10	Sirt2	Grin1	Epas1	Six3	Hnrnpk
Red	Stat3	Shank3	Per3	Npas2	Zfhx3	Hdac2
Red	Shank3	Ppp1r1b	Grin1	Egr1	Crtc1	Camk4
Red	Stat3	Nfkbia	Cry2	Six3	Nup35	Ing1
Red	Per3	Npas2	Egr1	Zfhx3	Six3
Red	Grin1	Zbtb18	Hnrnpk	Hdac2	Foxg1
Red	Zfpm1	Smad7	Nfkbia	Lmo2	Meis2
Red	Rps6ka4	Ppp1r1b	Mapk3	Baz1b
Red	Thrb	Ppp1r1b	Grin1	Hdac2
Red	Sox18	Sox10	Six3	Foxg1
Red	Ppard	Id3	Epas1	Zfhx3
Red	Zfpm1	Nfkbia	Lmo2	Meis2
Red	Ppp1r1b	Mapk3	Grin1	Hnrnpd
Red	Grin1	Zbtb18	Hnrnpk	Foxg1
Red	Npas2	Egr1	Zfhx3
Red	Ppard	Id3	Zfhx3
Red	Rarg	Sp3	Six3
Red	Ppp1r1b	Grin1	Hnrnpd
Red	Sox10	Six3	Foxg1
Red	Thrb	Ppp1r1b
Red	Ppard	Meis2
Red	Ppp1r1b	Grin1
Orange	Id2	Trp53	Trip13	Topbp1	Tipin	Timeless	Tcf3	Tcf19	Sox4	Rpa2	Rcc1	Rbl1	Myb	Lmnb1	Hinfp	H2afy	Gli1	Foxm1	E2f6	E2f4	E2f1	Ctc1	Cdkn2c	Cdk5rap2	Cdk2	Bub3	Brca1	Atm	Atad5
Orange	Id2	Uhrf2	Trp53	Trip13	Topbp1	Top2a	Tipin	Timeless	Sox4	Sox2	Rpa2	Rbl1	Notch2	Notch1	Msh6	Mlf1	Insm1	Hinfp	H2afy	Foxm1	E2f1	Cdkn2c	Cdk5rap2	Ccnk	Bub3	Btg2	Brca1	Atm
Orange	Nr4a3	Lhx8	Id2	Zeb2	Xrcc1	Sox2	Sox1	Sall3	Sall1	Rbpj	Pou3f4	Pou3f3	Pou3f2	Nr2f1	Notch1	Kdm6b	Hdac1	Gsx2	Gli2	Gli1	E2f1	Dlx2	Dlx1	Chd7	Btg2	Ascl1	Arx
Orange	Nr4a3	Id2	Trp53	Trim28	Tead2	Sufu	Sp2	Sp1	Sox9	Sox2	Sall1	Rest	Rbpj	Rara	Pou3f4	Notch2	Notch1	Mycn	Myb	Kat6a	Hipk2	Gli2	Gli1	Dlx2	Cited2	Chd7
Orange	Id2	Trp53	Trip13	Topbp1	Top2a	Tipin	Tcf3	Sox4	Rpa2	Rcc1	Rbl1	Nusap1	Mki67	Lmnb1	Hnrnpu	H2afy	E2f1	Ctc1	Cdk5rap2	Cdk2	Bub3	Btg2	Brca1	Atm	Atad5	Ascl1
Orange	Id2	Trp53	Trip13	Topbp1	Tcf3	Tcf19	Sox4	Rpa2	Rcc1	Rbl1	Myb	Lmnb1	Hinfp	Foxm1	E2f6	E2f4	E2f1	Ctc1	Cdkn2c	Cdk5rap2	Cdk2	Bub3	Brca1	Atm	Atad5
Orange	Id2	Trp53	Tead3	Tcf3	Sufu	Sox9	Sox6	Sox5	Sox2	Sox12	Sox1	Smad5	Rbpj	Rara	Pou3f2	Notch2	Notch1	Kdm6b	Gsx2	Gli2	Dlx2	Dlx1	Ascl1	Arx
Orange	Phf1	Trim28	Tet3	Tcf3	Taf1	Suz12	Suv39h2	Suv39h1	Sox4	Ruvbl2	Pygo2	Pias3	Myb	Kat6a	Hdac1	H2afy	Ehmt1	Eed	Dnmt1	Brd8	Brca1	Bend3	Bcor
Orange	Rnf6	Nr1d1	Id2	Zhx2	Vax1	Trp53	Sufu	Sox9	Sox2	Rest	Rbpj	Ptbp1	Nr2f1	Notch1	Nfatc4	Mycn	Meis1	Fmr1	Dlx2	Dlx1	Cdk5rap2	Ascl1
Orange	Zeb2	Xrcc2	Trp53	Sufu	Sox1	Rbpj	Nr2f1	Notch2	Notch1	Hipk2	Hes6	Gsx2	Gli2	Gli1	Eed	Dlx2	Dlx1	Cited2	Btg2	Bcor	Atm	Ascl1
Orange	Rnf6	Nr1d1	Id2	Zhx2	Vax1	Trp53	Sox9	Sox2	Rest	Rbpj	Ptbp1	Nr2f1	Notch1	Nfatc4	Mycn	Meis1	Fmr1	Dlx2	Dlx1	Cdk5rap2	Ascl1
Orange	Zeb2	Xrcc2	Trp53	Sufu	Sox1	Rbpj	Nr2f1	Notch2	Notch1	Hipk2	Hes6	Gsx2	Gli2	Gli1	Eed	Dlx2	Dlx1	Cited2	Btg2	Atm	Ascl1
Orange	Nr4a3	Id2	Tead2	Sufu	Sp1	Sox9	Sox2	Sall1	Rest	Rbpj	Pou3f4	Notch2	Notch1	Mycn	Hipk2	Gli2	Gli1	Dlx2	Cited2	Chd7
Orange	Nr4a3	Id2	Wiz	Uhrf2	Trp53	Tcf3	Sox4	Sfpq	Rara	Nusap1	Lmnb1	Insm1	Hnrnpu	H2afy	Gli1	Cited2	Ccnk	Brca1	Atad5	Ascl1
Orange	Syt1	Zeb2	Tgif2	Tcf4	Tcf3	Tcf12	Sox2	Sall1	Rest	Rara	Ptbp1	Gli2	Fmr1	Dlx2	Dlx1	Cux1	Cbfa2t2	Atf1	Ascl1	Adnp
Orange	Nr4a3	Id2	Zeb2	Xrcc1	Sox2	Sall3	Sall1	Pou3f3	Pou3f2	Nr2f1	Kdm6b	Hdac1	Gsx2	Dlx2	Dlx1	Chd7	Btg2	Ascl1	Arx
Orange	Id2	Trp53	Trip13	Topbp1	Tcf3	Sox4	Rpa2	Rbl1	Lmnb1	H2afy	Gli1	E2f1	Ctc1	Cdk5rap2	Cdk2	Bub3	Brca1	Atm	Atad5
Orange	Zhx2	Zeb2	Vax1	Tgif2	Sp1	Sox9	Sox2	Sox1	Rara	Pygo2	Pou2f1	Notch2	Meis1	Hipk2	Hdac1	Dlx2	Dlx1	Cited2	Chd7
Orange	Lhx8	Zeb2	Sufu	Sox5	Sox4	Sox2	Sox1	Sall3	Sall1	Pou3f4	Gsx2	Gli2	Dlx2	Dlx1	Btg2	Ascl1	Arx
Orange	Id2	Trp53	Trip13	Topbp1	Tcf3	Sox4	Rpa2	Rbl1	Lmnb1	E2f1	Ctc1	Cdk5rap2	Cdk2	Bub3	Brca1	Atm	Atad5
Orange	Rnf6	Id2	Zhx2	Sox9	Sox2	Rest	Rbpj	Ptbp1	Nr2f1	Notch1	Nfatc4	Meis1	Fmr1	Dlx2	Dlx1	Cdk5rap2	Ascl1
Orange	Nr4a3	Xrcc2	Trp53	Tox3	Set	Rest	Parp1	Nfatc4	Mybl2	Hipk2	Hdac1	Fmr1	Dlx1	Btg2	Atm	Ascl1	Adnp
Orange	Zeb2	Timeless	Tead2	Sufu	Sox9	Sox4	Sox2	Sall1	Rbpj	Rara	Notch2	Notch1	Nfatc4	Nfatc3	Mycn	Gli2	Cited2
Orange	Lhx8	Trim28	Sp1	Sox9	Sox2	Sf1	Rbpj	Rara	Peg10	Pbrm1	Notch2	Notch1	Hmgb2	Gli2	Cited2	Chd7	Atm
Orange	Id2	Trp53	Tcf3	Tcf19	Sox4	Rpa2	Rcc1	Rbl1	Myb	Hinfp	Gli1	E2f6	E2f4	E2f1	Cdkn2c	Cdk2
Orange	Nr4a3	Xrcc2	Trp53	Tox3	Set	Parp1	Nfatc4	Mybl2	Hipk2	Hdac1	Fmr1	Dlx1	Btg2	Atm	Ascl1	Adnp
Orange	Xbp1	Id2	Trp53	Tcf3	Sox4	Rbpj	Rara	Notch2	Nkx2-3	Nfatc3	Myb	Hmgb3	Chd7	Cebpg	Cbfb	Atm
Orange	Zeb2	Tle3	Tbl1xr1	Sox9	Sox4	Sox2	Sall1	Ruvbl2	Rbpj	Pygo2	Notch1	Nfatc4	Jrk	Hdac1	Gli1	G3bp1
Orange	Id2	Trp53	Tcf3	Tcf19	Sox4	Rpa2	Rcc1	Rbl1	Myb	Hinfp	E2f6	E2f4	E2f1	Cdkn2c	Cdk2
Orange	Zeb2	Tle3	Tbl1xr1	Sox9	Sox4	Sox2	Sall1	Ruvbl2	Rbpj	Notch1	Nfatc4	Jrk	Hdac1	Gli1	G3bp1
Orange	Nr1d1	Id2	Sox9	Sox6	Sox5	Sox4	Pou3f2	Notch1	Mycn	Hdac1	Gsx2	E2f1	Dlx2	Dlx1	Ascl1
Orange	Id2	Uhrf2	Trp53	Sox4	Sox2	Notch2	Notch1	Mlf1	Insm1	Foxm1	Cdkn2c	Ccnk	Brca1	Atm
Orange	Nr4a3	Zeb2	Xrcc1	Sox2	Pou3f3	Pou3f2	Nr2f1	Kdm6b	Hdac1	Dlx2	Dlx1	Btg2	Ascl1	Arx
Orange	Trp53	Trip13	Topbp1	Top2a	Tipin	Timeless	Sox4	Rpa2	Hinfp	E2f1	Cdk5rap2	Bub3	Brca1	Atm
Orange	Nr1d1	Id2	Sox9	Sox6	Sox5	Sox4	Pou3f2	Notch1	Mycn	Hdac1	Gsx2	Dlx2	Dlx1	Ascl1
Orange	Id2	Wiz	Uhrf2	Trp53	Sox4	Sfpq	Nusap1	Lmnb1	Insm1	Hnrnpu	H2afy	Gli1	Brca1	Atad5
Orange	Id2	Trp53	Tead2	Sufu	Sox9	Sox4	Rbpj	Rara	Pbrm1	Notch2	Notch1	Kat6a	Cited2	Chd7
Orange	Id2	Timeless	Sox9	Sox4	Smad5	Sall1	Rara	Pygo2	Pou3f3	Notch2	Notch1	Nfia	Gli2	Cux1
Orange	Zfp219	Sp9	Sox9	Sox4	Sall3	Sall1	Rara	Notch2	Notch1	Mycn	Hdac1	Gli2	Chd7
Orange	Xbp1	Trp53	Sox9	Sox6	Sox5	Smad5	Prdm16	Peg10	Parp1	Hipk2	Dnmt1	Dlx1	Cited2
Orange	Trp53	Trip13	Topbp1	Sox4	Rpa2	Rbl1	Msh6	H2afy	Cdk5rap2	Ccnk	Bub3	Brca1	Atm
Orange	Trp53	Trip13	Topbp1	Top2a	Tipin	Sox4	Rpa2	Rbl1	Cdk5rap2	Bub3	Btg2	Brca1	Atm
Orange	Tle3	Tbl1xr1	Sox9	Sox4	Sox2	Ruvbl2	Rbpj	Pygo2	Notch1	Jrk	Hdac1	Gli1	G3bp1
Orange	Id2	Timeless	Sox9	Sox4	Smad5	Sall1	Rara	Pygo2	Pou3f3	Notch2	Notch1	Gli2	Cux1
Orange	Xbp1	Id2	Zfp219	Tbl1xr1	Sox9	Sox6	Sox5	Smad5	Rara	Notch1	Mycn	Gli2	Dlx2
Orange	Xbp1	Trp53	Tgif2	Smad5	Rbpj	Prdm16	Peg10	Parp1	Notch2	Notch1	Hipk2	Dlx1	Cited2
Orange	Id2	Sufu	Sox2	Sox1	Rbpj	Pou3f2	Notch1	Gsx2	Gli2	Dlx2	Dlx1	Ascl1
Orange	Zfp219	Sp9	Sox9	Sox4	Sall3	Sall1	Notch2	Notch1	Mycn	Hdac1	Gli2	Chd7
Orange	Tle3	Tbl1xr1	Sox9	Sox4	Sox2	Ruvbl2	Rbpj	Notch1	Jrk	Hdac1	Gli1	G3bp1
Orange	Nr4a3	Xrcc2	Tox3	Set	Rest	Nfatc4	Hipk2	Hdac1	Fmr1	Dlx1	Btg2	Adnp
Orange	Lhx8	Sox2	Sox1	Sall3	Sall1	Pou3f4	Gsx2	Dlx2	Dlx1	Ascl1	Arx
Orange	Sufu	Sox9	Sox6	Sox2	Sox1	Rbpj	Pou3f2	Notch1	Gsx2	Gli2	Ascl1
Orange	Trp53	Topbp1	Top2a	Tipin	Timeless	Sox4	Rpa2	Hinfp	E2f1	Brca1	Atm
Orange	Id2	Trp53	Sufu	Sox4	Sall1	Rbpj	Rara	Notch2	Notch1	Cited2	Chd7
Orange	Trp53	Trip13	Topbp1	Top2a	Tipin	Sox4	Rpa2	Cdk5rap2	Bub3	Brca1	Atm
Orange	Sox9	Sox4	Sox2	Rbpj	Pou3f2	Myt1	Insm1	Gli2	Gli1	Cited2	Ascl1
Orange	Sox4	Rest	Rbpj	Rara	Notch1	Mycn	Mycl	Insm1	Cux1	Cbfa2t2	Ascl1
Orange	Trp53	Trip13	Topbp1	Sox4	Rpa2	Rbl1	H2afy	Cdk5rap2	Bub3	Brca1	Atm
Orange	Spen	Sox9	Sox2	Rbpj	Notch2	Notch1	Gsx2	Dlx2	Dlx1	Cbfa2t2	Ascl1
Orange	Nr4a3	Xrcc2	Tox3	Set	Nfatc4	Hipk2	Hdac1	Fmr1	Dlx1	Btg2	Adnp
Orange	Xbp1	Trp53	Rbpj	Prdm16	Peg10	Parp1	Notch2	Notch1	Hipk2	Dlx1	Cited2
Orange	Xbp1	Zdhhc15	Tcf3	Taf1	Sox4	Ruvbl2	Kat6a	Hdac1	Brd8	Brca1	Bend3
Orange	Xbp1	Trp53	Tcf4	Rbpj	Prdm16	Peg10	Notch2	Notch1	Hipk2	Dlx1	Cited2
Orange	Lhx8	Sox9	Sox2	Smad5	Sf1	Rara	Hmgb2	Cited2	Chd7	Cbx2	Atm
Orange	Id2	Sox9	Sox6	Sox5	Notch1	Hdac1	Gsx2	Dlx2	Dlx1	Ascl1
Orange	Trp53	Trip13	Topbp1	Sox4	Rpa2	Rbl1	Cdk5rap2	Bub3	Brca1	Atm
Orange	Zhx2	Tead3	Sox9	Sox4	Sox2	Sall1	Rest	Rbpj	Prdm16	Kat6a
Orange	Xbp1	Tcf3	Taf1	Sox4	Ruvbl2	Kat6a	Hdac1	Brd8	Brca1	Bend3
Orange	Trp53	Suv39h2	Suv39h1	Sox4	Rest	Rbpj	Notch1	Nfatc3	Cited2	Atm
Orange	Timeless	Sox9	Sox2	Sall1	Notch1	Nfatc4	Nfatc3	Mycn	Gli2	Dlx2
Orange	Xbp1	Trp53	Tcf3	Sox4	Rara	Nkx2-3	Nfatc3	Myb	Chd7	Cbfb
Orange	Zhx2	Sox9	Sox4	Sox2	Sall1	Rest	Rbpj	Prdm16	Kat6a
Orange	Sox4	Rest	Rbpj	Notch1	Mycn	Mycl	Insm1	Cux1	Ascl1
Orange	Id2	Trp53	Sox4	Rbpj	Rara	Notch2	Notch1	Cited2	Chd7
Orange	Nr4a3	Zeb2	Xrcc1	Pou3f2	Kdm6b	Hdac1	Dlx2	Dlx1	Btg2
Orange	Trp53	Sox4	Pcbp4	Hipk2	Foxm1	E2f2	E2f1	Atm	Atad5
Orange	Nr1d1	Id2	Notch1	Mycn	Hdac1	Gsx2	E2f1	Dlx2	Dlx1
Orange	Tcf3	Taf1	Sox4	Ruvbl2	Kat6a	Hdac1	Brd8	Brca1	Bend3
Orange	Zeb2	Tead2	Sufu	Sox9	Sox4	Sall1	Rara	Notch1	Cited2
Orange	Zeb2	Tead2	Sufu	Sox9	Sox4	Sall1	Rara	Gli2	Cited2
Orange	Zeb2	Tead2	Sufu	Sox4	Sall1	Rara	Notch1	Gli2	Cited2
Orange	Zfp219	Sox9	Sox6	Sox5	Smad5	Rara	Mycn	Gli2	Dlx2
Orange	Nucb2	Nr1d1	Sox4	Rest	Rab8b	Ptbp1	Myt1	Hdac1	Chd7
Orange	Xbp1	Phb	Nr1d1	Crebl2	Wiz	Trp53	Tcf3	Taf1	Sox4
Orange	Id2	Uhrf2	Trp53	Sox4	Insm1	Foxm1	Ccnk	Brca1
Orange	Nr4a3	Zeb2	Xrcc1	Kdm6b	Hdac1	Dlx2	Dlx1	Btg2
Orange	Sox2	Rbpj	Notch1	Gsx2	Dlx2	Dlx1	Cbfa2t2	Ascl1
Orange	Trp53	Sox4	Pcbp4	Hipk2	Foxm1	Brca1	Atm	Atad5
Orange	Lhx8	Zeb2	Sox1	Sall3	Gli2	Btg2	Ascl1	Arx
Orange	Nr1d1	Id2	Notch1	Mycn	Hdac1	Gsx2	Dlx2	Dlx1
Orange	Trp53	Tipin	Sox4	Rpa2	Hinfp	E2f1	Brca1	Atm
Orange	Id2	Trp53	Tcf3	Sox4	Rpa2	Rbl1	Gli1	E2f1
Orange	Sp9	Sall1	Notch2	Notch1	Mycn	Hdac1	Gli2	Chd7
Orange	Id2	Sufu	Sox4	Sall1	Rbpj	Notch1	Cited2	Chd7
Orange	Zeb2	Tead2	Sufu	Sox9	Sox4	Sall1	Rara	Cited2
Orange	Zhx2	Tgif2	Sox9	Sox2	Hipk2	Dlx2	Dlx1	Chd7
Orange	Lhx8	Sox9	Sf1	Rara	Hmgb2	Cited2	Cbx2	Atm
Orange	Id2	Sall3	Sall1	Gsx2	Dlx2	Chd7	Arx
Orange	Trp53	Topbp1	Top2a	Tipin	Sox4	Rpa2	Atm
Orange	Id2	Sufu	Sox4	Sall1	Rbpj	Notch1	Cited2
Orange	Sufu	Sox4	Sox12	Sox1	Gsx2	Gli2	Ascl1
Orange	Xbp1	Trp53	Prdm16	Peg10	Hipk2	Dlx1	Cited2
Orange	Sufu	Sox4	Rbpj	Notch1	Kat6a	Cited2	Chd7
Orange	Xbp1	Trp53	Prdm16	Peg10	Notch1	Hipk2	Dlx1
Orange	Id2	Trp53	Tcf3	Sox4	Rpa2	Rbl1	E2f1
Orange	Lhx8	Nkx2-3	Hdac1	Gli2	Dlx2	Dlx1	Bcor
Orange	Zeb2	Tead2	Sufu	Sox4	Sall1	Rara	Cited2
Orange	Trp53	Top2a	Sox4	Rest	Notch1	Mlf1	Cited2
Orange	Phb	Crebl2	Wiz	Trp53	Tcf3	Taf1	Sox4
Orange	Lhx8	Sox9	Sf1	Rara	Hmgb2	Cited2	Atm
Orange	Nr1d1	Id2	Notch1	Mycn	Dlx2	Dlx1
Orange	Sufu	Sox1	Pou3f2	Gsx2	Gli2	Ascl1
Orange	Id2	Uhrf2	Trp53	Sox4	Insm1	Brca1
Orange	Id2	Notch1	Hdac1	Gsx2	Dlx2	Dlx1
Orange	Sufu	Sox4	Sox1	Gsx2	Gli2	Ascl1
Orange	Trp53	Sox4	Pcbp4	Hipk2	Foxm1	Atm
Orange	Sufu	Sox4	Rbpj	Notch1	Kat6a	Chd7
Orange	Sox4	Rbpj	Notch1	Kat6a	Cited2	Chd7
Orange	Lhx8	Nkx2-3	Hdac1	Gli2	Dlx2	Dlx1
Orange	Sufu	Sox1	Gsx2	Gli2	Gli1	Ascl1
Orange	Zeb2	Tbl1xr1	Sox4	Sall1	Rbpj	Jrk
Orange	Xrcc1	Trp53	Gsx2	Gli2	Gli1	Ascl1
Orange	Smad5	Rbpj	Notch2	Notch1	Hipk2	Dlx1
Orange	Sox4	Rbpj	Notch1	Kat6a	Chd7
Orange	Sox2	Rbpj	Notch1	Gsx2	Ascl1
Orange	Id2	Sox4	Rbpj	Notch1	Cited2
Orange	Trp53	Tipin	Sox4	Rpa2	Atm
Orange	Sox9	Sox4	Rbpj	Notch2	Notch1
Orange	Sufu	Sox4	Sox1	Gli2	Ascl1
Orange	Zhx2	Sox9	Hipk2	Dlx2	Dlx1
Orange	Xbp1	Trp53	Prdm16	Peg10	Dlx1
Orange	Xbp1	Sox4	Ruvbl2	Hdac1	Brca1
Orange	Xbp1	Sox9	Sox4	Myt1	Insm1
Orange	Id2	Notch1	Hdac1	Gsx2	E2f1
Orange	Rbpj	Notch2	Notch1	Hipk2	Dlx1
Orange	Nr1d1	Id2	Sox4	Pou3f2	Ascl1
Orange	Sox9	Notch1	Dlx2	Dlx1
Orange	Id2	Notch1	Dlx2	Dlx1
Orange	Gsx2	Dlx2	Dlx1	Ascl1
Orange	Sall3	Sall1	Gsx2	Arx
Orange	Trp53	Sox4	Brca1	Atm
Orange	Gli2	Gli1	Dlx2	Dlx1
Orange	Lhx8	Sox1	Sall3	Arx
Orange	Xbp1	Sox4	Ruvbl2	Brca1
Orange	Sox9	Sox4	Notch2	Notch1
Orange	Sox9	Sox4	Myt1	Insm1
Orange	Xrcc1	Gsx2	Gli2	Gli1
Orange	Id2	Notch1	Hdac1	Gsx2
Orange	Trp53	Sox4	Rpa2	Rbl1
Orange	Sox4	Ruvbl2	Hdac1	Brca1
Orange	Sox4	Rbpj	Notch1	Chd7
Orange	Dlx2	Dlx1	Arx
Orange	Zfp219	Sox9	Sox4
Orange	Dlx2	Dlx1	Ascl1
Orange	Trp53	Sox4	Atm
Orange	Sox4	Notch1	Chd7
Orange	Trp53	Sox4	Rpa2
Orange	Sox4	Insm1	Ascl1
Orange	Sox4	Notch2	Notch1
Orange	Sox4	Ruvbl2	Brca1
Orange	Dlx2	Dlx1	Cbfa2t2
Orange	Sufu	Sox4	Gli2
Orange	Sox4	Notch1
Orange	Trp53	Sox4
Orange	Dlx2	Dlx1
Orange	Gsx2	Ascl1
Orange	Nr2f1	Gsx2
Orange	Sox2	Gsx2
Orange	Sox4	Notch2
Green	Zfp423	Nrarp	Notch3	Hes5
Green	Zfp36l2	Yap1	Tcf7l1	Sox21	Nfe2l2	Hes5	Eif2ak2
Green	Zfp36l2	Yap1	Nfe2l2	Hes5	Eif2ak2
Green	Zfp36l2	Yap1	Nfe2l2	Hes5
Green	Zfp36l1	Yap1	Smad3	Nrarp	Jun	Hes5	Foxp2	Dlx6
Green	Zfp36l1	Yap1	Nr2e1	Eif2ak2
Green	Zbed3	Yap1	Wwtr1	Tle1	Tcf7l1	Smad3	Nrarp	Limd1
Green	Zbed3	Yap1	Wwtr1	Tle1	Smad3	Nrarp	Limd1
Green	Yap1	Wwtr1	Limd1
Green	Yap1	Smad3	Rxra	Hmg20b	Hdac9	Foxp2
Green	Smad3	Six5	Rxra	Nr2e1	Jun	Hes5	Foxp2
Green	Rfx4	Nr2e1	Hes5	Atf5
Green	Prrx1	Olig2	Nr2e1	Notch3	Hes5	Gsx1
Green	Prrx1	Olig2	Notch3	Hes5	Gsx1
Green	Pawr	Jund	Jun	Foxp2
Green	Nrarp	Nfe2l2
Green	Nrarp	Jun	Foxp2	Dlx6
Blue	Tfb2m	Mterf4	Mterf1b
Blue	Tfb2m	Sub1	Mterf1b
Blue	Tfb2m	Mterf4
Purple	Usp49	Tet1	Tert	Rybp	Rnf2	Pcgf6	Pcgf2	Paxbp1	Ncoa1	Kdm5b	Kdm2b	Isl1	Ing4	Epc1	Dnmt3a	Bmi1	Wbp2	Mbd2	Jdp2
Purple	Usp49	Tet1	Tert	Rybp	Rnf2	Pcgf6	Pcgf2	Paxbp1	Ncoa1	Kdm5b	Kdm2b	Isl1	Ing4	Epc1	Bmi1	Wbp2	Jdp2
Purple	Zbtb33	Tle4	Tert	Tax1bp3	Spin1	Rnf138	Myc	Mllt3	Isl1	Hbp1	Apc	Ankrd6	Tcf7	Mbd2	Ddit3
Purple	Zfp90	Tert	Sox11	Runx1t1	Rb1	Nfib	Myc	Mapk8	Isl1	Zbtb7a	Mbd2	Id1	Ddit3	Aplp2
Purple	Tshz1	Sp8	Rnf2	Pcgf2	Mllt3	Mapk8	Kdm2b	Isl1	Bmi1	Apc	Nkx6-2	Ddit3	Bhlhe40
Purple	Sox11	Rb1	Paxbp1	Myc	Klf5	Isl1	Foxp1	Arid5b	Apc	Tsc22d3	Nr3c1	Nr1d2	Hlf
Purple	Tshz3	Sox11	Rb1	Myc	Klf5	Isl1	Foxp1	Apc	Tsc22d3	Nr3c1	Nr1d2	Hlf
Purple	Zfp90	Sox11	Runx1t1	Rb1	Nfib	Myc	Mapk8	Isl1	Zbtb7a	Id1	Ddit3
Purple	Sox11	Rb1	Myc	Klf5	Isl1	Foxp1	Apc	Tsc22d3	Nr3c1	Nr1d2	Hlf
Purple	Tle4	Tert	Tax1bp3	Spin1	Mllt3	Isl1	Apc	Ankrd6	Mbd2	Ddit3
Purple	Sox11	Rb1	Nfib	Myc	Kdm5b	Isl1	Foxp1	Bcl11b	Apc	Id1
Purple	Zc3h8	Il4	Foxp1	Dtx1	Bmi1	Bcl11b	Bcl11a	Apc	Zbtb7a	Tcf7
Purple	Tert	Rb1	Mapt	Mapk8	Kdm2b	Isl1	Nr3c1	Kcnip3	Ddit3	Csf1
Purple	Top2b	Rab11a	Nfib	Mapt	Klf7	Isl1	Foxp1	Bcl11b	Bcl11a	Apc
Purple	Nfib	Lmo4	Lbh	Kdm5b	Isl1	Bcl11b	Arid5b	Apc	Nr3c1	Csf1
Purple	Zc3h8	Il4	Foxp1	Dtx1	Bmi1	Bcl11b	Bcl11a	Apc	Tcf7
Purple	Tet1	Tert	Rb1	Paxbp1	Myc	Isl1	Apc	Wbp2	Jdp2
Purple	Tert	Mapt	Mapk8	Kdm2b	Isl1	Nr3c1	Kcnip3	Ddit3	Csf1
Purple	Zfp90	Sox11	Nfib	Myc	Mapk8	Isl1	Id1	Ddit3
Purple	Sox11	Rb1	Myc	Klf5	Foxp1	Tsc22d3	Nr1d2	Hlf
Purple	Tshz3	Sox11	Nfib	Foxp4	Foxp1	Cic	Klf2	Id1
Purple	Tle4	Myc	Mllt3	Isl1	Apc	Ankrd6	Tcf7	Ddit3
Purple	Tert	Rb1	Mapk8	Kdm2b	Isl1	Nr3c1	Kcnip3	Ddit3
Purple	Pcgf2	Ncoa1	Isl1	Ing4	Epc1	Bmi1	Wbp2
Purple	Tle4	Tax1bp3	Mllt3	Isl1	Apc	Ankrd6	Ddit3
Purple	Ncoa1	Lbh	Isl1	Zbtb7a	Wbp2	Nr3c1	Nr1d2
Purple	Nfib	Myc	Mllt3	Isl1	Apc	Ankrd6	Csf1
Purple	Tert	Mapk8	Kdm2b	Isl1	Nr3c1	Kcnip3	Ddit3
Purple	Sox11	Pbx3	Lmo4	Isl1	Foxp1	Nkx6-2
Purple	Tle4	Mllt3	Isl1	Apc	Ankrd6	Ddit3
Purple	Klf7	H2afy2	Foxp4	Foxp1	Apc	Id1
Purple	Tet1	Tert	Paxbp1	Isl1	Wbp2	Jdp2
Purple	Tshz3	Klf5	Il4	Foxp1	Epc1	Nr3c1
Purple	Tet1	Rb1	Paxbp1	Isl1	Wbp2	Jdp2
Purple	Ncoa1	Lbh	Isl1	Zbtb7a	Wbp2	Nr3c1
Purple	Lbh	Isl1	Zbtb7a	Wbp2	Nr3c1
Purple	Tet1	Paxbp1	Isl1	Wbp2	Jdp2
Purple	Sp8	Mapk8	Apc	Nkx6-2	Ddit3
Purple	Nfib	Foxp4	Foxp1	Klf2
Purple	Lmo4	Isl1	Foxp1	Nkx6-2
Purple	Il4	Foxp1	Bcl11b	Tcf7
Purple	Nfib	Foxp4	Foxp1
Purple	Foxp1	Bcl11b	Tcf7
Purple	Lbh	Isl1	Wbp2
Purple	Lbh	Isl1	Zbtb7a
Pink	Rarb	Nkx2-1	Lhx6	Lhx2	Id4	Hes1	Gli3	Emx2
Pink	Rarb	Nkx2-1	Lhx6	Chd5	Lhx2	Id4	Hes1	Gli3	Emx2
Pink	Rarb	Mef2c	Mef2a
Pink	Thra	Rarb	Nkx2-1	Ezh1	Deaf1	Id4	Hes1	Gli3	Ccnd1
Pink	Trim32	Thra	Smyd3	Smarca2	Rarb	Mef2c	Mef2a	Hes1
Pink	Foxo1	Srrt	Hes1
Pink	Trex1	Rarb	Mef2c	Id4	Hes1	Gli3	Emx2
Pink	Thra	Rarb	Mef2d	Mef2c	Recql4	Gli3
Pink	Thra	Rarb	Mef2d	Mef2c	Id4	Gli3
Pink	Foxo1	Lhx2	Id4	Gli3	Emx2
Pink	Trex1	Rarb	Mef2c	Hes1	Gli3	Emx2
Pink	Rarb	Mef2c	Rorb
Pink	Trim32	Thra	Smyd3	Rarb	Mef2c	Mef2a
Pink	Rarb	Mef2d	Mef2c	Gli3
Pink	Thra	Rarb	Mef2d	Mef2c	Gli3
Pink	Rarb	Ezh1	Hes1	Ccnd1
Pink	Sidt2	Rarb	Hes1
Pink	Trex1	Mef2c	Mef2a	Foxo1	Rad51
Pink	Rarb	Mef2d	Mef2c	Gli3	Bbx
Pink	Trim32	Foxo1	Id4	Hes1	Ccnd1
Pink	Rarb	Mef2c	Hes1	Gli3
Pink	Mef2c	Mef2a	Foxo1
Pink	Rarb	Mef2d	Mef2c
Pink	Trex1	Rarb	Mef2c	Uty	Hes1
Pink	Tle2	Thra	Foxo1	Uty	Gli3
Pink	Trex1	Rarb	Mef2c	Hes1	Gli3
Pink	Rarb	Mef2c	Hes1
Pink	Rarb	Gli3
Pink	Tle2	Thra	Foxo1	Uty	Gli3	Ccnd1
Pink	Rarb	Mef2c	Mef2a	Hes1
Pink	Mef2c	Foxo1
Pink	Rarb	Mef2d	Mef2c	Mef2a	Hivep3	Ybx3
Pink	Sidt2	Rarb
Pink	Rxrg	Rarb
Pink	Rarb	Hes1	Gli3
Pink	Tle2	Thra	Foxo1	Gli3
Pink	Foxo1	Lhx2	Gli3
