# Supplementary material for: Transcriptional profiling reveals the transcription factor networks regulating the survival of striatal neurons
Source: Cell Death Dis. 2021 Mar 12;12(3):262. doi: 10.1038/s41419-021-03552-8 (PMC7955055; doi:10.1038/s41419-021-03552-8)
Supplement: Supplementary file 16 — Supplementary Table 7. Prediction of functional TFs networks based on machine learning [file 41419_2021_3552_MOESM16_ESM.xlsx]

## Sheet: Functional TFs sets
Supplementary Table 7. Prediction of functional TF networks based on machine learning
Sheet1: TF networks were predicted by machine learning.
GeneSymbolA	GeneSymbolB	Score	Network	Module
Nup35	Zfand6	0.863	Network1	Red
Nup35	Tsg101	0.778	Network1	Red
Zfand6	Tsg101	0.904	Network1	Red
Smarca5	Tsg101	0.75	Network1	Red
Per3	Ezh2	0.889	Network2	Red
Per3	Npm1	0.824	Network2	Red
Per3	Meis2	0.837	Network2	Red
Per3	Msh2	0.751	Network2	Red
Khdrbs1	Npm1	0.869	Network2	Red
Khdrbs1	Thoc1	0.783	Network2	Red
Khdrbs1	Ing1	0.775	Network2	Red
Rpa3	Ezh2	0.762	Network2	Red
Rpa3	Meis2	0.782	Network2	Red
Rpa3	Msh2	0.773	Network2	Red
Rpa3	Pura	0.762	Network2	Red
Hnrnpab	Zfp113	0.806	Network2	Red
Hnrnpab	Pbx1	0.98	Network2	Red
Hnrnpab	Ing1	0.813	Network2	Red
Zfp113	Thoc1	0.769	Network2	Red
Zfp113	Scrt2	0.795	Network2	Red
Ezh2	Npm1	0.857	Network2	Red
Ezh2	Meis2	0.773	Network2	Red
Ezh2	Msh2	0.952	Network2	Red
Ezh2	Abl1	0.837	Network2	Red
Ezh2	Terf1	0.873	Network2	Red
Ezh2	Pbx1	0.791	Network2	Red
Ezh2	Thoc1	0.802	Network2	Red
Ezh2	Foxg1	0.803	Network2	Red
Ezh2	Tfap4	0.845	Network2	Red
Ezh2	Pura	0.882	Network2	Red
Npm1	Msh2	0.824	Network2	Red
Npm1	Abl1	0.779	Network2	Red
Npm1	Terf1	0.77	Network2	Red
Npm1	Pbx1	0.769	Network2	Red
Npm1	Thoc1	0.785	Network2	Red
Npm1	Ing1	0.789	Network2	Red
Meis2	Msh2	0.792	Network2	Red
Meis2	Abl1	0.888	Network2	Red
Meis2	Pbx1	0.82	Network2	Red
Meis2	Thoc1	0.752	Network2	Red
Meis2	Pura	0.789	Network2	Red
Msh2	Terf1	0.83	Network2	Red
Msh2	Pbx1	0.827	Network2	Red
Msh2	Foxg1	0.793	Network2	Red
Msh2	Scrt2	0.82	Network2	Red
Abl1	Terf1	0.858	Network2	Red
Abl1	Pbx1	0.848	Network2	Red
Abl1	Thoc1	0.915	Network2	Red
Abl1	Foxg1	0.864	Network2	Red
Abl1	Tfap4	0.82	Network2	Red
Terf1	Thoc1	0.887	Network2	Red
Terf1	Foxg1	0.811	Network2	Red
Terf1	Tfap4	0.851	Network2	Red
Terf1	Pura	0.783	Network2	Red
Pbx1	Thoc1	0.854	Network2	Red
Pbx1	Tfap4	0.901	Network2	Red
Pbx1	Pura	0.8	Network2	Red
Thoc1	Ing1	0.824	Network2	Red
Thoc1	Tfap4	0.801	Network2	Red
Thoc1	Scrt2	0.802	Network2	Red
Mapk3A	Taf9bA	0.75	Network3	Red
Mapk3A	HrA	0.914	Network3	Red
Mapk3A	Hdac2A	0.857	Network3	Red
Mapk3A	Per1A	0.762	Network3	Red
Mapk3A	HnrnpdA	0.857	Network3	Red
Mapk3A	Elk4A	0.781	Network3	Red
Mapk3A	Ash2lA	0.815	Network3	Red
Mapk3A	Mtf2A	0.808	Network3	Red
Mapk3A	Ppp1r1bA	0.867	Network3	Red
Mapk3A	CtcfA	0.795	Network3	Red
Taf9bA	Hdac2A	0.784	Network3	Red
Taf9bA	Per1A	0.816	Network3	Red
Taf9bA	Rps6ka4A	0.802	Network3	Red
Taf9bA	Ezh2A	0.831	Network3	Red
Taf9bA	Ppp1r1bA	0.777	Network3	Red
Taf9bA	Hdac11A	0.85	Network3	Red
Taf9bA	CtcfA	0.761	Network3	Red
HrA	Zfp451A	0.779	Network3	Red
HrA	Ash2lA	0.786	Network3	Red
HrA	Ezh2A	0.772	Network3	Red
HrA	Hdac11A	0.827	Network3	Red
HrA	CtcfA	0.887	Network3	Red
Hdac2A	Zfp451A	0.934	Network3	Red
Hdac2A	Baz1bA	0.861	Network3	Red
Hdac2A	HnrnpdA	0.781	Network3	Red
Hdac2A	Elk4A	0.855	Network3	Red
Hdac2A	Rps6ka4A	0.793	Network3	Red
Hdac2A	Ash2lA	0.863	Network3	Red
Hdac2A	Ezh2A	0.824	Network3	Red
Hdac2A	Mtf2A	0.881	Network3	Red
Hdac2A	Per2A	0.852	Network3	Red
Hdac2A	Smarcad1A	0.791	Network3	Red
Hdac2A	Hdac11A	0.751	Network3	Red
Hdac2A	TefA	0.804	Network3	Red
Hdac2A	CtcfA	0.765	Network3	Red
Zfp451A	Baz1bA	0.846	Network3	Red
Zfp451A	Elk4A	0.817	Network3	Red
Zfp451A	Ash2lA	0.926	Network3	Red
Zfp451A	Ezh2A	0.782	Network3	Red
Zfp451A	Mtf2A	0.763	Network3	Red
Zfp451A	Per2A	0.84	Network3	Red
Zfp451A	Smarcad1A	0.816	Network3	Red
Zfp451A	CtcfA	0.85	Network3	Red
Zfp451A	NptxrA	0.784	Network3	Red
Baz1bA	Per1A	0.779	Network3	Red
Baz1bA	Elk4A	0.757	Network3	Red
Baz1bA	Ash2lA	0.855	Network3	Red
Baz1bA	Ezh2A	0.754	Network3	Red
Baz1bA	Mtf2A	0.89	Network3	Red
Baz1bA	Ppp1r1bA	0.891	Network3	Red
Baz1bA	Per2A	0.753	Network3	Red
Per1A	HnrnpdA	0.808	Network3	Red
Per1A	Rps6ka4A	0.846	Network3	Red
Per1A	Ash2lA	0.829	Network3	Red
Per1A	Mtf2A	0.814	Network3	Red
Per1A	Ppp1r1bA	0.86	Network3	Red
Per1A	Smarcad1A	0.849	Network3	Red
Per1A	Hdac11A	0.778	Network3	Red
Per1A	TefA	0.791	Network3	Red
HnrnpdA	Ppp1r1bA	0.868	Network3	Red
HnrnpdA	TefA	0.825	Network3	Red
Elk4A	Rps6ka4A	0.816	Network3	Red
Elk4A	Ezh2A	0.916	Network3	Red
Elk4A	CtcfA	0.784	Network3	Red
Rps6ka4A	Ash2lA	0.809	Network3	Red
Rps6ka4A	Ezh2A	0.83	Network3	Red
Rps6ka4A	Mtf2A	0.87	Network3	Red
Rps6ka4A	Ppp1r1bA	0.785	Network3	Red
Rps6ka4A	Smarcad1A	0.788	Network3	Red
Ash2lA	Ezh2A	0.875	Network3	Red
Ash2lA	Mtf2A	0.851	Network3	Red
Ash2lA	Ppp1r1bA	0.853	Network3	Red
Ash2lA	Per2A	0.784	Network3	Red
Ash2lA	Smarcad1A	0.756	Network3	Red
Ash2lA	Zbtb20	0.86	Network3	Red
Ash2lA	CtcfA	0.832	Network3	Red
Ezh2A	Mtf2A	0.831	Network3	Red
Ezh2A	Smarcad1A	0.819	Network3	Red
Ezh2A	Zbtb20	0.824	Network3	Red
Ezh2A	CtcfA	0.824	Network3	Red
Mtf2A	Ppp1r1bA	0.881	Network3	Red
Mtf2A	Per2A	0.759	Network3	Red
Mtf2A	Hdac11A	0.849	Network3	Red
Mtf2A	Zbtb20	0.789	Network3	Red
Mtf2A	CtcfA	0.804	Network3	Red
Mtf2A	NptxrA	0.826	Network3	Red
Ppp1r1bA	Smarcad1A	0.782	Network3	Red
Ppp1r1bA	CtcfA	0.798	Network3	Red
Per2A	Smarcad1A	0.794	Network3	Red
Per2A	TefA	0.867	Network3	Red
Per2A	CtcfA	0.853	Network3	Red
Per2A	Irf5A	0.771	Network3	Red
Smarcad1A	Hdac11A	0.833	Network3	Red
Smarcad1A	CtcfA	0.876	Network3	Red
Smarcad1A	Clp1A	0.808	Network3	Red
Zbtb20	Clp1A	0.861	Network3	Red
CtcfA	Irf5A	0.804	Network3	Red
Sirt3	Zfhx4	0.875	Network4	Red
Sirt3	Ostf1	0.76	Network4	Red
Ssbp4	Zfhx4	0.803	Network4	Red
Irf5	Ostf1	0.843	Network4	Red
Mapk3	Epas1	0.76	Network5	Red
Mapk3	Zfpm1	0.834	Network5	Red
Mapk3	Stat3	0.836	Network5	Red
Mapk3	Sox10	0.929	Network5	Red
Mapk3	Id3	0.752	Network5	Red
Mapk3	Hey2	0.788	Network5	Red
Mapk3	Sp3	0.753	Network5	Red
Mapk3	Nfe2l1	0.753	Network5	Red
Mapk3	Hey1	0.791	Network5	Red
Mapk3	Rarg	0.76	Network5	Red
Epas1	Camk4	0.769	Network5	Red
Epas1	Nfkbia	0.845	Network5	Red
Epas1	Meis2	0.77	Network5	Red
Epas1	Zfp385a	0.881	Network5	Red
Epas1	Id3	0.779	Network5	Red
Epas1	Hey2	0.76	Network5	Red
Epas1	Sp3	0.82	Network5	Red
Epas1	Nfe2l1	0.836	Network5	Red
Epas1	Hey1	0.758	Network5	Red
Epas1	Sox18	0.813	Network5	Red
Epas1	Rarg	0.752	Network5	Red
Epas1	Klf16	0.951	Network5	Red
Egr3	Zfpm1	0.793	Network5	Red
Egr3	Nfkbia	0.876	Network5	Red
Egr3	Stat3	0.922	Network5	Red
Egr3	Rarg	0.907	Network5	Red
Zfpm1	Junb	0.777	Network5	Red
Zfpm1	Camk4	0.783	Network5	Red
Zfpm1	Stat3	0.877	Network5	Red
Zfpm1	Zfp385a	0.787	Network5	Red
Zfpm1	Id3	0.789	Network5	Red
Zfpm1	Hey2	0.781	Network5	Red
Zfpm1	Sp3	0.807	Network5	Red
Zfpm1	Hey1	0.764	Network5	Red
Zfpm1	Lmo2	0.793	Network5	Red
Zfpm1	Sox18	0.851	Network5	Red
Zfpm1	Fos	0.781	Network5	Red
Zfpm1	Bmyc	0.828	Network5	Red
Zfpm1	Rarg	0.834	Network5	Red
Junb	Nfkbia	0.93	Network5	Red
Junb	Meis2	0.779	Network5	Red
Junb	Zfp385a	0.9	Network5	Red
Junb	Id3	0.799	Network5	Red
Junb	B930041F14Rik	0.769	Network5	Red
Junb	Sox18	0.88	Network5	Red
Junb	Lyar	0.87	Network5	Red
Junb	Rarg	0.769	Network5	Red
Camk4	Nfkbia	0.785	Network5	Red
Camk4	Stat3	0.934	Network5	Red
Camk4	Meis2	0.902	Network5	Red
Camk4	Zfp385a	0.892	Network5	Red
Camk4	B930041F14Rik	0.889	Network5	Red
Camk4	Nfe2l1	0.773	Network5	Red
Camk4	Lmo2	0.816	Network5	Red
Camk4	Bmyc	0.75	Network5	Red
Camk4	Rarg	0.911	Network5	Red
Nfkbia	Stat3	0.819	Network5	Red
Nfkbia	Zfp385a	0.876	Network5	Red
Nfkbia	Nfe2l1	0.776	Network5	Red
Nfkbia	Lmo2	0.761	Network5	Red
Nfkbia	Fos	0.897	Network5	Red
Nfkbia	Lyar	0.756	Network5	Red
Nfkbia	Rarg	0.821	Network5	Red
Stat3	Sox10	0.76	Network5	Red
Stat3	Zfp385a	0.817	Network5	Red
Stat3	Id3	0.824	Network5	Red
Stat3	Hey2	0.767	Network5	Red
Stat3	Nfe2l1	0.773	Network5	Red
Stat3	Hey1	0.767	Network5	Red
Stat3	Sox18	0.772	Network5	Red
Stat3	Etv4	0.982	Network5	Red
Stat3	Fos	0.888	Network5	Red
Stat3	Lyar	0.857	Network5	Red
Stat3	Rarg	0.872	Network5	Red
Stat3	Klf16	0.822	Network5	Red
Meis2	Zfp385a	0.823	Network5	Red
Meis2	Sp3	0.791	Network5	Red
Meis2	Fos	0.804	Network5	Red
Meis2	Lyar	0.752	Network5	Red
Sox10	Id3	0.876	Network5	Red
Sox10	Sp3	0.768	Network5	Red
Sox10	Nfe2l1	0.903	Network5	Red
Sox10	Hey1	0.776	Network5	Red
Sox10	Sox18	0.906	Network5	Red
Sox10	Etv4	0.838	Network5	Red
Zfp385a	Fos	0.829	Network5	Red
Zfp385a	Bmyc	0.832	Network5	Red
Zfp385a	Rarg	0.896	Network5	Red
Id3	Hey2	0.766	Network5	Red
Id3	Sp3	0.756	Network5	Red
Id3	Hey1	0.802	Network5	Red
Id3	Rarg	0.832	Network5	Red
Hey2	Sp3	0.815	Network5	Red
Hey2	Nfe2l1	0.885	Network5	Red
Hey2	Lmo2	0.767	Network5	Red
Hey2	Fos	0.834	Network5	Red
Hey2	Bmyc	0.78	Network5	Red
Sp3	Hey1	0.848	Network5	Red
Sp3	Sox18	0.785	Network5	Red
Sp3	Fos	0.808	Network5	Red
B930041F14Rik	Nfe2l1	0.893	Network5	Red
B930041F14Rik	Cbx4	0.847	Network5	Red
B930041F14Rik	Bmyc	0.837	Network5	Red
Nfe2l1	Lmo2	0.793	Network5	Red
Nfe2l1	Fos	0.846	Network5	Red
Nfe2l1	Lyar	0.812	Network5	Red
Nfe2l1	Rarg	0.777	Network5	Red
Hey1	Sox18	0.751	Network5	Red
Hey1	Fos	0.756	Network5	Red
Hey1	Rarg	0.851	Network5	Red
Lmo2	Cbx4	0.853	Network5	Red
Sox18	Etv4	0.806	Network5	Red
Sox18	Rarg	0.923	Network5	Red
Etv4	Rarg	0.838	Network5	Red
Etv4	Klf16	0.809	Network5	Red
Fos	Cbx4	0.852	Network5	Red
Fos	Lyar	0.789	Network5	Red
Fos	Rarg	0.804	Network5	Red
Lyar	Rarg	0.868	Network5	Red
Hnrnpd	Klf9	0.773	Network6	Red
Hnrnpd	Ppargc1a	0.8	Network6	Red
Hnrnpd	Per2	0.753	Network6	Red
Hnrnpd	Id3	0.909	Network6	Red
Hnrnpd	Tef	0.769	Network6	Red
Hnrnpd	Zfhx3	0.761	Network6	Red
Hnrnpd	Enpp2	0.756	Network6	Red
Hnrnpd	Crtc1	0.785	Network6	Red
Per3	Klf9	0.776	Network6	Red
Per3	Junb	0.868	Network6	Red
Per3	Meis2	0.837	Network6	Red
Per3	Msh2	0.751	Network6	Red
Per3	Id3	0.929	Network6	Red
Per3	Egr1	0.894	Network6	Red
Per3	Ssbp4	0.885	Network6	Red
Per3	Nono	0.753	Network6	Red
Per3	Enpp2	0.78	Network6	Red
Per3	Crtc1	0.826	Network6	Red
Per3	Grin1	0.777	Network6	Red
Klf9	Ppargc1a	0.889	Network6	Red
Klf9	Cry2	0.764	Network6	Red
Klf9	Nfkb2	0.788	Network6	Red
Klf9	Per2	0.77	Network6	Red
Klf9	Id3	0.908	Network6	Red
Klf9	Tef	0.825	Network6	Red
Klf9	Egr1	0.782	Network6	Red
Klf9	Enpp2	0.82	Network6	Red
Klf9	Crtc1	0.769	Network6	Red
Klf9	Grin1	0.974	Network6	Red
Klf9	Npas2	0.806	Network6	Red
Ppargc1a	Nfkb2	0.837	Network6	Red
Ppargc1a	Per2	0.758	Network6	Red
Ppargc1a	Id3	0.766	Network6	Red
Ppargc1a	Tef	0.793	Network6	Red
Ppargc1a	Egr1	0.874	Network6	Red
Ppargc1a	Nono	0.751	Network6	Red
Ppargc1a	Npas2	0.75	Network6	Red
Lig4	Per1	0.82	Network6	Red
Lig4	Junb	0.83	Network6	Red
Lig4	Msh2	0.864	Network6	Red
Lig4	Per2	0.753	Network6	Red
Lig4	Egr1	0.781	Network6	Red
Per1	Junb	0.866	Network6	Red
Per1	Cry2	0.888	Network6	Red
Per1	Nfkb2	0.895	Network6	Red
Per1	Meis2	0.796	Network6	Red
Per1	Msh2	0.831	Network6	Red
Per1	Id3	0.752	Network6	Red
Per1	Egr1	0.762	Network6	Red
Per1	Ppp1r1b	0.799	Network6	Red
Per1	Top1	0.94	Network6	Red
Per1	Nono	0.754	Network6	Red
Per1	Enpp2	0.792	Network6	Red
Per1	Crtc1	0.917	Network6	Red
Per1	Grin1	0.757	Network6	Red
Per1	Npas2	0.764	Network6	Red
Per1	Gas7	0.78	Network6	Red
Junb	Meis2	0.779	Network6	Red
Junb	Zfp385a	0.9	Network6	Red
Junb	Per2	0.777	Network6	Red
Junb	Id3	0.799	Network6	Red
Junb	Egr1	0.944	Network6	Red
Junb	Crtc1	0.839	Network6	Red
Junb	Grin1	0.892	Network6	Red
Cry2	Nfkb2	0.779	Network6	Red
Cry2	Msh2	0.782	Network6	Red
Cry2	Per2	0.756	Network6	Red
Cry2	Id3	0.824	Network6	Red
Cry2	Tef	0.942	Network6	Red
Cry2	Egr1	0.886	Network6	Red
Cry2	Ppp1r1b	0.826	Network6	Red
Cry2	Crtc1	0.881	Network6	Red
Cry2	Grin1	0.79	Network6	Red
Nfkb2	Per2	0.797	Network6	Red
Nfkb2	Id3	0.838	Network6	Red
Nfkb2	Egr1	0.904	Network6	Red
Nfkb2	Nono	0.809	Network6	Red
Nfkb2	Grin1	0.844	Network6	Red
Nfkb2	Npas2	0.869	Network6	Red
Meis2	Msh2	0.792	Network6	Red
Meis2	Zfp385a	0.823	Network6	Red
Meis2	Per2	0.791	Network6	Red
Meis2	Egr1	0.841	Network6	Red
Meis2	Ppp1r1b	0.803	Network6	Red
Msh2	Per2	0.849	Network6	Red
Msh2	Egr1	0.831	Network6	Red
Msh2	Ppp1r1b	0.824	Network6	Red
Zfp385a	Egr1	0.778	Network6	Red
Zfp385a	Crtc1	0.81	Network6	Red
Zfp385a	Grin1	0.76	Network6	Red
Zfp385a	Npas2	0.86	Network6	Red
Per2	Id3	0.785	Network6	Red
Per2	Tef	0.777	Network6	Red
Per2	Egr1	0.816	Network6	Red
Per2	Ppp1r1b	0.827	Network6	Red
Per2	Top1	0.927	Network6	Red
Per2	Nono	0.752	Network6	Red
Per2	Enpp2	0.785	Network6	Red
Per2	Crtc1	0.855	Network6	Red
Per2	Zfhx4	0.824	Network6	Red
Per2	Grin1	0.756	Network6	Red
Per2	Npas2	0.836	Network6	Red
Id3	Zfhx3	0.846	Network6	Red
Id3	Enpp2	0.908	Network6	Red
Tef	Top1	0.819	Network6	Red
Tef	Nono	0.761	Network6	Red
Tef	Enpp2	0.782	Network6	Red
Tef	Grin1	0.784	Network6	Red
Egr1	Ppp1r1b	0.753	Network6	Red
Egr1	Top1	0.786	Network6	Red
Egr1	Nono	0.826	Network6	Red
Egr1	Crtc1	0.929	Network6	Red
Egr1	Npas2	0.956	Network6	Red
Ppp1r1b	Zfhx3	0.784	Network6	Red
Ppp1r1b	Crtc1	0.833	Network6	Red
Ppp1r1b	Npas2	0.892	Network6	Red
Ssbp4	Nono	0.895	Network6	Red
Ssbp4	Zfhx4	0.803	Network6	Red
Top1	Zfhx3	0.888	Network6	Red
Top1	Grin1	0.853	Network6	Red
Nono	Enpp2	0.875	Network6	Red
Nono	Grin1	0.77	Network6	Red
Nono	Npas2	0.833	Network6	Red
Zfhx3	Enpp2	0.773	Network6	Red
Zfhx3	Grin1	0.834	Network6	Red
Enpp2	Crtc1	0.778	Network6	Red
Enpp2	Npas2	0.752	Network6	Red
Enpp2	Gas7	0.78	Network6	Red
Crtc1	Grin1	0.824	Network6	Red
Grin1	Npas2	0.796	Network6	Red
Fem1cA	Ostf1A	0.923	Network7	Red
Ostf1A	Lin9A	0.775	Network7	Red
Thoc1A	Camk4A	0.762	Network8	Red
Thoc1A	Terf1A	0.922	Network8	Red
Thoc1A	Six3A	0.806	Network8	Red
Thoc1A	Ing1A	0.771	Network8	Red
Thoc1A	SsbA	0.773	Network8	Red
Cry2A	Camk4A	0.966	Network8	Red
Cry2A	Npm1A	0.86	Network8	Red
Cry2A	SarnpA	0.81	Network8	Red
Cry2A	Ing1A	0.829	Network8	Red
Cry2A	SsbA	0.75	Network8	Red
Cry2A	Tsg101A	0.781	Network8	Red
Camk4A	Six3A	0.763	Network8	Red
Camk4A	NfkbiaA	0.774	Network8	Red
Camk4A	Ing1A	0.76	Network8	Red
Camk4A	SsbA	0.876	Network8	Red
Terf1A	Zfand6A	0.821	Network8	Red
Terf1A	Nup35A	0.818	Network8	Red
Terf1A	Ing1A	0.79	Network8	Red
Terf1A	Tsg101A	0.778	Network8	Red
Zfand6A	Six3A	0.759	Network8	Red
Zfand6A	Nup35A	0.913	Network8	Red
Zfand6A	Ing1A	0.811	Network8	Red
Zfand6A	Tsg101A	0.802	Network8	Red
Six3A	Npm1A	0.77	Network8	Red
Six3A	SarnpA	0.829	Network8	Red
Six3A	SsbA	0.926	Network8	Red
Six3A	H2afvA	0.815	Network8	Red
Six3A	Hnrnpa2b1A	0.854	Network8	Red
Nup35A	Npm1A	0.792	Network8	Red
Nup35A	Ing1A	0.775	Network8	Red
Nup35A	SsbA	0.914	Network8	Red
Nup35A	Hnrnpa2b1A	0.778	Network8	Red
Npm1A	SarnpA	0.775	Network8	Red
Npm1A	NfkbiaA	0.825	Network8	Red
Npm1A	Ing1A	0.808	Network8	Red
Npm1A	Hnrnpa2b1A	0.772	Network8	Red
SarnpA	SsbA	0.92	Network8	Red
SarnpA	Phf6A	0.88	Network8	Red
NfkbiaA	Ing1A	0.784	Network8	Red
NfkbiaA	Hnrnpa2b1A	0.805	Network8	Red
NfkbiaA	Tsg101A	0.808	Network8	Red
Ing1A	SsbA	0.855	Network8	Red
SsbA	Hnrnpa2b1A	0.803	Network8	Red
Hnrnpa2b1A	Phf6A	0.875	Network8	Red
Smad7A	Hey1A	0.898	Network9	Red
Smad7A	Egr1A	0.93	Network9	Red
Smad7A	Lmo2A	0.826	Network9	Red
Smad7A	Zfpm1A	0.75	Network9	Red
Smad7A	Stat3A	0.782	Network9	Red
Smad7A	FosA	0.759	Network9	Red
Smad7A	Zbtb18A	0.832	Network9	Red
Smad7A	NfkbiaA	0.773	Network9	Red
Smad7A	ToxA	0.756	Network9	Red
Smad7A	EporA	0.768	Network9	Red
Smad7A	Egr3A	0.948	Network9	Red
Smad7A	Sap30A	0.807	Network9	Red
Smad7A	Hey2A	0.78	Network9	Red
Sirt2A	Hey1A	0.781	Network9	Red
Sirt2A	Egr1A	0.842	Network9	Red
Sirt2A	Zfpm1A	0.818	Network9	Red
Sirt2A	Stat3A	0.819	Network9	Red
Sirt2A	Sox10A	0.884	Network9	Red
Sirt2A	FosA	0.778	Network9	Red
Sirt2A	Zbtb18A	0.82	Network9	Red
Sirt2A	Nr4a1A	0.774	Network9	Red
Sirt2A	Hey2A	0.756	Network9	Red
Hey1A	Egr1A	0.762	Network9	Red
Hey1A	JunbA	0.907	Network9	Red
Hey1A	Zfpm1A	0.851	Network9	Red
Hey1A	Stat3A	0.815	Network9	Red
Hey1A	Sox10A	0.858	Network9	Red
Hey1A	Zfhx3A	0.77	Network9	Red
Hey1A	EporA	0.789	Network9	Red
Hey1A	Id3A	0.867	Network9	Red
Hey1A	Nr4a1A	0.867	Network9	Red
Hey1A	Sox18A	0.838	Network9	Red
Hey1A	Hey2A	0.942	Network9	Red
Hey1A	Lmo7A	0.802	Network9	Red
Egr1A	JunbA	0.95	Network9	Red
Egr1A	Zfpm1A	0.994	Network9	Red
Egr1A	FosA	0.813	Network9	Red
Egr1A	Zbtb18A	0.756	Network9	Red
Egr1A	Nr4a1A	0.821	Network9	Red
Egr1A	Lmo7A	0.971	Network9	Red
Lmo2A	Zfpm1A	0.861	Network9	Red
Lmo2A	Stat3A	0.888	Network9	Red
Lmo2A	RargA	0.766	Network9	Red
Lmo2A	ToxA	0.753	Network9	Red
Lmo2A	Nfe2l1A	0.834	Network9	Red
Lmo2A	Egr3A	0.757	Network9	Red
Lmo2A	Id3A	0.762	Network9	Red
JunbA	FosA	0.839	Network9	Red
JunbA	RargA	0.788	Network9	Red
JunbA	NfkbiaA	0.96	Network9	Red
JunbA	Nfe2l1A	0.758	Network9	Red
JunbA	Id3A	0.796	Network9	Red
JunbA	Sox18A	0.775	Network9	Red
JunbA	Hey2A	0.864	Network9	Red
Zfpm1A	Stat3A	0.803	Network9	Red
Zfpm1A	NacaA	0.788	Network9	Red
Zfpm1A	FosA	0.814	Network9	Red
Zfpm1A	RargA	0.825	Network9	Red
Zfpm1A	Zbtb18A	0.823	Network9	Red
Zfpm1A	ToxA	0.778	Network9	Red
Zfpm1A	EporA	0.834	Network9	Red
Zfpm1A	Egr3A	0.885	Network9	Red
Zfpm1A	Sap30A	0.854	Network9	Red
Zfpm1A	Nr4a1A	0.976	Network9	Red
Zfpm1A	Sox18A	0.815	Network9	Red
Stat3A	Sox10A	0.869	Network9	Red
Stat3A	FosA	0.8	Network9	Red
Stat3A	Zfhx3A	0.774	Network9	Red
Stat3A	RargA	0.864	Network9	Red
Stat3A	NfkbiaA	0.77	Network9	Red
Stat3A	Egr3A	0.829	Network9	Red
Stat3A	Sox18A	0.781	Network9	Red
NacaA	FosA	0.839	Network9	Red
NacaA	Zfhx3A	0.763	Network9	Red
NacaA	Zbtb18A	0.778	Network9	Red
NacaA	Sap30A	0.77	Network9	Red
NacaA	Id3A	0.765	Network9	Red
NacaA	Nr4a1A	0.841	Network9	Red
Sox10A	RargA	0.841	Network9	Red
Sox10A	Nfe2l1A	0.852	Network9	Red
Sox10A	Id3A	0.907	Network9	Red
Sox10A	Lmo7A	0.75	Network9	Red
FosA	Zfhx3A	0.817	Network9	Red
FosA	RargA	0.764	Network9	Red
FosA	NfkbiaA	0.757	Network9	Red
FosA	Nfe2l1A	0.979	Network9	Red
FosA	Egr3A	0.888	Network9	Red
FosA	Sap30A	0.797	Network9	Red
FosA	Id3A	0.878	Network9	Red
FosA	Nr4a1A	0.802	Network9	Red
Zfhx3A	Zbtb18A	0.83	Network9	Red
Zfhx3A	Id3A	0.897	Network9	Red
Zfhx3A	Nr4a1A	0.807	Network9	Red
Zfhx3A	Hey2A	0.764	Network9	Red
RargA	NfkbiaA	0.889	Network9	Red
RargA	Nfe2l1A	0.855	Network9	Red
RargA	Egr3A	0.941	Network9	Red
RargA	Id3A	0.875	Network9	Red
RargA	Hey2A	0.754	Network9	Red
Zbtb18A	EporA	0.826	Network9	Red
Zbtb18A	Nr4a1A	0.765	Network9	Red
NfkbiaA	Nfe2l1A	0.842	Network9	Red
NfkbiaA	Egr3A	0.92	Network9	Red
ToxA	Egr3A	0.906	Network9	Red
ToxA	PurbA	0.806	Network9	Red
EporA	Sap30A	0.756	Network9	Red
EporA	Id3A	0.853	Network9	Red
EporA	Nr4a1A	0.823	Network9	Red
Nfe2l1A	Hey2A	0.808	Network9	Red
Egr3A	Lmo7A	0.924	Network9	Red
Sap30A	Id3A	0.865	Network9	Red
Sap30A	Nr4a1A	0.796	Network9	Red
Sap30A	Hey2A	0.775	Network9	Red
Id3A	Nr4a1A	0.879	Network9	Red
Id3A	Sox18A	0.85	Network9	Red
Id3A	Hey2A	0.752	Network9	Red
Nr4a1A	PurbA	0.773	Network9	Red
Sox18A	Hey2A	0.844	Network9	Red
Per1A	Cry2A	0.804	Network10	Red
Per1A	HnrnpdA	0.808	Network10	Red
Per1A	Crtc1A	0.805	Network10	Red
Per1A	Egr1A	0.813	Network10	Red
Per1A	JunbA	0.867	Network10	Red
Per1A	Six3A	0.793	Network10	Red
Per1A	Ppargc1aA	0.784	Network10	Red
Per1A	Npm1A	0.755	Network10	Red
Per1A	Ppp1r1bA	0.86	Network10	Red
Per1A	Nfkb2A	0.869	Network10	Red
Per1A	Msh2A	0.815	Network10	Red
Per1A	Lig4A	0.889	Network10	Red
Per1A	TefA	0.791	Network10	Red
Per1A	Id3A	0.863	Network10	Red
Per1A	NonoA	0.802	Network10	Red
Cry2A	Grin1A	0.775	Network10	Red
Cry2A	Enpp2A	0.818	Network10	Red
Cry2A	HnrnpdA	0.843	Network10	Red
Cry2A	Camk4A	0.966	Network10	Red
Cry2A	Crtc1A	0.857	Network10	Red
Cry2A	Egr1A	0.755	Network10	Red
Cry2A	JunbA	0.92	Network10	Red
Cry2A	Ezh2A	0.818	Network10	Red
Cry2A	Npm1A	0.86	Network10	Red
Cry2A	Top1A	0.81	Network10	Red
Cry2A	SarnpA	0.81	Network10	Red
Cry2A	Per2A	0.816	Network10	Red
Cry2A	Nfkb2A	0.832	Network10	Red
Cry2A	Msh2A	0.851	Network10	Red
Cry2A	TefA	0.81	Network10	Red
Cry2A	Klf9A	0.817	Network10	Red
Cry2A	NonoA	0.845	Network10	Red
Grin1A	Crtc1A	0.822	Network10	Red
Grin1A	JunbA	0.879	Network10	Red
Grin1A	Ezh2A	0.765	Network10	Red
Grin1A	Six3A	0.838	Network10	Red
Grin1A	Per3A	0.864	Network10	Red
Grin1A	Per2A	0.797	Network10	Red
Grin1A	Npas2A	0.877	Network10	Red
Grin1A	Msh2A	0.771	Network10	Red
Grin1A	TefA	0.762	Network10	Red
Grin1A	Zfp385aA	0.966	Network10	Red
Grin1A	Klf9A	0.969	Network10	Red
Grin1A	NonoA	0.767	Network10	Red
Enpp2A	HnrnpdA	0.794	Network10	Red
Enpp2A	Crtc1A	0.758	Network10	Red
Enpp2A	Egr1A	0.806	Network10	Red
Enpp2A	Ezh2A	0.823	Network10	Red
Enpp2A	Ppargc1aA	0.914	Network10	Red
Enpp2A	Per3A	0.764	Network10	Red
Enpp2A	Nfkb2A	0.898	Network10	Red
Enpp2A	Npas2A	0.809	Network10	Red
Enpp2A	Id3A	0.859	Network10	Red
Enpp2A	NonoA	0.828	Network10	Red
HnrnpdA	Crtc1A	0.794	Network10	Red
HnrnpdA	Egr1A	0.766	Network10	Red
HnrnpdA	Ppp1r1bA	0.868	Network10	Red
HnrnpdA	TefA	0.825	Network10	Red
Camk4A	Crtc1A	0.792	Network10	Red
Camk4A	Egr1A	0.821	Network10	Red
Camk4A	JunbA	0.8	Network10	Red
Camk4A	Six3A	0.763	Network10	Red
Camk4A	Ppp1r1bA	0.842	Network10	Red
Camk4A	Khdrbs1A	0.797	Network10	Red
Camk4A	Zfp385aA	0.878	Network10	Red
Crtc1A	Egr1A	0.822	Network10	Red
Crtc1A	JunbA	0.794	Network10	Red
Crtc1A	Ppargc1aA	0.751	Network10	Red
Crtc1A	Ppp1r1bA	0.769	Network10	Red
Crtc1A	Nfkb2A	0.842	Network10	Red
Crtc1A	Npas2A	0.82	Network10	Red
Crtc1A	Zfp385aA	0.812	Network10	Red
Crtc1A	Id3A	0.837	Network10	Red
Egr1A	JunbA	0.95	Network10	Red
Egr1A	Six3A	0.88	Network10	Red
Egr1A	Npm1A	0.843	Network10	Red
Egr1A	Per3A	0.843	Network10	Red
Egr1A	Top1A	0.812	Network10	Red
Egr1A	Ppp1r1bA	0.802	Network10	Red
Egr1A	Nfkb2A	0.974	Network10	Red
Egr1A	Npas2A	0.885	Network10	Red
Egr1A	Zfp385aA	0.915	Network10	Red
Egr1A	NonoA	0.89	Network10	Red
Egr1A	Phf6A	0.79	Network10	Red
JunbA	Per3A	0.875	Network10	Red
JunbA	Ppp1r1bA	0.792	Network10	Red
JunbA	Per2A	0.768	Network10	Red
JunbA	Lig4A	0.816	Network10	Red
JunbA	Zfp385aA	0.86	Network10	Red
JunbA	Id3A	0.796	Network10	Red
Ezh2A	Six3A	0.795	Network10	Red
Ezh2A	Ppargc1aA	0.783	Network10	Red
Ezh2A	Npm1A	0.75	Network10	Red
Ezh2A	Per3A	0.873	Network10	Red
Ezh2A	Top1A	0.911	Network10	Red
Ezh2A	Msh2A	0.855	Network10	Red
Ezh2A	NonoA	0.897	Network10	Red
Six3A	Npm1A	0.77	Network10	Red
Six3A	Top1A	0.841	Network10	Red
Six3A	SarnpA	0.829	Network10	Red
Six3A	Per2A	0.902	Network10	Red
Six3A	Id3A	0.876	Network10	Red
Six3A	NonoA	0.758	Network10	Red
Ppargc1aA	Per3A	0.771	Network10	Red
Ppargc1aA	Top1A	0.782	Network10	Red
Ppargc1aA	Nfkb2A	0.753	Network10	Red
Ppargc1aA	Npas2A	0.829	Network10	Red
Ppargc1aA	TefA	0.807	Network10	Red
Ppargc1aA	Klf9A	0.829	Network10	Red
Ppargc1aA	NonoA	0.764	Network10	Red
Npm1A	Per3A	0.794	Network10	Red
Npm1A	Ppp1r1bA	0.923	Network10	Red
Npm1A	SarnpA	0.775	Network10	Red
Npm1A	Per2A	0.97	Network10	Red
Npm1A	Msh2A	0.848	Network10	Red
Npm1A	Khdrbs1A	0.815	Network10	Red
Per3A	Top1A	0.788	Network10	Red
Per3A	Ppp1r1bA	0.832	Network10	Red
Per3A	Per2A	0.812	Network10	Red
Per3A	Nfkb2A	0.766	Network10	Red
Per3A	Msh2A	0.778	Network10	Red
Per3A	Lig4A	0.812	Network10	Red
Per3A	TefA	0.759	Network10	Red
Per3A	Klf9A	0.858	Network10	Red
Per3A	Id3A	0.772	Network10	Red
Top1A	TefA	0.758	Network10	Red
Top1A	NonoA	0.898	Network10	Red
Ppp1r1bA	Npas2A	0.794	Network10	Red
Ppp1r1bA	Zfp385aA	0.817	Network10	Red
Ppp1r1bA	Phf6A	0.78	Network10	Red
SarnpA	Khdrbs1A	0.872	Network10	Red
SarnpA	Phf6A	0.88	Network10	Red
Per2A	Npas2A	0.918	Network10	Red
Per2A	Msh2A	0.803	Network10	Red
Per2A	TefA	0.867	Network10	Red
Per2A	Klf9A	0.841	Network10	Red
Per2A	NonoA	0.811	Network10	Red
Nfkb2A	Npas2A	0.796	Network10	Red
Nfkb2A	TefA	0.824	Network10	Red
Nfkb2A	Id3A	0.797	Network10	Red
Npas2A	Zfp385aA	0.866	Network10	Red
Npas2A	Klf9A	0.773	Network10	Red
Msh2A	Lig4A	0.798	Network10	Red
Lig4A	Phf6A	0.822	Network10	Red
TefA	Klf9A	0.842	Network10	Red
TefA	NonoA	0.802	Network10	Red
Klf9A	Id3A	0.775	Network10	Red
Klf9A	NonoA	0.833	Network10	Red
Sirt2	Zfp606	0.79	Network11	Red
Sirt2	Ostf1	0.854	Network11	Red
Sirt3	Ostf1	0.76	Network11	Red
Kin	Zfp606	0.751	Network11	Red
Pbx1A	HnrnpabA	0.82	Network12	Red
Pbx1A	Gtf2e2A	0.923	Network12	Red
Pbx1A	Rab15A	0.775	Network12	Red
Ddx20A	Elf2A	0.787	Network12	Red
Ddx20A	HnrnpabA	0.974	Network12	Red
Ddx20A	Gtf2e2A	0.777	Network12	Red
Abl1A	Thoc1A	0.852	Network13	Red
Abl1A	Terf1A	0.936	Network13	Red
Abl1A	Meis2A	0.86	Network13	Red
Abl1A	PuraA	0.832	Network13	Red
Abl1A	Zfhx4A	0.845	Network13	Red
Abl1A	Rpa3A	0.896	Network13	Red
Abl1A	Tfap4A	0.918	Network13	Red
Thoc1A	Terf1A	0.922	Network13	Red
Thoc1A	Pbx1A	0.861	Network13	Red
Thoc1A	Meis2A	0.768	Network13	Red
Thoc1A	Ing1A	0.771	Network13	Red
Thoc1A	Tfap4A	0.91	Network13	Red
Terf1A	Zfand6A	0.821	Network13	Red
Terf1A	Meis2A	0.765	Network13	Red
Terf1A	Ing1A	0.79	Network13	Red
Zfand6A	Ing1A	0.811	Network13	Red
Pbx1A	Meis2A	0.765	Network13	Red
Pbx1A	PuraA	0.901	Network13	Red
Pbx1A	Rpa3A	0.771	Network13	Red
Meis2A	PuraA	0.881	Network13	Red
Meis2A	Rpa3A	0.764	Network13	Red
Ing1A	Zfhx4A	0.854	Network13	Red
Rpa3A	Tfap4A	0.859	Network13	Red
H2afvA	Tfap4A	0.79	Network13	Red
Foxg1A	Klf15A	0.794	Network14	Red
Foxg1A	Med6A	0.781	Network14	Red
Hist2h2bbA	Klf15A	0.794	Network14	Red
Hist2h2bbA	B930041F14RikA	0.93	Network14	Red
Mapk3	Hdac11	0.877	Network15	Red
Mapk3	Hr	0.855	Network15	Red
Mapk3	Per1	0.834	Network15	Red
Mapk3	Hdac2	0.843	Network15	Red
Mapk3	Nab2	0.859	Network15	Red
Mapk3	Stat3	0.836	Network15	Red
Mapk3	Ezh2	0.801	Network15	Red
Mapk3	Sox10	0.929	Network15	Red
Mapk3	Klf15	0.813	Network15	Red
Mapk3	Taf9b	0.754	Network15	Red
Mapk3	Ppp1r1b	0.815	Network15	Red
Mapk3	Etv5	0.815	Network15	Red
Mapk3	Ash2l	0.833	Network15	Red
Mapk3	Zfp451	0.77	Network15	Red
Mapk3	Enpp2	0.786	Network15	Red
Mapk3	Foxg1	0.815	Network15	Red
Mapk3	Rps6ka4	0.758	Network15	Red
Hdac11	Hr	0.835	Network15	Red
Hdac11	Smarcad1	0.789	Network15	Red
Hdac11	Hdac2	0.766	Network15	Red
Hdac11	Stat3	0.823	Network15	Red
Hdac11	Ezh2	0.798	Network15	Red
Hdac11	Mtf2	0.913	Network15	Red
Hdac11	Taf9b	0.819	Network15	Red
Hdac11	Ctcf	0.795	Network15	Red
Hdac11	Ppp1r1b	0.852	Network15	Red
Hdac11	Etv5	0.801	Network15	Red
Hdac11	Elk4	0.848	Network15	Red
Hdac11	Enpp2	0.756	Network15	Red
Hdac11	Foxg1	0.807	Network15	Red
Hdac11	Baz1b	0.795	Network15	Red
Hdac11	Rps6ka4	0.76	Network15	Red
Hr	Smarcad1	0.872	Network15	Red
Hr	Sirt2	0.907	Network15	Red
Hr	Ezh2	0.796	Network15	Red
Hr	Taf9b	0.794	Network15	Red
Hr	Per2	0.811	Network15	Red
Hr	Ppp1r1b	0.816	Network15	Red
Hr	Rps6ka4	0.899	Network15	Red
Smarcad1	Hdac2	0.755	Network15	Red
Smarcad1	Sirt2	0.814	Network15	Red
Smarcad1	Ezh2	0.781	Network15	Red
Smarcad1	Ctcf	0.816	Network15	Red
Smarcad1	Ppp1r1b	0.834	Network15	Red
Smarcad1	Elk4	0.765	Network15	Red
Smarcad1	Zfp451	0.846	Network15	Red
Smarcad1	Baz1b	0.937	Network15	Red
Smarcad1	Rps6ka4	0.831	Network15	Red
Per1	Sirt2	0.832	Network15	Red
Per1	Mtf2	0.813	Network15	Red
Per1	Taf9b	0.813	Network15	Red
Per1	Ppp1r1b	0.799	Network15	Red
Per1	Ash2l	0.773	Network15	Red
Per1	Zfp451	0.756	Network15	Red
Per1	Enpp2	0.792	Network15	Red
Per1	Gas7	0.78	Network15	Red
Per1	Rps6ka4	0.751	Network15	Red
Hdac2	Nab2	0.829	Network15	Red
Hdac2	Sirt2	0.773	Network15	Red
Hdac2	Stat3	0.864	Network15	Red
Hdac2	Ezh2	0.774	Network15	Red
Hdac2	Klf15	0.767	Network15	Red
Hdac2	Mtf2	0.877	Network15	Red
Hdac2	Taf9b	0.759	Network15	Red
Hdac2	Per2	0.814	Network15	Red
Hdac2	Ppp1r1b	0.797	Network15	Red
Hdac2	Elk4	0.816	Network15	Red
Hdac2	Ash2l	0.815	Network15	Red
Hdac2	Zfp451	0.844	Network15	Red
Hdac2	Enpp2	0.762	Network15	Red
Hdac2	Baz1b	0.795	Network15	Red
Hdac2	Rps6ka4	0.754	Network15	Red
Nab2	Sirt2	0.918	Network15	Red
Nab2	Stat3	0.793	Network15	Red
Nab2	Ezh2	0.923	Network15	Red
Nab2	Sox10	0.764	Network15	Red
Nab2	Klf15	0.791	Network15	Red
Nab2	Enpp2	0.921	Network15	Red
Sirt2	Stat3	0.882	Network15	Red
Sirt2	Sox10	0.828	Network15	Red
Sirt2	Klf15	0.851	Network15	Red
Sirt2	Mtf2	0.786	Network15	Red
Sirt2	Taf9b	0.789	Network15	Red
Stat3	Ezh2	0.765	Network15	Red
Stat3	Sox10	0.76	Network15	Red
Stat3	Etv5	0.812	Network15	Red
Stat3	Thrb	0.771	Network15	Red
Stat3	Etv4	0.982	Network15	Red
Ezh2	Mtf2	0.779	Network15	Red
Ezh2	Per2	0.763	Network15	Red
Ezh2	Etv5	0.751	Network15	Red
Ezh2	Thrb	0.787	Network15	Red
Ezh2	Elk4	0.797	Network15	Red
Ezh2	Zfp451	0.8	Network15	Red
Ezh2	Etv4	0.86	Network15	Red
Ezh2	Foxg1	0.803	Network15	Red
Ezh2	Baz1b	0.755	Network15	Red
Ezh2	Rps6ka4	0.839	Network15	Red
Sox10	Klf15	0.878	Network15	Red
Sox10	Etv5	0.825	Network15	Red
Sox10	Thrb	0.923	Network15	Red
Sox10	Enpp2	0.895	Network15	Red
Sox10	Etv4	0.838	Network15	Red
Sox10	Foxg1	0.838	Network15	Red
Klf15	Etv5	0.836	Network15	Red
Klf15	Enpp2	0.751	Network15	Red
Klf15	Foxg1	0.855	Network15	Red
Mtf2	Taf9b	0.856	Network15	Red
Mtf2	Per2	0.874	Network15	Red
Mtf2	Ppp1r1b	0.802	Network15	Red
Mtf2	Elk4	0.802	Network15	Red
Mtf2	Ash2l	0.809	Network15	Red
Mtf2	Etv4	0.867	Network15	Red
Mtf2	Baz1b	0.85	Network15	Red
Taf9b	Ctcf	0.774	Network15	Red
Taf9b	Per2	0.87	Network15	Red
Taf9b	Ppp1r1b	0.883	Network15	Red
Taf9b	Elk4	0.795	Network15	Red
Taf9b	Ash2l	0.903	Network15	Red
Taf9b	Baz1b	0.784	Network15	Red
Taf9b	Rps6ka4	0.771	Network15	Red
Taf9b	Ccar1	0.75	Network15	Red
Ctcf	Per2	0.754	Network15	Red
Ctcf	Elk4	0.8	Network15	Red
Ctcf	Ash2l	0.755	Network15	Red
Ctcf	Zfp451	0.875	Network15	Red
Ctcf	Rps6ka4	0.822	Network15	Red
Per2	Ppp1r1b	0.827	Network15	Red
Per2	Ash2l	0.759	Network15	Red
Per2	Zfp451	0.806	Network15	Red
Per2	Enpp2	0.785	Network15	Red
Ppp1r1b	Etv5	0.766	Network15	Red
Ppp1r1b	Thrb	0.865	Network15	Red
Ppp1r1b	Elk4	0.75	Network15	Red
Ppp1r1b	Ash2l	0.903	Network15	Red
Ppp1r1b	Zfp451	0.77	Network15	Red
Ppp1r1b	Rps6ka4	0.75	Network15	Red
Etv5	Thrb	0.874	Network15	Red
Etv5	Enpp2	0.855	Network15	Red
Etv5	Etv4	0.806	Network15	Red
Etv5	Foxg1	0.915	Network15	Red
Thrb	Etv4	0.771	Network15	Red
Thrb	Foxg1	0.765	Network15	Red
Elk4	Ash2l	0.789	Network15	Red
Elk4	Baz1b	0.757	Network15	Red
Elk4	Rps6ka4	0.758	Network15	Red
Ash2l	Zfp451	0.808	Network15	Red
Ash2l	Baz1b	0.812	Network15	Red
Zfp451	Baz1b	0.858	Network15	Red
Zfp451	Rps6ka4	0.757	Network15	Red
Zfp451	Ccar1	0.844	Network15	Red
Enpp2	Gas7	0.78	Network15	Red
Zbtb18	Clp1	0.802	Network16	Red
Zbtb18	Btf3	0.793	Network16	Red
Clp1	6720489N17Rik	0.799	Network16	Red
6720489N17Rik	Snapc1	0.864	Network16	Red
Etv5A	Zfp239A	0.87	Network17	Red
Etv5A	ChgbA	0.785	Network17	Red
Smarce1A	Zfp239A	0.816	Network17	Red
Cbx4A	ChgbA	0.851	Network17	Red
Hist2h2bbA	Nab2A	0.824	Network18	Red
BmycA	Nab2A	0.847	Network18	Red
Nab2A	Lmo7A	0.859	Network18	Red
Nab2A	Trnp1A	0.75	Network18	Red
Mapk3A	Foxg1A	0.786	Network19	Red
Mapk3A	Sp3A	0.776	Network19	Red
Mapk3A	JunbA	0.827	Network19	Red
Mapk3A	Etv5A	0.822	Network19	Red
Mapk3A	Stat3A	0.796	Network19	Red
Mapk3A	Six3A	0.764	Network19	Red
Mapk3A	Sox10A	0.803	Network19	Red
Mapk3A	Dlx5A	0.801	Network19	Red
Mapk3A	Id3A	0.829	Network19	Red
Mapk3A	Sox18A	0.834	Network19	Red
Mapk3A	ThrbA	0.8	Network19	Red
Mapk3A	Hey2A	0.839	Network19	Red
Hey1A	JunbA	0.907	Network19	Red
Hey1A	Stat3A	0.815	Network19	Red
Hey1A	Six3A	0.767	Network19	Red
Hey1A	Sox10A	0.858	Network19	Red
Hey1A	Epas1A	0.764	Network19	Red
Hey1A	Id3A	0.867	Network19	Red
Hey1A	Sox18A	0.838	Network19	Red
Hey1A	ThrbA	0.848	Network19	Red
Hey1A	Hey2A	0.942	Network19	Red
Foxg1A	Sp3A	0.845	Network19	Red
Foxg1A	JunbA	0.761	Network19	Red
Foxg1A	Etv5A	0.797	Network19	Red
Foxg1A	Pbx1A	0.823	Network19	Red
Foxg1A	Dlx5A	0.787	Network19	Red
Foxg1A	Sox18A	0.821	Network19	Red
Sp3A	Six3A	0.858	Network19	Red
Sp3A	Pbx1A	0.777	Network19	Red
Sp3A	Sox10A	0.778	Network19	Red
Sp3A	RargA	0.878	Network19	Red
Sp3A	NfkbiaA	0.834	Network19	Red
Sp3A	Epas1A	0.795	Network19	Red
Sp3A	Nfe2l1A	0.767	Network19	Red
Sp3A	HnrnpabA	0.793	Network19	Red
Sp3A	Etv4A	0.756	Network19	Red
Sp3A	Sox18A	0.855	Network19	Red
Sp3A	ThrbA	0.854	Network19	Red
Sp3A	Hey2A	0.771	Network19	Red
JunbA	RargA	0.788	Network19	Red
JunbA	NfkbiaA	0.96	Network19	Red
JunbA	Nfe2l1A	0.758	Network19	Red
JunbA	Id3A	0.796	Network19	Red
JunbA	Sox18A	0.775	Network19	Red
JunbA	Hey2A	0.864	Network19	Red
Etv5A	Stat3A	0.772	Network19	Red
Etv5A	Six3A	0.763	Network19	Red
Etv5A	Zfp51A	0.756	Network19	Red
Etv5A	RargA	0.898	Network19	Red
Etv5A	NfkbiaA	0.754	Network19	Red
Etv5A	Etv4A	0.86	Network19	Red
Etv5A	ThrbA	0.865	Network19	Red
Stat3A	Pbx1A	0.783	Network19	Red
Stat3A	Sox10A	0.869	Network19	Red
Stat3A	RargA	0.864	Network19	Red
Stat3A	NfkbiaA	0.77	Network19	Red
Stat3A	Dlx5A	0.793	Network19	Red
Stat3A	Sox18A	0.781	Network19	Red
Six3A	Pbx1A	0.89	Network19	Red
Six3A	RargA	0.822	Network19	Red
Six3A	Epas1A	0.803	Network19	Red
Six3A	Dlx5A	0.91	Network19	Red
Six3A	Id3A	0.876	Network19	Red
Zfp51A	PuraA	0.796	Network19	Red
Zfp51A	Hey2A	0.905	Network19	Red
Pbx1A	Sox10A	0.864	Network19	Red
Pbx1A	RargA	0.775	Network19	Red
Pbx1A	Dlx5A	0.81	Network19	Red
Pbx1A	Nfe2l1A	0.813	Network19	Red
Pbx1A	HnrnpabA	0.82	Network19	Red
Pbx1A	Etv4A	0.853	Network19	Red
Pbx1A	PuraA	0.901	Network19	Red
Pbx1A	ThrbA	0.786	Network19	Red
Sox10A	RargA	0.841	Network19	Red
Sox10A	Nfe2l1A	0.852	Network19	Red
Sox10A	Etv4A	0.774	Network19	Red
Sox10A	Id3A	0.907	Network19	Red
Sox10A	ThrbA	0.935	Network19	Red
RargA	NfkbiaA	0.889	Network19	Red
RargA	Epas1A	0.886	Network19	Red
RargA	Dlx5A	0.797	Network19	Red
RargA	Nfe2l1A	0.855	Network19	Red
RargA	Etv4A	0.792	Network19	Red
RargA	Id3A	0.875	Network19	Red
RargA	ThrbA	0.868	Network19	Red
RargA	Hey2A	0.754	Network19	Red
RargA	Acyp2A	0.827	Network19	Red
NfkbiaA	Epas1A	0.893	Network19	Red
NfkbiaA	Nfe2l1A	0.842	Network19	Red
Epas1A	Nfe2l1A	0.891	Network19	Red
Epas1A	Id3A	0.883	Network19	Red
Epas1A	Sox18A	0.786	Network19	Red
Dlx5A	Sox18A	0.786	Network19	Red
Dlx5A	ThrbA	0.819	Network19	Red
Nfe2l1A	PuraA	0.77	Network19	Red
Nfe2l1A	Hey2A	0.808	Network19	Red
Nfe2l1A	Acyp2A	0.901	Network19	Red
Etv4A	ThrbA	0.865	Network19	Red
Id3A	Sox18A	0.85	Network19	Red
Id3A	Hey2A	0.752	Network19	Red
Sox18A	Hey2A	0.844	Network19	Red
Smad7	Rfc3A	0.816	Network20	Red
Smad7	Zfp68	0.774	Network20	Red
Smad7	Tox	0.773	Network20	Red
Rfc3A	NptxrA	0.8	Network20	Red
Shank3	Rab15	0.858	Network21	Red
Shank3	Hnrnpk	0.783	Network21	Red
Rab15	H2afv	0.775	Network21	Red
H2afv	Esrrg	0.8	Network21	Red
Mapk3	Epas1	0.76	Network22	Red
Mapk3	Zfpm1	0.834	Network22	Red
Mapk3	Stat3	0.836	Network22	Red
Mapk3	Id3	0.752	Network22	Red
Mapk3	Hey2	0.788	Network22	Red
Mapk3	Sp3	0.753	Network22	Red
Mapk3	Egr1	0.949	Network22	Red
Mapk3	Nfe2l1	0.753	Network22	Red
Mapk3	Hey1	0.791	Network22	Red
Mapk3	Epor	0.864	Network22	Red
Mapk3	Rarg	0.76	Network22	Red
Epas1	Camk4	0.769	Network22	Red
Epas1	Nfkbia	0.845	Network22	Red
Epas1	Sirt2	0.824	Network22	Red
Epas1	Meis2	0.77	Network22	Red
Epas1	Zfp385a	0.881	Network22	Red
Epas1	Id3	0.779	Network22	Red
Epas1	Hey2	0.76	Network22	Red
Epas1	Sp3	0.82	Network22	Red
Epas1	Nfe2l1	0.836	Network22	Red
Epas1	Hey1	0.758	Network22	Red
Epas1	Sox18	0.813	Network22	Red
Epas1	Rarg	0.752	Network22	Red
Egr3	Zfpm1	0.793	Network22	Red
Egr3	Nfkbia	0.876	Network22	Red
Egr3	Stat3	0.922	Network22	Red
Egr3	Smad7	0.95	Network22	Red
Egr3	Rarg	0.907	Network22	Red
Zfpm1	Nr4a1	0.91	Network22	Red
Zfpm1	Junb	0.777	Network22	Red
Zfpm1	Camk4	0.783	Network22	Red
Zfpm1	Sirt2	0.893	Network22	Red
Zfpm1	Stat3	0.877	Network22	Red
Zfpm1	Zfp385a	0.787	Network22	Red
Zfpm1	Id3	0.789	Network22	Red
Zfpm1	Hey2	0.781	Network22	Red
Zfpm1	Sp3	0.807	Network22	Red
Zfpm1	Egr1	0.973	Network22	Red
Zfpm1	Smad7	0.754	Network22	Red
Zfpm1	Hey1	0.764	Network22	Red
Zfpm1	Epor	0.937	Network22	Red
Zfpm1	Lmo2	0.793	Network22	Red
Zfpm1	Sox18	0.851	Network22	Red
Zfpm1	Fos	0.781	Network22	Red
Zfpm1	Bmyc	0.828	Network22	Red
Zfpm1	Rarg	0.834	Network22	Red
Nr4a1	Id3	0.88	Network22	Red
Nr4a1	Egr1	0.885	Network22	Red
Nr4a1	Smad7	0.84	Network22	Red
Nr4a1	Hey1	0.836	Network22	Red
Nr4a1	Epor	0.832	Network22	Red
Nr4a1	Fos	0.919	Network22	Red
Junb	Nfkbia	0.93	Network22	Red
Junb	Meis2	0.779	Network22	Red
Junb	Zfp385a	0.9	Network22	Red
Junb	Id3	0.799	Network22	Red
Junb	Egr1	0.944	Network22	Red
Junb	B930041F14Rik	0.769	Network22	Red
Junb	Sox18	0.88	Network22	Red
Junb	Lyar	0.87	Network22	Red
Junb	Rarg	0.769	Network22	Red
Camk4	Nfkbia	0.785	Network22	Red
Camk4	Stat3	0.934	Network22	Red
Camk4	Meis2	0.902	Network22	Red
Camk4	Zfp385a	0.892	Network22	Red
Camk4	Egr1	0.869	Network22	Red
Camk4	B930041F14Rik	0.889	Network22	Red
Camk4	Nfe2l1	0.773	Network22	Red
Camk4	Lmo2	0.816	Network22	Red
Camk4	Bmyc	0.75	Network22	Red
Camk4	Rarg	0.911	Network22	Red
Nfkbia	Stat3	0.819	Network22	Red
Nfkbia	Zfp385a	0.876	Network22	Red
Nfkbia	Nfe2l1	0.776	Network22	Red
Nfkbia	Lmo2	0.761	Network22	Red
Nfkbia	Fos	0.897	Network22	Red
Nfkbia	Lyar	0.756	Network22	Red
Nfkbia	Rarg	0.821	Network22	Red
Sirt2	Stat3	0.882	Network22	Red
Sirt2	Egr1	0.859	Network22	Red
Sirt2	Nfe2l1	0.764	Network22	Red
Sirt2	Hey1	0.837	Network22	Red
Sirt2	Sox18	0.769	Network22	Red
Sirt2	Fos	0.845	Network22	Red
Stat3	Zfp385a	0.817	Network22	Red
Stat3	Id3	0.824	Network22	Red
Stat3	Hey2	0.767	Network22	Red
Stat3	Nfe2l1	0.773	Network22	Red
Stat3	Hey1	0.767	Network22	Red
Stat3	Sox18	0.772	Network22	Red
Stat3	Fos	0.888	Network22	Red
Stat3	Lyar	0.857	Network22	Red
Stat3	Rarg	0.872	Network22	Red
Meis2	Zfp385a	0.823	Network22	Red
Meis2	Sp3	0.791	Network22	Red
Meis2	Egr1	0.841	Network22	Red
Meis2	Fos	0.804	Network22	Red
Meis2	Lyar	0.752	Network22	Red
Zfp385a	Egr1	0.778	Network22	Red
Zfp385a	Fos	0.829	Network22	Red
Zfp385a	Bmyc	0.832	Network22	Red
Zfp385a	Rarg	0.896	Network22	Red
Id3	Hey2	0.766	Network22	Red
Id3	Sp3	0.756	Network22	Red
Id3	Hey1	0.802	Network22	Red
Id3	Rarg	0.832	Network22	Red
Hey2	Sp3	0.815	Network22	Red
Hey2	Nfe2l1	0.885	Network22	Red
Hey2	Epor	0.788	Network22	Red
Hey2	Lmo2	0.767	Network22	Red
Hey2	Fos	0.834	Network22	Red
Hey2	Bmyc	0.78	Network22	Red
Sp3	Hey1	0.848	Network22	Red
Sp3	Sox18	0.785	Network22	Red
Sp3	Fos	0.808	Network22	Red
Egr1	Smad7	0.831	Network22	Red
Egr1	Hey1	0.85	Network22	Red
Egr1	Epor	0.87	Network22	Red
Egr1	Bmyc	0.77	Network22	Red
Smad7	Hey1	0.911	Network22	Red
Smad7	Epor	0.842	Network22	Red
Smad7	Lmo2	0.777	Network22	Red
Smad7	Rarg	0.928	Network22	Red
B930041F14Rik	Nfe2l1	0.893	Network22	Red
B930041F14Rik	Bmyc	0.837	Network22	Red
Nfe2l1	Lmo2	0.793	Network22	Red
Nfe2l1	Fos	0.846	Network22	Red
Nfe2l1	Lyar	0.812	Network22	Red
Nfe2l1	Rarg	0.777	Network22	Red
Hey1	Epor	0.801	Network22	Red
Hey1	Sox18	0.751	Network22	Red
Hey1	Fos	0.756	Network22	Red
Hey1	Rarg	0.851	Network22	Red
Epor	Nptxr	0.811	Network22	Red
Sox18	Rarg	0.923	Network22	Red
Fos	Lyar	0.789	Network22	Red
Fos	Rarg	0.804	Network22	Red
Lyar	Rarg	0.868	Network22	Red
Dnajc2A	Taf5A	0.788	Network23	Red
Dnajc2A	Ilf2A	0.783	Network23	Red
Hivep2A	Taf5A	0.82	Network23	Red
Taf5A	Rab15A	0.782	Network23	Red
Shank3	Zbtb18	0.808	Network24	Red
Shank3	Zfp385a	0.801	Network24	Red
Shank3	Dlx5	0.793	Network24	Red
Shank3	Npas2	0.753	Network24	Red
Epas1	Zfp385a	0.881	Network24	Red
Epas1	Dlx5	0.786	Network24	Red
Epas1	Grin1	0.84	Network24	Red
Zbtb18	Clp1	0.802	Network24	Red
Zbtb18	Btf3	0.793	Network24	Red
Zbtb18	Dlx5	0.794	Network24	Red
Zbtb18	Grin1	0.874	Network24	Red
Clp1	6720489N17Rik	0.799	Network24	Red
Zfp385a	Grin1	0.76	Network24	Red
Zfp385a	Npas2	0.86	Network24	Red
Btf3	Npas2	0.832	Network24	Red
Dlx5	Grin1	0.764	Network24	Red
Grin1	Npas2	0.796	Network24	Red
Cited4	Mxd3	0.757	Network25	Red
Mxd3	Gcfc2	0.815	Network25	Red
Mxd3	Zbtb20A	0.791	Network25	Red
Mxd3	Ddx20	0.752	Network25	Red
Gcfc2	Zbtb20A	0.802	Network25	Red
Zbtb20A	Prim1	0.806	Network25	Red
LyarA	Smarce1A	0.788	Network26	Red
LyarA	Hmgn2A	0.904	Network26	Red
Fhl2A	Zfp239A	0.755	Network26	Red
Smarce1A	Zfp239A	0.816	Network26	Red
Sirt3	Zfhx4	0.875	Network27	Red
Sirt3	Ostf1	0.76	Network27	Red
Smarce1	Ostf1	0.819	Network27	Red
Smarce1	Hnrnpdl	0.756	Network27	Red
Thoc1A	Zfp120A	0.802	Network28	Red
Thoc1A	Scrt2A	0.785	Network28	Red
Thoc1A	Zfp386A	0.803	Network28	Red
Scrt2A	Smarca5A	0.797	Network28	Red
Zfp386A	Smarca5A	0.765	Network28	Red
Zfp386A	Zfp523A	0.763	Network28	Red
Clp1	6720489N17Rik	0.799	Network29	Red
6720489N17Rik	Snapc1	0.864	Network29	Red
Cited4	Mxd3	0.757	Network30	Red
Mxd3	Zbtb18	0.77	Network30	Red
Mxd3	Naca	0.884	Network30	Red
Mxd3	Sap30	0.888	Network30	Red
Mxd3	Ddx20	0.752	Network30	Red
Mapk3	Zfpm1	0.834	Network30	Red
Mapk3	Hdac2	0.843	Network30	Red
Mapk3	Stat3	0.836	Network30	Red
Mapk3	Id3	0.752	Network30	Red
Mapk3	Hey2	0.788	Network30	Red
Mapk3	Sp3	0.753	Network30	Red
Mapk3	Hey1	0.791	Network30	Red
Mapk3	Epor	0.864	Network30	Red
Mapk3	Dlx5	0.775	Network30	Red
Zfpm1	Nr4a1	0.91	Network30	Red
Zfpm1	Zbtb18	0.822	Network30	Red
Zfpm1	Hdac2	0.809	Network30	Red
Zfpm1	Sirt2	0.893	Network30	Red
Zfpm1	Sap30	0.786	Network30	Red
Zfpm1	Stat3	0.877	Network30	Red
Zfpm1	Id3	0.789	Network30	Red
Zfpm1	Hey2	0.781	Network30	Red
Zfpm1	Sp3	0.807	Network30	Red
Zfpm1	Hey1	0.764	Network30	Red
Zfpm1	Epor	0.937	Network30	Red
Zfpm1	Zfhx3	0.832	Network30	Red
Zfpm1	Fos	0.781	Network30	Red
Nr4a1	Zbtb18	0.783	Network30	Red
Nr4a1	Naca	0.786	Network30	Red
Nr4a1	Id3	0.88	Network30	Red
Nr4a1	Hey1	0.836	Network30	Red
Nr4a1	Epor	0.832	Network30	Red
Nr4a1	Zfhx3	0.929	Network30	Red
Nr4a1	Fos	0.919	Network30	Red
Zbtb18	Hdac2	0.781	Network30	Red
Zbtb18	Sirt2	0.844	Network30	Red
Zbtb18	Naca	0.759	Network30	Red
Zbtb18	Sap30	0.875	Network30	Red
Zbtb18	Id3	0.773	Network30	Red
Zbtb18	Btf3	0.793	Network30	Red
Zbtb18	Dlx5	0.794	Network30	Red
Hdac2	Sirt2	0.773	Network30	Red
Hdac2	Naca	0.824	Network30	Red
Hdac2	Sap30	0.905	Network30	Red
Hdac2	Stat3	0.864	Network30	Red
Hdac2	Zfhx3	0.905	Network30	Red
Hdac2	Dlx5	0.846	Network30	Red
Hdac2	Fos	0.766	Network30	Red
Sirt2	Stat3	0.882	Network30	Red
Sirt2	Hey1	0.837	Network30	Red
Sirt2	Fos	0.845	Network30	Red
Naca	Sap30	0.804	Network30	Red
Naca	Hey2	0.821	Network30	Red
Naca	Zfhx3	0.835	Network30	Red
Naca	Fos	0.803	Network30	Red
Sap30	Id3	0.775	Network30	Red
Sap30	Fos	0.834	Network30	Red
Stat3	Id3	0.824	Network30	Red
Stat3	Hey2	0.767	Network30	Red
Stat3	Hey1	0.767	Network30	Red
Stat3	Zfhx3	0.785	Network30	Red
Stat3	Fos	0.888	Network30	Red
Id3	Hey2	0.766	Network30	Red
Id3	Sp3	0.756	Network30	Red
Id3	Hey1	0.802	Network30	Red
Id3	Zfhx3	0.846	Network30	Red
Id3	Dlx5	0.787	Network30	Red
Hey2	Sp3	0.815	Network30	Red
Hey2	Epor	0.788	Network30	Red
Hey2	Zfhx3	0.785	Network30	Red
Hey2	Dlx5	0.813	Network30	Red
Hey2	Fos	0.834	Network30	Red
Sp3	Hey1	0.848	Network30	Red
Sp3	Fos	0.808	Network30	Red
Hey1	Epor	0.801	Network30	Red
Hey1	Dlx5	0.824	Network30	Red
Hey1	Fos	0.756	Network30	Red
Camk4	B930041F14Rik	0.889	Network31	Red
Camk4	Nfe2l1	0.773	Network31	Red
Camk4	Lmo2	0.816	Network31	Red
Camk4	Bmyc	0.75	Network31	Red
Cecr6	Nfe2l1	0.827	Network31	Red
Cecr6	Cbx4	0.829	Network31	Red
Cecr6	Otud7a	0.949	Network31	Red
Hey2	Nfe2l1	0.885	Network31	Red
Hey2	Lmo2	0.767	Network31	Red
Hey2	Olig1	0.899	Network31	Red
Hey2	Bmyc	0.78	Network31	Red
B930041F14Rik	Nfe2l1	0.893	Network31	Red
B930041F14Rik	Olig1	0.821	Network31	Red
B930041F14Rik	Cbx4	0.847	Network31	Red
B930041F14Rik	Bmyc	0.837	Network31	Red
Nfe2l1	Lmo2	0.793	Network31	Red
Nfe2l1	Olig1	0.817	Network31	Red
Lmo2	Cbx4	0.853	Network31	Red
Zfp113	Taf5	0.77	Network32	Red
Hnrnpk	Taf5	0.78	Network32	Red
Taf5	Hsf2	0.921	Network32	Red
Hsf2	Rfc3	0.824	Network32	Red
Nup35	Npm1	0.824	Network33	Red
Nup35	Zbtb20A	0.886	Network33	Red
Nup35	Sarnp	0.888	Network33	Red
Nup35	Hnrnpa2b1	0.785	Network33	Red
Npm1	Lin9	0.84	Network33	Red
Npm1	Zbtb20A	0.83	Network33	Red
Npm1	Sarnp	0.797	Network33	Red
Npm1	Hnrnpa2b1	0.775	Network33	Red
Lin9	Top1	0.891	Network33	Red
Top1	Zbtb20A	0.776	Network33	Red
Top1	Bmyc	0.85	Network33	Red
Zbtb20A	Zfp68	0.794	Network33	Red
Hmgn2	Sarnp	0.841	Network33	Red
Hmgn2	Zfp68	0.787	Network33	Red
Hmgn2	Hnrnpa2b1	0.959	Network33	Red
Sarnp	Hnrnpa2b1	0.777	Network33	Red
Hnrnpa2b1	Bmyc	0.794	Network33	Red
Gtf2a2	Zfp120	0.897	Network34	Red
Gtf2a2	Irf5	0.793	Network34	Red
Zfp120	Ssbp4A	0.781	Network34	Red
Irf5	Zfp386	0.817	Network34	Red
Zbed4A	Zfp68A	0.815	Network35	Red
Zfp68A	Zfp112A	0.752	Network35	Red
Dnajc2A	Taf5A	0.788	Network36	Red
Hivep2A	Taf5A	0.82	Network36	Red
Taf5A	Mxd3A	0.899	Network36	Red
Taf5A	Rab15A	0.782	Network36	Red
Cecr6A	Otud7aA	0.911	Network37	Red
Cecr6A	B930041F14RikA	0.841	Network37	Red
Otud7aA	B930041F14RikA	0.817	Network37	Red
Ccar1A	HrA	0.805	Network38	Red
Ccar1A	Prim1A	0.783	Network38	Red
HrA	Tdp2A	0.889	Network38	Red
Tdp2A	Prim1A	0.886	Network38	Red
Tdp2A	Klf16A	0.891	Network38	Red
Smarce1	Baz1b	0.857	Network39	Red
Smarce1	Hnrnpdl	0.756	Network39	Red
Polr2k	Baz1b	0.834	Network39	Red
Baz1b	Zbed4	0.767	Network39	Red
Phf6	Zbed4	0.807	Network39	Red
Phf6	Hnrnpdl	0.781	Network39	Red
Lmo7	Nab2	0.97	Network40	Red
Lmo7	Hivep2	0.789	Network40	Red
SarnpA	Khdrbs1A	0.872	Network41	Red
SarnpA	Phf6A	0.88	Network41	Red
HnrnpdlA	Khdrbs1A	0.884	Network41	Red
HnrnpdlA	Ppard	0.855	Network41	Red
Hnrnpd	Klf9	0.773	Network42	Red
Hnrnpd	Ppargc1a	0.8	Network42	Red
Hnrnpd	Per2	0.753	Network42	Red
Hnrnpd	Id3	0.909	Network42	Red
Hnrnpd	Tef	0.769	Network42	Red
Hnrnpd	Zfhx3	0.761	Network42	Red
Hnrnpd	Enpp2	0.756	Network42	Red
Hnrnpd	Crtc1	0.785	Network42	Red
Six3	Klf9	0.756	Network42	Red
Six3	Junb	0.857	Network42	Red
Six3	Camk4	0.789	Network42	Red
Six3	Nfkb2	0.772	Network42	Red
Six3	Hdac2	0.85	Network42	Red
Six3	Ezh2	0.775	Network42	Red
Six3	Npm1	0.797	Network42	Red
Six3	Per2	0.891	Network42	Red
Six3	Id3	0.872	Network42	Red
Six3	Egr1	0.784	Network42	Red
Six3	Top1	0.91	Network42	Red
Six3	Nono	0.812	Network42	Red
Six3	Enpp2	0.777	Network42	Red
Six3	Grin1	0.889	Network42	Red
Per3	Klf9	0.776	Network42	Red
Per3	Junb	0.868	Network42	Red
Per3	Ezh2	0.889	Network42	Red
Per3	Npm1	0.824	Network42	Red
Per3	Meis2	0.837	Network42	Red
Per3	Msh2	0.751	Network42	Red
Per3	Id3	0.929	Network42	Red
Per3	Egr1	0.894	Network42	Red
Per3	Nono	0.753	Network42	Red
Per3	Enpp2	0.78	Network42	Red
Per3	Crtc1	0.826	Network42	Red
Per3	Grin1	0.777	Network42	Red
Klf9	Ppargc1a	0.889	Network42	Red
Klf9	Cry2	0.764	Network42	Red
Klf9	Nfkb2	0.788	Network42	Red
Klf9	Ezh2	0.811	Network42	Red
Klf9	Per2	0.77	Network42	Red
Klf9	Id3	0.908	Network42	Red
Klf9	Tef	0.825	Network42	Red
Klf9	Egr1	0.782	Network42	Red
Klf9	Enpp2	0.82	Network42	Red
Klf9	Crtc1	0.769	Network42	Red
Klf9	Grin1	0.974	Network42	Red
Klf9	Npas2	0.806	Network42	Red
Ppargc1a	Nfkb2	0.837	Network42	Red
Ppargc1a	Per2	0.758	Network42	Red
Ppargc1a	Id3	0.766	Network42	Red
Ppargc1a	Tef	0.793	Network42	Red
Ppargc1a	Egr1	0.874	Network42	Red
Ppargc1a	Nono	0.751	Network42	Red
Ppargc1a	Purb	0.885	Network42	Red
Ppargc1a	Npas2	0.75	Network42	Red
Lig4	Per1	0.82	Network42	Red
Lig4	Junb	0.83	Network42	Red
Lig4	Msh2	0.864	Network42	Red
Lig4	Per2	0.753	Network42	Red
Lig4	Egr1	0.781	Network42	Red
Per1	Junb	0.866	Network42	Red
Per1	Cry2	0.888	Network42	Red
Per1	Nfkb2	0.895	Network42	Red
Per1	Meis2	0.796	Network42	Red
Per1	Msh2	0.831	Network42	Red
Per1	Id3	0.752	Network42	Red
Per1	Egr1	0.762	Network42	Red
Per1	Ppp1r1b	0.799	Network42	Red
Per1	Top1	0.94	Network42	Red
Per1	Nono	0.754	Network42	Red
Per1	Enpp2	0.792	Network42	Red
Per1	Crtc1	0.917	Network42	Red
Per1	Grin1	0.757	Network42	Red
Per1	Npas2	0.764	Network42	Red
Per1	Gas7	0.78	Network42	Red
Junb	Npm1	0.757	Network42	Red
Junb	Meis2	0.779	Network42	Red
Junb	Zfp385a	0.9	Network42	Red
Junb	Per2	0.777	Network42	Red
Junb	Id3	0.799	Network42	Red
Junb	Egr1	0.944	Network42	Red
Junb	Crtc1	0.839	Network42	Red
Junb	Grin1	0.892	Network42	Red
Camk4	Cry2	0.863	Network42	Red
Camk4	Meis2	0.902	Network42	Red
Camk4	Zfp385a	0.892	Network42	Red
Camk4	Egr1	0.869	Network42	Red
Camk4	Ppp1r1b	0.797	Network42	Red
Camk4	Grin1	0.8	Network42	Red
Cry2	Nfkb2	0.779	Network42	Red
Cry2	Hdac2	0.857	Network42	Red
Cry2	Msh2	0.782	Network42	Red
Cry2	Per2	0.756	Network42	Red
Cry2	Id3	0.824	Network42	Red
Cry2	Tef	0.942	Network42	Red
Cry2	Egr1	0.886	Network42	Red
Cry2	Ppp1r1b	0.826	Network42	Red
Cry2	Purb	0.838	Network42	Red
Cry2	Crtc1	0.881	Network42	Red
Cry2	Grin1	0.79	Network42	Red
Nfkb2	Per2	0.797	Network42	Red
Nfkb2	Id3	0.838	Network42	Red
Nfkb2	Egr1	0.904	Network42	Red
Nfkb2	Nono	0.809	Network42	Red
Nfkb2	Grin1	0.844	Network42	Red
Nfkb2	Npas2	0.869	Network42	Red
Hdac2	Ezh2	0.774	Network42	Red
Hdac2	Per2	0.814	Network42	Red
Hdac2	Ppp1r1b	0.797	Network42	Red
Hdac2	Nono	0.876	Network42	Red
Hdac2	Zfhx3	0.905	Network42	Red
Hdac2	Enpp2	0.762	Network42	Red
Hdac2	Crtc1	0.848	Network42	Red
Ezh2	Npm1	0.857	Network42	Red
Ezh2	Meis2	0.773	Network42	Red
Ezh2	Msh2	0.952	Network42	Red
Ezh2	Per2	0.763	Network42	Red
Ezh2	Tef	0.765	Network42	Red
Ezh2	Top1	0.98	Network42	Red
Ezh2	Nono	0.906	Network42	Red
Npm1	Msh2	0.824	Network42	Red
Npm1	Per2	0.758	Network42	Red
Npm1	Ppp1r1b	0.937	Network42	Red
Npm1	Grin1	0.921	Network42	Red
Meis2	Msh2	0.792	Network42	Red
Meis2	Zfp385a	0.823	Network42	Red
Meis2	Per2	0.791	Network42	Red
Meis2	Egr1	0.841	Network42	Red
Meis2	Ppp1r1b	0.803	Network42	Red
Msh2	Per2	0.849	Network42	Red
Msh2	Egr1	0.831	Network42	Red
Msh2	Ppp1r1b	0.824	Network42	Red
Zfp385a	Egr1	0.778	Network42	Red
Zfp385a	Crtc1	0.81	Network42	Red
Zfp385a	Grin1	0.76	Network42	Red
Zfp385a	Npas2	0.86	Network42	Red
Per2	Id3	0.785	Network42	Red
Per2	Tef	0.777	Network42	Red
Per2	Egr1	0.816	Network42	Red
Per2	Ppp1r1b	0.827	Network42	Red
Per2	Top1	0.927	Network42	Red
Per2	Nono	0.752	Network42	Red
Per2	Enpp2	0.785	Network42	Red
Per2	Crtc1	0.855	Network42	Red
Per2	Grin1	0.756	Network42	Red
Per2	Npas2	0.836	Network42	Red
Id3	Zfhx3	0.846	Network42	Red
Id3	Enpp2	0.908	Network42	Red
Tef	Top1	0.819	Network42	Red
Tef	Nono	0.761	Network42	Red
Tef	Enpp2	0.782	Network42	Red
Tef	Grin1	0.784	Network42	Red
Egr1	Ppp1r1b	0.753	Network42	Red
Egr1	Top1	0.786	Network42	Red
Egr1	Nono	0.826	Network42	Red
Egr1	Crtc1	0.929	Network42	Red
Egr1	Npas2	0.956	Network42	Red
Ppp1r1b	Zfhx3	0.784	Network42	Red
Ppp1r1b	Crtc1	0.833	Network42	Red
Ppp1r1b	Npas2	0.892	Network42	Red
Top1	Zfhx3	0.888	Network42	Red
Top1	Grin1	0.853	Network42	Red
Nono	Enpp2	0.875	Network42	Red
Nono	Grin1	0.77	Network42	Red
Nono	Npas2	0.833	Network42	Red
Zfhx3	Enpp2	0.773	Network42	Red
Zfhx3	Grin1	0.834	Network42	Red
Enpp2	Crtc1	0.778	Network42	Red
Enpp2	Npas2	0.752	Network42	Red
Enpp2	Gas7	0.78	Network42	Red
Crtc1	Grin1	0.824	Network42	Red
Grin1	Npas2	0.796	Network42	Red
Zfp386A	Btf3A	0.758	Network43	Red
Zfp386A	KinA	0.856	Network43	Red
Zfp386A	Zfp523A	0.763	Network43	Red
Hmgn2	Nostrin	0.775	Network44	Red
Hmgn2	Dnajc2	0.801	Network44	Red
Nostrin	Zfp239	0.76	Network44	Red
Zfp239	Chgb	0.76	Network44	Red
Acyp2	Zfp51	0.81	Network45	Red
Zfp51	Fhl2	0.867	Network45	Red
Egr4	Npas2	0.779	Network46	Red
Btf3	Npas2	0.832	Network46	Red
Npas2	Chgb	0.903	Network46	Red
Zfp239	Chgb	0.76	Network46	Red
Terf1A	Zfand6A	0.821	Network47	Red
Terf1A	Nup35A	0.818	Network47	Red
Terf1A	Ing1A	0.79	Network47	Red
Terf1A	Tsg101A	0.778	Network47	Red
Zfand6A	Nup35A	0.913	Network47	Red
Zfand6A	Ddx20A	0.834	Network47	Red
Zfand6A	Ing1A	0.811	Network47	Red
Zfand6A	Tsg101A	0.802	Network47	Red
Nup35A	Ing1A	0.775	Network47	Red
Nup35A	SsbA	0.914	Network47	Red
NfkbiaA	Ddx20A	0.77	Network47	Red
NfkbiaA	Sirt3A	0.759	Network47	Red
NfkbiaA	Ing1A	0.784	Network47	Red
NfkbiaA	Tsg101A	0.808	Network47	Red
Ddx20A	Elf2A	0.787	Network47	Red
Elf2A	Ing1A	0.81	Network47	Red
Ing1A	SsbA	0.855	Network47	Red
Smad7A	Hey1A	0.898	Network48	Red
Smad7A	Lmo2A	0.826	Network48	Red
Smad7A	Zfpm1A	0.75	Network48	Red
Smad7A	Stat3A	0.782	Network48	Red
Smad7A	FosA	0.759	Network48	Red
Smad7A	Zbtb18A	0.832	Network48	Red
Smad7A	ToxA	0.756	Network48	Red
Smad7A	EporA	0.768	Network48	Red
Smad7A	Egr3A	0.948	Network48	Red
Smad7A	Sap30A	0.807	Network48	Red
Smad7A	Hey2A	0.78	Network48	Red
Hey1A	JunbA	0.907	Network48	Red
Hey1A	Zfpm1A	0.851	Network48	Red
Hey1A	Stat3A	0.815	Network48	Red
Hey1A	Zfhx3A	0.77	Network48	Red
Hey1A	Ssbp4A	0.825	Network48	Red
Hey1A	EporA	0.789	Network48	Red
Hey1A	Zic2A	0.82	Network48	Red
Hey1A	Id3A	0.867	Network48	Red
Hey1A	Nr4a1A	0.867	Network48	Red
Hey1A	Sox18A	0.838	Network48	Red
Hey1A	Hey2A	0.942	Network48	Red
Lmo2A	Zfpm1A	0.861	Network48	Red
Lmo2A	Stat3A	0.888	Network48	Red
Lmo2A	RargA	0.766	Network48	Red
Lmo2A	ToxA	0.753	Network48	Red
Lmo2A	Egr3A	0.757	Network48	Red
Lmo2A	Id3A	0.762	Network48	Red
JunbA	FosA	0.839	Network48	Red
JunbA	RargA	0.788	Network48	Red
JunbA	Id3A	0.796	Network48	Red
JunbA	Sox18A	0.775	Network48	Red
JunbA	Hey2A	0.864	Network48	Red
Zfpm1A	Stat3A	0.803	Network48	Red
Zfpm1A	NacaA	0.788	Network48	Red
Zfpm1A	FosA	0.814	Network48	Red
Zfpm1A	RargA	0.825	Network48	Red
Zfpm1A	Zbtb18A	0.823	Network48	Red
Zfpm1A	ToxA	0.778	Network48	Red
Zfpm1A	EporA	0.834	Network48	Red
Zfpm1A	Egr3A	0.885	Network48	Red
Zfpm1A	Sap30A	0.854	Network48	Red
Zfpm1A	Nr4a1A	0.976	Network48	Red
Zfpm1A	Sox18A	0.815	Network48	Red
Stat3A	FosA	0.8	Network48	Red
Stat3A	Zfhx3A	0.774	Network48	Red
Stat3A	RargA	0.864	Network48	Red
Stat3A	Egr3A	0.829	Network48	Red
Stat3A	Sox18A	0.781	Network48	Red
NacaA	FosA	0.839	Network48	Red
NacaA	Zfhx3A	0.763	Network48	Red
NacaA	Zbtb18A	0.778	Network48	Red
NacaA	Sap30A	0.77	Network48	Red
NacaA	Id3A	0.765	Network48	Red
NacaA	Nr4a1A	0.841	Network48	Red
FosA	Zfhx3A	0.817	Network48	Red
FosA	RargA	0.764	Network48	Red
FosA	Egr3A	0.888	Network48	Red
FosA	Sap30A	0.797	Network48	Red
FosA	Id3A	0.878	Network48	Red
FosA	Nr4a1A	0.802	Network48	Red
Zfhx3A	Zbtb18A	0.83	Network48	Red
Zfhx3A	Ssbp4A	0.767	Network48	Red
Zfhx3A	Id3A	0.897	Network48	Red
Zfhx3A	Nr4a1A	0.807	Network48	Red
Zfhx3A	Hey2A	0.764	Network48	Red
RargA	Egr3A	0.941	Network48	Red
RargA	Zic2A	0.871	Network48	Red
RargA	Id3A	0.875	Network48	Red
RargA	Hey2A	0.754	Network48	Red
Zbtb18A	EporA	0.826	Network48	Red
Zbtb18A	Nr4a1A	0.765	Network48	Red
Zfp120	Ssbp4A	0.781	Network48	Red
Zfp120	Sox18A	0.752	Network48	Red
ToxA	Egr3A	0.906	Network48	Red
EporA	Sap30A	0.756	Network48	Red
EporA	Id3A	0.853	Network48	Red
EporA	Nr4a1A	0.823	Network48	Red
Sap30A	Id3A	0.865	Network48	Red
Sap30A	Nr4a1A	0.796	Network48	Red
Sap30A	Hey2A	0.775	Network48	Red
Id3A	Nr4a1A	0.879	Network48	Red
Id3A	Sox18A	0.85	Network48	Red
Id3A	Hey2A	0.752	Network48	Red
Sox18A	Hey2A	0.844	Network48	Red
Zfhx3	Hmga1	0.779	Network49	Red
Zfhx3	Zfp386	0.856	Network49	Red
Irf5	Zfp386	0.817	Network49	Red
Irf5	Ostf1	0.843	Network49	Red
Zfand6A	Ddx20A	0.834	Network50	Red
Zfand6A	Ssbp1A	0.75	Network50	Red
Ddx20A	HnrnpabA	0.974	Network50	Red
Ddx20A	Gtf2e2A	0.777	Network50	Red
Nfkb2	Dnajc2A	0.774	Network51	Red
Nfkb2	Zfp112	0.75	Network51	Red
Elf2A	Ilf2A	0.781	Network51	Red
Dnajc2A	Ilf2A	0.783	Network51	Red
Tef	Gtf2a2	0.773	Network52	Red
Tef	Fem1c	0.788	Network52	Red
Tef	Zic2	0.799	Network52	Red
Gtf2a2	Zfp120	0.897	Network52	Red
Smarcad1	Ctcf	0.816	Network53	Red
Smarcad1	Gtf2a2	0.891	Network53	Red
Smarcad1	Elk4	0.765	Network53	Red
Smarcad1	Irf5	0.963	Network53	Red
Smarcad1	Taf5	0.862	Network53	Red
Smarcad1	Med6	0.847	Network53	Red
Ctcf	Elk4	0.8	Network53	Red
Ctcf	Hsf2	0.872	Network53	Red
Gtf2a2	Zfp120	0.897	Network53	Red
Gtf2a2	Elk4	0.786	Network53	Red
Gtf2a2	Irf5	0.793	Network53	Red
Gtf2a2	Taf5	0.765	Network53	Red
Taf5	Hsf2	0.921	Network53	Red
Epas1	Hist2h2bb	0.812	Network54	Red
Epas1	Ppard	0.88	Network54	Red
HnrnpdlA	Khdrbs1A	0.884	Network54	Red
HnrnpdlA	Ppard	0.855	Network54	Red
Sirt2A	Cecr6A	0.791	Network55	Red
Sirt2A	Sirt3A	0.766	Network55	Red
Sirt2A	Zfp113A	0.757	Network55	Red
Cecr6A	Otud7aA	0.911	Network55	Red
Cecr6A	B930041F14RikA	0.841	Network55	Red
Otud7aA	B930041F14RikA	0.817	Network55	Red
Per3	Ssbp4	0.885	Network56	Red
Per3	Nono	0.753	Network56	Red
Per3	Zfp523	0.807	Network56	Red
Ssbp4	Nono	0.895	Network56	Red
Nono	Zfp68	0.937	Network56	Red
Zfp68	Polr2k	0.837	Network56	Red
Gtf2a2A	Phf6A	0.785	Network57	Red
Hmgn2A	Hnrnpa2b1A	0.803	Network57	Red
Hnrnpa2b1A	Phf6A	0.875	Network57	Red
Hnrnpa2b1A	Gcfc2A	0.757	Network57	Red
Baz1bA	Smarce1A	0.89	Network58	Red
Baz1bA	Polr2kA	0.794	Network58	Red
Fhl2A	Zfp239A	0.755	Network58	Red
Smarce1A	Zfp239A	0.816	Network58	Red
Zfp113	Zfp386	0.789	Network59	Red
Zfp113	Scrt2	0.795	Network59	Red
Zfp113	Ssbp1	0.845	Network59	Red
Irf5	Zfp386	0.817	Network59	Red
Nfe2l1A	Acyp2A	0.901	Network60	Red
Nfe2l1A	EsrrgA	0.761	Network60	Red
Zbtb20	Clp1A	0.861	Network60	Red
Acyp2A	Clp1A	0.756	Network60	Red
Nr3c1A	Arid5bA	0.73	Network1	Purple
Nr3c1A	Nr1d2A	0.775	Network1	Purple
Nr3c1A	Csf1A	0.752	Network1	Purple
Nr3c1A	Rb1A	0.77	Network1	Purple
Nr3c1A	Mapk8A	0.708	Network1	Purple
Nr3c1A	LbhA	0.788	Network1	Purple
Nr3c1A	Sox11A	0.71	Network1	Purple
Nr3c1A	NfibA	0.9	Network1	Purple
Nr3c1A	MycA	0.711	Network1	Purple
Nr3c1A	Tsc22d3A	0.771	Network1	Purple
Nr3c1A	HlfA	0.75	Network1	Purple
ApcA	Zc3h8A	0.895	Network1	Purple
ApcA	Arid5bA	0.713	Network1	Purple
ApcA	Rb1A	0.703	Network1	Purple
ApcA	LbhA	0.813	Network1	Purple
ApcA	Bcl11aA	0.747	Network1	Purple
ApcA	NfibA	0.789	Network1	Purple
ApcA	MycA	0.838	Network1	Purple
ApcA	Foxp1A	0.953	Network1	Purple
ApcA	Lmo4A	0.74	Network1	Purple
ApcA	Tshz3A	0.856	Network1	Purple
ApcA	MaptA	0.744	Network1	Purple
ApcA	Top2bA	0.714	Network1	Purple
Zc3h8A	Bcl11aA	0.8	Network1	Purple
Zc3h8A	Foxp1A	0.727	Network1	Purple
Zc3h8A	Bcl11bA	0.716	Network1	Purple
Arid5bA	Nr1d2A	0.751	Network1	Purple
Arid5bA	Csf1A	0.746	Network1	Purple
Arid5bA	Rb1A	0.777	Network1	Purple
Arid5bA	Isl1A	0.899	Network1	Purple
Arid5bA	LbhA	0.804	Network1	Purple
Arid5bA	Sox11A	0.714	Network1	Purple
Arid5bA	NfibA	0.877	Network1	Purple
Arid5bA	MycA	0.749	Network1	Purple
Arid5bA	Foxp1A	0.84	Network1	Purple
Arid5bA	Lmo4A	0.725	Network1	Purple
Arid5bA	Bcl11bA	0.766	Network1	Purple
Arid5bA	Tsc22d3A	0.72	Network1	Purple
Arid5bA	HlfA	0.835	Network1	Purple
Nr1d2A	Rb1A	0.726	Network1	Purple
Nr1d2A	LbhA	0.787	Network1	Purple
Nr1d2A	Tshz3A	0.859	Network1	Purple
Nr1d2A	Tsc22d3A	0.787	Network1	Purple
Nr1d2A	HlfA	0.894	Network1	Purple
Csf1A	Mapk8A	0.725	Network1	Purple
Csf1A	Isl1A	0.771	Network1	Purple
Csf1A	LbhA	0.779	Network1	Purple
Csf1A	Kdm5bA	0.863	Network1	Purple
Csf1A	MycA	0.755	Network1	Purple
Csf1A	Lmo4A	0.836	Network1	Purple
Csf1A	MaptA	0.798	Network1	Purple
Rab11aA	Isl1A	0.772	Network1	Purple
Rab11aA	Bcl11aA	0.821	Network1	Purple
Rab11aA	Klf7A	0.722	Network1	Purple
Rab11aA	NfibA	0.719	Network1	Purple
Rab11aA	Foxp1A	0.707	Network1	Purple
Rab11aA	Bcl11bA	0.881	Network1	Purple
Rab11aA	Top2bA	0.733	Network1	Purple
Rb1A	Mapk8A	0.814	Network1	Purple
Rb1A	Isl1A	0.766	Network1	Purple
Rb1A	Kdm5bA	0.714	Network1	Purple
Rb1A	NfibA	0.776	Network1	Purple
Rb1A	Bcl11bA	0.74	Network1	Purple
Rb1A	Tshz3A	0.735	Network1	Purple
Rb1A	Tsc22d3A	0.881	Network1	Purple
Rb1A	HlfA	0.789	Network1	Purple
Mapk8A	Isl1A	0.712	Network1	Purple
Mapk8A	Sox11A	0.824	Network1	Purple
Mapk8A	MycA	0.716	Network1	Purple
Mapk8A	MaptA	0.836	Network1	Purple
Isl1A	LbhA	0.745	Network1	Purple
Isl1A	Sox11A	0.726	Network1	Purple
Isl1A	Kdm5bA	0.871	Network1	Purple
Isl1A	Bcl11aA	0.702	Network1	Purple
Isl1A	Foxp1A	0.724	Network1	Purple
Isl1A	Bcl11bA	0.714	Network1	Purple
Isl1A	Tshz3A	0.719	Network1	Purple
Isl1A	MaptA	0.889	Network1	Purple
Isl1A	Tsc22d3A	0.794	Network1	Purple
LbhA	Kdm5bA	0.927	Network1	Purple
LbhA	NfibA	0.774	Network1	Purple
LbhA	Lmo4A	0.944	Network1	Purple
LbhA	Bcl11bA	0.794	Network1	Purple
Sox11A	Kdm5bA	0.843	Network1	Purple
Sox11A	NfibA	0.951	Network1	Purple
Sox11A	MycA	0.743	Network1	Purple
Sox11A	Lmo4A	0.706	Network1	Purple
Sox11A	Bcl11bA	0.886	Network1	Purple
Sox11A	Tshz3A	0.763	Network1	Purple
Sox11A	Tsc22d3A	0.849	Network1	Purple
Sox11A	HlfA	0.703	Network1	Purple
Kdm5bA	NfibA	0.777	Network1	Purple
Kdm5bA	MycA	0.765	Network1	Purple
Kdm5bA	Foxp1A	0.721	Network1	Purple
Kdm5bA	Lmo4A	0.901	Network1	Purple
Kdm5bA	Bcl11bA	0.737	Network1	Purple
Bcl11aA	NfibA	0.736	Network1	Purple
Bcl11aA	Bcl11bA	0.811	Network1	Purple
Bcl11aA	MaptA	0.864	Network1	Purple
Klf7A	NfibA	0.753	Network1	Purple
Klf7A	Foxp1A	0.718	Network1	Purple
Klf7A	Bcl11bA	0.763	Network1	Purple
Klf7A	Top2bA	0.708	Network1	Purple
NfibA	MycA	0.757	Network1	Purple
NfibA	Foxp1A	0.792	Network1	Purple
NfibA	Tshz3A	0.78	Network1	Purple
NfibA	MaptA	0.764	Network1	Purple
MycA	Bcl11bA	0.734	Network1	Purple
MycA	Tsc22d3A	0.724	Network1	Purple
Foxp1A	Tshz3A	0.806	Network1	Purple
Foxp1A	MaptA	0.734	Network1	Purple
Foxp1A	Tsc22d3A	0.704	Network1	Purple
Lmo4A	Bcl11bA	0.79	Network1	Purple
Bcl11bA	MaptA	0.702	Network1	Purple
Tshz3A	Tsc22d3A	0.72	Network1	Purple
Tshz3A	HlfA	0.702	Network1	Purple
Tsc22d3A	HlfA	0.884	Network1	Purple
Ddit3	Tcf7	0.73	Network2	Purple
Ddit3	Isl1	0.806	Network2	Purple
Ddit3	Kcnip3	0.702	Network2	Purple
Ddit3	Mapk8	0.703	Network2	Purple
Ddit3	Nr3c1	0.828	Network2	Purple
Ddit3	Nkx6-2	0.749	Network2	Purple
Ddit3	Csf1	0.793	Network2	Purple
Ddit3	Kdm2b	0.741	Network2	Purple
Ddit3	Sp8	0.835	Network2	Purple
Ddit3	Rb1	0.871	Network2	Purple
Ddit3	Mbd2	0.711	Network2	Purple
Ddit3	Bmi1	0.824	Network2	Purple
Ddit3	Rnf2	0.898	Network2	Purple
Ddit3	Zbtb7a	0.702	Network2	Purple
Ddit3	Bhlhe40	0.722	Network2	Purple
Tcf7	Mllt3	0.748	Network2	Purple
Tcf7	Isl1	0.703	Network2	Purple
Tcf7	Tert	0.747	Network2	Purple
Tcf7	Mbd2	0.753	Network2	Purple
Tcf7	Bmi1	0.789	Network2	Purple
Tcf7	Zbtb7a	0.72	Network2	Purple
Pcgf6	Pcgf2	0.821	Network2	Purple
Pcgf6	Epc1	0.73	Network2	Purple
Pcgf6	Ing4	0.706	Network2	Purple
Pcgf6	Ncoa1	0.729	Network2	Purple
Pcgf6	Paxbp1	0.926	Network2	Purple
Pcgf6	Wbp2	0.848	Network2	Purple
Pcgf6	Jdp2	0.904	Network2	Purple
Pcgf6	Kdm2b	0.794	Network2	Purple
Pcgf6	Mbd2	0.732	Network2	Purple
Pcgf6	Bmi1	0.826	Network2	Purple
Pcgf6	Rnf2	0.814	Network2	Purple
Pcgf6	Tet1	0.855	Network2	Purple
Pcgf6	Rybp	0.746	Network2	Purple
Pcgf6	Dnmt3a	0.762	Network2	Purple
Pcgf2	Mllt3	0.756	Network2	Purple
Pcgf2	Epc1	0.749	Network2	Purple
Pcgf2	Isl1	0.863	Network2	Purple
Pcgf2	Ing4	0.769	Network2	Purple
Pcgf2	Tert	0.723	Network2	Purple
Pcgf2	Ncoa1	0.773	Network2	Purple
Pcgf2	Mapk8	0.717	Network2	Purple
Pcgf2	Tshz1	0.886	Network2	Purple
Pcgf2	Nkx6-2	0.768	Network2	Purple
Pcgf2	Kdm5b	0.778	Network2	Purple
Pcgf2	Paxbp1	0.966	Network2	Purple
Pcgf2	Wbp2	0.707	Network2	Purple
Pcgf2	Kdm2b	0.725	Network2	Purple
Pcgf2	Sp8	0.711	Network2	Purple
Pcgf2	Mbd2	0.745	Network2	Purple
Pcgf2	Bmi1	0.858	Network2	Purple
Pcgf2	Tet1	0.883	Network2	Purple
Pcgf2	Rybp	0.767	Network2	Purple
Pcgf2	Dnmt3a	0.718	Network2	Purple
Pcgf2	Klf11	0.705	Network2	Purple
Mllt3	Isl1	0.898	Network2	Purple
Mllt3	Tert	0.838	Network2	Purple
Mllt3	Mapk8	0.87	Network2	Purple
Mllt3	Tshz1	0.799	Network2	Purple
Mllt3	Csf1	0.823	Network2	Purple
Mllt3	Sp8	0.902	Network2	Purple
Mllt3	Mbd2	0.736	Network2	Purple
Mllt3	Bmi1	0.827	Network2	Purple
Mllt3	Rnf2	0.837	Network2	Purple
Epc1	Isl1	0.709	Network2	Purple
Epc1	Ing4	0.851	Network2	Purple
Epc1	Tert	0.876	Network2	Purple
Epc1	Ncoa1	0.74	Network2	Purple
Epc1	Nr3c1	0.744	Network2	Purple
Epc1	Kdm5b	0.71	Network2	Purple
Epc1	Paxbp1	0.826	Network2	Purple
Epc1	Wbp2	0.828	Network2	Purple
Epc1	Kdm2b	0.774	Network2	Purple
Epc1	Mbd2	0.853	Network2	Purple
Epc1	Bmi1	0.902	Network2	Purple
Epc1	Tet1	0.73	Network2	Purple
Epc1	Dnmt3a	0.718	Network2	Purple
Isl1	Ing4	0.774	Network2	Purple
Isl1	Ncoa1	0.869	Network2	Purple
Isl1	Mapk8	0.733	Network2	Purple
Isl1	Tshz1	0.744	Network2	Purple
Isl1	Nkx6-2	0.73	Network2	Purple
Isl1	Kdm5b	0.803	Network2	Purple
Isl1	Wbp2	0.763	Network2	Purple
Isl1	Jdp2	0.898	Network2	Purple
Isl1	Csf1	0.744	Network2	Purple
Isl1	Kdm2b	0.707	Network2	Purple
Isl1	Sp8	0.794	Network2	Purple
Isl1	Rb1	0.708	Network2	Purple
Isl1	Mbd2	0.766	Network2	Purple
Isl1	Bmi1	0.756	Network2	Purple
Isl1	Tet1	0.819	Network2	Purple
Isl1	Zbtb7a	0.72	Network2	Purple
Isl1	Bhlhe40	0.752	Network2	Purple
Isl1	Rybp	0.77	Network2	Purple
Ing4	Tert	0.749	Network2	Purple
Ing4	Paxbp1	0.723	Network2	Purple
Ing4	Wbp2	0.772	Network2	Purple
Ing4	Jdp2	0.829	Network2	Purple
Ing4	Kdm2b	0.798	Network2	Purple
Ing4	Mbd2	0.889	Network2	Purple
Ing4	Bmi1	0.814	Network2	Purple
Ing4	Tet1	0.87	Network2	Purple
Ing4	Usp49	0.766	Network2	Purple
Ing4	Rybp	0.743	Network2	Purple
Tert	Ncoa1	0.85	Network2	Purple
Tert	Kcnip3	0.775	Network2	Purple
Tert	Mapk8	0.918	Network2	Purple
Tert	Nr3c1	0.711	Network2	Purple
Tert	Paxbp1	0.732	Network2	Purple
Tert	Wbp2	0.797	Network2	Purple
Tert	Jdp2	0.734	Network2	Purple
Tert	Csf1	0.752	Network2	Purple
Tert	Kdm2b	0.818	Network2	Purple
Tert	Rb1	0.745	Network2	Purple
Tert	Bmi1	0.797	Network2	Purple
Tert	Zbtb7a	0.741	Network2	Purple
Tert	Rybp	0.786	Network2	Purple
Tert	Dnmt3a	0.87	Network2	Purple
Ncoa1	Nr3c1	0.861	Network2	Purple
Ncoa1	Kdm5b	0.787	Network2	Purple
Ncoa1	Mbd2	0.735	Network2	Purple
Ncoa1	Bmi1	0.799	Network2	Purple
Ncoa1	Rnf2	0.811	Network2	Purple
Ncoa1	Tet1	0.748	Network2	Purple
Ncoa1	Zbtb7a	0.77	Network2	Purple
Kcnip3	Mapk8	0.796	Network2	Purple
Kcnip3	Nr3c1	0.788	Network2	Purple
Kcnip3	Csf1	0.837	Network2	Purple
Kcnip3	Kdm2b	0.914	Network2	Purple
Mapk8	Nr3c1	0.886	Network2	Purple
Mapk8	Tshz1	0.867	Network2	Purple
Mapk8	Nkx6-2	0.729	Network2	Purple
Mapk8	Csf1	0.755	Network2	Purple
Mapk8	Sp8	0.901	Network2	Purple
Mapk8	Rb1	0.88	Network2	Purple
Mapk8	Bmi1	0.799	Network2	Purple
Mapk8	Rnf2	0.74	Network2	Purple
Mapk8	Bhlhe40	0.854	Network2	Purple
Nr3c1	Kdm5b	0.763	Network2	Purple
Nr3c1	Wbp2	0.732	Network2	Purple
Nr3c1	Csf1	0.782	Network2	Purple
Nr3c1	Kdm2b	0.701	Network2	Purple
Nr3c1	Rb1	0.73	Network2	Purple
Tshz1	Nkx6-2	0.815	Network2	Purple
Tshz1	Kdm2b	0.738	Network2	Purple
Tshz1	Sp8	0.8	Network2	Purple
Tshz1	Bmi1	0.746	Network2	Purple
Tshz1	Rnf2	0.701	Network2	Purple
Tshz1	Bhlhe40	0.832	Network2	Purple
Nkx6-2	Kdm2b	0.874	Network2	Purple
Nkx6-2	Sp8	0.826	Network2	Purple
Nkx6-2	Bmi1	0.788	Network2	Purple
Nkx6-2	Bhlhe40	0.881	Network2	Purple
Kdm5b	Paxbp1	0.837	Network2	Purple
Kdm5b	Wbp2	0.705	Network2	Purple
Kdm5b	Jdp2	0.869	Network2	Purple
Kdm5b	Csf1	0.783	Network2	Purple
Kdm5b	Kdm2b	0.732	Network2	Purple
Kdm5b	Rb1	0.771	Network2	Purple
Kdm5b	Rnf2	0.774	Network2	Purple
Kdm5b	Tet1	0.709	Network2	Purple
Kdm5b	Usp49	0.963	Network2	Purple
Kdm5b	Bend5	0.799	Network2	Purple
Kdm5b	Dnmt3a	0.819	Network2	Purple
Paxbp1	Wbp2	0.889	Network2	Purple
Paxbp1	Jdp2	0.701	Network2	Purple
Paxbp1	Kdm2b	0.773	Network2	Purple
Paxbp1	Rb1	0.828	Network2	Purple
Paxbp1	Mbd2	0.803	Network2	Purple
Paxbp1	Bmi1	0.732	Network2	Purple
Paxbp1	Rnf2	0.705	Network2	Purple
Paxbp1	Tet1	0.869	Network2	Purple
[truncated: 2,736 more rows]

## Sheet: Biological process
Supplementary Table 7. Prediction of functional TF networks based on machine learning
Sheet2: TF networks biological processes were enriched (adjusted P < 0.05).
Network	Module	ID	Description	GeneRatio	BgRatio	pvalue	p.adjust	qvalue	geneID	Count
Network1	Red	GO:0072594	establishment of protein localization to organelle	43894	374/23174	1.64812e-05	0.00186238	0.000294927	69482/22088/65098	3
Network1	Red	GO:1990823	response to leukemia inhibitory factor	43865	311/23174	0.00105813	0.019463	0.00308217	69482/93762	2
Network1	Red	GO:1990830	cellular response to leukemia inhibitory factor	43865	311/23174	0.00105813	0.019463	0.00308217	69482/93762	2
Network1	Red	GO:0000183	chromatin silencing at rDNA	43834	10/23174	0.00172507	0.019463	0.00308217	93762	1
Network1	Red	GO:0006607	NLS-bearing protein import into nucleus	43834	12/23174	0.00206981	0.019463	0.00308217	69482	1
Network1	Red	GO:0039702	viral budding via host ESCRT complex	43834	12/23174	0.00206981	0.019463	0.00308217	22088	1
Network1	Red	GO:0006999	nuclear pore organization	43834	14/23174	0.00241447	0.019463	0.00308217	69482	1
Network1	Red	GO:0007175	negative regulation of epidermal growth factor-activated receptor activity	43834	14/23174	0.00241447	0.019463	0.00308217	22088	1
Network1	Red	GO:1903543	positive regulation of exosomal secretion	43834	15/23174	0.00258676	0.019463	0.00308217	22088	1
Network1	Red	GO:1902188	positive regulation of viral release from host cell	43834	16/23174	0.00275904	0.019463	0.00308217	22088	1
Network1	Red	GO:1903541	regulation of exosomal secretion	43834	16/23174	0.00275904	0.019463	0.00308217	22088	1
Network1	Red	GO:0006625	protein targeting to peroxisome	43834	17/23174	0.00293129	0.019463	0.00308217	65098	1
Network1	Red	GO:0043574	peroxisomal transport	43834	17/23174	0.00293129	0.019463	0.00308217	65098	1
Network1	Red	GO:0046755	viral budding	43834	17/23174	0.00293129	0.019463	0.00308217	22088	1
Network1	Red	GO:0072662	protein localization to peroxisome	43834	17/23174	0.00293129	0.019463	0.00308217	65098	1
Network1	Red	GO:0072663	establishment of protein localization to peroxisome	43834	17/23174	0.00293129	0.019463	0.00308217	65098	1
Network1	Red	GO:0016584	nucleosome positioning	43834	18/23174	0.00310351	0.019463	0.00308217	93762	1
Network1	Red	GO:0043162	ubiquitin-dependent protein catabolic process via the multivesicular body sorting pathway	43834	18/23174	0.00310351	0.019463	0.00308217	22088	1
Network1	Red	GO:1990182	exosomal secretion	43834	20/23174	0.0034479	0.019463	0.00308217	22088	1
Network1	Red	GO:0097734	extracellular exosome biogenesis	43834	21/23174	0.00362006	0.019463	0.00308217	22088	1
Network1	Red	GO:0140112	extracellular vesicle biogenesis	43834	23/23174	0.00396432	0.019463	0.00308217	22088	1
Network1	Red	GO:0019068	virion assembly	43834	24/23174	0.00413641	0.019463	0.00308217	22088	1
Network1	Red	GO:0042059	negative regulation of epidermal growth factor receptor signaling pathway	43834	25/23174	0.00430848	0.019463	0.00308217	22088	1
Network1	Red	GO:0007176	regulation of epidermal growth factor-activated receptor activity	43834	26/23174	0.00448053	0.019463	0.00308217	22088	1
Network1	Red	GO:0061099	negative regulation of protein tyrosine kinase activity	43834	27/23174	0.00465256	0.019463	0.00308217	22088	1
Network1	Red	GO:1901185	negative regulation of ERBB signaling pathway	43834	27/23174	0.00465256	0.019463	0.00308217	22088	1
Network1	Red	GO:2000272	negative regulation of signaling receptor activity	43834	28/23174	0.00482456	0.019463	0.00308217	22088	1
Network1	Red	GO:0007031	peroxisome organization	43834	32/23174	0.00551236	0.019463	0.00308217	65098	1
Network1	Red	GO:1902186	regulation of viral release from host cell	43834	32/23174	0.00551236	0.019463	0.00308217	22088	1
Network1	Red	GO:0019076	viral release from host cell	43834	34/23174	0.00585612	0.019463	0.00308217	22088	1
Network1	Red	GO:0035890	exit from host	43834	34/23174	0.00585612	0.019463	0.00308217	22088	1
Network1	Red	GO:0035891	exit from host cell	43834	34/23174	0.00585612	0.019463	0.00308217	22088	1
Network1	Red	GO:0052126	movement in host environment	43834	34/23174	0.00585612	0.019463	0.00308217	22088	1
Network1	Red	GO:0052192	movement in environment of other organism involved in symbiotic interaction	43834	34/23174	0.00585612	0.019463	0.00308217	22088	1
Network1	Red	GO:0043044	ATP-dependent chromatin remodeling	43834	43/23174	0.00740196	0.0238977	0.00378446	93762	1
Network1	Red	GO:0008333	endosome to lysosome transport	43834	55/23174	0.00946026	0.0288922	0.00457538	22088	1
Network1	Red	GO:0050732	negative regulation of peptidyl-tyrosine phosphorylation	43834	55/23174	0.00946026	0.0288922	0.00457538	22088	1
Network1	Red	GO:1903902	positive regulation of viral life cycle	43834	58/23174	0.00997434	0.0296605	0.00469706	22088	1
Network1	Red	GO:0042058	regulation of epidermal growth factor receptor signaling pathway	43834	61/23174	0.0104882	0.0303889	0.00481241	22088	1
Network1	Red	GO:1901184	regulation of ERBB signaling pathway	43834	66/23174	0.0113442	0.0317375	0.00502596	22088	1
Network1	Red	GO:0006513	protein monoubiquitination	43834	67/23174	0.0115154	0.0317375	0.00502596	22088	1
Network1	Red	GO:0061097	regulation of protein tyrosine kinase activity	43834	75/23174	0.0128837	0.0346632	0.00548928	22088	1
Network1	Red	GO:0048524	positive regulation of viral process	43834	81/23174	0.0139089	0.0365514	0.0057883	22088	1
Network1	Red	GO:0006342	chromatin silencing	43834	84/23174	0.0144213	0.0370365	0.00586512	93762	1
Network1	Red	GO:0045814	negative regulation of gene expression, epigenetic	43834	90/23174	0.0154454	0.0383719	0.00607659	93762	1
Network1	Red	GO:0007173	epidermal growth factor receptor signaling pathway	43834	95/23174	0.0162982	0.0383719	0.00607659	22088	1
Network1	Red	GO:0006352	DNA-templated transcription, initiation	43834	96/23174	0.0164687	0.0383719	0.00607659	93762	1
Network1	Red	GO:0006334	nucleosome assembly	43834	97/23174	0.0166391	0.0383719	0.00607659	93762	1
Network1	Red	GO:0007041	lysosomal transport	43834	97/23174	0.0166391	0.0383719	0.00607659	22088	1
Network1	Red	GO:0045921	positive regulation of exocytosis	43834	101/23174	0.0173208	0.039145	0.00619902	22088	1
Network1	Red	GO:0038127	ERBB signaling pathway	43834	105/23174	0.0180021	0.039887	0.00631653	22088	1
Network1	Red	GO:0051701	interaction with host	43834	116/23174	0.0198739	0.0431875	0.00683919	22088	1
Network1	Red	GO:0031497	chromatin assembly	43834	121/23174	0.0207238	0.043722	0.00692384	93762	1
Network1	Red	GO:0006997	nucleus organization	43834	122/23174	0.0208937	0.043722	0.00692384	69482	1
Network1	Red	GO:0010469	regulation of signaling receptor activity	43834	126/23174	0.0215732	0.044323	0.00701902	22088	1
Network1	Red	GO:0007034	vacuolar transport	43834	132/23174	0.0225917	0.0447836	0.00709196	22088	1
Network1	Red	GO:0034728	nucleosome organization	43834	136/23174	0.0232702	0.0447836	0.00709196	93762	1
Network1	Red	GO:0007050	cell cycle arrest	43834	138/23174	0.0236094	0.0447836	0.00709196	22088	1
Network1	Red	GO:0030216	keratinocyte differentiation	43834	138/23174	0.0236094	0.0447836	0.00709196	22088	1
Network1	Red	GO:0006338	chromatin remodeling	43834	139/23174	0.0237789	0.0447836	0.00709196	93762	1
Network1	Red	GO:0006333	chromatin assembly or disassembly	43834	144/23174	0.0246263	0.0451922	0.00715666	93762	1
Network1	Red	GO:1903900	regulation of viral life cycle	43834	145/23174	0.0247957	0.0451922	0.00715666	22088	1
Network1	Red	GO:0006606	protein import into nucleus	43834	151/23174	0.0258117	0.0462972	0.00733165	69482	1
Network1	Red	GO:0051170	import into nucleus	43834	155/23174	0.0264886	0.0467689	0.00740635	69482	1
Network1	Red	GO:0071356	cellular response to tumor necrosis factor	43834	162/23174	0.0276723	0.0476702	0.00754908	65098	1
Network1	Red	GO:0043122	regulation of I-kappaB kinase/NF-kappaB signaling	43834	164/23174	0.0280103	0.0476702	0.00754908	65098	1
Network1	Red	GO:0006323	DNA packaging	43834	169/23174	0.0288549	0.0476702	0.00754908	93762	1
Network1	Red	GO:0065004	protein-DNA complex assembly	43834	172/23174	0.0293614	0.0476702	0.00754908	93762	1
Network1	Red	GO:0043902	positive regulation of multi-organism process	43834	173/23174	0.0295302	0.0476702	0.00754908	22088	1
Network1	Red	GO:0045807	positive regulation of endocytosis	43834	173/23174	0.0295302	0.0476702	0.00754908	22088	1
Network1	Red	GO:0034612	response to tumor necrosis factor	43834	179/23174	0.0305425	0.0481994	0.00763289	65098	1
Network1	Red	GO:0050792	regulation of viral process	43834	180/23174	0.0307111	0.0481994	0.00763289	22088	1
Network10	Red	GO:0048511	rhythmic process	19/29	289/23174	6.54501e-30	8.58051e-27	5.13267e-27	382056/12953/13653/18606/14056/14810/11991/15903/16601/18034/53610/18143/18626/18627/18628/19017/20473/21685/21969	19
Network10	Red	GO:0007623	circadian rhythm	14/29	209/23174	1.04393e-21	6.84296e-19	4.0933e-19	382056/12953/13653/14056/11991/15903/53610/18143/18626/18627/18628/19017/20473/21969	14
Network10	Red	GO:0042752	regulation of circadian rhythm	44133	122/23174	2.06654e-16	9.03078e-14	5.40201e-14	382056/12953/14056/11991/53610/18143/18626/18627/18628/19017	10
Network10	Red	GO:0032922	circadian regulation of gene expression	44072	66/23174	1.14175e-14	3.74209e-12	2.23844e-12	12953/13653/18143/18626/18627/18628/19017/21969	8
Network10	Red	GO:0009314	response to radiation	44194	394/23174	1.97529e-14	5.17921e-12	3.09809e-12	382056/12953/13653/14810/16477/319583/17685/18148/18626/18627/18628/19049	12
Network10	Red	GO:0009416	response to light stimulus	44103	289/23174	5.18585e-11	1.03672e-08	6.20141e-09	382056/12953/14810/17685/18148/18626/18627/18628/19049	9
Network10	Red	GO:0043153	entrainment of circadian clock by photoperiod	43980	22/23174	5.53549e-11	1.03672e-08	6.20141e-09	382056/12953/18626/18627/18628	5
Network10	Red	GO:0009648	photoperiodism	43980	23/23174	7.06702e-11	1.15811e-08	6.92753e-09	382056/12953/18626/18627/18628	5
Network10	Red	GO:0009649	entrainment of circadian clock	43980	25/23174	1.11392e-10	1.62261e-08	9.70607e-09	382056/12953/18626/18627/18628	5
Network10	Red	GO:0043523	regulation of neuron apoptotic process	44041	265/23174	2.97377e-08	3.89861e-06	2.33206e-06	13653/14810/319583/17685/53610/18148/19017	7
Network10	Red	GO:0051402	neuron apoptotic process	44041	293/23174	5.91321e-08	7.04747e-06	4.21564e-06	13653/14810/319583/17685/53610/18148/19017	7
Network10	Red	GO:0043524	negative regulation of neuron apoptotic process	44011	179/23174	8.00321e-08	8.74351e-06	5.23017e-06	14810/319583/17685/53610/18148/19017	6
Network10	Red	GO:1901214	regulation of neuron death	44041	368/23174	2.77856e-07	2.80208e-05	1.67614e-05	13653/14810/319583/17685/53610/18148/19017	7
Network10	Red	GO:1901215	negative regulation of neuron death	44011	245/23174	5.08891e-07	4.55178e-05	2.72277e-05	14810/319583/17685/53610/18148/19017	6
Network10	Red	GO:0070997	neuron death	44041	404/23174	5.20799e-07	4.55178e-05	2.72277e-05	13653/14810/319583/17685/53610/18148/19017	7
Network10	Red	GO:0007613	memory	43980	143/23174	8.79064e-07	7.20283e-05	4.30857e-05	12326/382056/13653/14810/19049	5
Network10	Red	GO:0048512	circadian behavior	43950	61/23174	9.82142e-07	7.57405e-05	4.53063e-05	13653/18143/18628/20473	4
Network10	Red	GO:0007622	rhythmic behavior	43950	63/23174	1.11912e-06	8.15092e-05	4.8757e-05	13653/18143/18628/20473	4
Network10	Red	GO:0006913	nucleocytoplasmic transport	44011	287/23174	1.28014e-06	8.32057e-05	4.97718e-05	12326/12953/20218/18148/66118/20473	6
Network10	Red	GO:0051169	nuclear transport	44011	287/23174	1.28014e-06	8.32057e-05	4.97718e-05	12326/12953/20218/18148/66118/20473	6
Network10	Red	GO:0007611	learning or memory	44011	289/23174	1.33282e-06	8.32057e-05	4.97718e-05	12326/382056/13653/14810/19049/29813	6
Network10	Red	GO:0071407	cellular response to organic cyclic compound	44041	482/23174	1.69261e-06	0.000100864	6.03346e-05	12953/13653/14056/15903/16601/18148/18626	7
Network10	Red	GO:0050890	cognition	44011	323/23174	2.53721e-06	0.000144621	8.65089e-05	12326/382056/13653/14810/19049/29813	6
Network10	Red	GO:0006417	regulation of translation	44011	329/23174	2.82135e-06	0.000154116	9.21887e-05	11991/20218/18148/18626/18627/29813	6
Network10	Red	GO:0034248	regulation of cellular amide metabolic process	44011	375/23174	5.9814e-06	0.000313664	0.000187627	11991/20218/18148/18626/18627/29813	6
Network10	Red	GO:0097366	response to bronchodilator	43919	34/23174	1.02715e-05	0.00051792	0.000309808	14810/11991/19049	3
Network10	Red	GO:0051054	positive regulation of DNA metabolic process	43980	244/23174	1.1998e-05	0.000582571	0.000348481	11991/17685/18143/18148/19017	5
Network10	Red	GO:0007616	long-term memory	43919	38/23174	1.44317e-05	0.000640612	0.0003832	12326/13653/14810	3
Network10	Red	GO:0007626	locomotory behavior	43980	254/23174	1.45639e-05	0.000640612	0.0003832	13653/14810/18143/19049/29813	5
Network10	Red	GO:0051052	regulation of DNA metabolic process	44011	439/23174	1.46593e-05	0.000640612	0.0003832	11991/15903/17685/18143/18148/19017	6
Network10	Red	GO:0051168	nuclear export	43950	133/23174	2.20319e-05	0.000931737	0.000557344	12326/20218/18148/66118	4
Network10	Red	GO:0046677	response to antibiotic	43980	305/23174	3.50196e-05	0.00143471	0.000858211	13653/14056/14810/11991/15903	5
Network10	Red	GO:0006403	RNA localization	43950	169/23174	5.62254e-05	0.00223368	0.00133614	20218/18148/66118/29813	4
Network10	Red	GO:2000322	regulation of glucocorticoid receptor signaling pathway	43890	11/23174	8.25846e-05	0.00318436	0.00190481	12953/18626	2
Network10	Red	GO:0030522	intracellular receptor signaling pathway	43950	199/23174	0.000105902	0.00391804	0.00234368	12953/14056/16601/18626	4
Network10	Red	GO:0006405	RNA export from nucleus	43919	74/23174	0.000107589	0.00391804	0.00234368	20218/18148/66118	3
Network10	Red	GO:0051090	regulation of DNA-binding transcription factor activity	43980	395/23174	0.000118901	0.00421295	0.00252009	382056/14056/15903/18148/19017	5
Network10	Red	GO:0042921	glucocorticoid receptor signaling pathway	43890	14/23174	0.000136322	0.00458251	0.00274116	12953/18626	2
Network10	Red	GO:0097066	response to thyroid hormone	43890	14/23174	0.000136322	0.00458251	0.00274116	16601/19017	2
Network10	Red	GO:0031958	corticosteroid receptor signaling pathway	43890	15/23174	0.000157172	0.00490603	0.00293467	12953/18626	2
Network10	Red	GO:0098926	postsynaptic signal transduction	43890	15/23174	0.000157172	0.00490603	0.00293467	12326/382056	2
Network10	Red	GO:0099527	postsynapse to nucleus signaling pathway	43890	15/23174	0.000157172	0.00490603	0.00293467	12326/382056	2
Network10	Red	GO:0042448	progesterone metabolic process	43890	16/23174	0.000179486	0.00534787	0.00319898	13653/19017	2
Network10	Red	GO:0070932	histone H3 deacetylation	43890	16/23174	0.000179486	0.00534787	0.00319898	18626/18627	2
Network10	Red	GO:0010566	regulation of ketone biosynthetic process	43890	17/23174	0.00020326	0.00579291	0.00346519	13653/19017	2
Network10	Red	GO:0043278	response to morphine	43890	17/23174	0.00020326	0.00579291	0.00346519	14810/19049	2
Network10	Red	GO:0006260	DNA replication	43950	243/23174	0.000227937	0.005991	0.00358368	15903/319583/18148/21969	4
Network10	Red	GO:0006700	C21-steroid hormone biosynthetic process	43890	18/23174	0.00022849	0.005991	0.00358368	13653/19017	2
Network10	Red	GO:0014072	response to isoquinoline alkaloid	43890	18/23174	0.00022849	0.005991	0.00358368	14810/19049	2
Network10	Red	GO:0042754	negative regulation of circadian rhythm	43890	18/23174	0.00022849	0.005991	0.00358368	12953/18627	2
Network10	Red	GO:0006281	DNA repair	43980	464/23174	0.000251442	0.00631192	0.00377565	319583/17685/53610/18143/18148	5
Network10	Red	GO:0001975	response to amphetamine	43890	19/23174	0.000255173	0.00631192	0.00377565	14810/19049	2
Network10	Red	GO:0046886	positive regulation of hormone biosynthetic process	43890	19/23174	0.000255173	0.00631192	0.00377565	13653/19017	2
Network10	Red	GO:0060359	response to ammonium ion	43919	100/23174	0.000262575	0.00637474	0.00381322	14810/11991/19049	3
Network10	Red	GO:0014075	response to amine	43890	20/23174	0.000283305	0.00675297	0.00403947	14810/19049	2
Network10	Red	GO:0030518	intracellular steroid hormone receptor signaling pathway	43919	104/23174	0.000294716	0.00689951	0.00412713	12953/16601/18626	3
Network10	Red	GO:0045475	locomotor rhythm	43890	21/23174	0.000312884	0.00719633	0.00430468	13653/18143	2
Network10	Red	GO:0034599	cellular response to oxidative stress	43950	268/23174	0.000330801	0.00747724	0.00447272	14056/11991/53610/19017	4
Network10	Red	GO:0043401	steroid hormone mediated signaling pathway	43919	111/23174	0.000356879	0.00792998	0.00474354	12953/16601/18626	3
Network10	Red	GO:0032352	positive regulation of hormone metabolic process	43890	24/23174	0.000410263	0.00881729	0.0052743	13653/19017	2
Network10	Red	GO:0032515	negative regulation of phosphoprotein phosphatase activity	43890	24/23174	0.000410263	0.00881729	0.0052743	12953/19049	2
Network10	Red	GO:0045727	positive regulation of translation	43919	118/23174	0.000426926	0.00902741	0.00539999	11991/20218/18148	3
Network10	Red	GO:0006611	protein export from nucleus	43919	119/23174	0.000437599	0.00910623	0.00544714	12326/18148/66118	3
Network10	Red	GO:0010165	response to X-ray	43890	25/23174	0.000445592	0.00912767	0.00545997	319583/17685	2
Network10	Red	GO:0010212	response to ionizing radiation	43919	125/23174	0.000505255	0.0101906	0.00609579	13653/319583/17685	3
Network10	Red	GO:0071168	protein localization to chromatin	43890	28/23174	0.00056014	0.0111264	0.00665558	14056/17685	2
Network10	Red	GO:0009303	rRNA transcription	43890	29/23174	0.000601166	0.0117631	0.00703643	18148/21969	2
Network10	Red	GO:0072331	signal transduction by p53 class mediator	43919	135/23174	0.000632292	0.0121902	0.00729192	17685/18148/29813	3
Network10	Red	GO:0034250	positive regulation of cellular amide metabolic process	43919	139/23174	0.00068831	0.0130779	0.0078229	11991/20218/18148	3
Network10	Red	GO:0050657	nucleic acid transport	43919	145/23174	0.000778125	0.0141914	0.00848897	20218/18148/66118	3
Network10	Red	GO:0050658	RNA transport	43919	145/23174	0.000778125	0.0141914	0.00848897	20218/18148/66118	3
Network10	Red	GO:0002931	response to ischemia	43890	33/23174	0.00077939	0.0141914	0.00848897	13653/18627	2
Network10	Red	GO:0051236	establishment of RNA localization	43919	148/23174	0.000825698	0.0146142	0.00874187	20218/18148/66118	3
Network10	Red	GO:0035308	negative regulation of protein dephosphorylation	43890	34/23174	0.00082746	0.0146142	0.00874187	12953/19049	2
Network10	Red	GO:0009636	response to toxic substance	43950	343/23174	0.000836052	0.0146142	0.00874187	13653/14056/14810/19049	4
Network10	Red	GO:0014823	response to activity	43890	35/23174	0.000876928	0.0147391	0.00881662	12953/19017	2
Network10	Red	GO:0042745	circadian sleep/wake cycle	43890	35/23174	0.000876928	0.0147391	0.00881662	18143/18628	2
Network10	Red	GO:0043516	regulation of DNA damage response, signal transduction by p53 class mediator	43890	35/23174	0.000876928	0.0147391	0.00881662	18148/29813	2
Network10	Red	GO:0014013	regulation of gliogenesis	43919	154/23174	0.000926315	0.0148334	0.00887299	18606/14056/14810	3
Network10	Red	GO:0071478	cellular response to radiation	43919	154/23174	0.000926315	0.0148334	0.00887299	13653/319583/18148	3
Network10	Red	GO:0007617	mating behavior	43890	36/23174	0.000927793	0.0148334	0.00887299	14810/19049	2
Network10	Red	GO:0048169	regulation of long-term neuronal synaptic plasticity	43890	36/23174	0.000927793	0.0148334	0.00887299	13653/14810	2
Network10	Red	GO:0071383	cellular response to steroid hormone stimulus	43919	156/23174	0.000961504	0.0151871	0.0090846	12953/16601/18626	3
Network10	Red	GO:0033144	negative regulation of intracellular steroid hormone receptor signaling pathway	43890	37/23174	0.000980049	0.0152958	0.00914958	12953/18626	2
Network10	Red	GO:0009755	hormone-mediated signaling pathway	43919	158/23174	0.000997532	0.0153855	0.00920324	12953/16601/18626	3
Network10	Red	GO:0008207	C21-steroid hormone metabolic process	43890	39/23174	0.00108873	0.0162195	0.00970216	13653/19017	2
Network10	Red	GO:0046885	regulation of hormone biosynthetic process	43890	39/23174	0.00108873	0.0162195	0.00970216	13653/19017	2
Network10	Red	GO:0097009	energy homeostasis	43890	39/23174	0.00108873	0.0162195	0.00970216	382056/19017	2
Network10	Red	GO:0071897	DNA biosynthetic process	43919	165/23174	0.00113034	0.0166504	0.00995986	11991/319583/18148	3
Network10	Red	GO:0035690	cellular response to drug	43950	379/23174	0.00121017	0.0176282	0.0105448	13653/14056/11991/16601	4
Network10	Red	GO:0098781	ncRNA transcription	43890	42/23174	0.0012621	0.0181825	0.0108764	18148/21969	2
Network10	Red	GO:0042181	ketone biosynthetic process	43890	43/23174	0.00132264	0.0186449	0.011153	13653/19017	2
Network10	Red	GO:0042771	intrinsic apoptotic signaling pathway in response to DNA damage by p53 class mediator	43890	43/23174	0.00132264	0.0186449	0.011153	17685/29813	2
Network10	Red	GO:0015931	nucleobase-containing compound transport	43919	178/23174	0.00140562	0.0196038	0.0117266	20218/18148/66118	3
Network10	Red	GO:0001659	temperature homeostasis	43919	179/23174	0.00142838	0.0197116	0.011791	13653/18627/19017	3
Network10	Red	GO:0006979	response to oxidative stress	43950	401/23174	0.00148938	0.0203393	0.0121665	14056/11991/53610/19017	4
Network10	Red	GO:0050773	regulation of dendrite development	43919	190/23174	0.0016942	0.0228979	0.013697	382056/14056/14810	3
Network10	Red	GO:0010332	response to gamma radiation	43890	50/23174	0.00178457	0.0238732	0.0142804	13653/319583	2
Network10	Red	GO:0019098	reproductive behavior	43890	51/23174	0.00185597	0.0243604	0.0145718	14810/19049	2
Network10	Red	GO:0016570	histone modification	43950	426/23174	0.00185815	0.0243604	0.0145718	14056/18626/18627/19049	4
Network10	Red	GO:0043666	regulation of phosphoprotein phosphatase activity	43890	52/23174	0.00192872	0.0247705	0.0148172	12953/19049	2
Network10	Red	GO:0071236	cellular response to antibiotic	43919	199/23174	0.0019333	0.0247705	0.0148172	13653/14056/15903	3
Network10	Red	GO:0002204	somatic recombination of immunoglobulin genes involved in immune response	43890	53/23174	0.0020028	0.0247705	0.0148172	319583/17685	2
Network10	Red	GO:0002208	somatic diversification of immunoglobulins involved in immune response	43890	53/23174	0.0020028	0.0247705	0.0148172	319583/17685	2
Network10	Red	GO:0043392	negative regulation of DNA binding	43890	53/23174	0.0020028	0.0247705	0.0148172	15903/18627	2
Network10	Red	GO:0045190	isotype switching	43890	53/23174	0.0020028	0.0247705	0.0148172	319583/17685	2
Network10	Red	GO:0032350	regulation of hormone metabolic process	43890	54/23174	0.00207822	0.0254631	0.0152314	13653/19017	2
Network10	Red	GO:0016569	covalent chromatin modification	43950	443/23174	0.00214252	0.0260078	0.0155573	14056/18626/18627/19049	4
Network10	Red	GO:0097305	response to alcohol	43919	209/23174	0.00222257	0.0261388	0.0156356	14810/11991/16601	3
Network10	Red	GO:2001020	regulation of response to DNA damage stimulus	43919	209/23174	0.00222257	0.0261388	0.0156356	18143/18148/29813	3
Network10	Red	GO:0007618	mating	43890	56/23174	0.00223306	0.0261388	0.0156356	14810/19049	2
Network10	Red	GO:0072347	response to anesthetic	43890	56/23174	0.00223306	0.0261388	0.0156356	14810/19049	2
Network10	Red	GO:0016447	somatic recombination of immunoglobulin gene segments	43890	58/23174	0.00239321	0.0277654	0.0166086	319583/17685	2
Network10	Red	GO:0048545	response to steroid hormone	43919	216/23174	0.00244025	0.0280629	0.0167866	12953/16601/18626	3
Network10	Red	GO:0031346	positive regulation of cell projection organization	43950	464/23174	0.00253386	0.028886	0.017279	382056/18606/14056/14810	4
Network10	Red	GO:0006446	regulation of translational initiation	43890	61/23174	0.00264332	0.0293677	0.0175671	20218/18148	2
Network10	Red	GO:0042698	ovulation cycle	43890	61/23174	0.00264332	0.0293677	0.0175671	13653/18606	2
Network10	Red	GO:0051591	response to cAMP	43890	61/23174	0.00264332	0.0293677	0.0175671	16477/18626	2
Network10	Red	GO:0030330	DNA damage response, signal transduction by p53 class mediator	43890	63/23174	0.00281662	0.0306768	0.0183502	18148/29813	2
Network10	Red	GO:1903320	regulation of protein modification by small protein conjugation or removal	43919	229/23174	0.0028787	0.0306768	0.0183502	13653/18148/18627	3
Network10	Red	GO:0046824	positive regulation of nucleocytoplasmic transport	43890	64/23174	0.00290523	0.0306768	0.0183502	12326/20218	2
Network10	Red	GO:0071426	ribonucleoprotein complex export from nucleus	43890	64/23174	0.00290523	0.0306768	0.0183502	18148/66118	2
Network10	Red	GO:0071479	cellular response to ionizing radiation	43890	64/23174	0.00290523	0.0306768	0.0183502	13653/319583	2
Network10	Red	GO:0009410	response to xenobiotic stimulus	43919	231/23174	0.00295018	0.0306768	0.0183502	13653/14810/19049	3
Network10	Red	GO:0048871	multicellular organismal homeostasis	43950	485/23174	0.00297205	0.0306768	0.0183502	382056/13653/18627/19017	4
Network10	Red	GO:0002381	immunoglobulin production involved in immunoglobulin mediated immune response	43890	65/23174	0.00299514	0.0306768	0.0183502	319583/17685	2
Network10	Red	GO:0016445	somatic diversification of immunoglobulins	43890	65/23174	0.00299514	0.0306768	0.0183502	319583/17685	2
Network10	Red	GO:0071166	ribonucleoprotein complex localization	43890	65/23174	0.00299514	0.0306768	0.0183502	18148/66118	2
Network10	Red	GO:0002562	somatic diversification of immune receptors via germline recombination within a single locus	43890	67/23174	0.00317885	0.0318128	0.0190297	319583/17685	2
Network10	Red	GO:0016444	somatic cell DNA recombination	43890	67/23174	0.00317885	0.0318128	0.0190297	319583/17685	2
Network10	Red	GO:0048168	regulation of neuronal synaptic plasticity	43890	67/23174	0.00317885	0.0318128	0.0190297	13653/14810	2
Network10	Red	GO:0045444	fat cell differentiation	43919	238/23174	0.00320896	0.0318708	0.0190644	18627/19017/29813	3
Network10	Red	GO:0001701	in utero embryonic development	43950	498/23174	0.00326798	0.0322129	0.019269	16477/319583/17685/70998	4
Network10	Red	GO:0008542	visual learning	43890	69/23174	0.00336773	0.0329485	0.019709	14810/19049	2
Network10	Red	GO:0051091	positive regulation of DNA-binding transcription factor activity	43919	244/23174	0.00344158	0.0333929	0.0199749	382056/18148/19017	3
Network10	Red	GO:1901796	regulation of signal transduction by p53 class mediator	43890	70/23174	0.0034641	0.0333929	0.0199749	18148/29813	2
Network10	Red	GO:0007632	visual behavior	43890	72/23174	0.00366069	0.0347221	0.02077	14810/19049	2
Network10	Red	GO:0016575	histone deacetylation	43890	72/23174	0.00366069	0.0347221	0.02077	18626/18627	2
Network10	Red	GO:1903311	regulation of mRNA metabolic process	43919	251/23174	0.00372576	0.0347221	0.02077	11991/20218/18148	3
Network10	Red	GO:0050810	regulation of steroid biosynthetic process	43890	73/23174	0.00376089	0.0347221	0.02077	13653/19017	2
Network10	Red	GO:0097327	response to antineoplastic agent	43890	73/23174	0.00376089	0.0347221	0.02077	13653/11991	2
Network10	Red	GO:2000573	positive regulation of DNA biosynthetic process	43890	73/23174	0.00376089	0.0347221	0.02077	11991/18148	2
Network10	Red	GO:0002200	somatic diversification of immune receptors	43890	75/23174	0.00396513	0.0360992	0.0215937	319583/17685	2
Network10	Red	GO:0042446	hormone biosynthetic process	43890	75/23174	0.00396513	0.0360992	0.0215937	13653/19017	2
Network10	Red	GO:0072332	intrinsic apoptotic signaling pathway by p53 class mediator	43890	77/23174	0.00417442	0.0377426	0.0225767	17685/29813	2
Network10	Red	GO:0010923	negative regulation of phosphatase activity	43890	79/23174	0.00438877	0.0391406	0.023413	12953/19049	2
Network10	Red	GO:0033143	regulation of intracellular steroid hormone receptor signaling pathway	43890	79/23174	0.00438877	0.0391406	0.023413	12953/18626	2
Network10	Red	GO:0002312	B cell activation involved in immune response	43890	80/23174	0.00449782	0.0398422	0.0238327	319583/17685	2
Network10	Red	GO:0043279	response to alkaloid	43890	81/23174	0.00460812	0.0400723	0.0239704	14810/19049	2
Network10	Red	GO:1903312	negative regulation of mRNA metabolic process	43890	81/23174	0.00460812	0.0400723	0.0239704	11991/18148	2
Network10	Red	GO:0034504	protein localization to nucleus	43919	271/23174	0.0046155	0.0400723	0.0239704	12953/18148/20473	3
Network10	Red	GO:0014910	regulation of smooth muscle cell migration	43890	84/23174	0.00494652	0.04218	0.0252311	13653/19017	2
Network10	Red	GO:0035304	regulation of protein dephosphorylation	43890	84/23174	0.00494652	0.04218	0.0252311	12953/19049	2
Network10	Red	GO:0006310	DNA recombination	43919	278/23174	0.00495478	0.04218	0.0252311	319583/17685/53610	3
Network10	Red	GO:0034502	protein localization to chromosome	43890	85/23174	0.0050618	0.042813	0.0256098	14056/17685	2
Network10	Red	GO:0007215	glutamate receptor signaling pathway	43890	88/23174	0.00541504	0.0455071	0.0272213	14810/19017	2
Network10	Red	GO:1901987	regulation of cell cycle phase transition	43919	289/23174	0.00551783	0.0456663	0.0273165	14056/18148/20473	3
Network10	Red	GO:0001656	metanephros development	43890	89/23174	0.00553524	0.0456663	0.0273165	13653/15903	2
Network10	Red	GO:0042770	signal transduction in response to DNA damage	43890	90/23174	0.00565667	0.0456663	0.0273165	18148/29813	2
Network10	Red	GO:0016358	dendrite development	43919	292/23174	0.0056778	0.0456663	0.0273165	382056/14056/14810	3
Network10	Red	GO:0071214	cellular response to abiotic stimulus	43919	292/23174	0.0056778	0.0456663	0.0273165	13653/319583/18148	3
Network10	Red	GO:0097193	intrinsic apoptotic signaling pathway	43919	292/23174	0.0056778	0.0456663	0.0273165	17685/53610/29813	3
Network10	Red	GO:0104004	cellular response to environmental stimulus	43919	292/23174	0.0056778	0.0456663	0.0273165	13653/319583/18148	3
Network10	Red	GO:0014909	smooth muscle cell migration	43890	91/23174	0.00577932	0.0459193	0.0274679	13653/19017	2
Network10	Red	GO:0046683	response to organophosphorus	43890	91/23174	0.00577932	0.0459193	0.0274679	16477/18626	2
Network10	Red	GO:0006476	protein deacetylation	43890	92/23174	0.00590319	0.0460659	0.0275556	18626/18627	2
Network10	Red	GO:0014015	positive regulation of gliogenesis	43890	92/23174	0.00590319	0.0460659	0.0275556	18606/14810	2
Network10	Red	GO:0035305	negative regulation of dephosphorylation	43890	92/23174	0.00590319	0.0460659	0.0275556	12953/19049	2
Network10	Red	GO:0050795	regulation of behavior	43890	96/23174	0.00641077	0.0491493	0.0294	18143/18628	2
Network10	Red	GO:0120162	positive regulation of cold-induced thermogenesis	43890	96/23174	0.00641077	0.0491493	0.0294	18627/19017	2
Network10	Red	GO:1901989	positive regulation of cell cycle phase transition	43890	96/23174	0.00641077	0.0491493	0.0294	14056/18148	2
Network10	Red	GO:0043488	regulation of mRNA stability	43890	97/23174	0.00654068	0.0495655	0.029649	11991/18148	2
Network10	Red	GO:2001243	negative regulation of intrinsic apoptotic signaling pathway	43890	97/23174	0.00654068	0.0495655	0.029649	53610/29813	2
Network11	Red	GO:2000378	negative regulation of reactive oxygen species metabolic process	43865	67/23174	4.92222e-05	0.00659366	0.00156626	64383/64384	2
Network11	Red	GO:0006476	protein deacetylation	43865	92/23174	9.30563e-05	0.00659366	0.00156626	64383/64384	2
Network11	Red	GO:0035601	protein deacylation	43865	103/23174	0.000116702	0.00659366	0.00156626	64383/64384	2
Network11	Red	GO:0098732	macromolecule deacylation	43865	103/23174	0.000116702	0.00659366	0.00156626	64383/64384	2
Network11	Red	GO:2000377	regulation of reactive oxygen species metabolic process	43865	200/23174	0.000439633	0.0198714	0.00472027	64383/64384	2
Network11	Red	GO:0072593	reactive oxygen species metabolic process	43865	288/23174	0.000908384	0.023033	0.00547128	64383/64384	2
Network11	Red	GO:0018205	peptidyl-lysine modification	43865	344/23174	0.00129252	0.023033	0.00547128	64383/64384	2
Network11	Red	GO:1900193	regulation of oocyte maturation	43834	10/23174	0.00172507	0.023033	0.00547128	64383	1
Network11	Red	GO:0001933	negative regulation of protein phosphorylation	43865	407/23174	0.0018035	0.023033	0.00547128	64383/64384	2
Network11	Red	GO:1903431	positive regulation of cell maturation	43834	11/23174	0.00189745	0.023033	0.00547128	64383	1
Network11	Red	GO:0051988	regulation of attachment of spindle microtubules to kinetochore	43834	12/23174	0.00206981	0.023033	0.00547128	64383	1
Network11	Red	GO:0070444	oligodendrocyte progenitor proliferation	43834	12/23174	0.00206981	0.023033	0.00547128	64383	1
Network11	Red	GO:0070445	regulation of oligodendrocyte progenitor proliferation	43834	12/23174	0.00206981	0.023033	0.00547128	64383	1
Network11	Red	GO:0070933	histone H4 deacetylation	43834	12/23174	0.00206981	0.023033	0.00547128	64383	1
Network11	Red	GO:0097201	negative regulation of transcription from RNA polymerase II promoter in response to stress	43834	12/23174	0.00206981	0.023033	0.00547128	64383	1
Network11	Red	GO:0042326	negative regulation of phosphorylation	43865	451/23174	0.00220939	0.023033	0.00547128	64383/64384	2
Network11	Red	GO:0048012	hepatocyte growth factor receptor signaling pathway	43834	13/23174	0.00224215	0.023033	0.00547128	64383	1
Network11	Red	GO:0060281	regulation of oocyte development	43834	13/23174	0.00224215	0.023033	0.00547128	64383	1
Network11	Red	GO:0061418	regulation of transcription from RNA polymerase II promoter in response to hypoxia	43834	13/23174	0.00224215	0.023033	0.00547128	64383	1
Network11	Red	GO:0090042	tubulin deacetylation	43834	13/23174	0.00224215	0.023033	0.00547128	64383	1
Network11	Red	GO:1900225	regulation of NLRP3 inflammasome complex assembly	43834	13/23174	0.00224215	0.023033	0.00547128	64383	1
Network11	Red	GO:1905879	regulation of oogenesis	43834	13/23174	0.00224215	0.023033	0.00547128	64383	1
Network11	Red	GO:0044546	NLRP3 inflammasome complex assembly	43834	14/23174	0.00241447	0.0231348	0.00549545	64383	1
Network11	Red	GO:0048715	negative regulation of oligodendrocyte differentiation	43834	16/23174	0.00275904	0.0231348	0.00549545	64383	1
Network11	Red	GO:0070932	histone H3 deacetylation	43834	16/23174	0.00275904	0.0231348	0.00549545	64383	1
Network11	Red	GO:1900119	positive regulation of execution phase of apoptosis	43834	16/23174	0.00275904	0.0231348	0.00549545	64383	1
Network11	Red	GO:0035729	cellular response to hepatocyte growth factor stimulus	43834	17/23174	0.00293129	0.0231348	0.00549545	64383	1
Network11	Red	GO:0045836	positive regulation of meiotic nuclear division	43834	17/23174	0.00293129	0.0231348	0.00549545	64383	1
Network11	Red	GO:0006390	mitochondrial transcription	43834	18/23174	0.00310351	0.0231348	0.00549545	64384	1
Network11	Red	GO:0010801	negative regulation of peptidyl-threonine phosphorylation	43834	18/23174	0.00310351	0.0231348	0.00549545	64383	1
Network11	Red	GO:0035728	response to hepatocyte growth factor	43834	19/23174	0.00327572	0.0231348	0.00549545	64383	1
Network11	Red	GO:1900424	regulation of defense response to bacterium	43834	19/23174	0.00327572	0.0231348	0.00549545	64383	1
Network11	Red	GO:0071869	response to catecholamine	43834	22/23174	0.0037922	0.0235772	0.00560056	64383	1
Network11	Red	GO:0071870	cellular response to catecholamine stimulus	43834	22/23174	0.0037922	0.0235772	0.00560056	64383	1
Network11	Red	GO:2000757	negative regulation of peptidyl-lysine acetylation	43834	22/23174	0.0037922	0.0235772	0.00560056	64384	1
Network11	Red	GO:0071867	response to monoamine	43834	23/23174	0.00396432	0.0235772	0.00560056	64383	1
Network11	Red	GO:0071868	cellular response to monoamine stimulus	43834	23/23174	0.00396432	0.0235772	0.00560056	64383	1
Network11	Red	GO:0099149	regulation of postsynaptic neurotransmitter receptor internalization	43834	23/23174	0.00396432	0.0235772	0.00560056	64383	1
Network11	Red	GO:1901984	negative regulation of protein acetylation	43834	24/23174	0.00413641	0.02397	0.00569384	64384	1
Network11	Red	GO:0051446	positive regulation of meiotic cell cycle	43834	27/23174	0.00465256	0.0241388	0.00573395	64383	1
Network11	Red	GO:0051984	positive regulation of chromosome segregation	43834	28/23174	0.00482456	0.0241388	0.00573395	64383	1
Network11	Red	GO:2000178	negative regulation of neural precursor cell proliferation	43834	28/23174	0.00482456	0.0241388	0.00573395	64383	1
Network11	Red	GO:0008608	attachment of spindle microtubules to kinetochore	43834	30/23174	0.0051685	0.0241388	0.00573395	64383	1
Network11	Red	GO:0022011	myelination in peripheral nervous system	43834	30/23174	0.0051685	0.0241388	0.00573395	64383	1
Network11	Red	GO:0032292	peripheral nervous system axon ensheathment	43834	30/23174	0.0051685	0.0241388	0.00573395	64383	1
Network11	Red	GO:1900117	regulation of execution phase of apoptosis	43834	30/23174	0.0051685	0.0241388	0.00573395	64383	1
Network11	Red	GO:0001556	oocyte maturation	43834	31/23174	0.00534044	0.0241388	0.00573395	64383	1
Network11	Red	GO:0070266	necroptotic process	43834	31/23174	0.00534044	0.0241388	0.00573395	64383	1
Network11	Red	GO:0098884	postsynaptic neurotransmitter receptor internalization	43834	31/23174	0.00534044	0.0241388	0.00573395	64383	1
Network11	Red	GO:0140239	postsynaptic endocytosis	43834	31/23174	0.00534044	0.0241388	0.00573395	64383	1
Network11	Red	GO:0014044	Schwann cell development	43834	33/23174	0.00568425	0.025189	0.00598342	64383	1
Network11	Red	GO:1903429	regulation of cell maturation	43834	34/23174	0.00585612	0.0254516	0.00604579	64383	1
Network11	Red	GO:0045686	negative regulation of glial cell differentiation	43834	35/23174	0.00602797	0.0257042	0.00610579	64383	1
Network11	Red	GO:0040020	regulation of meiotic nuclear division	43834	37/23174	0.0063716	0.0266663	0.00633434	64383	1
Network11	Red	GO:0099590	neurotransmitter receptor internalization	43834	38/23174	0.00654338	0.0268874	0.00638684	64383	1
Network11	Red	GO:0097300	programmed necrotic cell death	43834	39/23174	0.00671514	0.0271004	0.00643745	64383	1
Network11	Red	GO:0014037	Schwann cell differentiation	43834	40/23174	0.00688688	0.0273059	0.00648626	64383	1
Network11	Red	GO:0002832	negative regulation of response to biotic stimulus	43834	41/23174	0.00705859	0.0275042	0.00653336	64383	1
Network11	Red	GO:0000959	mitochondrial RNA metabolic process	43834	42/23174	0.00723029	0.0276957	0.00657885	64384	1
Network11	Red	GO:0010799	regulation of peptidyl-threonine phosphorylation	43834	46/23174	0.00791683	0.0298201	0.00708348	64383	1
Network11	Red	GO:0048599	oocyte development	43834	49/23174	0.00843151	0.0312203	0.0074161	64383	1
Network11	Red	GO:0043618	regulation of transcription from RNA polymerase II promoter in response to stress	43834	51/23174	0.00877452	0.0312203	0.0074161	64383	1
Network11	Red	GO:0048713	regulation of oligodendrocyte differentiation	43834	51/23174	0.00877452	0.0312203	0.0074161	64383	1
Network11	Red	GO:0070265	necrotic cell death	43834	52/23174	0.00894599	0.0312203	0.0074161	64383	1
Network11	Red	GO:0009994	oocyte differentiation	43834	53/23174	0.00911744	0.0312203	0.0074161	64383	1
Network11	Red	GO:0014014	negative regulation of gliogenesis	43834	53/23174	0.00911744	0.0312203	0.0074161	64383	1
Network11	Red	GO:0045599	negative regulation of fat cell differentiation	43834	54/23174	0.00928886	0.0313326	0.00744276	64383	1
Network11	Red	GO:0031641	regulation of myelination	43834	56/23174	0.00963165	0.0315471	0.00749373	64383	1
Network11	Red	GO:0043620	regulation of DNA-templated transcription in response to stress	43834	56/23174	0.00963165	0.0315471	0.00749373	64383	1
Network11	Red	GO:0051445	regulation of meiotic cell cycle	43834	57/23174	0.009803	0.0316497	0.00751809	64383	1
Network11	Red	GO:0043388	positive regulation of DNA binding	43834	63/23174	0.0108307	0.0339963	0.00807551	64383	1
Network11	Red	GO:2000756	regulation of peptidyl-lysine acetylation	43834	63/23174	0.0108307	0.0339963	0.00807551	64384	1
Network11	Red	GO:0097194	execution phase of apoptosis	43834	67/23174	0.0115154	0.0356503	0.0084684	64383	1
Network11	Red	GO:0002090	regulation of receptor internalization	43834	70/23174	0.0120286	0.0356875	0.00847725	64383	1
Network11	Red	GO:0009060	aerobic respiration	43834	72/23174	0.0123707	0.0356875	0.00847725	64384	1
Network11	Red	GO:0016575	histone deacetylation	43834	72/23174	0.0123707	0.0356875	0.00847725	64383	1
Network11	Red	GO:0007422	peripheral nervous system development	43834	73/23174	0.0125417	0.0356875	0.00847725	64383	1
Network11	Red	GO:0010507	negative regulation of autophagy	43834	74/23174	0.0127127	0.0356875	0.00847725	64383	1
Network11	Red	GO:1901983	regulation of protein acetylation	43834	74/23174	0.0127127	0.0356875	0.00847725	64384	1
Network11	Red	GO:0045843	negative regulation of striated muscle tissue development	43834	75/23174	0.0128837	0.0356875	0.00847725	64383	1
Network11	Red	GO:0070373	negative regulation of ERK1 and ERK2 cascade	43834	75/23174	0.0128837	0.0356875	0.00847725	64384	1
Network11	Red	GO:0048635	negative regulation of muscle organ development	43834	77/23174	0.0132255	0.0356875	0.00847725	64383	1
Network11	Red	GO:0051785	positive regulation of nuclear division	43834	77/23174	0.0132255	0.0356875	0.00847725	64383	1
Network11	Red	GO:1901862	negative regulation of muscle tissue development	43834	78/23174	0.0133964	0.0356875	0.00847725	64383	1
Network11	Red	GO:0051781	positive regulation of cell division	43834	79/23174	0.0135673	0.0356875	0.00847725	64383	1
Network11	Red	GO:0032436	positive regulation of proteasomal ubiquitin-dependent protein catabolic process	43834	80/23174	0.0137381	0.0356875	0.00847725	64383	1
Network11	Red	GO:2000243	positive regulation of reproductive process	43834	80/23174	0.0137381	0.0356875	0.00847725	64383	1
Network11	Red	GO:0032024	positive regulation of insulin secretion	43834	88/23174	0.0151041	0.0387901	0.00921423	64384	1
Network11	Red	GO:2000060	positive regulation of ubiquitin-dependent protein catabolic process	43834	91/23174	0.015616	0.0396541	0.00941946	64383	1
Network11	Red	GO:0048477	oogenesis	43834	94/23174	0.0161277	0.0400206	0.00950653	64383	1
Network11	Red	GO:0045685	regulation of glial cell differentiation	43834	95/23174	0.0162982	0.0400206	0.00950653	64383	1
Network11	Red	GO:0071456	cellular response to hypoxia	43834	95/23174	0.0162982	0.0400206	0.00950653	64383	1
Network11	Red	GO:0099072	regulation of postsynaptic membrane neurotransmitter receptor levels	43834	96/23174	0.0164687	0.0400206	0.00950653	64383	1
Network11	Red	GO:1901800	positive regulation of proteasomal protein catabolic process	43834	101/23174	0.0173208	0.0411495	0.00977468	64383	1
Network11	Red	GO:0051983	regulation of chromosome segregation	43834	102/23174	0.0174912	0.0411495	0.00977468	64383	1
Network11	Red	GO:0048709	oligodendrocyte differentiation	43834	103/23174	0.0176615	0.0411495	0.00977468	64383	1
Network11	Red	GO:0140053	mitochondrial gene expression	43834	103/23174	0.0176615	0.0411495	0.00977468	64384	1
Network11	Red	GO:0021782	glial cell development	43834	108/23174	0.0185129	0.0426502	0.0101312	64383	1
Network11	Red	GO:0048259	regulation of receptor-mediated endocytosis	43834	109/23174	0.0186831	0.0426502	0.0101312	64383	1
Network11	Red	GO:2000177	regulation of neural precursor cell proliferation	43834	113/23174	0.0193637	0.0437092	0.0103827	64383	1
Network11	Red	GO:1903052	positive regulation of proteolysis involved in cellular protein catabolic process	43834	114/23174	0.0195338	0.0437092	0.0103827	64383	1
Network11	Red	GO:0018107	peptidyl-threonine phosphorylation	43834	118/23174	0.0202139	0.0446055	0.0105956	64383	1
Network11	Red	GO:0036294	cellular response to decreased oxygen levels	43834	120/23174	0.0205539	0.0446055	0.0105956	64383	1
Network11	Red	GO:0090277	positive regulation of peptide hormone secretion	43834	120/23174	0.0205539	0.0446055	0.0105956	64384	1
Network11	Red	GO:0032434	regulation of proteasomal ubiquitin-dependent protein catabolic process	43834	121/23174	0.0207238	0.0446055	0.0105956	64383	1
Network11	Red	GO:0018210	peptidyl-threonine modification	43834	126/23174	0.0215732	0.0453695	0.0107771	64383	1
Network11	Red	GO:0031623	receptor internalization	43834	126/23174	0.0215732	0.0453695	0.0107771	64383	1
Network11	Red	GO:0014065	phosphatidylinositol 3-kinase signaling	43834	127/23174	0.021743	0.0453695	0.0107771	64383	1
Network11	Red	GO:0042177	negative regulation of protein catabolic process	43834	128/23174	0.0219128	0.0453695	0.0107771	64383	1
Network11	Red	GO:0051101	regulation of DNA binding	43834	129/23174	0.0220825	0.0453695	0.0107771	64383	1
Network11	Red	GO:1903364	positive regulation of cellular protein catabolic process	43834	133/23174	0.0227613	0.0462013	0.0109747	64383	1
Network11	Red	GO:0071453	cellular response to oxygen levels	43834	134/23174	0.022931	0.0462013	0.0109747	64383	1
Network11	Red	GO:0045598	regulation of fat cell differentiation	43834	135/23174	0.0231006	0.0462013	0.0109747	64383	1
Network11	Red	GO:0031333	negative regulation of protein complex assembly	43834	142/23174	0.0242874	0.0481487	0.0114373	64383	1
Network11	Red	GO:0007292	female gamete generation	43834	144/23174	0.0246263	0.048396	0.011496	64383	1
Network11	Red	GO:0002831	regulation of response to biotic stimulus	43834	147/23174	0.0251345	0.0485503	0.0115327	64383	1
Network11	Red	GO:2000058	regulation of ubiquitin-dependent protein catabolic process	43834	147/23174	0.0251345	0.0485503	0.0115327	64383	1
Network11	Red	GO:0014013	regulation of gliogenesis	43834	154/23174	0.0263194	0.0496344	0.0117902	64383	1
Network11	Red	GO:0018394	peptidyl-lysine acetylation	43834	155/23174	0.0264886	0.0496344	0.0117902	64384	1
Network11	Red	GO:0051302	regulation of cell division	43834	156/23174	0.0266578	0.0496344	0.0117902	64383	1
Network11	Red	GO:0048015	phosphatidylinositol-mediated signaling	43834	157/23174	0.0268269	0.0496344	0.0117902	64383	1
Network11	Red	GO:0042552	myelination	43834	159/23174	0.0271651	0.0496344	0.0117902	64383	1
Network11	Red	GO:0045333	cellular respiration	43834	160/23174	0.0273342	0.0496344	0.0117902	64384	1
Network11	Red	GO:0048017	inositol lipid-mediated signaling	43834	160/23174	0.0273342	0.0496344	0.0117902	64383	1
Network11	Red	GO:0007272	ensheathment of neurons	43834	162/23174	0.0276723	0.0496344	0.0117902	64383	1
Network11	Red	GO:0008366	axon ensheathment	43834	162/23174	0.0276723	0.0496344	0.0117902	64383	1
Network11	Red	GO:0046887	positive regulation of hormone secretion	43834	164/23174	0.0280103	0.0498451	0.0118402	64384	1
Network13	Red	GO:0007346	regulation of mitotic cell cycle	44024	492/23174	1.34624e-09	9.4237e-07	5.08738e-07	11350/17536/18514/19290/68240/21749/83383	7
Network13	Red	GO:0045787	positive regulation of cell cycle	43994	347/23174	9.24669e-09	3.23634e-06	1.74714e-06	11350/17536/18514/21749/83383/225160	6
Network13	Red	GO:0045931	positive regulation of mitotic cell cycle	43933	166/23174	1.20188e-06	0.00028044	0.000151395	11350/17536/18514/21749	4
Network13	Red	GO:0045786	negative regulation of cell cycle	43963	449/23174	1.89042e-06	0.000330823	0.000178595	11350/19290/21749/83383/225160	5
Network13	Red	GO:0006260	DNA replication	43933	243/23174	5.46519e-06	0.000765127	0.000413054	19290/68240/21749/225160	4
Network13	Red	GO:0051236	establishment of RNA localization	43902	148/23174	5.3832e-05	0.0062804	0.00339047	19290/21749/225160	3
Network13	Red	GO:0006403	RNA localization	43902	169/23174	7.98652e-05	0.00761979	0.00411354	19290/21749/225160	3
Network13	Red	GO:0000075	cell cycle checkpoint	43902	174/23174	8.70833e-05	0.00761979	0.00411354	19290/21749/225160	3
Network13	Red	GO:0045930	negative regulation of mitotic cell cycle	43902	232/23174	0.000203835	0.0158538	0.00855867	11350/19290/21749	3
Network13	Red	GO:0051348	negative regulation of transferase activity	43902	242/23174	0.000230794	0.0159859	0.00863001	11350/21749/83383	3
Network13	Red	GO:0048536	spleen development	43873	46/23174	0.000251208	0.0159859	0.00863001	11350/18514	2
Network13	Red	GO:1901990	regulation of mitotic cell cycle phase transition	43902	258/23174	0.000278575	0.0162502	0.00877265	18514/21749/83383	3
Network13	Red	GO:0031113	regulation of microtubule polymerization	43873	51/23174	0.000309014	0.0166392	0.00898267	11350/21749	2
Network13	Red	GO:0048538	thymus development	43873	56/23174	0.000372704	0.0181297	0.00978729	11350/18514	2
Network13	Red	GO:1901987	regulation of cell cycle phase transition	43902	289/23174	0.000388493	0.0181297	0.00978729	18514/21749/83383	3
Network13	Red	GO:0046785	microtubule polymerization	43873	76/23174	0.000685787	0.0291391	0.0157307	11350/21749	2
Network13	Red	GO:0044772	mitotic cell cycle phase transition	43902	355/23174	0.000707663	0.0291391	0.0157307	18514/21749/83383	3
Network13	Red	GO:0002312	B cell activation involved in immune response	43873	80/23174	0.000759507	0.0295364	0.0159452	11350/225160	2
Network13	Red	GO:0072594	establishment of protein localization to organelle	43902	374/23174	0.00082324	0.0303299	0.0163736	26356/21749/65098	3
Network13	Red	GO:0031110	regulation of microtubule polymerization or depolymerization	43873	87/23174	0.000897342	0.0305403	0.0164872	11350/21749	2
Network13	Red	GO:0044770	cell cycle phase transition	43902	393/23174	0.000950257	0.0305403	0.0164872	18514/21749/83383	3
Network13	Red	GO:0042770	signal transduction in response to DNA damage	43873	90/23174	0.000959838	0.0305403	0.0164872	11350/83383	2
Network13	Red	GO:0071901	negative regulation of protein serine/threonine kinase activity	43873	110/23174	0.00142852	0.0434767	0.0234709	11350/83383	2
Network13	Red	GO:0031109	microtubule polymerization or depolymerization	43873	119/23174	0.00166868	0.0486697	0.0262743	11350/21749	2
Network14	Red	GO:0065004	protein-DNA complex assembly	43865	172/23174	0.000325413	0.02865	0.00489743	319189/69792	2
Network14	Red	GO:0071824	protein-DNA complex subunit organization	43865	214/23174	0.000503094	0.02865	0.00489743	319189/69792	2
Network14	Red	GO:0042063	gliogenesis	43865	321/23174	0.00112673	0.02865	0.00489743	15228/66277	2
Network14	Red	GO:0021860	pyramidal neuron development	43834	11/23174	0.00189745	0.02865	0.00489743	15228	1
Network14	Red	GO:0048664	neuron fate determination	43834	11/23174	0.00189745	0.02865	0.00489743	15228	1
Network14	Red	GO:0021859	pyramidal neuron differentiation	43834	12/23174	0.00206981	0.02865	0.00489743	15228	1
Network14	Red	GO:0061318	renal filtration cell differentiation	43834	13/23174	0.00224215	0.02865	0.00489743	66277	1
Network14	Red	GO:0072112	glomerular visceral epithelial cell differentiation	43834	13/23174	0.00224215	0.02865	0.00489743	66277	1
Network14	Red	GO:0072311	glomerular epithelial cell differentiation	43834	13/23174	0.00224215	0.02865	0.00489743	66277	1
Network14	Red	GO:0072010	glomerular epithelium development	43834	15/23174	0.00258676	0.02865	0.00489743	66277	1
Network14	Red	GO:2000757	negative regulation of peptidyl-lysine acetylation	43834	22/23174	0.0037922	0.02865	0.00489743	66277	1
Network14	Red	GO:1901984	negative regulation of protein acetylation	43834	24/23174	0.00413641	0.02865	0.00489743	66277	1
Network14	Red	GO:0021801	cerebral cortex radial glia guided migration	43834	25/23174	0.00430848	0.02865	0.00489743	15228	1
Network14	Red	GO:0022030	telencephalon glial cell migration	43834	25/23174	0.00430848	0.02865	0.00489743	15228	1
Network14	Red	GO:0003299	muscle hypertrophy in response to stress	43834	26/23174	0.00448053	0.02865	0.00489743	66277	1
Network14	Red	GO:0014898	cardiac muscle hypertrophy in response to stress	43834	26/23174	0.00448053	0.02865	0.00489743	66277	1
Network14	Red	GO:0051123	RNA polymerase II preinitiation complex assembly	43834	26/23174	0.00448053	0.02865	0.00489743	69792	1
Network14	Red	GO:0002052	positive regulation of neuroblast proliferation	43834	27/23174	0.00465256	0.02865	0.00489743	15228	1
Network14	Red	GO:0014887	cardiac muscle adaptation	43834	27/23174	0.00465256	0.02865	0.00489743	66277	1
Network14	Red	GO:0070897	transcription preinitiation complex assembly	43834	33/23174	0.00568425	0.0324121	0.00554052	69792	1
Network14	Red	GO:0021799	cerebral cortex radially oriented cell migration	43834	37/23174	0.0063716	0.0324121	0.00554052	15228	1
Network14	Red	GO:0021884	forebrain neuron development	43834	37/23174	0.0063716	0.0324121	0.00554052	15228	1
Network14	Red	GO:0035850	epithelial cell differentiation involved in kidney development	43834	37/23174	0.0063716	0.0324121	0.00554052	66277	1
Network14	Red	GO:1902692	regulation of neuroblast proliferation	43834	39/23174	0.00671514	0.0327363	0.00559595	15228	1
Network14	Red	GO:0046326	positive regulation of glucose import	43834	41/23174	0.00705859	0.0330342	0.00564687	66277	1
Network14	Red	GO:0001709	cell fate determination	43834	43/23174	0.00740196	0.0333088	0.00569381	15228	1
Network14	Red	GO:0061005	cell differentiation involved in kidney development	43834	48/23174	0.00825997	0.0335518	0.00573535	66277	1
Network14	Red	GO:0014888	striated muscle adaptation	43834	49/23174	0.00843151	0.0335518	0.00573535	66277	1
Network14	Red	GO:0008038	neuron recognition	43834	50/23174	0.00860303	0.0335518	0.00573535	15228	1
Network14	Red	GO:0010828	positive regulation of glucose transmembrane transport	43834	50/23174	0.00860303	0.0335518	0.00573535	66277	1
Network14	Red	GO:2000648	positive regulation of stem cell proliferation	43834	54/23174	0.00928886	0.0342588	0.00585621	15228	1
Network14	Red	GO:0021795	cerebral cortex cell migration	43834	55/23174	0.00946026	0.0342588	0.00585621	15228	1
Network14	Red	GO:0032835	glomerulus development	43834	58/23174	0.00997434	0.0342588	0.00585621	66277	1
Network14	Red	GO:0008347	glial cell migration	43834	59/23174	0.0101457	0.0342588	0.00585621	15228	1
Network14	Red	GO:0006367	transcription initiation from RNA polymerase II promoter	43834	62/23174	0.0106595	0.0342588	0.00585621	69792	1
Network14	Red	GO:2000756	regulation of peptidyl-lysine acetylation	43834	63/23174	0.0108307	0.0342588	0.00585621	66277	1
Network14	Red	GO:0046324	regulation of glucose import	43834	66/23174	0.0113442	0.0342588	0.00585621	66277	1
Network14	Red	GO:2000179	positive regulation of neural precursor cell proliferation	43834	67/23174	0.0115154	0.0342588	0.00585621	15228	1
Network14	Red	GO:0007405	neuroblast proliferation	43834	69/23174	0.0118576	0.0342588	0.00585621	15228	1
Network14	Red	GO:0022029	telencephalon cell migration	43834	70/23174	0.0120286	0.0342588	0.00585621	15228	1
Network14	Red	GO:0021885	forebrain cell migration	43834	73/23174	0.0125417	0.0342588	0.00585621	15228	1
Network14	Red	GO:1901983	regulation of protein acetylation	43834	74/23174	0.0127127	0.0342588	0.00585621	66277	1
Network14	Red	GO:0021879	forebrain neuron differentiation	43834	75/23174	0.0128837	0.0342588	0.00585621	15228	1
Network14	Red	GO:0046323	glucose import	43834	75/23174	0.0128837	0.0342588	0.00585621	66277	1
Network14	Red	GO:0048663	neuron fate commitment	43834	81/23174	0.0139089	0.0359611	0.00614719	15228	1
Network14	Red	GO:0010827	regulation of glucose transmembrane transport	43834	86/23174	0.0147627	0.0359611	0.00614719	66277	1
Network14	Red	GO:0072091	regulation of stem cell proliferation	43834	87/23174	0.0149334	0.0359611	0.00614719	15228	1
Network14	Red	GO:0021872	forebrain generation of neurons	43834	88/23174	0.0151041	0.0359611	0.00614719	15228	1
Network14	Red	GO:0021954	central nervous system neuron development	43834	91/23174	0.015616	0.0359611	0.00614719	15228	1
Network14	Red	GO:0006352	DNA-templated transcription, initiation	43834	96/23174	0.0164687	0.0359611	0.00614719	69792	1
Network14	Red	GO:0006334	nucleosome assembly	43834	97/23174	0.0166391	0.0359611	0.00614719	319189	1
Network14	Red	GO:0003300	cardiac muscle hypertrophy	43834	101/23174	0.0173208	0.0359611	0.00614719	66277	1
Network14	Red	GO:0009953	dorsal/ventral pattern formation	43834	103/23174	0.0176615	0.0359611	0.00614719	15228	1
Network14	Red	GO:0014897	striated muscle hypertrophy	43834	105/23174	0.0180021	0.0359611	0.00614719	66277	1
Network14	Red	GO:0014896	muscle hypertrophy	43834	107/23174	0.0183426	0.0359611	0.00614719	66277	1
Network14	Red	GO:0021987	cerebral cortex development	43834	108/23174	0.0185129	0.0359611	0.00614719	15228	1
Network14	Red	GO:1904659	glucose transmembrane transport	43834	108/23174	0.0185129	0.0359611	0.00614719	66277	1
Network14	Red	GO:0008645	hexose transmembrane transport	43834	109/23174	0.0186831	0.0359611	0.00614719	66277	1
Network14	Red	GO:0072009	nephron epithelium development	43834	109/23174	0.0186831	0.0359611	0.00614719	66277	1
Network14	Red	GO:0015749	monosaccharide transmembrane transport	43834	111/23174	0.0190234	0.0359611	0.00614719	66277	1
Network14	Red	GO:0034219	carbohydrate transmembrane transport	43834	112/23174	0.0191935	0.0359611	0.00614719	66277	1
Network14	Red	GO:0042472	inner ear morphogenesis	43834	113/23174	0.0193637	0.0359611	0.00614719	15228	1
Network14	Red	GO:2000177	regulation of neural precursor cell proliferation	43834	113/23174	0.0193637	0.0359611	0.00614719	15228	1
Network14	Red	GO:0043500	muscle adaptation	43834	117/23174	0.0200439	0.0366428	0.00626372	66277	1
Network14	Red	GO:0031497	chromatin assembly	43834	121/23174	0.0207238	0.0373028	0.00637655	319189	1
Network14	Red	GO:0042471	ear morphogenesis	43834	135/23174	0.0231006	0.0406361	0.00694634	15228	1
Network14	Red	GO:0034728	nucleosome organization	43834	136/23174	0.0232702	0.0406361	0.00694634	319189	1
Network14	Red	GO:0072089	stem cell proliferation	43834	139/23174	0.0237789	0.0408435	0.0069818	15228	1
Network14	Red	GO:0072073	kidney epithelium development	43834	143/23174	0.0244569	0.0408435	0.0069818	66277	1
Network14	Red	GO:0006333	chromatin assembly or disassembly	43834	144/23174	0.0246263	0.0408435	0.0069818	319189	1
Network14	Red	GO:0072006	nephron development	43834	146/23174	0.0249651	0.0408435	0.0069818	66277	1
Network14	Red	GO:0008643	carbohydrate transport	43834	147/23174	0.0251345	0.0408435	0.0069818	66277	1
Network14	Red	GO:0018394	peptidyl-lysine acetylation	43834	155/23174	0.0264886	0.0423776	0.00724403	66277	1
Network14	Red	GO:0021543	pallium development	43834	157/23174	0.0268269	0.0423776	0.00724403	15228	1
Network14	Red	GO:0001678	cellular glucose homeostasis	43834	159/23174	0.0271651	0.0423776	0.00724403	66277	1
Network14	Red	GO:0019827	stem cell population maintenance	43834	165/23174	0.0281793	0.0432824	0.0073987	69792	1
Network14	Red	GO:0006323	DNA packaging	43834	169/23174	0.0288549	0.0432824	0.0073987	319189	1
Network14	Red	GO:0098727	maintenance of cell number	43834	169/23174	0.0288549	0.0432824	0.0073987	69792	1
Network14	Red	GO:0001764	neuron migration	43834	183/23174	0.0312169	0.0456548	0.00780423	15228	1
Network14	Red	GO:0061351	neural precursor cell proliferation	43834	183/23174	0.0312169	0.0456548	0.00780423	15228	1
Network14	Red	GO:0006473	protein acetylation	43834	187/23174	0.031891	0.0460648	0.00787432	66277	1
Network15	Red	GO:0016570	histone modification	18/29	426/23174	1.15529e-24	1.5504e-21	9.88686e-22	23808/22385/13018/13714/14056/232232/15182/15460/26417/17765/18626/18627/19049/56613/64383/13990/407786/98403	18
Network15	Red	GO:0016569	covalent chromatin modification	18/29	443/23174	2.35157e-24	1.5779e-21	1.00622e-21	23808/22385/13018/13714/14056/232232/15182/15460/26417/17765/18626/18627/19049/56613/64383/13990/407786/98403	18
Network15	Red	GO:0042063	gliogenesis	44194	321/23174	1.70837e-15	7.6421e-13	4.87334e-13	18606/104156/14056/15228/232232/15182/66277/26417/17937/64383/20665/20848	12
Network15	Red	GO:0018205	peptidyl-lysine modification	44194	344/23174	3.91278e-15	1.31274e-12	8.37129e-13	23808/13018/14056/15182/66277/26417/17765/18626/56613/64383/407786/98403	12
Network15	Red	GO:0070932	histone H3 deacetylation	44011	16/23174	1.75447e-14	4.709e-12	3.00292e-12	13714/15182/18626/18627/64383/13990	6
Network15	Red	GO:0016575	histone deacetylation	44041	72/23174	3.06132e-12	6.84716e-10	4.36641e-10	13714/232232/15182/18626/18627/64383/13990	7
Network15	Red	GO:0010001	glial cell differentiation	44103	236/23174	8.48322e-12	1.62635e-09	1.03712e-09	18606/232232/15182/66277/26417/17937/64383/20665/20848	9
Network15	Red	GO:0018394	peptidyl-lysine acetylation	44072	155/23174	1.27211e-11	2.13396e-09	1.36082e-09	13018/15182/66277/26417/18626/56613/407786/98403	8
Network15	Red	GO:0006476	protein deacetylation	44041	92/23174	1.79049e-11	2.66982e-09	1.70254e-09	13714/232232/15182/18626/18627/64383/13990	7
Network15	Red	GO:0035601	protein deacylation	44041	103/23174	4.01256e-11	4.89532e-09	3.12173e-09	13714/232232/15182/18626/18627/64383/13990	7
Network15	Red	GO:0098732	macromolecule deacylation	44041	103/23174	4.01256e-11	4.89532e-09	3.12173e-09	13714/232232/15182/18626/18627/64383/13990	7
Network15	Red	GO:0006473	protein acetylation	44072	187/23174	5.74358e-11	6.42324e-09	4.09608e-09	13018/15182/66277/26417/18626/56613/407786/98403	8
Network15	Red	GO:2000756	regulation of peptidyl-lysine acetylation	44011	63/23174	1.43019e-10	1.4764e-08	9.41496e-09	13018/15182/66277/26417/56613/98403	6
Network15	Red	GO:0043543	protein acylation	44072	231/23174	3.0942e-10	2.96601e-08	1.89141e-08	13018/15182/66277/26417/18626/56613/407786/98403	8
Network15	Red	GO:1901983	regulation of protein acetylation	44011	74/23174	3.86298e-10	3.45608e-08	2.20393e-08	13018/15182/66277/26417/56613/98403	6
Network15	Red	GO:0016573	histone acetylation	44011	139/23174	1.77151e-08	1.48585e-06	9.47523e-07	13018/26417/18626/56613/407786/98403	6
Network15	Red	GO:0018393	internal peptidyl-lysine acetylation	44011	144/23174	2.189e-08	1.72802e-06	1.10196e-06	13018/26417/18626/56613/407786/98403	6
Network15	Red	GO:0006475	internal protein amino acid acetylation	44011	147/23174	2.47634e-08	1.84625e-06	1.17735e-06	13018/26417/18626/56613/407786/98403	6
Network15	Red	GO:0014013	regulation of gliogenesis	44011	154/23174	3.26964e-08	2.3094e-06	1.4727e-06	18606/104156/14056/15182/64383/20665	6
Network15	Red	GO:0016572	histone phosphorylation	43950	35/23174	1.0078e-07	6.76235e-06	4.31233e-06	22385/26417/19049/56613	4
Network15	Red	GO:0048709	oligodendrocyte differentiation	43980	103/23174	1.71574e-07	1.09644e-05	6.99196e-06	18606/232232/15182/64383/20665	5
Network15	Red	GO:0070933	histone H4 deacetylation	43919	12/23174	3.84685e-07	2.34658e-05	1.49641e-05	15182/64383/13990	3
Network15	Red	GO:0035065	regulation of histone acetylation	43950	54/23174	5.988e-07	3.49387e-05	2.22803e-05	13018/26417/56613/98403	4
Network15	Red	GO:0016571	histone methylation	43980	138/23174	7.37037e-07	4.12127e-05	2.62812e-05	23808/13018/14056/15182/17765	5
Network15	Red	GO:0031056	regulation of histone modification	43980	153/23174	1.22763e-06	6.58991e-05	4.20236e-05	13018/26417/17765/56613/98403	5
Network15	Red	GO:0006479	protein methylation	43980	176/23174	2.44517e-06	0.000121534	7.75019e-05	23808/13018/14056/15182/17765	5
Network15	Red	GO:0008213	protein alkylation	43980	176/23174	2.44517e-06	0.000121534	7.75019e-05	23808/13018/14056/15182/17765	5
Network15	Red	GO:0070734	histone H3-K27 methylation	43919	22/23174	2.67023e-06	0.000123567	7.87983e-05	14056/15182/17765	3
Network15	Red	GO:2000757	negative regulation of peptidyl-lysine acetylation	43919	22/23174	2.67023e-06	0.000123567	7.87983e-05	15182/66277/98403	3
Network15	Red	GO:0050768	negative regulation of neurogenesis	44011	336/23174	3.18515e-06	0.000142482	9.08605e-05	15228/15182/64383/20665/20848/21834	6
Network15	Red	GO:1901984	negative regulation of protein acetylation	43919	24/23174	3.50354e-06	0.000151669	9.6719e-05	15182/66277/98403	3
Network15	Red	GO:1902275	regulation of chromatin organization	43980	197/23174	4.24481e-06	0.000178017	0.000113521	13018/26417/17765/56613/98403	5
Network15	Red	GO:0051961	negative regulation of nervous system development	44011	360/23174	4.7346e-06	0.00019254	0.000122782	15228/15182/64383/20665/20848/21834	6
Network15	Red	GO:0014015	positive regulation of gliogenesis	43950	92/23174	5.11976e-06	0.00020208	0.000128866	18606/104156/15182/20665	4
Network15	Red	GO:0010721	negative regulation of cell development	44011	385/23174	6.95202e-06	0.00026656	0.000169985	15228/15182/64383/20665/20848/21834	6
Network15	Red	GO:0048863	stem cell differentiation	43980	227/23174	8.45927e-06	0.000315343	0.000201093	18612/26417/17765/20665/20848	5
Network15	Red	GO:0034968	histone lysine methylation	43950	109/23174	1.0045e-05	0.000364337	0.000232336	23808/14056/15182/17765	4
Network15	Red	GO:0007617	mating behavior	43919	36/23174	1.22351e-05	0.000432094	0.000275545	15182/19049/21834	3
Network15	Red	GO:0018022	peptidyl-lysine methylation	43950	122/23174	1.56823e-05	0.000539633	0.000344122	23808/14056/15182/17765	4
Network15	Red	GO:0034599	cellular response to oxidative stress	43980	268/23174	1.88547e-05	0.000632577	0.000403392	104156/14056/15182/26417/64383	5
Network15	Red	GO:0048732	gland development	44011	467/23174	2.07818e-05	0.000680225	0.000433778	18612/104156/14056/26417/20665/21834	6
Network15	Red	GO:0040029	regulation of gene expression, epigenetic	43980	282/23174	2.40735e-05	0.000753164	0.00048029	23808/13018/14056/15182/20848	5
Network15	Red	GO:1902893	regulation of pri-miRNA transcription by RNA polymerase II	43919	45/23174	2.41327e-05	0.000753164	0.00048029	13018/15182/20848	3
Network15	Red	GO:0071407	cellular response to organic cyclic compound	44011	482/23174	2.4826e-05	0.000757194	0.00048286	14056/15182/26417/18626/64383/20848	6
Network15	Red	GO:0043414	macromolecule methylation	43980	286/23174	2.57535e-05	0.000768026	0.000489768	23808/13018/14056/15182/17765	5
Network15	Red	GO:0048511	rhythmic process	43980	289/23174	2.70723e-05	0.000789806	0.000503657	18606/14056/15182/18626/18627	5
Network15	Red	GO:0090596	sensory organ morphogenesis	43980	300/23174	3.23638e-05	0.000924091	0.00058929	15228/15182/26417/20848/21834	5
Network15	Red	GO:0019098	reproductive behavior	43919	51/23174	3.52384e-05	0.000965101	0.000615442	15182/19049/21834	3
Network15	Red	GO:0048713	regulation of oligodendrocyte differentiation	43919	51/23174	3.52384e-05	0.000965101	0.000615442	18606/15182/64383	3
Network15	Red	GO:0061614	pri-miRNA transcription by RNA polymerase II	43919	52/23174	3.73644e-05	0.00100286	0.000639522	13018/15182/20848	3
Network15	Red	GO:0007618	mating	43919	56/23174	4.67087e-05	0.00122908	0.000783781	15182/19049/21834	3
Network15	Red	GO:0032259	methylation	43980	335/23174	5.47056e-05	0.00141182	0.000900317	23808/13018/14056/15182/17765	5
Network15	Red	GO:0043966	histone H3 acetylation	43919	62/23174	6.34067e-05	0.00160551	0.00102383	18626/407786/98403	3
Network15	Red	GO:0033044	regulation of chromosome organization	43980	354/23174	7.10187e-05	0.00176495	0.0011255	13018/26417/17765/56613/98403	5
Network15	Red	GO:0032922	circadian regulation of gene expression	43919	66/23174	7.64609e-05	0.00186565	0.00118972	15182/18626/18627	3
Network15	Red	GO:0045924	regulation of female receptivity	43890	11/23174	8.25846e-05	0.00197908	0.00126205	19049/21834	2
Network15	Red	GO:0007422	peripheral nervous system development	43919	73/23174	0.000103314	0.00243241	0.00155114	17937/64383/20665	3
Network15	Red	GO:0030522	intracellular receptor signaling pathway	43950	199/23174	0.000105902	0.00245035	0.00156258	14056/18626/20848/21834	4
Network15	Red	GO:1905048	regulation of metallopeptidase activity	43890	13/23174	0.000116938	0.00265942	0.0016959	26417/20848	2
Network15	Red	GO:0051090	regulation of DNA-binding transcription factor activity	43980	395/23174	0.000118901	0.00265942	0.0016959	14056/15182/15460/26417/20848	5
Network15	Red	GO:0006979	response to oxidative stress	43980	401/23174	0.000127593	0.00276899	0.00176578	104156/14056/15182/26417/64383	5
Network15	Red	GO:0007623	circadian rhythm	43950	209/23174	0.000127927	0.00276899	0.00176578	14056/15182/18626/18627	4
Network15	Red	GO:0033127	regulation of histone phosphorylation	43890	14/23174	0.000136322	0.0028585	0.00182286	26417/56613	2
Network15	Red	GO:0060180	female mating behavior	43890	14/23174	0.000136322	0.0028585	0.00182286	19049/21834	2
Network15	Red	GO:0048762	mesenchymal cell differentiation	43950	216/23174	0.000145203	0.00299788	0.00191174	14056/15182/26417/20665	4
Network15	Red	GO:0045685	regulation of glial cell differentiation	43919	95/23174	0.00022571	0.00458944	0.00292667	18606/15182/64383	3
Network15	Red	GO:0031058	positive regulation of histone modification	43919	97/23174	0.000240023	0.00480763	0.00306581	26417/17765/56613	3
Network15	Red	GO:0070498	interleukin-1-mediated signaling pathway	43890	20/23174	0.000283305	0.00559112	0.00356544	26417/56613	2
Network15	Red	GO:0021782	glial cell development	43919	108/23174	0.000329296	0.00640458	0.00408418	232232/64383/20665	3
Network15	Red	GO:0043153	entrainment of circadian clock by photoperiod	43890	22/23174	0.000343905	0.00641002	0.00408765	18626/18627	2
Network15	Red	GO:0071869	response to catecholamine	43890	22/23174	0.000343905	0.00641002	0.00408765	26417/64383	2
Network15	Red	GO:0071870	cellular response to catecholamine stimulus	43890	22/23174	0.000343905	0.00641002	0.00408765	26417/64383	2
Network15	Red	GO:0060485	mesenchyme development	43950	272/23174	0.000349903	0.00643246	0.00410196	14056/15182/26417/20665	4
Network15	Red	GO:1905269	positive regulation of chromatin organization	43919	112/23174	0.000366394	0.00647543	0.00412936	26417/17765/56613	3
Network15	Red	GO:2000177	regulation of neural precursor cell proliferation	43919	113/23174	0.000376071	0.00647543	0.00412936	15228/64383/20665	3
Network15	Red	GO:0009648	photoperiodism	43890	23/23174	0.000376366	0.00647543	0.00412936	18626/18627	2
Network15	Red	GO:0071867	response to monoamine	43890	23/23174	0.000376366	0.00647543	0.00412936	26417/64383	2
Network15	Red	GO:0071868	cellular response to monoamine stimulus	43890	23/23174	0.000376366	0.00647543	0.00412936	26417/64383	2
Network15	Red	GO:0009649	entrainment of circadian clock	43890	25/23174	0.000445592	0.00756942	0.004827	18626/18627	2
Network15	Red	GO:0042752	regulation of circadian rhythm	43919	122/23174	0.000470646	0.00789407	0.00503403	14056/18626/18627	3
Network15	Red	GO:0003299	muscle hypertrophy in response to stress	43890	26/23174	0.00048235	0.00789407	0.00503403	14056/66277	2
Network15	Red	GO:0014898	cardiac muscle hypertrophy in response to stress	43890	26/23174	0.00048235	0.00789407	0.00503403	14056/66277	2
Network15	Red	GO:0002052	positive regulation of neuroblast proliferation	43890	27/23174	0.000520534	0.00821832	0.0052408	15228/20665	2
Network15	Red	GO:0014887	cardiac muscle adaptation	43890	27/23174	0.000520534	0.00821832	0.0052408	14056/66277	2
Network15	Red	GO:0030878	thyroid gland development	43890	27/23174	0.000520534	0.00821832	0.0052408	26417/21834	2
Network15	Red	GO:0051101	regulation of DNA binding	43919	129/23174	0.000553884	0.00864033	0.00550991	15182/18627/64383	3
Network15	Red	GO:0060444	branching involved in mammary gland duct morphogenesis	43890	28/23174	0.00056014	0.00864033	0.00550991	18612/104156	2
Network15	Red	GO:0048714	positive regulation of oligodendrocyte differentiation	43890	29/23174	0.000601166	0.00916778	0.00584627	18606/15182	2
Network15	Red	GO:0035066	positive regulation of histone acetylation	43890	30/23174	0.000643607	0.00970472	0.00618867	26417/56613	2
Network15	Red	GO:0045862	positive regulation of proteolysis	43950	321/23174	0.000652827	0.00973438	0.00620759	15182/26417/64383/20848	4
Network15	Red	GO:0006338	chromatin remodeling	43919	139/23174	0.00068831	0.0101507	0.00647306	23808/22385/13990	3
Network15	Red	GO:0006417	regulation of translation	43950	329/23174	0.000715751	0.0104406	0.00665796	26417/18626/18627/20848	4
Network15	Red	GO:2000758	positive regulation of peptidyl-lysine acetylation	43890	34/23174	0.00082746	0.011936	0.00761153	26417/56613	2
Network15	Red	GO:0009636	response to toxic substance	43950	343/23174	0.000836052	0.011936	0.00761153	14056/15182/26417/19049	4
Network15	Red	GO:0034614	cellular response to reactive oxygen species	43919	150/23174	0.00085842	0.0121263	0.00773291	14056/15182/26417	3
Network15	Red	GO:1902895	positive regulation of pri-miRNA transcription by RNA polymerase II	43890	35/23174	0.000876928	0.0122587	0.00781736	13018/20848	2
Network15	Red	GO:0014003	oligodendrocyte development	43890	37/23174	0.000980049	0.013559	0.00864655	232232/20665	2
Network15	Red	GO:0042552	myelination	43919	159/23174	0.00101586	0.0139111	0.00887107	17937/64383/20665	3
Network15	Red	GO:0043433	negative regulation of DNA-binding transcription factor activity	43919	160/23174	0.00103441	0.014022	0.00894176	14056/15182/15460	3
Network15	Red	GO:0007272	ensheathment of neurons	43919	162/23174	0.00107213	0.0141851	0.00904582	17937/64383/20665	3
Network15	Red	GO:0008366	axon ensheathment	43919	162/23174	0.00107213	0.0141851	0.00904582	17937/64383/20665	3
Network15	Red	GO:0060251	regulation of glial cell proliferation	43890	39/23174	0.00108873	0.0141851	0.00904582	104156/20665	2
Network15	Red	GO:1902692	regulation of neuroblast proliferation	43890	39/23174	0.00108873	0.0141851	0.00904582	15228/20665	2
Network15	Red	GO:0014037	Schwann cell differentiation	43890	40/23174	0.00114514	0.014636	0.00933331	17937/64383	2
Network15	Red	GO:0060603	mammary gland duct morphogenesis	43890	40/23174	0.00114514	0.014636	0.00933331	18612/104156	2
Network15	Red	GO:0034248	regulation of cellular amide metabolic process	43950	375/23174	0.0011637	0.0147329	0.00939513	26417/18626/18627/20848	4
Network15	Red	GO:0051100	negative regulation of binding	43919	168/23174	0.00119052	0.0149316	0.00952181	15182/26417/18627	3
Network15	Red	GO:0098727	maintenance of cell number	43919	169/23174	0.00121102	0.015048	0.00959608	14056/17765/20848	3
Network15	Red	GO:0043902	positive regulation of multi-organism process	43919	173/23174	0.00129525	0.015947	0.0101693	15182/26417/64383	3
Network15	Red	GO:0031057	negative regulation of histone modification	43890	43/23174	0.00132264	0.0159908	0.0101973	17765/98403	2
Network15	Red	GO:1901985	positive regulation of protein acetylation	43890	43/23174	0.00132264	0.0159908	0.0101973	26417/56613	2
Network15	Red	GO:0051098	regulation of binding	43950	399/23174	0.0014623	0.0175214	0.0111734	15182/26417/18627/64383	4
Network15	Red	GO:2001252	positive regulation of chromosome organization	43919	182/23174	0.00149805	0.017791	0.0113453	26417/17765/56613	3
Network15	Red	GO:0061351	neural precursor cell proliferation	43919	183/23174	0.00152174	0.0179138	0.0114236	15228/64383/20665	3
Network15	Red	GO:0006368	transcription elongation from RNA polymerase II promoter	43890	47/23174	0.00157846	0.0182611	0.0116451	14056/20665	2
Network15	Red	GO:0010718	positive regulation of epithelial to mesenchymal transition	43890	47/23174	0.00157846	0.0182611	0.0116451	14056/15182	2
Network15	Red	GO:0014888	striated muscle adaptation	43890	49/23174	0.00171452	0.0196657	0.0125407	14056/66277	2
Network15	Red	GO:0000302	response to reactive oxygen species	43919	201/23174	0.00198914	0.0222129	0.0141651	14056/15182/26417	3
Network15	Red	GO:0014009	glial cell proliferation	43890	53/23174	0.0020028	0.0222129	0.0141651	104156/20665	2
Network15	Red	GO:0014014	negative regulation of gliogenesis	43890	53/23174	0.0020028	0.0222129	0.0141651	64383/20665	2
Network15	Red	GO:0043392	negative regulation of DNA binding	43890	53/23174	0.0020028	0.0222129	0.0141651	15182/18627	2
Network15	Red	GO:2000648	positive regulation of stem cell proliferation	43890	54/23174	0.00207822	0.0228605	0.014578	15228/20665	2
Network15	Red	GO:0031641	regulation of myelination	43890	56/23174	0.00223306	0.024364	0.0155368	64383/20665	2
Network15	Red	GO:0001754	eye photoreceptor cell differentiation	43890	57/23174	0.00231247	0.0248267	0.0158319	20848/21834	2
Network15	Red	GO:0045687	positive regulation of glial cell differentiation	43890	57/23174	0.00231247	0.0248267	0.0158319	18606/15182	2
Network15	Red	GO:0060443	mammary gland morphogenesis	43890	58/23174	0.00239321	0.0254895	0.0162546	18612/104156	2
Network15	Red	GO:0061138	morphogenesis of a branching epithelium	43919	221/23174	0.00260357	0.0275117	0.0175441	18612/104156/20665	3
Network15	Red	GO:0006354	DNA-templated transcription, elongation	43890	62/23174	0.00272932	0.0283934	0.0181064	14056/20665	2
Network15	Red	GO:1905268	negative regulation of chromatin organization	43890	62/23174	0.00272932	0.0283934	0.0181064	17765/98403	2
Network15	Red	GO:2000179	positive regulation of neural precursor cell proliferation	43890	67/23174	0.00317885	0.0325651	0.0207666	15228/20665	2
Network15	Red	GO:2000378	negative regulation of reactive oxygen species metabolic process	43890	67/23174	0.00317885	0.0325651	0.0207666	64383/20848	2
Network15	Red	GO:0001763	morphogenesis of a branching structure	43919	240/23174	0.00328538	0.0334014	0.0213	18612/104156/20665	3
Network15	Red	GO:0006305	DNA alkylation	43890	69/23174	0.00336773	0.0334778	0.0213487	13018/14056	2
Network15	Red	GO:0006306	DNA methylation	43890	69/23174	0.00336773	0.0334778	0.0213487	13018/14056	2
Network15	Red	GO:0007405	neuroblast proliferation	43890	69/23174	0.00336773	0.0334778	0.0213487	15228/20665	2
Network15	Red	GO:0010506	regulation of autophagy	43919	247/23174	0.00356167	0.0351453	0.022412	26417/64383/20848	3
Network15	Red	GO:0031060	regulation of histone methylation	43890	73/23174	0.00376089	0.0368403	0.023493	13018/17765	2
Network15	Red	GO:0010507	negative regulation of autophagy	43890	74/23174	0.00386238	0.0375602	0.023952	64383/20848	2
Network15	Red	GO:0045843	negative regulation of striated muscle tissue development	43890	75/23174	0.00396513	0.038282	0.0244123	15182/64383	2
Network15	Red	GO:0016458	gene silencing	43919	260/23174	0.00411172	0.038635	0.0246374	14056/15182/20848	3
Network15	Red	GO:0045665	negative regulation of neuron differentiation	43919	260/23174	0.00411172	0.038635	0.0246374	15228/15182/21834	3
Network15	Red	GO:0014855	striated muscle cell proliferation	43890	77/23174	0.00417442	0.038635	0.0246374	15182/20848	2
Network15	Red	GO:0048635	negative regulation of muscle organ development	43890	77/23174	0.00417442	0.038635	0.0246374	15182/64383	2
Network15	Red	GO:0061180	mammary gland epithelium development	43890	77/23174	0.00417442	0.038635	0.0246374	18612/104156	2
Network15	Red	GO:0071347	cellular response to interleukin-1	43890	77/23174	0.00417442	0.038635	0.0246374	26417/56613	2
Network15	Red	GO:1901862	negative regulation of muscle tissue development	43890	78/23174	0.00428097	0.0393497	0.0250932	15182/64383	2
Network15	Red	GO:0045682	regulation of epidermis development	43890	80/23174	0.00449782	0.0407843	0.026008	14056/17937	2
Network15	Red	GO:2000243	positive regulation of reproductive process	43890	80/23174	0.00449782	0.0407843	0.026008	15182/64383	2
Network15	Red	GO:0046530	photoreceptor cell differentiation	43890	81/23174	0.00460812	0.041504	0.026467	20848/21834	2
Network15	Red	GO:0048708	astrocyte differentiation	43890	83/23174	0.00483248	0.0432345	0.0275705	26417/20848	2
Network15	Red	GO:0006342	chromatin silencing	43890	84/23174	0.00494652	0.0436725	0.0278498	14056/15182	2
Network15	Red	GO:0044728	DNA methylation or demethylation	43890	84/23174	0.00494652	0.0436725	0.0278498	13018/14056	2
Network15	Red	GO:0014032	neural crest cell development	43890	85/23174	0.0050618	0.0441099	0.0281288	26417/20665	2
Network15	Red	GO:0034502	protein localization to chromosome	43890	85/23174	0.0050618	0.0441099	0.0281288	13018/14056	2
Network15	Red	GO:0010717	regulation of epithelial to mesenchymal transition	43890	87/23174	0.00529606	0.0455597	0.0290533	14056/15182	2
Network15	Red	GO:0072091	regulation of stem cell proliferation	43890	87/23174	0.00529606	0.0455597	0.0290533	15228/20665	2
Network15	Red	GO:0009416	response to light stimulus	43919	289/23174	0.00551783	0.0470145	0.029981	18626/18627/19049	3
Network15	Red	GO:0070301	cellular response to hydrogen peroxide	43890	89/23174	0.00553524	0.0470145	0.029981	14056/15182	2
Network15	Red	GO:0014031	mesenchymal cell development	43890	90/23174	0.00565667	0.0474453	0.0302557	26417/20665	2
Network15	Red	GO:0045814	negative regulation of gene expression, epigenetic	43890	90/23174	0.00565667	0.0474453	0.0302557	14056/15182	2
Network15	Red	GO:0048864	stem cell development	43890	91/23174	0.00577932	0.048173	0.0307198	26417/20665	2
Network15	Red	GO:0014033	neural crest cell differentiation	43890	92/23174	0.00590319	0.0489017	0.0311845	26417/20665	2
Network16	Red	GO:0021549	cerebellum development	43866	104/23174	0.000197724	0.0052885	0.00155354	98985/30928	2
Network16	Red	GO:0022037	metencephalon development	43866	116/23174	0.000245977	0.0052885	0.00155354	98985/30928	2
Network16	Red	GO:0030902	hindbrain development	43866	164/23174	0.000490868	0.00703578	0.00206681	98985/30928	2
Network16	Red	GO:0006388	tRNA splicing, via endonucleolytic cleavage and ligation	43835	10/23174	0.00215592	0.0169943	0.00499221	98985	1
Network16	Red	GO:0000394	RNA splicing, via endonucleolytic cleavage and ligation	43835	11/23174	0.0023713	0.0169943	0.00499221	98985	1
Network16	Red	GO:0009301	snRNA transcription	43835	11/23174	0.0023713	0.0169943	0.00499221	75627	1
Network16	Red	GO:0016246	RNA interference	43835	13/23174	0.00280196	0.0172121	0.00505618	98985	1
Network16	Red	GO:0034660	ncRNA metabolic process	43866	458/23174	0.00374646	0.0201372	0.00591546	98985/75627	2
Network16	Red	GO:0001701	in utero embryonic development	43866	498/23174	0.00441479	0.0210929	0.00619619	218490/30928	2
Network16	Red	GO:0006383	transcription by RNA polymerase III	43835	35/23174	0.00752944	0.0303655	0.0089201	75627	1
Network16	Red	GO:0098781	ncRNA transcription	43835	42/23174	0.00902987	0.0303655	0.0089201	75627	1
Network16	Red	GO:0016073	snRNA metabolic process	43835	43/23174	0.00924407	0.0303655	0.0089201	75627	1
Network16	Red	GO:0006378	mRNA polyadenylation	43835	44/23174	0.00945823	0.0303655	0.0089201	98985	1
Network16	Red	GO:0043631	RNA polyadenylation	43835	46/23174	0.00988644	0.0303655	0.0089201	98985	1
Network16	Red	GO:0031124	mRNA 3'-end processing	43835	58/23174	0.0124526	0.0356975	0.0104864	98985	1
Network16	Red	GO:0021695	cerebellar cortex development	43835	62/23174	0.0133068	0.0357621	0.0105054	98985	1
Network16	Red	GO:0021766	hippocampus development	43835	74/23174	0.0158659	0.0401314	0.0117889	30928	1
Network16	Red	GO:0021761	limbic system development	43835	98/23174	0.0209681	0.0484142	0.014222	30928	1
Network16	Red	GO:0031123	RNA 3'-end processing	43835	100/23174	0.0213923	0.0484142	0.014222	98985	1
Network16	Red	GO:0021987	cerebral cortex development	43835	108/23174	0.0230878	0.0496387	0.0145817	30928	1
Network17	Red	GO:0098722	asymmetric stem cell division	43834	11/23174	0.00189745	0.0263747	0.0054437	104156	1
Network17	Red	GO:0071340	skeletal muscle acetylcholine-gated channel clustering	43834	14/23174	0.00241447	0.0263747	0.0054437	104156	1
Network17	Red	GO:0006337	nucleosome disassembly	43834	15/23174	0.00258676	0.0263747	0.0054437	57376	1
Network17	Red	GO:0031498	chromatin disassembly	43834	17/23174	0.00293129	0.0263747	0.0054437	57376	1
Network17	Red	GO:0032986	protein-DNA complex disassembly	43834	17/23174	0.00293129	0.0263747	0.0054437	57376	1
Network17	Red	GO:0060252	positive regulation of glial cell proliferation	43834	20/23174	0.0034479	0.0263747	0.0054437	104156	1
Network17	Red	GO:0008356	asymmetric cell division	43834	21/23174	0.00362006	0.0263747	0.0054437	104156	1
Network17	Red	GO:0060444	branching involved in mammary gland duct morphogenesis	43834	28/23174	0.00482456	0.0282606	0.00583295	104156	1
Network17	Red	GO:0007274	neuromuscular synaptic transmission	43834	32/23174	0.00551236	0.0282606	0.00583295	104156	1
Network17	Red	GO:0060251	regulation of glial cell proliferation	43834	39/23174	0.00671514	0.0282606	0.00583295	104156	1
Network17	Red	GO:0060603	mammary gland duct morphogenesis	43834	40/23174	0.00688688	0.0282606	0.00583295	104156	1
Network17	Red	GO:0016925	protein sumoylation	43834	41/23174	0.00705859	0.0282606	0.00583295	12418	1
Network17	Red	GO:0043044	ATP-dependent chromatin remodeling	43834	43/23174	0.00740196	0.0282606	0.00583295	57376	1
Network17	Red	GO:0001941	postsynaptic membrane organization	43834	46/23174	0.00791683	0.0282606	0.00583295	104156	1
Network17	Red	GO:0017145	stem cell division	43834	51/23174	0.00877452	0.0282606	0.00583295	104156	1
Network17	Red	GO:0014009	glial cell proliferation	43834	53/23174	0.00911744	0.0282606	0.00583295	104156	1
Network17	Red	GO:0007528	neuromuscular junction development	43834	55/23174	0.00946026	0.0282606	0.00583295	104156	1
Network17	Red	GO:0060443	mammary gland morphogenesis	43834	58/23174	0.00997434	0.0282606	0.00583295	104156	1
Network17	Red	GO:0043113	receptor clustering	43834	67/23174	0.0115154	0.0293642	0.00606072	104156	1
Network17	Red	GO:0060688	regulation of morphogenesis of a branching structure	43834	67/23174	0.0115154	0.0293642	0.00606072	104156	1
Network17	Red	GO:0061180	mammary gland epithelium development	43834	77/23174	0.0132255	0.0321191	0.00662933	104156	1
Network17	Red	GO:0014015	positive regulation of gliogenesis	43834	92/23174	0.0157866	0.0365961	0.00755338	104156	1
Network17	Red	GO:1905330	regulation of morphogenesis of an epithelium	43834	111/23174	0.0190234	0.0421823	0.00870637	104156	1
Network17	Red	GO:0034728	nucleosome organization	43834	136/23174	0.0232702	0.0479389	0.00989451	57376	1
Network17	Red	GO:0006338	chromatin remodeling	43834	139/23174	0.0237789	0.0479389	0.00989451	57376	1
Network17	Red	GO:0006333	chromatin assembly or disassembly	43834	144/23174	0.0246263	0.0479389	0.00989451	57376	1
Network17	Red	GO:0022612	gland morphogenesis	43834	150/23174	0.0256424	0.0479389	0.00989451	104156	1
Network17	Red	GO:0014013	regulation of gliogenesis	43834	154/23174	0.0263194	0.0479389	0.00989451	104156	1
Network17	Red	GO:0030879	mammary gland development	43834	163/23174	0.0278413	0.0489623	0.0101057	104156	1
Network19	Red	GO:0048568	embryonic organ development	13/23	490/23174	1.36109e-16	1.6333e-13	8.08055e-14	13395/13819/15228/15213/15214/15903/16477/26417/18514/19411/20473/20672/20687	13
Network19	Red	GO:0090596	sensory organ morphogenesis	44066	300/23174	2.97672e-10	1.29169e-07	6.39045e-08	13395/15228/26417/19411/20473/20687/20848/21834	8
Network19	Red	GO:0048732	gland development	44097	467/23174	3.22922e-10	1.29169e-07	6.39045e-08	18612/104156/26417/18514/19411/20473/20665/20687/21834	9
Network19	Red	GO:0050768	negative regulation of neurogenesis	44066	336/23174	7.29131e-10	2.18739e-07	1.08218e-07	15228/15213/15903/18514/20473/20665/20848/21834	8
Network19	Red	GO:0051961	negative regulation of nervous system development	44066	360/23174	1.25572e-09	3.01373e-07	1.491e-07	15228/15213/15903/18514/20473/20665/20848/21834	8
Network19	Red	GO:0001503	ossification	44066	381/23174	1.96087e-09	3.64874e-07	1.80517e-07	13395/15213/15903/16477/26417/18514/20687/21834	8
Network19	Red	GO:0010721	negative regulation of cell development	44066	385/23174	2.12843e-09	3.64874e-07	1.80517e-07	15228/15213/15903/18514/20473/20665/20848/21834	8
Network19	Red	GO:0001890	placenta development	44005	170/23174	1.29844e-08	1.94766e-06	9.63579e-07	13819/15213/15214/16477/26417/20687	6
Network19	Red	GO:0048863	stem cell differentiation	44005	227/23174	7.26178e-08	8.91436e-06	4.41026e-06	18612/26417/20473/20665/20672/20848	6
Network19	Red	GO:0001892	embryonic placenta development	43974	112/23174	7.56509e-08	8.91436e-06	4.41026e-06	13819/15213/15214/16477/20687	5
Network19	Red	GO:0030099	myeloid cell differentiation	44035	401/23174	8.51047e-08	8.91436e-06	4.41026e-06	13819/16477/18023/18035/19411/20687/20848	7
Network19	Red	GO:0030278	regulation of ossification	44005	235/23174	8.91436e-08	8.91436e-06	4.41026e-06	13395/15213/15903/26417/18514/21834	6
Network19	Red	GO:0060541	respiratory system development	44005	251/23174	1.3156e-07	1.2144e-05	6.00807e-06	13395/13819/26417/19411/20687/21834	6
Network19	Red	GO:0045665	negative regulation of neuron differentiation	44005	260/23174	1.61941e-07	1.38807e-05	6.86729e-06	15228/15213/15903/18514/20473/21834	6
Network19	Red	GO:0048608	reproductive structure development	44035	449/23174	1.83388e-07	1.46054e-05	7.22583e-06	13819/15213/15214/16477/26417/19411/20687	7
Network19	Red	GO:0061458	reproductive system development	44035	453/23174	1.94739e-07	1.46054e-05	7.22583e-06	13819/15213/15214/16477/26417/19411/20687	7
Network19	Red	GO:0045165	cell fate commitment	44005	275/23174	2.25307e-07	1.5904e-05	7.86831e-06	13819/15228/15214/18023/20672/20848	6
Network19	Red	GO:0001701	in utero embryonic development	44035	498/23174	3.69176e-07	2.46117e-05	1.21763e-05	13819/15213/15214/16477/20665/20672/20687	7
Network19	Red	GO:0048562	embryonic organ morphogenesis	44005	316/23174	5.09016e-07	3.21484e-05	1.5905e-05	13395/15228/26417/19411/20473/20687	6
Network19	Red	GO:0042063	gliogenesis	44005	321/23174	5.5794e-07	3.34764e-05	1.6562e-05	104156/15228/26417/18023/20665/20848	6
Network19	Red	GO:0048592	eye morphogenesis	43974	176/23174	7.18884e-07	4.10791e-05	2.03233e-05	19411/20473/20687/20848/21834	5
Network19	Red	GO:0008593	regulation of Notch signaling pathway	43944	83/23174	1.286e-06	6.87116e-05	3.39942e-05	15213/15214/18035/20848	4
Network19	Red	GO:0003002	regionalization	44005	372/23174	1.31697e-06	6.87116e-05	3.39942e-05	15228/15213/15214/18514/19411/20473	6
Network19	Red	GO:0072091	regulation of stem cell proliferation	43944	87/23174	1.55364e-06	7.76819e-05	3.84321e-05	15228/20473/20665/20672	4
Network19	Red	GO:0014031	mesenchymal cell development	43944	90/23174	1.77997e-06	8.54386e-05	4.22696e-05	15213/15214/26417/20665	4
Network19	Red	GO:0048762	mesenchymal cell differentiation	43974	216/23174	1.97113e-06	9.02183e-05	4.46343e-05	15213/15214/15384/26417/20665	5
Network19	Red	GO:0001570	vasculogenesis	43944	93/23174	2.02991e-06	9.02183e-05	4.46343e-05	15213/15214/16477/20672	4
Network19	Red	GO:0060716	labyrinthine layer blood vessel development	43913	26/23174	2.1874e-06	9.37458e-05	4.63795e-05	15213/15214/16477	3
Network19	Red	GO:0009952	anterior/posterior pattern specification	43974	230/23174	2.68148e-06	0.000110958	5.48948e-05	15213/15214/18514/19411/20473	5
Network19	Red	GO:0043583	ear development	43974	239/23174	3.23521e-06	0.000129409	6.40232e-05	13395/15228/15213/15214/26417	5
Network19	Red	GO:0048048	embryonic eye morphogenesis	43913	32/23174	4.15671e-06	0.000160905	7.96056e-05	19411/20473/20687	3
Network19	Red	GO:0007389	pattern specification process	44005	467/23174	4.89323e-06	0.000183496	9.07824e-05	15228/15213/15214/18514/19411/20473	6
Network19	Red	GO:0045746	negative regulation of Notch signaling pathway	43913	36/23174	5.96818e-06	0.000214471	0.000106106	15213/15214/18035	3
Network19	Red	GO:0060485	mesenchyme development	43974	272/23174	6.07666e-06	0.000214471	0.000106106	15213/15214/15384/26417/20665	5
Network19	Red	GO:0060674	placenta blood vessel development	43913	37/23174	6.49058e-06	0.000222534	0.000110096	15213/15214/16477	3
Network19	Red	GO:0031076	embryonic camera-type eye development	43913	39/23174	7.62428e-06	0.000247274	0.000122336	19411/20473/20687	3
Network19	Red	GO:1902692	regulation of neuroblast proliferation	43913	39/23174	7.62428e-06	0.000247274	0.000122336	15228/20473/20665	3
Network19	Red	GO:0030218	erythrocyte differentiation	43944	131/23174	7.94506e-06	0.000250897	0.000124128	13819/18023/20687/20848	4
Network19	Red	GO:0035270	endocrine system development	43944	136/23174	9.21479e-06	0.000283532	0.000140274	26417/18514/20473/21834	4
Network19	Red	GO:0072089	stem cell proliferation	43944	139/23174	1.00451e-05	0.000301353	0.00014909	15228/20473/20665/20672	4
Network19	Red	GO:0034101	erythrocyte homeostasis	43944	142/23174	1.09294e-05	0.000319884	0.000158258	13819/18023/20687/20848	4
Network19	Red	GO:0043392	negative regulation of DNA binding	43913	53/23174	1.9367e-05	0.000553343	0.000273759	15213/15214/15903	3
Network19	Red	GO:0051100	negative regulation of binding	43944	168/23174	2.11906e-05	0.000591366	0.00029257	15213/15214/15903/26417	4
Network19	Red	GO:0007219	Notch signaling pathway	43944	175/23174	2.48708e-05	0.000678199	0.00033553	15213/15214/18035/20848	4
Network19	Red	GO:0002262	myeloid cell homeostasis	43944	176/23174	2.54325e-05	0.000678199	0.00033553	13819/18023/20687/20848	4
Network19	Red	GO:0060711	labyrinthine layer development	43913	59/23174	2.6772e-05	0.000698401	0.000345525	15213/15214/16477	3
Network19	Red	GO:0060324	face development	43913	60/23174	2.81628e-05	0.000719051	0.000355741	13395/26417/19411	3
Network19	Red	GO:0060562	epithelial tube morphogenesis	43974	378/23174	2.9704e-05	0.000742601	0.000367392	18612/104156/15213/18514/19411	5
Network19	Red	GO:0051090	regulation of DNA-binding transcription factor activity	43974	395/23174	3.6646e-05	0.00085739	0.000424182	15903/26417/18035/18514/20848	5
Network19	Red	GO:0001654	eye development	43974	397/23174	3.7539e-05	0.00085739	0.000424182	19411/20473/20687/20848/21834	5
Network19	Red	GO:0150063	visual system development	43974	400/23174	3.89102e-05	0.00085739	0.000424182	19411/20473/20687/20848/21834	5
Network19	Red	GO:0048469	cell maturation	43944	197/23174	3.95191e-05	0.00085739	0.000424182	13819/20473/20665/20672	4
Network19	Red	GO:0048880	sensory system development	43974	403/23174	4.032e-05	0.00085739	0.000424182	19411/20473/20687/20848/21834	5
Network19	Red	GO:0001649	osteoblast differentiation	43944	199/23174	4.11072e-05	0.00085739	0.000424182	13395/15213/15903/16477	4
Network19	Red	GO:0030522	intracellular receptor signaling pathway	43944	199/23174	4.11072e-05	0.00085739	0.000424182	18035/19411/20848/21834	4
Network19	Red	GO:0035907	dorsal aorta development	43884	10/23174	4.21969e-05	0.00085739	0.000424182	15213/15214	2
Network19	Red	GO:0045607	regulation of inner ear auditory receptor cell differentiation	43884	10/23174	4.21969e-05	0.00085739	0.000424182	15213/15214	2
Network19	Red	GO:0045631	regulation of mechanoreceptor differentiation	43884	10/23174	4.21969e-05	0.00085739	0.000424182	15213/15214	2
Network19	Red	GO:2000980	regulation of inner ear receptor cell differentiation	43884	10/23174	4.21969e-05	0.00085739	0.000424182	15213/15214	2
Network19	Red	GO:0007405	neuroblast proliferation	43913	69/23174	4.28695e-05	0.00085739	0.000424182	15228/20473/20665	3
Network19	Red	GO:0048839	inner ear development	43944	208/23174	4.88386e-05	0.00096076	0.000475323	13395/15228/15213/15214	4
Network19	Red	GO:0050673	epithelial cell proliferation	43974	424/23174	5.13349e-05	0.000993578	0.00049156	13395/18612/15213/19290/20848	5
Network19	Red	GO:0030324	lung development	43944	219/23174	5.96737e-05	0.00113664	0.000562338	13819/26417/20687/21834	4
Network19	Red	GO:0061138	morphogenesis of a branching epithelium	43944	221/23174	6.18177e-05	0.00115908	0.000573441	18612/104156/18514/20665	4
Network19	Red	GO:0030323	respiratory tube development	43944	222/23174	6.29106e-05	0.00116143	0.000574601	13819/26417/20687/21834	4
Network19	Red	GO:1905048	regulation of metallopeptidase activity	43884	13/23174	7.30088e-05	0.00132743	0.00065673	26417/20848	2
Network19	Red	GO:0010001	glial cell differentiation	43944	236/23174	7.97382e-05	0.00142815	0.000706557	26417/18023/20665/20848	4
Network19	Red	GO:0001763	morphogenesis of a branching structure	43944	240/23174	8.50957e-05	0.00148044	0.00073243	18612/104156/18514/20665	4
Network19	Red	GO:2001212	regulation of vasculogenesis	43884	14/23174	8.51255e-05	0.00148044	0.00073243	15213/15214	2
Network19	Red	GO:0071407	cellular response to organic cyclic compound	43974	482/23174	9.41059e-05	0.00161324	0.000798131	15903/26417/18023/18035/20848	5
Network19	Red	GO:0009798	axis specification	43913	91/23174	9.79956e-05	0.00163604	0.00080941	15213/15214/20473	3
Network19	Red	GO:0003188	heart valve formation	43884	15/23174	9.81624e-05	0.00163604	0.00080941	15213/15214	2
Network19	Red	GO:0003222	ventricular trabecula myocardium morphogenesis	43884	16/23174	0.000112118	0.00184303	0.000911817	15213/15214	2
Network19	Red	GO:0003184	pulmonary valve morphogenesis	43884	17/23174	0.00012699	0.0020593	0.00101881	15213/15214	2
Network19	Red	GO:0034599	cellular response to oxidative stress	43944	268/23174	0.000130242	0.00208387	0.00103097	13819/104156/26417/18023	4
Network19	Red	GO:0045778	positive regulation of ossification	43913	103/23174	0.000141553	0.00223505	0.00110576	13395/15213/21834	3
Network19	Red	GO:0045446	endothelial cell differentiation	43913	106/23174	0.000154115	0.0024018	0.00118826	15213/15214/20672	3
Network19	Red	GO:0042789	mRNA transcription by RNA polymerase II	43884	19/23174	0.000159479	0.00245352	0.00121385	20672/20848	2
Network19	Red	GO:0046697	decidualization	43884	20/23174	0.000177092	0.00265638	0.00131421	16477/26417	2
Network19	Red	GO:2000678	negative regulation of transcription regulatory region DNA binding	43884	20/23174	0.000177092	0.00265638	0.00131421	15213/15214	2
Network19	Red	GO:2000177	regulation of neural precursor cell proliferation	43913	113/23174	0.000186196	0.00275846	0.00136471	15228/20473/20665	3
Network19	Red	GO:0003177	pulmonary valve development	43884	21/23174	0.000195615	0.00286265	0.00141626	15213/15214	2
Network19	Red	GO:0021700	developmental maturation	43944	303/23174	0.000208506	0.00301454	0.0014914	13819/20473/20665/20672	4
Network19	Red	GO:0060438	trachea development	43884	22/23174	0.000215046	0.00306226	0.00151501	26417/19411	2
Network19	Red	GO:0003158	endothelium development	43913	119/23174	0.00021691	0.00306226	0.00151501	15213/15214/20672	3
Network19	Red	GO:0048872	homeostasis of number of cells	43944	315/23174	0.00024182	0.00337423	0.00166936	13819/18023/20687/20848	4
Network19	Red	GO:0001829	trophectodermal cell differentiation	43884	24/23174	0.000256628	0.00349948	0.00173132	16477/20687	2
Network19	Red	GO:0003181	atrioventricular valve morphogenesis	43884	24/23174	0.000256628	0.00349948	0.00173132	15213/15214	2
Network19	Red	GO:0051101	regulation of DNA binding	43913	129/23174	0.00027508	0.00370895	0.00183495	15213/15214/15903	3
Network19	Red	GO:0001837	epithelial to mesenchymal transition	43913	133/23174	0.000300905	0.00393684	0.0019477	15213/15214/15384	3
Network19	Red	GO:0009299	mRNA transcription	43884	26/23174	0.000301824	0.00393684	0.0019477	20672/20848	2
Network19	Red	GO:0070168	negative regulation of biomineral tissue development	43884	26/23174	0.000301824	0.00393684	0.0019477	15213/15214	2
Network19	Red	GO:0042471	ear morphogenesis	43913	135/23174	0.000314384	0.00401937	0.00198853	13395/15228/26417	3
Network19	Red	GO:0002052	positive regulation of neuroblast proliferation	43884	27/23174	0.000325774	0.00401937	0.00198853	15228/20665	2
Network19	Red	GO:0003171	atrioventricular valve development	43884	27/23174	0.000325774	0.00401937	0.00198853	15213/15214	2
Network19	Red	GO:0030878	thyroid gland development	43884	27/23174	0.000325774	0.00401937	0.00198853	26417/21834	2
Network19	Red	GO:0061311	cell surface receptor signaling pathway involved in heart development	43884	27/23174	0.000325774	0.00401937	0.00198853	15213/15214	2
Network19	Red	GO:0048593	camera-type eye morphogenesis	43913	137/23174	0.000328248	0.00401937	0.00198853	20473/20687/21834	3
Network19	Red	GO:0001655	urogenital system development	43944	346/23174	0.000345497	0.00415441	0.00205534	15213/15903/18514/19411	4
Network19	Red	GO:0048596	embryonic camera-type eye morphogenesis	43884	28/23174	0.000350621	0.00415441	0.00205534	20473/20687	2
Network19	Red	GO:0060444	branching involved in mammary gland duct morphogenesis	43884	28/23174	0.000350621	0.00415441	0.00205534	18612/104156	2
Network19	Red	GO:0043010	camera-type eye development	43944	348/23174	0.000353125	0.00415441	0.00205534	19411/20473/20687/21834	4
Network19	Red	GO:0030326	embryonic limb morphogenesis	43913	143/23174	0.000372192	0.00429453	0.00212466	13395/18514/19411	3
Network19	Red	GO:0035113	embryonic appendage morphogenesis	43913	143/23174	0.000372192	0.00429453	0.00212466	13395/18514/19411	3
Network19	Red	GO:0002065	columnar/cuboidal epithelial cell differentiation	43913	144/23174	0.000379865	0.00434132	0.00214781	15213/15214/19411	3
Network19	Red	GO:0045667	regulation of osteoblast differentiation	43913	145/23174	0.00038764	0.00436215	0.00215811	13395/15213/15903	3
Network19	Red	GO:0050678	regulation of epithelial cell proliferation	43944	357/23174	0.000388958	0.00436215	0.00215811	13395/18612/15213/20848	4
Network19	Red	GO:0060317	cardiac epithelial to mesenchymal transition	43884	30/23174	0.000403006	0.00447785	0.00221536	15213/15214	2
Network19	Red	GO:0022612	gland morphogenesis	43913	150/23174	0.000428053	0.00465448	0.00230274	18612/104156/19411	3
Network19	Red	GO:0001893	maternal placenta development	43884	31/23174	0.00043054	0.00465448	0.00230274	16477/26417	2
Network19	Red	GO:1905314	semi-lunar valve development	43884	31/23174	0.00043054	0.00465448	0.00230274	15213/15214	2
Network19	Red	GO:0006606	protein import into nucleus	43913	151/23174	0.000436447	0.00467622	0.0023135	18035/20473/20848	3
Network19	Red	GO:0071248	cellular response to metal ion	43913	154/23174	0.000462264	0.004909	0.00242866	16477/26417/18023	3
Network19	Red	GO:0051170	import into nucleus	43913	155/23174	0.000471083	0.00495877	0.00245329	18035/20473/20848	3
Network19	Red	GO:0007565	female pregnancy	43913	160/23174	0.000516801	0.00534622	0.00264497	16477/26417/20687	3
Network19	Red	GO:0043433	negative regulation of DNA-binding transcription factor activity	43913	160/23174	0.000516801	0.00534622	0.00264497	15903/18035/18514	3
Network19	Red	GO:0009954	proximal/distal pattern formation	43884	35/23174	0.000549577	0.00558892	0.00276505	18514/20473	2
Network19	Red	GO:0035909	aorta morphogenesis	43884	35/23174	0.000549577	0.00558892	0.00276505	15213/15214	2
Network19	Red	GO:0060041	retina development in camera-type eye	43913	164/23174	0.000555358	0.00560025	0.00277065	19411/20473/21834	3
Network19	Red	GO:0061384	heart trabecula morphogenesis	43884	36/23174	0.000581554	0.00581554	0.00287716	15213/15214	2
Network19	Red	GO:0051098	regulation of binding	43944	399/23174	0.000591414	0.00586526	0.00290176	15213/15214/15903/26417	4
Network19	Red	GO:0006979	response to oxidative stress	43944	401/23174	0.000602613	0.00592734	0.00293247	13819/104156/26417/18023	4
Network19	Red	GO:0008016	regulation of heart contraction	43913	175/23174	0.000670766	0.00643935	0.00318579	13819/15214/21834	3
Network19	Red	GO:0035107	appendage morphogenesis	43913	175/23174	0.000670766	0.00643935	0.00318579	13395/18514/19411	3
Network19	Red	GO:0035108	limb morphogenesis	43913	175/23174	0.000670766	0.00643935	0.00318579	13395/18514/19411	3
Network19	Red	GO:0060251	regulation of glial cell proliferation	43884	39/23174	0.000682781	0.00650268	0.00321712	104156/20665	2
Network19	Red	GO:0060603	mammary gland duct morphogenesis	43884	40/23174	0.000718284	0.00678693	0.00335775	18612/104156	2
Network19	Red	GO:0035051	cardiocyte differentiation	43913	181/23174	0.000739703	0.00693471	0.00343086	15214/26417/20672	3
Network19	Red	GO:0061351	neural precursor cell proliferation	43913	183/23174	0.000763647	0.00710369	0.00351446	15228/20473/20665	3
Network19	Red	GO:0048754	branching morphogenesis of an epithelial tube	43913	184/23174	0.000775802	0.00716125	0.00354294	18612/104156/18514	3
Network19	Red	GO:0044706	multi-multicellular organism process	43913	190/23174	0.000851333	0.00779847	0.00385819	16477/26417/20687	3
Network19	Red	GO:0060135	maternal process involved in female pregnancy	43884	45/23174	0.000908922	0.00826293	0.00408797	16477/26417	2
Network19	Red	GO:0003179	heart valve morphogenesis	43884	47/23174	0.000991273	0.00890359	0.00440493	15213/15214	2
Network19	Red	GO:0048736	appendage development	43913	201/23174	0.00100165	0.00890359	0.00440493	13395/18514/19411	3
Network19	Red	GO:0060173	limb development	43913	201/23174	0.00100165	0.00890359	0.00440493	13395/18514/19411	3
Network19	Red	GO:0031663	lipopolysaccharide-mediated signaling pathway	43884	49/23174	0.00107709	0.00950371	0.00470184	26417/18035	2
Network19	Red	GO:0017038	protein import	43913	209/23174	0.00112092	0.00954289	0.00472122	18035/20473/20848	3
Network19	Red	GO:0051216	cartilage development	43913	209/23174	0.00112092	0.00954289	0.00472122	26417/19411/21834	3
Network19	Red	GO:0060047	heart contraction	43913	209/23174	0.00112092	0.00954289	0.00472122	13819/15214/21834	3
Network19	Red	GO:0032330	regulation of chondrocyte differentiation	43884	50/23174	0.00112129	0.00954289	0.00472122	19411/21834	2
Network19	Red	GO:0042491	inner ear auditory receptor cell differentiation	43884	50/23174	0.00112129	0.00954289	0.00472122	15213/15214	2
Network19	Red	GO:0060412	ventricular septum morphogenesis	43884	51/23174	0.00116635	0.0098565	0.00487637	15213/15214	2
Network19	Red	GO:2000677	regulation of transcription regulatory region DNA binding	43884	52/23174	0.00121228	0.0101335	0.00501342	15213/15214	2
Network19	Red	GO:0045637	regulation of myeloid cell differentiation	43913	215/23174	0.00121602	0.0101335	0.00501342	18035/19411/20848	3
Network19	Red	GO:0009948	anterior/posterior axis specification	43884	53/23174	0.00125906	0.0101914	0.00504204	15213/15214	2
Network19	Red	GO:0014009	glial cell proliferation	43884	53/23174	0.00125906	0.0101914	0.00504204	104156/20665	2
Network19	Red	GO:0055010	ventricular cardiac muscle tissue morphogenesis	43884	53/23174	0.00125906	0.0101914	0.00504204	15213/15214	2
Network19	Red	GO:0061383	trabecula morphogenesis	43884	53/23174	0.00125906	0.0101914	0.00504204	15213/15214	2
Network19	Red	GO:0003015	heart process	43913	218/23174	0.00126543	0.0101914	0.00504204	13819/15214/21834	3
Network19	Red	GO:0007346	regulation of mitotic cell cycle	43944	492/23174	0.00128977	0.010316	0.0051037	15228/18023/18514/19290	4
Network19	Red	GO:0045604	regulation of epidermal cell differentiation	43884	54/23174	0.00130669	0.010316	0.0051037	15213/15214	2
Network19	Red	GO:2000648	positive regulation of stem cell proliferation	43884	54/23174	0.00130669	0.010316	0.0051037	15228/20665	2
Network19	Red	GO:0021953	central nervous system neuron differentiation	43913	223/23174	0.00135056	0.0105599	0.00522436	13395/15228/18023	3
Network19	Red	GO:0035315	hair cell differentiation	43884	55/23174	0.00135518	0.0105599	0.00522436	15213/15214	2
Network19	Red	GO:0071241	cellular response to inorganic substance	43913	225/23174	0.0013856	0.0107272	0.00530716	16477/26417/18023	3
Network19	Red	GO:0031641	regulation of myelination	43884	56/23174	0.00140453	0.0107353	0.00531113	19411/20665	2
Network19	Red	GO:0048538	thymus development	43884	56/23174	0.00140453	0.0107353	0.00531113	26417/18514	2
Network19	Red	GO:0001754	eye photoreceptor cell differentiation	43884	57/23174	0.00145473	0.0109104	0.0053978	20848/21834	2
Network19	Red	GO:0001825	blastocyst formation	43884	57/23174	0.00145473	0.0109104	0.0053978	16477/20687	2
Network19	Red	GO:0003170	heart valve development	43884	57/23174	0.00145473	0.0109104	0.0053978	15213/15214	2
Network19	Red	GO:0043330	response to exogenous dsRNA	43884	58/23174	0.00150577	0.0111539	0.00551823	26417/18035	2
Network19	Red	GO:0060443	mammary gland morphogenesis	43884	58/23174	0.00150577	0.0111539	0.00551823	18612/104156	2
Network19	Red	GO:1903522	regulation of blood circulation	43913	237/23174	0.00160792	0.0118374	0.00585641	13819/15214/21834	3
Network19	Red	GO:0003229	ventricular cardiac muscle tissue development	43884	62/23174	0.00171843	0.0125738	0.00622075	15213/15214	2
Network19	Red	GO:0007411	axon guidance	43913	244/23174	0.00174736	0.0127081	0.00628716	13395/18612/15228	3
Network19	Red	GO:0097485	neuron projection guidance	43913	245/23174	0.00176788	0.0127451	0.00630549	13395/18612/15228	3
Network19	Red	GO:0035904	aorta development	43884	63/23174	0.0017737	0.0127451	0.00630549	15213/15214	2
Network19	Red	GO:0002064	epithelial cell development	43913	246/23174	0.00178855	0.0127754	0.00632045	19411/20473/20672	3
Network19	Red	GO:0043331	response to dsRNA	43884	64/23174	0.00182981	0.0129201	0.00639204	26417/18035	2
Network19	Red	GO:0021537	telencephalon development	43913	248/23174	0.00183035	0.0129201	0.00639204	13395/15228/20473	3
Network19	Red	GO:0003407	neural retina development	43884	65/23174	0.00188676	0.0132404	0.00655053	20473/21834	2
Network19	Red	GO:2000179	positive regulation of neural precursor cell proliferation	43884	67/23174	0.00200318	0.0139757	0.00691427	15228/20665	2
Network19	Red	GO:0061035	regulation of cartilage development	43884	69/23174	0.00212293	0.0147255	0.00728525	19411/21834	2
Network19	Red	GO:0045669	positive regulation of osteoblast differentiation	43884	71/23174	0.002246	0.0154012	0.00761952	13395/15213	2
Network19	Red	GO:0060675	ureteric bud morphogenesis	43884	71/23174	0.002246	0.0154012	0.00761952	15213/18514	2
Network19	Red	GO:0010038	response to metal ion	43913	269/23174	0.00230652	0.0156528	0.007744	16477/26417/18023	3
Network19	Red	GO:0072171	mesonephric tubule morphogenesis	43884	72/23174	0.00230878	0.0156528	0.007744	15213/18514	2
Network19	Red	GO:0034504	protein localization to nucleus	43913	271/23174	0.0023555	0.0158798	0.00785631	18035/20473/20848	3
Network19	Red	GO:0051145	smooth muscle cell differentiation	43884	73/23174	0.00237239	0.0159043	0.00786843	15213/15214	2
Network19	Red	GO:0021879	forebrain neuron differentiation	43884	75/23174	0.00250207	0.0165883	0.00820686	13395/15228	2
Network19	Red	GO:0060563	neuroepithelial cell differentiation	43884	75/23174	0.00250207	0.0165883	0.00820686	15213/15214	2
Network19	Red	GO:0048844	artery morphogenesis	43884	76/23174	0.00256815	0.0167488	0.00828625	15213/15214	2
Network19	Red	GO:0055008	cardiac muscle tissue morphogenesis	43884	76/23174	0.00256815	0.0167488	0.00828625	15213/15214	2
Network19	Red	GO:0060350	endochondral bone morphogenesis	43884	76/23174	0.00256815	0.0167488	0.00828625	13395/19411	2
Network19	Red	GO:0001822	kidney development	43913	281/23174	0.00261013	0.0168287	0.00832576	15213/15903/18514	3
Network19	Red	GO:0014855	striated muscle cell proliferation	43884	77/23174	0.00263505	0.0168287	0.00832576	15214/20848	2
Network19	Red	GO:0061180	mammary gland epithelium development	43884	77/23174	0.00263505	0.0168287	0.00832576	18612/104156	2
Network19	Red	GO:0061448	connective tissue development	43913	282/23174	0.00263649	0.0168287	0.00832576	26417/19411/21834	3
Network19	Red	GO:0003208	cardiac ventricle morphogenesis	43884	78/23174	0.00270276	0.0171604	0.00848987	15213/15214	2
Network19	Red	GO:0006913	nucleocytoplasmic transport	43913	287/23174	0.00277079	0.0174081	0.00861243	18035/20473/20848	3
Network19	Red	GO:0051169	nuclear transport	43913	287/23174	0.00277079	0.0174081	0.00861243	18035/20473/20848	3
Network19	Red	GO:0030111	regulation of Wnt signaling pathway	43913	289/23174	0.00282567	0.0174809	0.00864842	13395/20473/20665	3
Network19	Red	GO:0045682	regulation of epidermis development	43884	80/23174	0.00284064	0.0174809	0.00864842	15213/15214	2
Network19	Red	GO:0060113	inner ear receptor cell differentiation	43884	80/23174	0.00284064	0.0174809	0.00864842	15213/15214	2
Network19	Red	GO:0072078	nephron tubule morphogenesis	43884	80/23174	0.00284064	0.0174809	0.00864842	15213/18514	2
Network19	Red	GO:0046530	photoreceptor cell differentiation	43884	81/23174	0.0029108	0.0178212	0.00881682	20848/21834	2
Network19	Red	GO:0008202	steroid metabolic process	43913	293/23174	0.00293746	0.0178931	0.0088524	18023/18514/21834	3
Network19	Red	GO:0072088	nephron epithelium morphogenesis	43884	82/23174	0.00298177	0.0180714	0.00894057	15213/18514	2
Network19	Red	GO:0048708	astrocyte differentiation	43884	83/23174	0.00305356	0.0183214	0.00906425	26417/20848	2
Network19	Red	GO:0072028	nephron morphogenesis	43884	83/23174	0.00305356	0.0183214	0.00906425	15213/18514	2
Network19	Red	GO:0003151	outflow tract morphogenesis	43884	84/23174	0.00312615	0.0186636	0.00923357	15213/15214	2
Network19	Red	GO:0072001	renal system development	43913	302/23174	0.00319889	0.0189136	0.00935727	15213/15903/18514	3
Network19	Red	GO:0014032	neural crest cell development	43884	85/23174	0.00319955	0.0189136	0.00935727	26417/20665	2
Network19	Red	GO:0003281	ventricular septum development	43884	86/23174	0.00327376	0.0189783	0.00938928	15213/15214	2
Network19	Red	GO:0042490	mechanoreceptor differentiation	43884	86/23174	0.00327376	0.0189783	0.00938928	15213/15214	2
Network19	Red	GO:0060411	cardiac septum morphogenesis	43884	86/23174	0.00327376	0.0189783	0.00938928	15213/15214	2
Network19	Red	GO:0061333	renal tubule morphogenesis	43884	86/23174	0.00327376	0.0189783	0.00938928	15213/18514	2
Network19	Red	GO:0021872	forebrain generation of neurons	43884	88/23174	0.00342459	0.0197573	0.00977464	13395/15228	2
Network19	Red	GO:0060415	muscle tissue morphogenesis	43884	89/23174	0.00350121	0.0201026	0.00994551	15213/15214	2
Network19	Red	GO:0048864	stem cell development	43884	91/23174	0.00365684	0.0208962	0.0103381	26417/20665	2
Network19	Red	GO:0002027	regulation of heart rate	43884	92/23174	0.00373586	0.0210471	0.0104128	13819/15214	2
Network19	Red	GO:0014015	positive regulation of gliogenesis	43884	92/23174	0.00373586	0.0210471	0.0104128	104156/20665	2
Network19	Red	GO:0014033	neural crest cell differentiation	43884	92/23174	0.00373586	0.0210471	0.0104128	26417/20665	2
Network19	Red	GO:0045445	myoblast differentiation	43884	93/23174	0.00381567	0.0213963	0.0105855	13819/15903	2
Network19	Red	GO:0008544	epidermis development	43913	323/23174	0.0038635	0.0215637	0.0106684	15213/15214/20672	3
Network19	Red	GO:0048644	muscle organ morphogenesis	43884	97/23174	0.00414283	0.0229096	0.0113342	15213/15214	2
Network19	Red	GO:0070167	regulation of biomineral tissue development	43884	97/23174	0.00414283	0.0229096	0.0113342	15213/15214	2
Network19	Red	GO:0072080	nephron tubule development	43884	98/23174	0.00422659	0.0232656	0.0115104	15213/18514	2
Network19	Red	GO:0060993	kidney morphogenesis	43884	99/23174	0.00431114	0.0236227	0.011687	15213/18514	2
Network19	Red	GO:0019221	cytokine-mediated signaling pathway	43913	338/23174	0.00438632	0.0239254	0.0118368	26417/18035/20848	3
Network19	Red	GO:1901342	regulation of vasculature development	43913	340/23174	0.00445912	0.0242124	0.0119788	15213/15214/20848	3
Network19	Red	GO:0009953	dorsal/ventral pattern formation	43884	103/23174	0.00465718	0.025174	0.0124545	15228/20473	2
Network19	Red	GO:0001657	ureteric bud development	43884	104/23174	0.00474564	0.0251981	0.0124664	15213/18514	2
Network19	Red	GO:0061326	renal tubule development	43884	104/23174	0.00474564	0.0251981	0.0124664	15213/18514	2
Network19	Red	GO:0072163	mesonephric epithelium development	43884	104/23174	0.00474564	0.0251981	0.0124664	15213/18514	2
Network19	Red	GO:0072164	mesonephric tubule development	43884	104/23174	0.00474564	0.0251981	0.0124664	15213/18514	2
Network19	Red	GO:0060840	artery development	43884	106/23174	0.0049249	0.0260347	0.0128803	15213/15214	2
Network19	Red	GO:0062012	regulation of small molecule metabolic process	43913	353/23174	0.00495034	0.0260544	0.0128901	18023/20848/21834	3
Network19	Red	GO:0001823	mesonephros development	43884	107/23174	0.00501569	0.0262831	0.0130032	15213/18514	2
Network19	Red	GO:0032496	response to lipopolysaccharide	43913	358/23174	0.00514767	0.0268574	0.0132874	16477/26417/18035	3
Network19	Red	GO:0072009	nephron epithelium development	43884	109/23174	0.00519958	0.0270108	0.0133632	15213/18514	2
Network19	Red	GO:0042472	inner ear morphogenesis	43884	113/23174	0.0055766	0.0288445	0.0142704	13395/15228	2
Network19	Red	GO:0072594	establishment of protein localization to organelle	43913	374/23174	0.005811	0.0299279	0.0148064	18035/20473/20848	3
Network19	Red	GO:0002237	response to molecule of bacterial origin	43913	376/23174	0.00589737	0.0302429	0.0149623	16477/26417/18035	3
Network19	Red	GO:0060349	bone morphogenesis	43884	118/23174	0.00606507	0.0309705	0.0153223	13395/19411	2
Network19	Red	GO:0030900	forebrain development	43913	383/23174	0.00620574	0.0315546	0.0156112	13395/15228/20473	3
Network19	Red	GO:0002062	chondrocyte differentiation	43884	120/23174	0.00626576	0.0317254	0.0156957	19411/21834	2
Network19	Red	GO:0008203	cholesterol metabolic process	43884	125/23174	0.00678066	0.0341882	0.0169142	18023/21834	2
Network19	Red	GO:0003279	cardiac septum development	43884	128/23174	0.00709857	0.0356413	0.0176331	15213/15214	2
Network19	Red	GO:1903706	regulation of hemopoiesis	43913	406/23174	0.00728666	0.0364194	0.018018	18035/19411/20848	3
Network19	Red	GO:1902652	secondary alcohol metabolic process	43884	130/23174	0.00731422	0.0364194	0.018018	18023/21834	2
Network19	Red	GO:0016125	sterol metabolic process	43884	134/23174	0.00775439	0.0384515	0.0190234	18023/21834	2
Network19	Red	GO:0007517	muscle organ development	43913	424/23174	0.00820626	0.0403588	0.019967	15213/15214/15903	3
Network19	Red	GO:0048706	embryonic skeletal system development	43884	138/23174	0.00820629	0.0403588	0.019967	18514/20687	2
Network19	Red	GO:0016055	Wnt signaling pathway	43913	425/23174	0.00825928	0.0404536	0.0200139	13395/20473/20665	3
Network19	Red	GO:0198738	cell-cell signaling by wnt	43913	427/23174	0.00836591	0.0408093	0.0201899	13395/20473/20665	3
Network19	Red	GO:0072073	kidney epithelium development	43884	143/23174	0.00878754	0.0426925	0.0211216	15213/18514	2
Network19	Red	GO:0072006	nephron development	43884	146/23174	0.00914496	0.0442498	0.021892	15213/18514	2
Network19	Red	GO:0003206	cardiac chamber morphogenesis	43884	147/23174	0.00926553	0.0444745	0.0220032	15213/15214	2
Network19	Red	GO:0003231	cardiac ventricle development	43884	147/23174	0.00926553	0.0444745	0.0220032	15213/15214	2
Network19	Red	GO:0030856	regulation of epithelial cell differentiation	43884	148/23174	0.00938681	0.0448772	0.0222024	15213/15214	2
Network19	Red	GO:0001824	blastocyst development	43884	149/23174	0.00950882	0.0452801	0.0224017	16477/20687	2
Network19	Red	GO:0030178	negative regulation of Wnt signaling pathway	43884	150/23174	0.00963153	0.0456831	0.0226011	20473/20665	2
Network19	Red	GO:0010745	negative regulation of macrophage derived foam cell differentiation	43853	10/23174	0.00988262	0.0461445	0.0228294	18035	1
Network19	Red	GO:0042421	norepinephrine biosynthetic process	43853	10/23174	0.00988262	0.0461445	0.0228294	13819	1
Network19	Red	GO:0060020	Bergmann glial cell differentiation	43853	10/23174	0.00988262	0.0461445	0.0228294	26417	1
Network19	Red	GO:0070417	cellular response to cold	43853	10/23174	0.00988262	0.0461445	0.0228294	18023	1
Network19	Red	GO:0010675	regulation of cellular carbohydrate metabolic process	43884	153/23174	0.0100039	0.0465299	0.0230201	18023/20848	2
Network19	Red	GO:0014013	regulation of gliogenesis	43884	154/23174	0.0101295	0.0469024	0.0232043	104156/20665	2
Network19	Red	GO:0010952	positive regulation of peptidase activity	43884	157/23174	0.0105103	0.0469024	0.0232043	26417/20848	2
Network19	Red	GO:0007409	axonogenesis	43913	466/23174	0.0106104	0.0469024	0.0232043	13395/18612/15228	3
Network19	Red	GO:0009755	hormone-mediated signaling pathway	43884	158/23174	0.0106387	0.0469024	0.0232043	19411/21834	2
Network19	Red	GO:0031214	biomineral tissue development	43884	158/23174	0.0106387	0.0469024	0.0232043	15213/15214	2
Network19	Red	GO:0042552	myelination	43884	159/23174	0.0107678	0.0469024	0.0232043	19411/20665	2
Network19	Red	GO:0006002	fructose 6-phosphate metabolic process	43853	11/23174	0.0108657	0.0469024	0.0232043	18023	1
Network19	Red	GO:0014010	Schwann cell proliferation	43853	11/23174	0.0108657	0.0469024	0.0232043	20665	1
Network19	Red	GO:0021860	pyramidal neuron development	43853	11/23174	0.0108657	0.0469024	0.0232043	15228	1
Network19	Red	GO:0033210	leptin-mediated signaling pathway	43853	11/23174	0.0108657	0.0469024	0.0232043	20848	1
Network19	Red	GO:0043619	regulation of transcription from RNA polymerase II promoter in response to oxidative stress	43853	11/23174	0.0108657	0.0469024	0.0232043	13819	1
Network19	Red	GO:0045924	regulation of female receptivity	43853	11/23174	0.0108657	0.0469024	0.0232043	21834	1
Network19	Red	GO:0046532	regulation of photoreceptor cell differentiation	43853	11/23174	0.0108657	0.0469024	0.0232043	21834	1
Network19	Red	GO:0048664	neuron fate determination	43853	11/23174	0.0108657	0.0469024	0.0232043	15228	1
Network19	Red	GO:0055015	ventricular cardiac muscle cell development	43853	11/23174	0.0108657	0.0469024	0.0232043	15214	1
Network19	Red	GO:0072584	caveolin-mediated endocytosis	43853	11/23174	0.0108657	0.0469024	0.0232043	26417	1
Network19	Red	GO:0097084	vascular smooth muscle cell development	43853	11/23174	0.0108657	0.0469024	0.0232043	15214	1
Network19	Red	GO:0098722	asymmetric stem cell division	43853	11/23174	0.0108657	0.0469024	0.0232043	104156	1
Network19	Red	GO:0098792	xenophagy	43853	11/23174	0.0108657	0.0469024	0.0232043	26417	1
Network19	Red	GO:0098935	dendritic transport	43853	11/23174	0.0108657	0.0469024	0.0232043	19290	1
Network19	Red	GO:1901615	organic hydroxy compound metabolic process	43913	471/23174	0.0109211	0.0469725	0.023239	13819/18023/21834	3
Network19	Red	GO:0007272	ensheathment of neurons	43884	162/23174	0.0111591	0.0474857	0.0234929	19411/20665	2
Network19	Red	GO:0008366	axon ensheathment	43884	162/23174	0.0111591	0.0474857	0.0234929	19411/20665	2
Network19	Red	GO:0071356	cellular response to tumor necrosis factor	43884	162/23174	0.0111591	0.0474857	0.0234929	26417/18035	2
Network19	Red	GO:0030879	mammary gland development	43884	163/23174	0.011291	0.0478769	0.0236865	18612/104156	2
Network19	Red	GO:0008015	blood circulation	43913	479/23174	0.0114293	0.0482927	0.0238922	13819/15214/21834	3
Network19	Red	GO:0030509	BMP signaling pathway	43884	165/23174	0.0115567	0.04866	0.0240739	13395/26417	2
Network19	Red	GO:0014842	regulation of skeletal muscle satellite cell proliferation	43853	12/23174	0.0118479	0.04869	0.0240887	20848	1
Network19	Red	GO:0021859	pyramidal neuron differentiation	43853	12/23174	0.0118479	0.04869	0.0240887	15228	1
Network19	Red	GO:0033240	positive regulation of cellular amine metabolic process	43853	12/23174	0.0118479	0.04869	0.0240887	13819	1
Network19	Red	GO:0060439	trachea morphogenesis	43853	12/23174	0.0118479	0.04869	0.0240887	26417	1
Network19	Red	GO:0070423	nucleotide-binding oligomerization domain containing signaling pathway	43853	12/23174	0.0118479	0.04869	0.0240887	18035	1
Network19	Red	GO:0070431	nucleotide-binding oligomerization domain containing 2 signaling pathway	43853	12/23174	0.0118479	0.04869	0.0240887	18035	1
Network19	Red	GO:0072540	T-helper 17 cell lineage commitment	43853	12/23174	0.0118479	0.04869	0.0240887	20848	1
Network19	Red	GO:0003013	circulatory system process	43913	489/23174	0.0120836	0.0494893	0.0244842	13819/15214/21834	3
Network2	Red	GO:0007346	regulation of mitotic cell cycle	44122	492/23174	6.38614e-13	6.50747e-10	3.51574e-10	11350/14056/15228/17536/17685/18514/19290/68240/21749/83383	10
Network2	Red	GO:0045787	positive regulation of cell cycle	44092	347/23174	1.47356e-12	7.50781e-10	4.05618e-10	11350/14056/15228/17536/18148/18514/21749/83383/225160	9
Network2	Red	GO:0045786	negative regulation of cell cycle	44061	449/23174	6.89053e-10	2.34048e-07	1.26447e-07	11350/14056/17685/18148/19290/21749/83383/225160	8
Network2	Red	GO:0051236	establishment of RNA localization	43969	148/23174	7.95482e-08	2.02649e-05	1.09483e-05	20218/18148/19290/21749/225160	5
Network2	Red	GO:0006403	RNA localization	43969	169/23174	1.54238e-07	3.14337e-05	1.69824e-05	20218/18148/19290/21749/225160	5
Network2	Red	GO:0045930	negative regulation of mitotic cell cycle	43969	232/23174	7.42045e-07	0.000126024	6.80859e-05	11350/14056/17685/19290/21749	5
Network2	Red	GO:0006260	DNA replication	43969	243/23174	9.32467e-07	0.000135741	7.33354e-05	18148/19290/68240/21749/225160	5
Network2	Red	GO:1901987	regulation of cell cycle phase transition	43969	289/23174	2.18559e-06	0.000278389	0.000150403	14056/18148/18514/21749/83383	5
Network2	Red	GO:0050657	nucleic acid transport	43939	145/23174	4.20286e-06	0.000428271	0.000231378	20218/18148/19290/225160	4
Network2	Red	GO:0050658	RNA transport	43939	145/23174	4.20286e-06	0.000428271	0.000231378	20218/18148/19290/225160	4
Network2	Red	GO:0045931	positive regulation of mitotic cell cycle	43939	166/23174	7.18445e-06	0.000665541	0.000359566	11350/17536/18514/21749	4
Network2	Red	GO:0000075	cell cycle checkpoint	43939	174/23174	8.65378e-06	0.000710904	0.000384074	17685/19290/21749/225160	4
Network2	Red	GO:0015931	nucleobase-containing compound transport	43939	178/23174	9.46646e-06	0.000710904	0.000384074	20218/18148/19290/225160	4
Network2	Red	GO:0044770	cell cycle phase transition	43969	393/23174	9.76708e-06	0.000710904	0.000384074	14056/18148/18514/21749/83383	5
Network2	Red	GO:0010948	negative regulation of cell cycle process	43939	225/23174	2.37921e-05	0.00156931	0.000847838	14056/18148/21749/83383	4
Network2	Red	GO:0006405	RNA export from nucleus	43908	74/23174	2.46408e-05	0.00156931	0.000847838	20218/18148/225160	3
Network2	Red	GO:0002312	B cell activation involved in immune response	43908	80/23174	3.11397e-05	0.00179104	0.00096763	11350/17685/225160	3
Network2	Red	GO:0051348	negative regulation of transferase activity	43939	242/23174	3.16376e-05	0.00179104	0.00096763	11350/18148/21749/83383	4
Network2	Red	GO:0090068	positive regulation of cell cycle process	43939	248/23174	3.48135e-05	0.0018671	0.00100872	14056/18148/18514/21749	4
Network2	Red	GO:0034502	protein localization to chromosome	43908	85/23174	3.73442e-05	0.00190269	0.00102795	14056/17685/21749	3
Network2	Red	GO:1901990	regulation of mitotic cell cycle phase transition	43939	258/23174	4.06184e-05	0.00197096	0.00106483	14056/18514/21749/83383	4
Network2	Red	GO:0042770	signal transduction in response to DNA damage	43908	90/23174	4.43106e-05	0.00205239	0.00110883	11350/18148/83383	3
Network2	Red	GO:1901989	positive regulation of cell cycle phase transition	43908	96/23174	5.37341e-05	0.00238065	0.00128617	14056/18148/18514	3
Network2	Red	GO:0006913	nucleocytoplasmic transport	43939	287/23174	6.14733e-05	0.0024751	0.0013372	26356/20218/18148/225160	4
Network2	Red	GO:0051169	nuclear transport	43939	287/23174	6.14733e-05	0.0024751	0.0013372	26356/20218/18148/225160	4
Network2	Red	GO:0009416	response to light stimulus	43939	289/23174	6.31526e-05	0.0024751	0.0013372	17536/17685/18148/18628	4
Network2	Red	GO:0007093	mitotic cell cycle checkpoint	43908	128/23174	0.000126404	0.00477058	0.00257736	17685/19290/21749	3
Network2	Red	GO:0044772	mitotic cell cycle phase transition	43939	355/23174	0.00013979	0.0048641	0.00262789	14056/18514/21749/83383	4
Network2	Red	GO:0051168	nuclear export	43908	133/23174	0.000141585	0.0048641	0.00262789	20218/18148/225160	3
Network2	Red	GO:0006261	DNA-dependent DNA replication	43908	134/23174	0.000144758	0.0048641	0.00262789	18148/19290/225160	3
Network2	Red	GO:0072331	signal transduction by p53 class mediator	43908	135/23174	0.000147976	0.0048641	0.00262789	17685/18148/83383	3
Network2	Red	GO:0006298	mismatch repair	43879	25/23174	0.000169146	0.00538624	0.00290998	17685/68240	2
Network2	Red	GO:0032069	regulation of nuclease activity	43879	27/23174	0.000197719	0.00606019	0.00327409	18148/21749	2
Network2	Red	GO:0009314	response to radiation	43939	394/23174	0.00020847	0.00606019	0.00327409	17536/17685/18148/18628	4
Network2	Red	GO:0071168	protein localization to chromatin	43879	28/23174	0.00021283	0.00606019	0.00327409	14056/17685	2
Network2	Red	GO:0051053	negative regulation of DNA metabolic process	43908	153/23174	0.000214099	0.00606019	0.00327409	17685/21749/225160	3
Network2	Red	GO:1902751	positive regulation of cell cycle G2/M phase transition	43879	30/23174	0.000244698	0.00673911	0.00364088	18148/18514	2
Network2	Red	GO:0051052	regulation of DNA metabolic process	43939	439/23174	0.00031484	0.00844269	0.00456126	17685/18148/21749/225160	4
Network2	Red	GO:0045191	regulation of isotype switching	43879	37/23174	0.000373436	0.00975722	0.00527145	17685/225160	2
Network2	Red	GO:0006281	DNA repair	43939	464/23174	0.000388455	0.00989589	0.00534637	11350/17685/18148/68240	4
Network2	Red	GO:0002285	lymphocyte activation involved in immune response	43908	193/23174	0.00042321	0.0102679	0.00554734	11350/17685/225160	3
Network2	Red	GO:0006469	negative regulation of protein kinase activity	43908	193/23174	0.00042321	0.0102679	0.00554734	11350/18148/83383	3
Network2	Red	GO:0070507	regulation of microtubule cytoskeleton organization	43908	197/23174	0.000449342	0.0106484	0.0057529	11350/18148/21749	3
Network2	Red	GO:2001020	regulation of response to DNA damage stimulus	43908	209/23174	0.00053391	0.0122594	0.00662326	11350/18148/225160	3
Network2	Red	GO:0071103	DNA conformation change	43908	210/23174	0.000541385	0.0122594	0.00662326	11350/18148/19290	3
Network2	Red	GO:0033673	negative regulation of kinase activity	43908	213/23174	0.000564212	0.0124985	0.00675247	11350/18148/83383	3
Network2	Red	GO:0048536	spleen development	43879	46/23174	0.000577943	0.0125303	0.00676963	11350/18514	2
Network2	Red	GO:0051495	positive regulation of cytoskeleton organization	43908	218/23174	0.000603614	0.0128142	0.00692303	11350/18148/21749	3
Network2	Red	GO:0045910	negative regulation of DNA recombination	43879	48/23174	0.000629295	0.0130868	0.00707027	17685/225160	2
Network2	Red	GO:0032784	regulation of DNA-templated transcription, elongation	43879	50/23174	0.000682782	0.0139151	0.00751778	14056/225160	2
Network2	Red	GO:0031113	regulation of microtubule polymerization	43879	51/23174	0.000710323	0.0141721	0.00765664	11350/21749	2
Network2	Red	GO:0032886	regulation of microtubule-based process	43908	232/23174	0.000723209	0.0141721	0.00765664	11350/18148/21749	3
Network2	Red	GO:0002204	somatic recombination of immunoglobulin genes involved in immune response	43879	53/23174	0.000767001	0.0142104	0.00767735	17685/225160	2
Network2	Red	GO:0002208	somatic diversification of immunoglobulins involved in immune response	43879	53/23174	0.000767001	0.0142104	0.00767735	17685/225160	2
Network2	Red	GO:0045190	isotype switching	43879	53/23174	0.000767001	0.0142104	0.00767735	17685/225160	2
Network2	Red	GO:0007568	aging	43908	244/23174	0.000836981	0.0152301	0.00822822	11350/17685/18148	3
Network2	Red	GO:0048538	thymus development	43879	56/23174	0.000855989	0.0152341	0.00823037	11350/18514	2
Network2	Red	GO:0031503	protein-containing complex localization	43908	247/23174	0.000867101	0.0152341	0.00823037	18148/19290/225160	3
Network2	Red	GO:0016447	somatic recombination of immunoglobulin gene segments	43879	58/23174	0.000917954	0.0158542	0.00856539	17685/225160	2
Network2	Red	GO:0006446	regulation of translational initiation	43879	61/23174	0.00101485	0.0167606	0.00905511	20218/18148	2
Network2	Red	GO:0006354	DNA-templated transcription, elongation	43879	62/23174	0.00104819	0.0167606	0.00905511	14056/225160	2
Network2	Red	GO:0002712	regulation of B cell mediated immunity	43879	63/23174	0.00108206	0.0167606	0.00905511	17685/225160	2
Network2	Red	GO:0002889	regulation of immunoglobulin mediated immune response	43879	63/23174	0.00108206	0.0167606	0.00905511	17685/225160	2
Network2	Red	GO:0030330	DNA damage response, signal transduction by p53 class mediator	43879	63/23174	0.00108206	0.0167606	0.00905511	18148/83383	2
Network2	Red	GO:0002366	leukocyte activation involved in immune response	43908	268/23174	0.00109741	0.0167606	0.00905511	11350/17685/225160	3
Network2	Red	GO:0071426	ribonucleoprotein complex export from nucleus	43879	64/23174	0.00111645	0.0167606	0.00905511	18148/225160	2
Network2	Red	GO:0002263	cell activation involved in immune response	43908	272/23174	0.00114525	0.0167606	0.00905511	11350/17685/225160	3
Network2	Red	GO:0002381	immunoglobulin production involved in immunoglobulin mediated immune response	43879	65/23174	0.00115137	0.0167606	0.00905511	17685/225160	2
Network2	Red	GO:0016445	somatic diversification of immunoglobulins	43879	65/23174	0.00115137	0.0167606	0.00905511	17685/225160	2
Network2	Red	GO:0071166	ribonucleoprotein complex localization	43879	65/23174	0.00115137	0.0167606	0.00905511	18148/225160	2
Network2	Red	GO:0006310	DNA recombination	43908	278/23174	0.00121945	0.0170683	0.00922136	17685/68240/225160	3
Network2	Red	GO:0002562	somatic diversification of immune receptors via germline recombination within a single locus	43879	67/23174	0.00122276	0.0170683	0.00922136	17685/225160	2
Network2	Red	GO:0016444	somatic cell DNA recombination	43879	67/23174	0.00122276	0.0170683	0.00922136	17685/225160	2
Network2	Red	GO:0002637	regulation of immunoglobulin production	43879	73/23174	0.00144937	0.0199582	0.0107826	17685/225160	2
Network2	Red	GO:0002200	somatic diversification of immune receptors	43879	75/23174	0.00152903	0.0207745	0.0112236	17685/225160	2
Network2	Red	GO:0046785	microtubule polymerization	43879	76/23174	0.00156964	0.0210455	0.0113701	11350/21749	2
Network2	Red	GO:0042063	gliogenesis	43908	321/23174	0.00184121	0.0243662	0.0131641	11350/14056/15228	3
Network2	Red	GO:0031110	regulation of microtubule polymerization or depolymerization	43879	87/23174	0.00204997	0.026781	0.0144687	11350/21749	2
Network2	Red	GO:0070301	cellular response to hydrogen peroxide	43879	89/23174	0.00214389	0.0276535	0.0149401	11350/14056	2
Network2	Red	GO:1902749	regulation of cell cycle G2/M phase transition	43879	94/23174	0.0023875	0.0304108	0.0164298	18148/18514	2
Network2	Red	GO:0008380	RNA splicing	43908	361/23174	0.00257113	0.0323454	0.017475	20218/18148/225160	3
Network2	Red	GO:1901214	regulation of neuron death	43908	368/23174	0.0027148	0.0337363	0.0182264	11350/17685/18148	3
Network2	Red	GO:0000077	DNA damage checkpoint	43879	101/23174	0.00274953	0.0337562	0.0182372	17685/225160	2
Network2	Red	GO:0000018	regulation of DNA recombination	43879	103/23174	0.00285743	0.03436	0.0185634	17685/225160	2
Network2	Red	GO:0021549	cerebellum development	43879	104/23174	0.00291212	0.03436	0.0185634	11350/14056	2
Network2	Red	GO:0035690	cellular response to drug	43908	379/23174	0.00295049	0.03436	0.0185634	11350/14056/83383	3
Network2	Red	GO:0006413	translational initiation	43879	105/23174	0.0029673	0.03436	0.0185634	20218/18148	2
Network2	Red	GO:0048024	regulation of mRNA splicing, via spliceosome	43879	105/23174	0.0029673	0.03436	0.0185634	20218/18148	2
Network2	Red	GO:0006275	regulation of DNA replication	43879	106/23174	0.00302298	0.0346114	0.0186992	18148/21749	2
Network2	Red	GO:0071901	negative regulation of protein serine/threonine kinase activity	43879	110/23174	0.00325058	0.0367213	0.0198391	11350/83383	2
Network2	Red	GO:0031570	DNA integrity checkpoint	43879	111/23174	0.00330871	0.0367213	0.0198391	17685/225160	2
Network2	Red	GO:0051090	regulation of DNA-binding transcription factor activity	43908	395/23174	0.00331537	0.0367213	0.0198391	14056/18148/18514	3
Network2	Red	GO:0042113	B cell activation	43908	404/23174	0.00353232	0.0382828	0.0206827	11350/17685/225160	3
Network2	Red	GO:0070997	neuron death	43908	404/23174	0.00353232	0.0382828	0.0206827	11350/17685/18148	3
Network2	Red	GO:0001933	negative regulation of protein phosphorylation	43908	407/23174	0.00360653	0.0382828	0.0206827	11350/18148/83383	3
Network2	Red	GO:0022037	metencephalon development	43879	116/23174	0.00360663	0.0382828	0.0206827	11350/14056	2
Network2	Red	GO:0045727	positive regulation of translation	43879	118/23174	0.00372919	0.0386323	0.0208715	20218/18148	2
Network2	Red	GO:2000278	regulation of DNA biosynthetic process	43879	118/23174	0.00372919	0.0386323	0.0208715	18148/21749	2
Network2	Red	GO:0006611	protein export from nucleus	43879	119/23174	0.0037912	0.0386323	0.0208715	18148/225160	2
Network2	Red	GO:0031109	microtubule polymerization or depolymerization	43879	119/23174	0.0037912	0.0386323	0.0208715	11350/21749	2
Network2	Red	GO:0042542	response to hydrogen peroxide	43879	121/23174	0.00391665	0.0395156	0.0213487	11350/14056	2
Network2	Red	GO:0042752	regulation of circadian rhythm	43879	122/23174	0.0039801	0.039762	0.0214819	14056/18628	2
Network2	Red	GO:0071900	regulation of protein serine/threonine kinase activity	43908	425/23174	0.00407204	0.0402855	0.0217647	11350/14056/83383	3
Network2	Red	GO:0044839	cell cycle G2/M phase transition	43879	127/23174	0.00430454	0.0421762	0.0227862	18148/18514	2
Network2	Red	GO:0045860	positive regulation of protein kinase activity	43908	437/23174	0.00440192	0.0427196	0.0230798	11350/14056/18148	3
Network2	Red	GO:0006397	mRNA processing	43908	445/23174	0.00463068	0.0445156	0.0240501	20218/18148/225160	3
Network2	Red	GO:0001837	epithelial to mesenchymal transition	43879	133/23174	0.00470958	0.0448511	0.0242313	14056/15384	2
Network2	Red	GO:0042326	negative regulation of phosphorylation	43908	451/23174	0.00480692	0.0453542	0.0245031	11350/18148/83383	3
Network2	Red	GO:0009411	response to UV	43879	137/23174	0.00498907	0.0466409	0.0251983	17685/18148	2
Network2	Red	GO:0007050	cell cycle arrest	43879	138/23174	0.00506011	0.0466886	0.0252241	17685/83383	2
Network2	Red	GO:0034250	positive regulation of cellular amide metabolic process	43879	139/23174	0.00513163	0.0466886	0.0252241	20218/18148	2
Network2	Red	GO:0043484	regulation of RNA splicing	43879	139/23174	0.00513163	0.0466886	0.0252241	20218/18148	2
Network2	Red	GO:1901991	negative regulation of mitotic cell cycle phase transition	43879	141/23174	0.00527606	0.0473458	0.0255791	14056/21749	2
Network2	Red	GO:0048732	gland development	43908	467/23174	0.00529678	0.0473458	0.0255791	11350/14056/18514	3
Network2	Red	GO:0050684	regulation of mRNA processing	43879	143/23174	0.00542236	0.0480469	0.0259579	20218/18148	2
Network2	Red	GO:0033674	positive regulation of kinase activity	43908	475/23174	0.00555267	0.0487773	0.0263525	11350/14056/18148	3
Network20	Red	GO:0045619	regulation of lymphocyte differentiation	43865	182/23174	0.000364258	0.0367987	0.00611613	17131/252838	2
Network20	Red	GO:0031503	protein-containing complex localization	43865	247/23174	0.000669358	0.0367987	0.00611613	73340/17131	2
Network20	Red	GO:1902105	regulation of leukocyte differentiation	43865	294/23174	0.000946366	0.0367987	0.00611613	17131/252838	2
Network20	Red	GO:0030098	lymphocyte differentiation	43865	395/23174	0.00169977	0.0367987	0.00611613	17131/252838	2
Network20	Red	GO:1903706	regulation of hemopoiesis	43865	406/23174	0.00179474	0.0367987	0.00611613	17131/252838	2
Network20	Red	GO:2000320	negative regulation of T-helper 17 cell differentiation	43834	11/23174	0.00189745	0.0367987	0.00611613	17131	1
Network20	Red	GO:0032825	positive regulation of natural killer cell differentiation	43834	12/23174	0.00206981	0.0367987	0.00611613	252838	1
Network20	Red	GO:2000317	negative regulation of T-helper 17 type immune response	43834	12/23174	0.00206981	0.0367987	0.00611613	17131	1
Network20	Red	GO:0060394	negative regulation of pathway-restricted SMAD protein phosphorylation	43834	13/23174	0.00224215	0.0367987	0.00611613	17131	1
Network20	Red	GO:0048537	mucosal-associated lymphoid tissue development	43834	14/23174	0.00241447	0.0367987	0.00611613	252838	1
Network20	Red	GO:0048541	Peyer's patch development	43834	14/23174	0.00241447	0.0367987	0.00611613	252838	1
Network20	Red	GO:0098962	regulation of postsynaptic neurotransmitter receptor activity	43834	15/23174	0.00258676	0.0367987	0.00611613	73340	1
Network20	Red	GO:0010801	negative regulation of peptidyl-threonine phosphorylation	43834	18/23174	0.00310351	0.0367987	0.00611613	17131	1
Network20	Red	GO:0051444	negative regulation of ubiquitin-protein transferase activity	43834	18/23174	0.00310351	0.0367987	0.00611613	17131	1
Network20	Red	GO:0099150	regulation of postsynaptic specialization assembly	43834	18/23174	0.00310351	0.0367987	0.00611613	73340	1
Network20	Red	GO:0150052	regulation of postsynapse assembly	43834	18/23174	0.00310351	0.0367987	0.00611613	73340	1
Network20	Red	GO:2000319	regulation of T-helper 17 cell differentiation	43834	18/23174	0.00310351	0.0367987	0.00611613	17131	1
Network20	Red	GO:0002710	negative regulation of T cell mediated immunity	43834	19/23174	0.00327572	0.0367987	0.00611613	17131	1
Network20	Red	GO:0032823	regulation of natural killer cell differentiation	43834	19/23174	0.00327572	0.0367987	0.00611613	252838	1
Network20	Red	GO:0045623	negative regulation of T-helper cell differentiation	43834	20/23174	0.0034479	0.0367987	0.00611613	17131	1
Network20	Red	GO:0002719	negative regulation of cytokine production involved in immune response	43834	23/23174	0.00396432	0.0367987	0.00611613	17131	1
Network20	Red	GO:0043371	negative regulation of CD4-positive, alpha-beta T cell differentiation	43834	23/23174	0.00396432	0.0367987	0.00611613	17131	1
Network20	Red	GO:2000316	regulation of T-helper 17 type immune response	43834	23/23174	0.00396432	0.0367987	0.00611613	17131	1
Network20	Red	GO:0032925	regulation of activin receptor signaling pathway	43834	27/23174	0.00465256	0.0367987	0.00611613	17131	1
Network20	Red	GO:0046639	negative regulation of alpha-beta T cell differentiation	43834	27/23174	0.00465256	0.0367987	0.00611613	17131	1
Network20	Red	GO:0072539	T-helper 17 cell differentiation	43834	28/23174	0.00482456	0.0367987	0.00611613	17131	1
Network20	Red	GO:0098698	postsynaptic specialization assembly	43834	28/23174	0.00482456	0.0367987	0.00611613	73340	1
Network20	Red	GO:0033137	negative regulation of peptidyl-serine phosphorylation	43834	29/23174	0.00499654	0.0367987	0.00611613	17131	1
Network20	Red	GO:0034629	cellular protein-containing complex localization	43834	29/23174	0.00499654	0.0367987	0.00611613	17131	1
Network20	Red	GO:0002724	regulation of T cell cytokine production	43834	30/23174	0.0051685	0.0367987	0.00611613	17131	1
Network20	Red	GO:0099633	protein localization to postsynaptic specialization membrane	43834	30/23174	0.0051685	0.0367987	0.00611613	73340	1
Network20	Red	GO:0099645	neurotransmitter receptor localization to postsynaptic specialization membrane	43834	30/23174	0.0051685	0.0367987	0.00611613	73340	1
Network20	Red	GO:0032816	positive regulation of natural killer cell activation	43834	31/23174	0.00534044	0.0367987	0.00611613	252838	1
Network20	Red	GO:0048535	lymph node development	43834	31/23174	0.00534044	0.0367987	0.00611613	252838	1
Network20	Red	GO:2000515	negative regulation of CD4-positive, alpha-beta T cell activation	43834	31/23174	0.00534044	0.0367987	0.00611613	17131	1
Network20	Red	GO:0001779	natural killer cell differentiation	43834	32/23174	0.00551236	0.0367987	0.00611613	252838	1
Network20	Red	GO:0072538	T-helper 17 type immune response	43834	32/23174	0.00551236	0.0367987	0.00611613	17131	1
Network20	Red	GO:0099068	postsynapse assembly	43834	34/23174	0.00585612	0.0380648	0.00632656	73340	1
Network20	Red	GO:0002701	negative regulation of production of molecular mediator of immune response	43834	35/23174	0.00602797	0.0381771	0.00634523	17131	1
Network20	Red	GO:0045622	regulation of T-helper cell differentiation	43834	38/23174	0.00654338	0.0391733	0.0065108	17131	1
Network20	Red	GO:0002369	T cell cytokine production	43834	40/23174	0.00688688	0.0391733	0.0065108	17131	1
Network20	Red	GO:0099084	postsynaptic specialization organization	43834	41/23174	0.00705859	0.0391733	0.0065108	73340	1
Network20	Red	GO:0002823	negative regulation of adaptive immune response based on somatic recombination of immune receptors built from immunoglobulin superfamily domains	43834	42/23174	0.00723029	0.0391733	0.0065108	17131	1
Network20	Red	GO:0046636	negative regulation of alpha-beta T cell activation	43834	42/23174	0.00723029	0.0391733	0.0065108	17131	1
Network20	Red	GO:0032924	activin receptor signaling pathway	43834	43/23174	0.00740196	0.0391733	0.0065108	17131	1
Network20	Red	GO:0003254	regulation of membrane depolarization	43834	45/23174	0.00774523	0.0391733	0.0065108	17131	1
Network20	Red	GO:0032814	regulation of natural killer cell activation	43834	45/23174	0.00774523	0.0391733	0.0065108	252838	1
Network20	Red	GO:0002707	negative regulation of lymphocyte mediated immunity	43834	46/23174	0.00791683	0.0391733	0.0065108	17131	1
Network20	Red	GO:0010799	regulation of peptidyl-threonine phosphorylation	43834	46/23174	0.00791683	0.0391733	0.0065108	17131	1
Network20	Red	GO:0002820	negative regulation of adaptive immune response	43834	47/23174	0.00808842	0.0391733	0.0065108	17131	1
Network20	Red	GO:0045581	negative regulation of T cell differentiation	43834	47/23174	0.00808842	0.0391733	0.0065108	17131	1
Network20	Red	GO:0051438	regulation of ubiquitin-protein transferase activity	43834	48/23174	0.00825997	0.0392349	0.00652103	17131	1
Network20	Red	GO:0090329	regulation of DNA-dependent DNA replication	43834	49/23174	0.00843151	0.039294	0.00653086	69263	1
Network20	Red	GO:0043370	regulation of CD4-positive, alpha-beta T cell differentiation	43834	50/23174	0.00860303	0.0393509	0.00654031	17131	1
Network20	Red	GO:0060412	ventricular septum morphogenesis	43834	51/23174	0.00877452	0.0394056	0.0065494	17131	1
Network20	Red	GO:0030514	negative regulation of BMP signaling pathway	43834	52/23174	0.00894599	0.0394582	0.00655815	17131	1
Network20	Red	GO:0055010	ventricular cardiac muscle tissue morphogenesis	43834	53/23174	0.00911744	0.0394652	0.0065593	17131	1
Network20	Red	GO:1903539	protein localization to postsynaptic membrane	43834	55/23174	0.00946026	0.0394652	0.0065593	73340	1
Network20	Red	GO:0002704	negative regulation of leukocyte mediated immunity	43834	56/23174	0.00963165	0.0394652	0.0065593	17131	1
Network20	Red	GO:0045620	negative regulation of lymphocyte differentiation	43834	56/23174	0.00963165	0.0394652	0.0065593	17131	1
Network20	Red	GO:0099601	regulation of neurotransmitter receptor activity	43834	57/23174	0.009803	0.0394652	0.0065593	73340	1
Network20	Red	GO:0003229	ventricular cardiac muscle tissue development	43834	62/23174	0.0106595	0.0394652	0.0065593	17131	1
Network20	Red	GO:0060393	regulation of pathway-restricted SMAD protein phosphorylation	43834	62/23174	0.0106595	0.0394652	0.0065593	17131	1
Network20	Red	GO:0042093	T-helper cell differentiation	43834	63/23174	0.0108307	0.0394652	0.0065593	17131	1
Network20	Red	GO:0002294	CD4-positive, alpha-beta T cell differentiation involved in immune response	43834	64/23174	0.0110019	0.0394652	0.0065593	17131	1
Network20	Red	GO:0030512	negative regulation of transforming growth factor beta receptor signaling pathway	43834	64/23174	0.0110019	0.0394652	0.0065593	17131	1
Network20	Red	GO:2000514	regulation of CD4-positive, alpha-beta T cell activation	43834	64/23174	0.0110019	0.0394652	0.0065593	17131	1
Network20	Red	GO:0002293	alpha-beta T cell differentiation involved in immune response	43834	65/23174	0.0111731	0.0394652	0.0065593	17131	1
Network20	Red	GO:0060389	pathway-restricted SMAD protein phosphorylation	43834	65/23174	0.0111731	0.0394652	0.0065593	17131	1
Network20	Red	GO:0002287	alpha-beta T cell activation involved in immune response	43834	66/23174	0.0113442	0.0394652	0.0065593	17131	1
Network20	Red	GO:1903845	negative regulation of cellular response to transforming growth factor beta stimulus	43834	66/23174	0.0113442	0.0394652	0.0065593	17131	1
Network20	Red	GO:0046637	regulation of alpha-beta T cell differentiation	43834	68/23174	0.0116865	0.0395419	0.00657207	17131	1
Network20	Red	GO:0055117	regulation of cardiac muscle contraction	43834	68/23174	0.0116865	0.0395419	0.00657207	17131	1
Network20	Red	GO:0002292	T cell differentiation involved in immune response	43834	71/23174	0.0121997	0.0401777	0.00667773	17131	1
Network20	Red	GO:0097120	receptor localization to synapse	43834	71/23174	0.0121997	0.0401777	0.00667773	73340	1
Network20	Red	GO:0031397	negative regulation of protein ubiquitination	43834	73/23174	0.0125417	0.0402312	0.00668663	17131	1
Network20	Red	GO:2000573	positive regulation of DNA biosynthetic process	43834	73/23174	0.0125417	0.0402312	0.00668663	69263	1
Network20	Red	GO:0048844	artery morphogenesis	43834	76/23174	0.0130546	0.0405155	0.00673388	17131	1
Network20	Red	GO:0055008	cardiac muscle tissue morphogenesis	43834	76/23174	0.0130546	0.0405155	0.00673388	17131	1
Network20	Red	GO:0003208	cardiac ventricle morphogenesis	43834	78/23174	0.0133964	0.0405155	0.00673388	17131	1
Network20	Red	GO:0032436	positive regulation of proteasomal ubiquitin-dependent protein catabolic process	43834	80/23174	0.0137381	0.0405155	0.00673388	17131	1
Network20	Red	GO:0043367	CD4-positive, alpha-beta T cell differentiation	43834	81/23174	0.0139089	0.0405155	0.00673388	17131	1
Network20	Red	GO:0002718	regulation of cytokine production involved in immune response	43834	82/23174	0.0140798	0.0405155	0.00673388	17131	1
Network20	Red	GO:0051899	membrane depolarization	43834	82/23174	0.0140798	0.0405155	0.00673388	17131	1
Network20	Red	GO:0006942	regulation of striated muscle contraction	43834	83/23174	0.0142505	0.0405155	0.00673388	17131	1
Network20	Red	GO:1903321	negative regulation of protein modification by small protein conjugation or removal	43834	83/23174	0.0142505	0.0405155	0.00673388	17131	1
Network20	Red	GO:0034333	adherens junction assembly	43834	84/23174	0.0144213	0.0405155	0.00673388	17131	1
Network20	Red	GO:0035418	protein localization to synapse	43834	85/23174	0.014592	0.0405155	0.00673388	73340	1
Network20	Red	GO:0003281	ventricular septum development	43834	86/23174	0.0147627	0.0405155	0.00673388	17131	1
Network20	Red	GO:0060411	cardiac septum morphogenesis	43834	86/23174	0.0147627	0.0405155	0.00673388	17131	1
Network20	Red	GO:0010717	regulation of epithelial to mesenchymal transition	43834	87/23174	0.0149334	0.0405336	0.00673689	17131	1
Network20	Red	GO:0060415	muscle tissue morphogenesis	43834	89/23174	0.0152748	0.0408053	0.00678204	17131	1
Network20	Red	GO:2000060	positive regulation of ubiquitin-dependent protein catabolic process	43834	91/23174	0.015616	0.0408053	0.00678204	17131	1
Network20	Red	GO:0030510	regulation of BMP signaling pathway	43834	93/23174	0.0159571	0.0408053	0.00678204	17131	1
Network20	Red	GO:0002709	regulation of T cell mediated immunity	43834	94/23174	0.0161277	0.0408053	0.00678204	17131	1
Network20	Red	GO:0099072	regulation of postsynaptic membrane neurotransmitter receptor levels	43834	96/23174	0.0164687	0.0408053	0.00678204	73340	1
Network20	Red	GO:0048644	muscle organ morphogenesis	43834	97/23174	0.0166391	0.0408053	0.00678204	17131	1
Network20	Red	GO:0035710	CD4-positive, alpha-beta T cell activation	43834	100/23174	0.0171504	0.0408053	0.00678204	17131	1
Network20	Red	GO:1901800	positive regulation of proteasomal protein catabolic process	43834	101/23174	0.0173208	0.0408053	0.00678204	17131	1
Network20	Red	GO:0002367	cytokine production involved in immune response	43834	102/23174	0.0174912	0.0408053	0.00678204	17131	1
Network20	Red	GO:1902106	negative regulation of leukocyte differentiation	43834	102/23174	0.0174912	0.0408053	0.00678204	17131	1
Network20	Red	GO:0017015	regulation of transforming growth factor beta receptor signaling pathway	43834	103/23174	0.0176615	0.0408053	0.00678204	17131	1
Network20	Red	GO:0001657	ureteric bud development	43834	104/23174	0.0178318	0.0408053	0.00678204	17131	1
Network20	Red	GO:0030101	natural killer cell activation	43834	104/23174	0.0178318	0.0408053	0.00678204	252838	1
Network20	Red	GO:0046634	regulation of alpha-beta T cell activation	43834	104/23174	0.0178318	0.0408053	0.00678204	17131	1
Network20	Red	GO:0072163	mesonephric epithelium development	43834	104/23174	0.0178318	0.0408053	0.00678204	17131	1
Network20	Red	GO:0072164	mesonephric tubule development	43834	104/23174	0.0178318	0.0408053	0.00678204	17131	1
Network20	Red	GO:1903844	regulation of cellular response to transforming growth factor beta stimulus	43834	105/23174	0.0180021	0.0408053	0.00678204	17131	1
Network20	Red	GO:0006275	regulation of DNA replication	43834	106/23174	0.0181724	0.0408053	0.00678204	69263	1
Network20	Red	GO:0060840	artery development	43834	106/23174	0.0181724	0.0408053	0.00678204	17131	1
Network20	Red	GO:0001823	mesonephros development	43834	107/23174	0.0183426	0.0408165	0.0067839	17131	1
Network20	Red	GO:0045621	positive regulation of lymphocyte differentiation	43834	108/23174	0.0185129	0.0408275	0.00678573	252838	1
Network20	Red	GO:0031398	positive regulation of protein ubiquitination	43834	112/23174	0.0191935	0.0412244	0.0068517	17131	1
Network20	Red	GO:0046632	alpha-beta T cell differentiation	43834	112/23174	0.0191935	0.0412244	0.0068517	17131	1
Network20	Red	GO:0090101	negative regulation of transmembrane receptor protein serine/threonine kinase signaling pathway	43834	112/23174	0.0191935	0.0412244	0.0068517	17131	1
Network20	Red	GO:0002286	T cell activation involved in immune response	43834	113/23174	0.0193637	0.0412312	0.00685284	17131	1
Network20	Red	GO:1903052	positive regulation of proteolysis involved in cellular protein catabolic process	43834	114/23174	0.0195338	0.0412379	0.00685395	17131	1
Network20	Red	GO:0018107	peptidyl-threonine phosphorylation	43834	118/23174	0.0202139	0.0416101	0.00691581	17131	1
Network20	Red	GO:2000278	regulation of DNA biosynthetic process	43834	118/23174	0.0202139	0.0416101	0.00691581	69263	1
Network20	Red	GO:0050868	negative regulation of T cell activation	43834	119/23174	0.0203839	0.0416101	0.00691581	17131	1
Network20	Red	GO:0051963	regulation of synapse assembly	43834	119/23174	0.0203839	0.0416101	0.00691581	73340	1
Network20	Red	GO:0032434	regulation of proteasomal ubiquitin-dependent protein catabolic process	43834	121/23174	0.0207238	0.0419572	0.0069735	17131	1
Network20	Red	GO:0060048	cardiac muscle contraction	43834	123/23174	0.0210636	0.0419573	0.00697351	17131	1
Network20	Red	GO:0034332	adherens junction organization	43834	124/23174	0.0212335	0.0419573	0.00697351	17131	1
Network20	Red	GO:0099175	regulation of postsynapse organization	43834	124/23174	0.0212335	0.0419573	0.00697351	73340	1
Network20	Red	GO:0010469	regulation of signaling receptor activity	43834	126/23174	0.0215732	0.0419573	0.00697351	73340	1
Network20	Red	GO:0018210	peptidyl-threonine modification	43834	126/23174	0.0215732	0.0419573	0.00697351	17131	1
Network20	Red	GO:0003279	cardiac septum development	43834	128/23174	0.0219128	0.0422683	0.00702521	17131	1
Network20	Red	GO:1903038	negative regulation of leukocyte cell-cell adhesion	43834	131/23174	0.022422	0.0422683	0.00702521	17131	1
Network20	Red	GO:0001837	epithelial to mesenchymal transition	43834	133/23174	0.0227613	0.0422683	0.00702521	17131	1
Network20	Red	GO:1903364	positive regulation of cellular protein catabolic process	43834	133/23174	0.0227613	0.0422683	0.00702521	17131	1
Network20	Red	GO:0002698	negative regulation of immune effector process	43834	134/23174	0.022931	0.0422683	0.00702521	17131	1
Network20	Red	GO:0006261	DNA-dependent DNA replication	43834	134/23174	0.022931	0.0422683	0.00702521	69263	1
Network20	Red	GO:1903322	positive regulation of protein modification by small protein conjugation or removal	43834	134/23174	0.022931	0.0422683	0.00702521	17131	1
Network20	Red	GO:0002456	T cell mediated immunity	43834	136/23174	0.0232702	0.0425759	0.00707633	17131	1
Network20	Red	GO:0090288	negative regulation of cellular response to growth factor stimulus	43834	142/23174	0.0242874	0.0440938	0.00732861	17131	1
Network20	Red	GO:0072073	kidney epithelium development	43834	143/23174	0.0244569	0.0440938	0.00732861	17131	1
Network20	Red	GO:0003206	cardiac chamber morphogenesis	43834	147/23174	0.0251345	0.0443265	0.00736729	17131	1
Network20	Red	GO:0003231	cardiac ventricle development	43834	147/23174	0.0251345	0.0443265	0.00736729	17131	1
Network20	Red	GO:2000058	regulation of ubiquitin-dependent protein catabolic process	43834	147/23174	0.0251345	0.0443265	0.00736729	17131	1
Network20	Red	GO:0002700	regulation of production of molecular mediator of immune response	43834	148/23174	0.0253038	0.0443265	0.00736729	17131	1
Network20	Red	GO:0045580	regulation of T cell differentiation	43834	150/23174	0.0256424	0.0446034	0.0074133	17131	1
Network20	Red	GO:0051250	negative regulation of lymphocyte activation	43834	152/23174	0.025981	0.0447518	0.00743797	17131	1
Network20	Red	GO:0006937	regulation of muscle contraction	43834	154/23174	0.0263194	0.0447518	0.00743797	17131	1
Network20	Red	GO:0050777	negative regulation of immune response	43834	155/23174	0.0264886	0.0447518	0.00743797	17131	1
Network20	Red	GO:0046631	alpha-beta T cell activation	43834	157/23174	0.0268269	0.0447518	0.00743797	17131	1
Network20	Red	GO:0006941	striated muscle contraction	43834	158/23174	0.026996	0.0447518	0.00743797	17131	1
Network20	Red	GO:0033135	regulation of peptidyl-serine phosphorylation	43834	158/23174	0.026996	0.0447518	0.00743797	17131	1
Network20	Red	GO:1903707	negative regulation of hemopoiesis	43834	158/23174	0.026996	0.0447518	0.00743797	17131	1
Network20	Red	GO:0043433	negative regulation of DNA-binding transcription factor activity	43834	160/23174	0.0273342	0.0450103	0.00748094	17131	1
Network20	Red	GO:0007179	transforming growth factor beta receptor signaling pathway	43834	165/23174	0.0281793	0.045492	0.007561	17131	1
Network20	Red	GO:0030509	BMP signaling pathway	43834	165/23174	0.0281793	0.045492	0.007561	17131	1
Network20	Red	GO:0071897	DNA biosynthetic process	43834	165/23174	0.0281793	0.045492	0.007561	69263	1
Network20	Red	GO:1902107	positive regulation of leukocyte differentiation	43834	168/23174	0.028686	0.0459817	0.00764239	252838	1
Network20	Red	GO:0050821	protein stabilization	43834	169/23174	0.0288549	0.0459817	0.00764239	17131	1
Network20	Red	GO:0031644	regulation of neurological system process	43834	173/23174	0.0295302	0.0463688	0.00770672	73340	1
Network20	Red	GO:0008016	regulation of heart contraction	43834	175/23174	0.0298677	0.0463688	0.00770672	17131	1
Network20	Red	GO:0061136	regulation of proteasomal protein catabolic process	43834	176/23174	0.0300365	0.0463688	0.00770672	17131	1
Network20	Red	GO:0071772	response to BMP	43834	176/23174	0.0300365	0.0463688	0.00770672	17131	1
Network20	Red	GO:0071773	cellular response to BMP stimulus	43834	176/23174	0.0300365	0.0463688	0.00770672	17131	1
Network20	Red	GO:0007416	synapse assembly	43834	180/23174	0.0307111	0.0471159	0.00783089	73340	1
Network20	Red	GO:0002695	negative regulation of leukocyte activation	43834	182/23174	0.0310484	0.0473392	0.00786801	17131	1
Network20	Red	GO:0022408	negative regulation of cell-cell adhesion	43834	186/23174	0.0317225	0.0477772	0.00794081	17131	1
Network20	Red	GO:0051668	localization within membrane	43834	186/23174	0.0317225	0.0477772	0.00794081	73340	1
Network20	Red	GO:0002822	regulation of adaptive immune response based on somatic recombination of immune receptors built from immunoglobulin superfamily domains	43834	189/23174	0.0322279	0.0482442	0.00801843	17131	1
Network20	Red	GO:0099173	postsynapse organization	43834	191/23174	0.0325647	0.048373	0.00803983	73340	1
Network20	Red	GO:0002285	lymphocyte activation involved in immune response	43834	193/23174	0.0329014	0.048373	0.00803983	17131	1
Network20	Red	GO:0003205	cardiac chamber development	43834	193/23174	0.0329014	0.048373	0.00803983	17131	1
Network20	Red	GO:0002706	regulation of lymphocyte mediated immunity	43834	195/23174	0.0332381	0.0485787	0.00807403	17131	1
Network20	Red	GO:0031396	regulation of protein ubiquitination	43834	199/23174	0.0339111	0.0488403	0.00811749	17131	1
Network20	Red	GO:0034329	cell junction assembly	43834	203/23174	0.0345838	0.0488403	0.00811749	17131	1
Network20	Red	GO:0050866	negative regulation of cell activation	43834	203/23174	0.0345838	0.0488403	0.00811749	17131	1
Network20	Red	GO:0071560	cellular response to transforming growth factor beta stimulus	43834	204/23174	0.0347519	0.0488403	0.00811749	17131	1
Network20	Red	GO:0002819	regulation of adaptive immune response	43834	205/23174	0.03492	0.0488403	0.00811749	17131	1
Network20	Red	GO:1902115	regulation of organelle assembly	43834	206/23174	0.035088	0.0488403	0.00811749	73340	1
Network20	Red	GO:1903050	regulation of proteolysis involved in cellular protein catabolic process	43834	206/23174	0.035088	0.0488403	0.00811749	17131	1
Network20	Red	GO:0045732	positive regulation of protein catabolic process	43834	208/23174	0.0354241	0.0488403	0.00811749	17131	1
Network20	Red	GO:0071559	response to transforming growth factor beta	43834	208/23174	0.0354241	0.0488403	0.00811749	17131	1
Network20	Red	GO:1903708	positive regulation of hemopoiesis	43834	208/23174	0.0354241	0.0488403	0.00811749	252838	1
Network20	Red	GO:0060047	heart contraction	43834	209/23174	0.0355921	0.0488403	0.00811749	17131	1
Network21	Red	GO:1900273	positive regulation of long-term synaptic potentiation	43866	28/23174	1.40464e-05	0.00358182	0.000857567	15387/58234	2
Network21	Red	GO:1900271	regulation of long-term synaptic potentiation	43866	53/23174	5.10956e-05	0.00595534	0.00142584	15387/58234	2
Network21	Red	GO:0060999	positive regulation of dendritic spine development	43866	62/23174	7.00628e-05	0.00595534	0.00142584	15387/58234	2
Network21	Red	GO:0060998	regulation of dendritic spine development	43866	91/23174	0.000151343	0.00964809	0.00230997	15387/58234	2
Network21	Red	GO:1900006	positive regulation of dendrite development	43866	107/23174	0.000209298	0.0102378	0.00245115	15387/58234	2
Network21	Red	GO:0060996	dendritic spine development	43866	121/23174	0.000267619	0.0102378	0.00245115	15387/58234	2
Network21	Red	GO:0099175	regulation of postsynapse organization	43866	124/23174	0.000281037	0.0102378	0.00245115	15387/58234	2
Network21	Red	GO:0050773	regulation of dendrite development	43866	190/23174	0.000657916	0.0188366	0.00450989	15387/58234	2
Network21	Red	GO:0099173	postsynapse organization	43866	191/23174	0.000664821	0.0188366	0.00450989	15387/58234	2
Network21	Red	GO:0060291	long-term synaptic potentiation	43866	244/23174	0.00108123	0.0224746	0.00538091	15387/58234	2
Network21	Red	GO:0021537	telencephalon development	43866	248/23174	0.00111666	0.0224746	0.00538091	15387/58234	2
Network21	Red	GO:0050807	regulation of synapse organization	43866	265/23174	0.00127344	0.0224746	0.00538091	15387/58234	2
Network21	Red	GO:0050803	regulation of synapse structure or activity	43866	275/23174	0.00137036	0.0224746	0.00538091	15387/58234	2
Network21	Red	GO:0016358	dendrite development	43866	292/23174	0.00154308	0.0224746	0.00538091	15387/58234	2
Network21	Red	GO:0051124	synaptic growth at neuromuscular junction	43835	10/23174	0.00215592	0.0224746	0.00538091	58234	1
Network21	Red	GO:0051823	regulation of synapse structural plasticity	43835	10/23174	0.00215592	0.0224746	0.00538091	58234	1
Network21	Red	GO:0090129	positive regulation of synapse maturation	43835	10/23174	0.00215592	0.0224746	0.00538091	15387	1
Network21	Red	GO:0098598	learned vocalization behavior or vocal learning	43835	10/23174	0.00215592	0.0224746	0.00538091	58234	1
Network21	Red	GO:0050806	positive regulation of synaptic transmission	43866	351/23174	0.00221953	0.0224746	0.00538091	15387/58234	2
Network21	Red	GO:0048167	regulation of synaptic plasticity	43866	359/23174	0.00232039	0.0224746	0.00538091	15387/58234	2
Network21	Red	GO:0010976	positive regulation of neuron projection development	43866	360/23174	0.00233315	0.0224746	0.00538091	15387/58234	2
Network21	Red	GO:0097113	AMPA glutamate receptor clustering	43835	11/23174	0.0023713	0.0224746	0.00538091	58234	1
Network21	Red	GO:1903365	regulation of fear response	43835	11/23174	0.0023713	0.0224746	0.00538091	58234	1
Network21	Red	GO:2000822	regulation of behavioral fear response	43835	11/23174	0.0023713	0.0224746	0.00538091	58234	1
Network21	Red	GO:0032799	low-density lipoprotein receptor particle metabolic process	43835	12/23174	0.00258665	0.0224746	0.00538091	15387	1
Network21	Red	GO:0097688	glutamate receptor clustering	43835	12/23174	0.00258665	0.0224746	0.00538091	58234	1
Network21	Red	GO:0030900	forebrain development	43866	383/23174	0.00263596	0.0224746	0.00538091	15387/58234	2
Network21	Red	GO:0010988	regulation of low-density lipoprotein particle clearance	43835	13/23174	0.00280196	0.0224746	0.00538091	15387	1
Network21	Red	GO:0031223	auditory behavior	43835	13/23174	0.00280196	0.0224746	0.00538091	58234	1
Network21	Red	GO:0048755	branching morphogenesis of a nerve	43835	14/23174	0.00301724	0.0224746	0.00538091	15387	1
Network21	Red	GO:0035641	locomotory exploration behavior	43835	15/23174	0.00323248	0.0224746	0.00538091	58234	1
Network21	Red	GO:1900451	positive regulation of glutamate receptor signaling pathway	43835	15/23174	0.00323248	0.0224746	0.00538091	58234	1
Network21	Red	GO:1902165	regulation of intrinsic apoptotic signaling pathway in response to DNA damage by p53 class mediator	43835	15/23174	0.00323248	0.0224746	0.00538091	15387	1
Network21	Red	GO:0007638	mechanosensory behavior	43835	16/23174	0.00344768	0.0224746	0.00538091	58234	1
Network21	Red	GO:0090128	regulation of synapse maturation	43835	16/23174	0.00344768	0.0224746	0.00538091	15387	1
Network21	Red	GO:0050808	synapse organization	43866	447/23174	0.00357189	0.0224746	0.00538091	15387/58234	2
Network21	Red	GO:0071625	vocalization behavior	43835	17/23174	0.00366284	0.0224746	0.00538091	58234	1
Network21	Red	GO:1900452	regulation of long-term synaptic depression	43835	17/23174	0.00366284	0.0224746	0.00538091	58234	1
Network21	Red	GO:0045666	positive regulation of neuron differentiation	43866	458/23174	0.00374646	0.0224746	0.00538091	15387/58234	2
Network21	Red	GO:0031346	positive regulation of cell projection organization	43866	464/23174	0.00384336	0.0224746	0.00538091	15387/58234	2
Network21	Red	GO:0010869	regulation of receptor biosynthetic process	43835	18/23174	0.00387797	0.0224746	0.00538091	15387	1
Network21	Red	GO:0021756	striatum development	43835	18/23174	0.00387797	0.0224746	0.00538091	58234	1
Network21	Red	GO:0072578	neurotransmitter-gated ion channel clustering	43835	18/23174	0.00387797	0.0224746	0.00538091	58234	1
Network21	Red	GO:1903909	regulation of receptor clustering	43835	18/23174	0.00387797	0.0224746	0.00538091	58234	1
Network21	Red	GO:0010984	regulation of lipoprotein particle clearance	43835	19/23174	0.00409306	0.023194	0.00555315	15387	1
Network21	Red	GO:0010996	response to auditory stimulus	43835	20/23174	0.00430811	0.0235387	0.00563569	58234	1
Network21	Red	GO:0007625	grooming behavior	43835	21/23174	0.00452313	0.0235387	0.00563569	58234	1
Network21	Red	GO:0097107	postsynaptic density assembly	43835	21/23174	0.00452313	0.0235387	0.00563569	58234	1
Network21	Red	GO:1901626	regulation of postsynaptic membrane organization	43835	21/23174	0.00452313	0.0235387	0.00563569	58234	1
Network21	Red	GO:2000010	positive regulation of protein localization to cell surface	43835	22/23174	0.0047381	0.0241643	0.00578547	15387	1
Network21	Red	GO:0032800	receptor biosynthetic process	43835	23/23174	0.00495304	0.024289	0.00581531	15387	1
Network21	Red	GO:0034383	low-density lipoprotein particle clearance	43835	23/23174	0.00495304	0.024289	0.00581531	15387	1
Network21	Red	GO:0021544	subpallium development	43835	24/23174	0.00516795	0.0244042	0.0058429	58234	1
Network21	Red	GO:0048025	negative regulation of mRNA splicing, via spliceosome	43835	24/23174	0.00516795	0.0244042	0.0058429	15387	1
Network21	Red	GO:2000311	regulation of AMPA receptor activity	43835	26/23174	0.00559764	0.0259527	0.00621365	58234	1
Network21	Red	GO:1903861	positive regulation of dendrite extension	43835	27/23174	0.00581244	0.0261338	0.00625701	15387	1
Network21	Red	GO:0098698	postsynaptic specialization assembly	43835	28/23174	0.00602719	0.0261338	0.00625701	58234	1
Network21	Red	GO:1904861	excitatory synapse assembly	43835	28/23174	0.00602719	0.0261338	0.00625701	58234	1
Network21	Red	GO:0033119	negative regulation of RNA splicing	43835	29/23174	0.00624191	0.0261338	0.00625701	15387	1
Network21	Red	GO:0035640	exploration behavior	43835	30/23174	0.00645659	0.0261338	0.00625701	58234	1
Network21	Red	GO:0048384	retinoic acid receptor signaling pathway	43835	30/23174	0.00645659	0.0261338	0.00625701	26381	1
Network21	Red	GO:1902253	regulation of intrinsic apoptotic signaling pathway by p53 class mediator	43835	30/23174	0.00645659	0.0261338	0.00625701	15387	1
Network21	Red	GO:1903859	regulation of dendrite extension	43835	30/23174	0.00645659	0.0261338	0.00625701	15387	1
Network21	Red	GO:0032232	negative regulation of actin filament bundle assembly	43835	31/23174	0.00667123	0.0261718	0.0062661	58234	1
Network21	Red	GO:0060074	synapse maturation	43835	31/23174	0.00667123	0.0261718	0.0062661	15387	1
Network21	Red	GO:0050686	negative regulation of mRNA processing	43835	32/23174	0.00688584	0.0266044	0.00636968	15387	1
Network21	Red	GO:0006884	cell volume homeostasis	43835	34/23174	0.00731494	0.0270335	0.00647241	58234	1
Network21	Red	GO:0060292	long-term synaptic depression	43835	34/23174	0.00731494	0.0270335	0.00647241	58234	1
Network21	Red	GO:0099068	postsynapse assembly	43835	34/23174	0.00731494	0.0270335	0.00647241	58234	1
Network21	Red	GO:0034381	plasma lipoprotein particle clearance	43835	35/23174	0.00752944	0.0270423	0.00647454	15387	1
Network21	Red	GO:0097106	postsynaptic density organization	43835	35/23174	0.00752944	0.0270423	0.00647454	58234	1
Network21	Red	GO:0048169	regulation of long-term neuronal synaptic plasticity	43835	36/23174	0.0077439	0.0270506	0.00647651	58234	1
Network21	Red	GO:2000273	positive regulation of signaling receptor activity	43835	36/23174	0.0077439	0.0270506	0.00647651	58234	1
Network21	Red	GO:1902229	regulation of intrinsic apoptotic signaling pathway in response to DNA damage	43835	37/23174	0.00795832	0.0270583	0.00647835	15387	1
Network21	Red	GO:2000463	positive regulation of excitatory postsynaptic potential	43835	37/23174	0.00795832	0.0270583	0.00647835	58234	1
Network21	Red	GO:0051968	positive regulation of synaptic transmission, glutamatergic	43835	38/23174	0.0081727	0.0274216	0.00656533	58234	1
Network21	Red	GO:0097484	dendrite extension	43835	41/23174	0.00881563	0.0284555	0.00681288	15387	1
Network21	Red	GO:0099084	postsynaptic specialization organization	43835	41/23174	0.00881563	0.0284555	0.00681288	58234	1
Network21	Red	GO:2000008	regulation of protein localization to cell surface	43835	41/23174	0.00881563	0.0284555	0.00681288	15387	1
Network21	Red	GO:0042771	intrinsic apoptotic signaling pathway in response to DNA damage by p53 class mediator	43835	43/23174	0.00924407	0.0291017	0.00696759	15387	1
Network21	Red	GO:0048854	brain morphogenesis	43835	43/23174	0.00924407	0.0291017	0.00696759	58234	1
Network21	Red	GO:0006904	vesicle docking involved in exocytosis	43835	44/23174	0.00945823	0.0294128	0.00704207	104886	1
Network21	Red	GO:0001941	postsynaptic membrane organization	43835	46/23174	0.00988644	0.0300124	0.00718563	58234	1
Network21	Red	GO:0033120	positive regulation of RNA splicing	43835	46/23174	0.00988644	0.0300124	0.00718563	15387	1
Network21	Red	GO:0061001	regulation of dendritic spine morphogenesis	43835	50/23174	0.0107424	0.0318525	0.0076262	58234	1
Network21	Red	GO:1900449	regulation of glutamate receptor signaling pathway	43835	50/23174	0.0107424	0.0318525	0.0076262	58234	1
Network21	Red	GO:0001662	behavioral fear response	43835	52/23174	0.0111702	0.0319003	0.00763763	58234	1
Network21	Red	GO:0002209	behavioral defense response	43835	53/23174	0.011384	0.0319003	0.00763763	58234	1
Network21	Red	GO:0035176	social behavior	43835	53/23174	0.011384	0.0319003	0.00763763	58234	1
Network21	Red	GO:0051703	intraspecies interaction between organisms	43835	53/23174	0.011384	0.0319003	0.00763763	58234	1
Network21	Red	GO:0098815	modulation of excitatory postsynaptic potential	43835	53/23174	0.011384	0.0319003	0.00763763	58234	1
Network21	Red	GO:0007528	neuromuscular junction development	43835	55/23174	0.0118116	0.0327386	0.00783834	58234	1
Network21	Red	GO:0042596	fear response	43835	56/23174	0.0120253	0.032852	0.00786549	58234	1
Network21	Red	GO:0048260	positive regulation of receptor-mediated endocytosis	43835	57/23174	0.012239	0.032852	0.00786549	15387	1
Network21	Red	GO:0099601	regulation of neurotransmitter receptor activity	43835	57/23174	0.012239	0.032852	0.00786549	58234	1
Network21	Red	GO:0097006	regulation of plasma lipoprotein particle levels	43835	61/23174	0.0130933	0.0347791	0.00832689	15387	1
Network21	Red	GO:0048278	vesicle docking	43835	64/23174	0.0137337	0.034945	0.00836662	104886	1
Network21	Red	GO:0034394	protein localization to cell surface	43835	66/23174	0.0141604	0.034945	0.00836662	15387	1
Network21	Red	GO:1904321	response to forskolin	43835	66/23174	0.0141604	0.034945	0.00836662	15387	1
Network21	Red	GO:1904322	cellular response to forskolin	43835	66/23174	0.0141604	0.034945	0.00836662	15387	1
Network21	Red	GO:0043113	receptor clustering	43835	67/23174	0.0143737	0.034945	0.00836662	58234	1
Network21	Red	GO:0048168	regulation of neuronal synaptic plasticity	43835	67/23174	0.0143737	0.034945	0.00836662	58234	1
Network21	Red	GO:0060688	regulation of morphogenesis of a branching structure	43835	67/23174	0.0143737	0.034945	0.00836662	15387	1
Network21	Red	GO:0061478	response to platelet aggregation inhibitor	43835	67/23174	0.0143737	0.034945	0.00836662	15387	1
Network21	Red	GO:0032482	Rab protein signal transduction	43835	68/23174	0.014587	0.034945	0.00836662	104886	1
Network21	Red	GO:0060997	dendritic spine morphogenesis	43835	68/23174	0.014587	0.034945	0.00836662	58234	1
Network21	Red	GO:0001541	ovarian follicle development	43835	69/23174	0.0148003	0.034945	0.00836662	15387	1
Network21	Red	GO:0050885	neuromuscular process controlling balance	43835	69/23174	0.0148003	0.034945	0.00836662	58234	1
Network21	Red	GO:1901796	regulation of signal transduction by p53 class mediator	43835	70/23174	0.0150135	0.0351232	0.00840927	15387	1
Network21	Red	GO:0140056	organelle localization by membrane tethering	43835	73/23174	0.0156528	0.0359592	0.00860943	104886	1
Network21	Red	GO:2001259	positive regulation of cation channel activity	43835	73/23174	0.0156528	0.0359592	0.00860943	58234	1
Network21	Red	GO:0021879	forebrain neuron differentiation	43835	75/23174	0.0160789	0.0362843	0.00868725	58234	1
Network21	Red	GO:0051705	multi-organism behavior	43835	75/23174	0.0160789	0.0362843	0.00868725	58234	1
Network21	Red	GO:0051966	regulation of synaptic transmission, glutamatergic	43835	77/23174	0.0165048	0.0365977	0.00876229	58234	1
Network21	Red	GO:0072332	intrinsic apoptotic signaling pathway by p53 class mediator	43835	77/23174	0.0165048	0.0365977	0.00876229	15387	1
Network21	Red	GO:0022406	membrane docking	43835	78/23174	0.0167177	0.0367502	0.00879881	104886	1
Network21	Red	GO:0050805	negative regulation of synaptic transmission	43835	79/23174	0.0169306	0.0369	0.00883468	58234	1
Network21	Red	GO:0031646	positive regulation of neurological system process	43835	81/23174	0.0173562	0.0371919	0.00890456	58234	1
Network21	Red	GO:1903312	negative regulation of mRNA metabolic process	43835	81/23174	0.0173562	0.0371919	0.00890456	15387	1
Network21	Red	GO:0060079	excitatory postsynaptic potential	43835	86/23174	0.0184196	0.0391417	0.0093714	58234	1
Network21	Red	GO:0007215	glutamate receptor signaling pathway	43835	88/23174	0.0188448	0.0393886	0.00943051	58234	1
Network21	Red	GO:0021872	forebrain generation of neurons	43835	88/23174	0.0188448	0.0393886	0.00943051	58234	1
Network21	Red	GO:0097061	dendritic spine organization	43835	91/23174	0.0194821	0.0403898	0.00967021	58234	1
Network21	Red	GO:0050795	regulation of behavior	43835	96/23174	0.0205437	0.0412492	0.00987597	58234	1
Network21	Red	GO:0099565	chemical synaptic transmission, postsynaptic	43835	96/23174	0.0205437	0.0412492	0.00987597	58234	1
Network21	Red	GO:0120162	positive regulation of cold-induced thermogenesis	43835	96/23174	0.0205437	0.0412492	0.00987597	26381	1
Network21	Red	GO:0140029	exocytic process	43835	96/23174	0.0205437	0.0412492	0.00987597	104886	1
Network21	Red	GO:0033555	multicellular organismal response to stress	43835	98/23174	0.0209681	0.0417724	0.0100012	58234	1
Network21	Red	GO:0106027	neuron projection organization	43835	99/23174	0.0211802	0.0418679	0.0100241	58234	1
Network21	Red	GO:0032231	regulation of actin filament bundle assembly	43835	104/23174	0.0222403	0.0433737	0.0103846	58234	1
Network21	Red	GO:0035249	synaptic transmission, glutamatergic	43835	105/23174	0.0224523	0.0433737	0.0103846	58234	1
Network21	Red	GO:0048024	regulation of mRNA splicing, via spliceosome	43835	105/23174	0.0224523	0.0433737	0.0103846	15387	1
Network21	Red	GO:0032091	negative regulation of protein binding	43835	106/23174	0.0226641	0.0434538	0.0104038	15387	1
Network21	Red	GO:0021987	cerebral cortex development	43835	108/23174	0.0230878	0.0439357	0.0105192	15387	1
Network21	Red	GO:0048259	regulation of receptor-mediated endocytosis	43835	109/23174	0.0232995	0.0439806	0.0105299	15387	1
Network21	Red	GO:0032414	positive regulation of ion transmembrane transporter activity	43835	110/23174	0.0235113	0.0439806	0.0105299	58234	1
Network21	Red	GO:0008630	intrinsic apoptotic signaling pathway in response to DNA damage	43835	112/23174	0.0239346	0.0439806	0.0105299	15387	1
Network21	Red	GO:0060078	regulation of postsynaptic membrane potential	43835	112/23174	0.0239346	0.0439806	0.0105299	58234	1
Network21	Red	GO:0008585	female gonad development	43835	113/23174	0.0241462	0.0439806	0.0105299	15387	1
Network21	Red	GO:0048814	regulation of dendrite morphogenesis	43835	113/23174	0.0241462	0.0439806	0.0105299	58234	1
Network21	Red	GO:0032368	regulation of lipid transport	43835	115/23174	0.0245693	0.0444339	0.0106385	15387	1
Network21	Red	GO:0046545	development of primary female sexual characteristics	43835	116/23174	0.0247809	0.0445008	0.0106545	15387	1
Network21	Red	GO:0032411	positive regulation of transporter activity	43835	117/23174	0.0249923	0.0445667	0.0106703	58234	1
Network21	Red	GO:0010469	regulation of signaling receptor activity	43835	126/23174	0.0268939	0.0476246	0.0114024	58234	1
Network21	Red	GO:1901655	cellular response to ketone	43835	133/23174	0.0283709	0.0498936	0.0119456	15387	1
Network21	Red	GO:0072331	signal transduction by p53 class mediator	43835	135/23174	0.0287925	0.0499719	0.0119644	15387	1
Network21	Red	GO:0050905	neuromuscular process	43835	136/23174	0.0290033	0.0499719	0.0119644	58234	1
Network21	Red	GO:0097306	cellular response to alcohol	43835	136/23174	0.0290033	0.0499719	0.0119644	15387	1
Network22	Red	GO:0030099	myeloid cell differentiation	14/27	401/23174	2.81577e-18	4.25182e-15	2.20223e-15	12326/13819/14281/16477/16909/17089/17536/18023/18035/19411/20687/20848/29813/22761	14
Network22	Red	GO:0048568	embryonic organ development	44162	490/23174	3.24636e-12	2.451e-09	1.2695e-09	13819/15213/15214/15903/16477/16909/26417/19411/20672/20687/22761	11
Network22	Red	GO:0007517	muscle organ development	44131	424/23174	2.41745e-11	1.21678e-08	6.30233e-09	13653/13857/14281/15213/15214/15903/15370/64383/17131/22761	10
Network22	Red	GO:0030218	erythrocyte differentiation	44039	131/23174	1.2681e-10	4.78706e-08	2.47946e-08	13819/16909/17089/18023/20687/20848/22761	7
Network22	Red	GO:0034101	erythrocyte homeostasis	44039	142/23174	2.23986e-10	6.76437e-08	3.50361e-08	13819/16909/17089/18023/20687/20848/22761	7
Network22	Red	GO:1903706	regulation of hemopoiesis	44101	406/23174	5.04789e-10	1.27039e-07	6.57997e-08	13655/14281/16909/17536/18035/19411/17131/20848/22761	9
Network22	Red	GO:0001890	placenta development	44039	170/23174	7.92508e-10	1.70955e-07	8.85464e-08	13819/13857/15213/15214/16477/26417/20687	7
Network22	Red	GO:0002262	myeloid cell homeostasis	44039	176/23174	1.01006e-09	1.90649e-07	9.87469e-08	13819/16909/17089/18023/20687/20848/22761	7
Network22	Red	GO:0014706	striated muscle tissue development	44101	448/23174	1.19841e-09	2.01066e-07	1.04142e-07	13653/13857/14281/15213/15214/15370/64383/17131/22761	9
Network22	Red	GO:0060537	muscle tissue development	44101	471/23174	1.85749e-09	2.8048e-07	1.45275e-07	13653/13857/14281/15213/15214/15370/64383/17131/22761	9
Network22	Red	GO:0045637	regulation of myeloid cell differentiation	44039	215/23174	4.06988e-09	5.58684e-07	2.89371e-07	14281/16909/17536/18035/19411/20848/22761	7
Network22	Red	GO:0055008	cardiac muscle tissue morphogenesis	43978	76/23174	2.53255e-08	3.18679e-06	1.6506e-06	13857/15213/15214/17131/22761	5
Network22	Red	GO:0048608	reproductive structure development	44070	449/23174	2.99935e-08	3.46457e-06	1.79448e-06	13819/13857/15213/15214/16477/26417/19411/20687	8
Network22	Red	GO:0061458	reproductive system development	44070	453/23174	3.21218e-08	3.46457e-06	1.79448e-06	13819/13857/15213/15214/16477/26417/19411/20687	8
Network22	Red	GO:0060415	muscle tissue morphogenesis	43978	89/23174	5.6316e-08	5.32357e-06	2.75735e-06	13857/15213/15214/17131/22761	5
Network22	Red	GO:0048872	homeostasis of number of cells	44039	315/23174	5.64087e-08	5.32357e-06	2.75735e-06	13819/16909/17089/18023/20687/20848/22761	7
Network22	Red	GO:0001570	vasculogenesis	43978	93/23174	7.02894e-08	6.24336e-06	3.23375e-06	13857/15213/15214/16477/20672	5
Network22	Red	GO:0048644	muscle organ morphogenesis	43978	97/23174	8.68852e-08	7.2887e-06	3.77519e-06	13857/15213/15214/17131/22761	5
Network22	Red	GO:0001892	embryonic placenta development	43978	112/23174	1.78726e-07	1.4204e-05	7.35699e-06	13819/15213/15214/16477/20687	5
Network22	Red	GO:0060412	ventricular septum morphogenesis	43948	51/23174	3.51679e-07	2.65517e-05	1.37525e-05	15213/15214/17131/22761	4
Network22	Red	GO:0055010	ventricular cardiac muscle tissue morphogenesis	43948	53/23174	4.11432e-07	2.95839e-05	1.5323e-05	13857/15213/15214/17131	4
Network22	Red	GO:0034599	cellular response to oxidative stress	44009	268/23174	5.46048e-07	3.74787e-05	1.94121e-05	13819/13857/14281/26417/18023/64383	6
Network22	Red	GO:0003188	heart valve formation	43917	15/23174	6.35758e-07	4.17389e-05	2.16187e-05	15213/15214/22761	3
Network22	Red	GO:0003206	cardiac chamber morphogenesis	43978	147/23174	6.91971e-07	4.1795e-05	2.16478e-05	13857/15213/15214/17131/22761	5
Network22	Red	GO:0003231	cardiac ventricle development	43978	147/23174	6.91971e-07	4.1795e-05	2.16478e-05	13857/15213/15214/17131/22761	5
Network22	Red	GO:0003229	ventricular cardiac muscle tissue development	43948	62/23174	7.78211e-07	4.51961e-05	2.34093e-05	13857/15213/15214/17131	4
Network22	Red	GO:1903707	negative regulation of hemopoiesis	43978	158/23174	9.8877e-07	5.38394e-05	2.78862e-05	16909/17536/18035/17131/22761	5
Network22	Red	GO:0071407	cellular response to organic cyclic compound	44039	482/23174	9.98347e-07	5.38394e-05	2.78862e-05	13653/15903/26417/18023/18035/64383/20848	7
Network22	Red	GO:0051100	negative regulation of binding	43978	168/23174	1.33837e-06	6.79376e-05	3.51883e-05	15213/15214/15903/26417/22761	5
Network22	Red	GO:0042789	mRNA transcription by RNA polymerase II	43917	19/23174	1.34975e-06	6.79376e-05	3.51883e-05	16909/20672/20848	3
Network22	Red	GO:0046697	decidualization	43917	20/23174	1.58671e-06	7.72883e-05	4.00315e-05	13857/16477/26417	3
Network22	Red	GO:0003208	cardiac ventricle morphogenesis	43948	78/23174	1.96477e-06	9.27126e-05	4.80205e-05	13857/15213/15214/17131	4
Network22	Red	GO:0008593	regulation of Notch signaling pathway	43948	83/23174	2.52112e-06	0.00011536	5.97509e-05	15213/15214/18035/20848	4
Network22	Red	GO:0003205	cardiac chamber development	43978	193/23174	2.64611e-06	0.000117518	6.08687e-05	13857/15213/15214/17131/22761	5
Network22	Red	GO:0003181	atrioventricular valve morphogenesis	43917	24/23174	2.80837e-06	0.000118615	6.14368e-05	15213/15214/22761	3
Network22	Red	GO:0003281	ventricular septum development	43948	86/23174	2.90647e-06	0.000118615	6.14368e-05	15213/15214/17131/22761	4
Network22	Red	GO:0060411	cardiac septum morphogenesis	43948	86/23174	2.90647e-06	0.000118615	6.14368e-05	15213/15214/17131/22761	4
Network22	Red	GO:0009299	mRNA transcription	43917	26/23174	3.60199e-06	0.000139462	7.22342e-05	16909/20672/20848	3
Network22	Red	GO:0060716	labyrinthine layer blood vessel development	43917	26/23174	3.60199e-06	0.000139462	7.22342e-05	15213/15214/16477	3
Network22	Red	GO:0003171	atrioventricular valve development	43917	27/23174	4.04909e-06	0.000152853	7.91704e-05	15213/15214/22761	3
Network22	Red	GO:0002573	myeloid leukocyte differentiation	43978	216/23174	4.58768e-06	0.000168961	8.75134e-05	12326/14281/16477/20687/22761	5
Network22	Red	GO:0045638	negative regulation of myeloid cell differentiation	43948	97/23174	4.70099e-06	0.000169012	8.75397e-05	16909/17536/18035/22761	4
Network22	Red	GO:0051098	regulation of binding	44009	399/23174	5.46775e-06	0.000192007	9.94501e-05	15213/15214/15903/26417/64383/22761	6
Network22	Red	GO:0006979	response to oxidative stress	44009	401/23174	5.62651e-06	0.000193091	0.000100012	13819/13857/14281/26417/18023/64383	6
Network22	Red	GO:0001893	maternal placenta development	43917	31/23174	6.20315e-06	0.00020815	0.000107811	13857/16477/26417	3
Network22	Red	GO:0045746	negative regulation of Notch signaling pathway	43917	36/23174	9.81508e-06	0.000322191	0.000166879	15213/15214/18035	3
Network22	Red	GO:0060674	placenta blood vessel development	43917	37/23174	1.06728e-05	0.000342893	0.000177602	15213/15214/16477	3
Network22	Red	GO:0048738	cardiac muscle tissue development	43978	259/23174	1.10758e-05	0.000348426	0.000180467	13857/15213/15214/17131/22761	5
Network22	Red	GO:0030217	T cell differentiation	43978	269/23174	1.32989e-05	0.000409825	0.000212269	13653/13655/17131/20687/20848	5
Network22	Red	GO:0003279	cardiac septum development	43948	128/23174	1.41218e-05	0.000426479	0.000220895	15213/15214/17131/22761	4
Network22	Red	GO:0051101	regulation of DNA binding	43948	129/23174	1.45621e-05	0.000428846	0.000222121	15213/15214/15903/64383	4
Network22	Red	GO:0045165	cell fate commitment	43978	275/23174	1.47913e-05	0.000428846	0.000222121	13819/15214/18023/20672/20848	5
Network22	Red	GO:0003007	heart morphogenesis	43978	276/23174	1.50522e-05	0.000428846	0.000222121	13857/15213/15214/17131/22761	5
Network22	Red	GO:0010035	response to inorganic substance	44009	493/23174	1.82041e-05	0.000509042	0.000263658	13857/14281/16477/26417/18023/15370	6
Network22	Red	GO:0001701	in utero embryonic development	44009	498/23174	1.92705e-05	0.000522314	0.000270533	13819/15213/15214/16477/20672/20687	6
Network22	Red	GO:0060135	maternal process involved in female pregnancy	43917	45/23174	1.93706e-05	0.000522314	0.000270533	13857/16477/26417	3
Network22	Red	GO:0003179	heart valve morphogenesis	43917	47/23174	2.21005e-05	0.00058547	0.000303245	15213/15214/22761	3
Network22	Red	GO:0045646	regulation of erythrocyte differentiation	43917	49/23174	2.50724e-05	0.000652746	0.00033809	16909/20848/22761	3
Network22	Red	GO:0043618	regulation of transcription from RNA polymerase II promoter in response to stress	43917	51/23174	2.82958e-05	0.00072418	0.00037509	13653/13819/64383	3
Network22	Red	GO:0071248	cellular response to metal ion	43948	154/23174	2.92183e-05	0.000735328	0.000380864	14281/16477/26417/18023	4
Network22	Red	GO:0030219	megakaryocyte differentiation	43917	53/23174	3.17805e-05	0.000774008	0.000400898	20687/29813/22761	3
Network22	Red	GO:0043392	negative regulation of DNA binding	43917	53/23174	3.17805e-05	0.000774008	0.000400898	15213/15214/15903	3
Network22	Red	GO:0007565	female pregnancy	43948	160/23174	3.39333e-05	0.000813321	0.00042126	13857/16477/26417/20687	4
Network22	Red	GO:0043620	regulation of DNA-templated transcription in response to stress	43917	56/23174	3.75184e-05	0.000885199	0.000458489	13653/13819/64383	3
Network22	Red	GO:0003170	heart valve development	43917	57/23174	3.9572e-05	0.000919288	0.000476146	15213/15214/22761	3
Network22	Red	GO:0060711	labyrinthine layer development	43917	59/23174	4.38978e-05	0.00100089	0.000518413	15213/15214/16477	3
Network22	Red	GO:0001655	urogenital system development	43978	346/23174	4.44105e-05	0.00100089	0.000518413	13653/15213/15903/19411/17131	5
Network22	Red	GO:0007219	Notch signaling pathway	43948	175/23174	4.81434e-05	0.00106907	0.000553724	15213/15214/18035/20848	4
Network22	Red	GO:0035907	dorsal aorta development	43888	10/23174	5.8488e-05	0.00122662	0.000635331	15213/15214	2
Network22	Red	GO:0045607	regulation of inner ear auditory receptor cell differentiation	43888	10/23174	5.8488e-05	0.00122662	0.000635331	15213/15214	2
Network22	Red	GO:0045631	regulation of mechanoreceptor differentiation	43888	10/23174	5.8488e-05	0.00122662	0.000635331	15213/15214	2
Network22	Red	GO:2000980	regulation of inner ear receptor cell differentiation	43888	10/23174	5.8488e-05	0.00122662	0.000635331	15213/15214	2
Network22	Red	GO:2000378	negative regulation of reactive oxygen species metabolic process	43917	67/23174	6.4287e-05	0.00132977	0.000688756	13857/64383/20848	3
Network22	Red	GO:0044706	multi-multicellular organism process	43948	190/23174	6.62846e-05	0.00135256	0.000700561	13857/16477/26417/20687	4
Network22	Red	GO:0001503	ossification	43978	381/23174	7.01136e-05	0.00141162	0.000731149	15213/15903/16477/26417/20687	5
Network22	Red	GO:0042108	positive regulation of cytokine biosynthetic process	43917	71/23174	7.64624e-05	0.00151919	0.000786863	13653/20848/22761	3
Network22	Red	GO:0030098	lymphocyte differentiation	43978	395/23174	8.31251e-05	0.00160922	0.000833495	13653/13655/17131/20687/20848	5
Network22	Red	GO:0051090	regulation of DNA-binding transcription factor activity	43978	395/23174	8.31251e-05	0.00160922	0.000833495	15903/26417/18035/17131/20848	5
Network22	Red	GO:0048844	artery morphogenesis	43917	76/23174	9.36836e-05	0.00179066	0.000927474	15213/15214/17131	3
Network22	Red	GO:0061418	regulation of transcription from RNA polymerase II promoter in response to hypoxia	43888	13/23174	0.000101161	0.001864	0.000965457	13653/64383	2
Network22	Red	GO:1905048	regulation of metallopeptidase activity	43888	13/23174	0.000101161	0.001864	0.000965457	26417/20848	2
Network22	Red	GO:0061515	myeloid cell development	43917	78/23174	0.000101224	0.001864	0.000965457	17089/29813/22761	3
Network22	Red	GO:0048762	mesenchymal cell differentiation	43948	216/23174	0.00010887	0.00198065	0.00102588	15213/15214/26417/17131	4
Network22	Red	GO:2001212	regulation of vasculogenesis	43888	14/23174	0.000117936	0.00212004	0.00109808	15213/15214	2
Network22	Red	GO:0003151	outflow tract morphogenesis	43917	84/23174	0.000126192	0.00223709	0.0011587	15213/15214/22761	3
Network22	Red	GO:0071241	cellular response to inorganic substance	43948	225/23174	0.000127411	0.00223709	0.0011587	14281/16477/26417/18023	4
Network22	Red	GO:0098926	postsynaptic signal transduction	43888	15/23174	0.000135982	0.00233333	0.00120855	12326/20848	2
Network22	Red	GO:0099527	postsynapse to nucleus signaling pathway	43888	15/23174	0.000135982	0.00233333	0.00120855	12326/20848	2
Network22	Red	GO:0035914	skeletal muscle cell differentiation	43917	88/23174	0.000144881	0.0024581	0.00127317	13653/14281/15370	3
Network22	Red	GO:0010001	glial cell differentiation	43948	236/23174	0.000153064	0.00254889	0.0013202	26417/18023/64383/20848	4
Network22	Red	GO:0014031	mesenchymal cell development	43917	90/23174	0.000154865	0.00254889	0.0013202	15213/15214/26417	3
Network22	Red	GO:0003222	ventricular trabecula myocardium morphogenesis	43888	16/23174	0.000155297	0.00254889	0.0013202	15213/15214	2
Network22	Red	GO:0045444	fat cell differentiation	43948	238/23174	0.000158101	0.00256702	0.00132959	15370/64383/29813/22761	4
Network22	Red	GO:0001938	positive regulation of endothelial cell proliferation	43917	91/23174	0.00016002	0.00257054	0.00133141	13655/15370/20848	3
Network22	Red	GO:0003184	pulmonary valve morphogenesis	43888	17/23174	0.000175876	0.00276639	0.00143285	15213/15214	2
Network22	Red	GO:0060413	atrial septum morphogenesis	43888	17/23174	0.000175876	0.00276639	0.00143285	15214/22761	2
Network22	Red	GO:0071456	cellular response to hypoxia	43917	95/23174	0.000181756	0.00282939	0.00146549	13653/13819/64383	3
Network22	Red	GO:0002683	negative regulation of immune system process	43978	470/23174	0.000187531	0.00288951	0.00149662	16909/17536/18035/17131/22761	5
Network22	Red	GO:0060541	respiratory system development	43948	251/23174	0.000193824	0.00295631	0.00153122	13819/26417/19411/20687	4
Network22	Red	GO:0010801	negative regulation of peptidyl-threonine phosphorylation	43888	18/23174	0.000197719	0.00298555	0.00154637	64383/17131	2
Network22	Red	GO:0030220	platelet formation	43888	19/23174	0.000220821	0.00326902	0.00169319	29813/22761	2
Network22	Red	GO:0035994	response to muscle stretch	43888	19/23174	0.000220821	0.00326902	0.00169319	14281/18035	2
Network22	Red	GO:0042110	T cell activation	43978	491/23174	0.000229681	0.00336717	0.00174403	13653/13655/17131/20687/20848	5
Network22	Red	GO:0035855	megakaryocyte development	43888	20/23174	0.00024518	0.0034345	0.0017789	29813/22761	2
Network22	Red	GO:0036344	platelet morphogenesis	43888	20/23174	0.00024518	0.0034345	0.0017789	29813/22761	2
Network22	Red	GO:0070498	interleukin-1-mediated signaling pathway	43888	20/23174	0.00024518	0.0034345	0.0017789	13653/26417	2
Network22	Red	GO:2000678	negative regulation of transcription regulatory region DNA binding	43888	20/23174	0.00024518	0.0034345	0.0017789	15213/15214	2
Network22	Red	GO:0042035	regulation of cytokine biosynthetic process	43917	106/23174	0.000251175	0.0034345	0.0017789	13653/20848/22761	3
Network22	Red	GO:0045446	endothelial cell differentiation	43917	106/23174	0.000251175	0.0034345	0.0017789	15213/15214/20672	3
Network22	Red	GO:0060840	artery development	43917	106/23174	0.000251175	0.0034345	0.0017789	15213/15214/17131	3
Network22	Red	GO:0010038	response to metal ion	43948	269/23174	0.00025247	0.0034345	0.0017789	14281/16477/26417/18023	4
Network22	Red	GO:0060485	mesenchyme development	43948	272/23174	0.000263359	0.00355065	0.00183906	15213/15214/26417/17131	4
Network22	Red	GO:0003177	pulmonary valve development	43888	21/23174	0.000270794	0.00358683	0.0018578	15213/15214	2
Network22	Red	GO:0003283	atrial septum development	43888	21/23174	0.000270794	0.00358683	0.0018578	15214/22761	2
Network22	Red	GO:0060438	trachea development	43888	22/23174	0.000297659	0.00381414	0.00197553	26417/19411	2
Network22	Red	GO:0071869	response to catecholamine	43888	22/23174	0.000297659	0.00381414	0.00197553	26417/64383	2
Network22	Red	GO:0071870	cellular response to catecholamine stimulus	43888	22/23174	0.000297659	0.00381414	0.00197553	26417/64383	2
Network22	Red	GO:0001822	kidney development	43948	281/23174	0.000298058	0.00381414	0.00197553	13653/15213/15903/17131	4
Network22	Red	GO:0071276	cellular response to cadmium ion	43888	23/23174	0.000325774	0.00406544	0.0021057	14281/26417	2
Network22	Red	GO:0071867	response to monoamine	43888	23/23174	0.000325774	0.00406544	0.0021057	26417/64383	2
Network22	Red	GO:0071868	cellular response to monoamine stimulus	43888	23/23174	0.000325774	0.00406544	0.0021057	26417/64383	2
Network22	Red	GO:0007611	learning or memory	43948	289/23174	0.000331562	0.00410376	0.00212554	12326/13653/17536/29813	4
Network22	Red	GO:0042089	cytokine biosynthetic process	43917	118/23174	0.000344296	0.00422246	0.00218703	13653/20848/22761	3
Network22	Red	GO:0003158	endothelium development	43917	119/23174	0.000352926	0.00422246	0.00218703	15213/15214/20672	3
Network22	Red	GO:1902105	regulation of leukocyte differentiation	43948	294/23174	0.000353827	0.00422246	0.00218703	13655/14281/17131/22761	4
Network22	Red	GO:0001829	trophectodermal cell differentiation	43888	24/23174	0.000355134	0.00422246	0.00218703	16477/20687	2
Network22	Red	GO:0060216	definitive hemopoiesis	43888	24/23174	0.000355134	0.00422246	0.00218703	20687/22761	2
Network22	Red	GO:0036294	cellular response to decreased oxygen levels	43917	120/23174	0.000361695	0.00426687	0.00221003	13653/13819/64383	3
Network22	Red	GO:0042107	cytokine metabolic process	43917	122/23174	0.000379651	0.00443638	0.00229782	13653/20848/22761	3
Network22	Red	GO:0090596	sensory organ morphogenesis	43948	300/23174	0.00038194	0.00443638	0.00229782	26417/19411/20687/20848	4
Network22	Red	GO:0072001	renal system development	43948	302/23174	0.000391656	0.00451451	0.00233829	13653/15213/15903/17131	4
Network22	Red	GO:0070168	negative regulation of biomineral tissue development	43888	26/23174	0.000417583	0.00477689	0.00247419	15213/15214	2
Network22	Red	GO:0001936	regulation of endothelial cell proliferation	43917	129/23174	0.000446997	0.00507493	0.00262856	13655/15370/20848	3
Network22	Red	GO:0061311	cell surface receptor signaling pathway involved in heart development	43888	27/23174	0.000450666	0.00507839	0.00263036	15213/15214	2
Network22	Red	GO:0035162	embryonic hemopoiesis	43888	28/23174	0.000484984	0.0053557	0.00277399	16909/22761	2
Network22	Red	GO:0072539	T-helper 17 cell differentiation	43888	28/23174	0.000484984	0.0053557	0.00277399	17131/20848	2
Network22	Red	GO:0001837	epithelial to mesenchymal transition	43917	133/23174	0.00048871	0.0053557	0.00277399	15213/15214/17131	3
Network22	Red	GO:0042063	gliogenesis	43948	321/23174	0.000493008	0.0053557	0.00277399	26417/18023/64383/20848	4
Network22	Red	GO:0045862	positive regulation of proteolysis	43948	321/23174	0.000493008	0.0053557	0.00277399	26417/64383/17131/20848	4
Network22	Red	GO:0071453	cellular response to oxygen levels	43917	134/23174	0.000499514	0.00538762	0.00279052	13653/13819/64383	3
Network22	Red	GO:0050890	cognition	43948	323/23174	0.000504666	0.00540458	0.0027993	12326/13653/17536/29813	4
Network22	Red	GO:0045598	regulation of fat cell differentiation	43917	135/23174	0.000510471	0.00542825	0.00281156	64383/29813/22761	3
Network22	Red	GO:0035767	endothelial cell chemotaxis	43888	30/23174	0.000557315	0.00584406	0.00302694	13655/15370	2
Network22	Red	GO:0060317	cardiac epithelial to mesenchymal transition	43888	30/23174	0.000557315	0.00584406	0.00302694	15213/15214	2
Network22	Red	GO:0050768	negative regulation of neurogenesis	43948	336/23174	0.000585299	0.00609519	0.00315701	15213/15903/64383/20848	4
Network22	Red	GO:1905314	semi-lunar valve development	43888	31/23174	0.000595322	0.00614757	0.00318414	15213/15214	2
Network22	Red	GO:0019221	cytokine-mediated signaling pathway	43948	338/23174	0.000598472	0.00614757	0.00318414	13653/26417/18035/20848	4
Network22	Red	GO:0001935	endothelial cell proliferation	43917	143/23174	0.000603714	0.00615951	0.00319032	13655/15370/20848	3
Network22	Red	GO:1901342	regulation of vasculature development	43948	340/23174	0.000611854	0.00620067	0.00321164	13653/15213/15214/20848	4
Network22	Red	GO:0002065	columnar/cuboidal epithelial cell differentiation	43917	144/23174	0.000616081	0.00620188	0.00321227	15213/15214/19411	3
Network22	Red	GO:0048048	embryonic eye morphogenesis	43888	32/23174	0.000634554	0.0062626	0.00324372	19411/20687	2
Network22	Red	GO:0060977	coronary vasculature morphogenesis	43888	32/23174	0.000634554	0.0062626	0.00324372	13857/15214	2
Network22	Red	GO:0072538	T-helper 17 type immune response	43888	32/23174	0.000634554	0.0062626	0.00324372	17131/20848	2
Network22	Red	GO:0034614	cellular response to reactive oxygen species	43917	150/23174	0.000693698	0.00680184	0.00352302	13857/14281/26417	3
Network22	Red	GO:0003209	cardiac atrium morphogenesis	43888	34/23174	0.000716682	0.0069606	0.00360524	15214/22761	2
Network22	Red	GO:0007178	transmembrane receptor protein serine/threonine kinase signaling pathway	43948	355/23174	0.000719108	0.0069606	0.00360524	13653/14281/26417/17131	4
Network22	Red	GO:0050678	regulation of epithelial cell proliferation	43948	357/23174	0.000734353	0.00706288	0.00365822	13655/15213/15370/20848	4
Network22	Red	GO:0051961	negative regulation of nervous system development	43948	360/23174	0.000757648	0.00712393	0.00368984	15213/15903/64383/20848	4
Network22	Red	GO:0035909	aorta morphogenesis	43888	35/23174	0.000759571	0.00712393	0.00368984	15213/15214	2
Network22	Red	GO:0046686	response to cadmium ion	43888	35/23174	0.000759571	0.00712393	0.00368984	14281/26417	2
Network22	Red	GO:1902895	positive regulation of pri-miRNA transcription by RNA polymerase II	43888	35/23174	0.000759571	0.00712393	0.00368984	14281/20848	2
Network22	Red	GO:0061384	heart trabecula morphogenesis	43888	36/23174	0.000803674	0.00739969	0.00383267	15213/15214	2
Network22	Red	GO:0098751	bone cell development	43888	36/23174	0.000803674	0.00739969	0.00383267	29813/22761	2
Network22	Red	GO:1903427	negative regulation of reactive oxygen species biosynthetic process	43888	36/23174	0.000803674	0.00739969	0.00383267	13857/20848	2
Network22	Red	GO:1901214	regulation of neuron death	43948	368/23174	0.000822329	0.00752556	0.00389787	13653/13857/14281/20848	4
Network22	Red	GO:0043433	negative regulation of DNA-binding transcription factor activity	43917	160/23174	0.00083645	0.00760867	0.00394091	15903/18035/17131	3
Network22	Red	GO:0002237	response to molecule of bacterial origin	43948	376/23174	0.000890833	0.00795425	0.00411991	16477/26417/18035/64383	4
Network22	Red	GO:0003230	cardiac atrium development	43888	38/23174	0.000895512	0.00795425	0.00411991	15214/22761	2
Network22	Red	GO:0007616	long-term memory	43888	38/23174	0.000895512	0.00795425	0.00411991	12326/13653	2
Network22	Red	GO:0030851	granulocyte differentiation	43888	38/23174	0.000895512	0.00795425	0.00411991	20687/22761	2
Network22	Red	GO:0030509	BMP signaling pathway	43917	165/23174	0.000914321	0.00807382	0.00418184	13653/26417/17131	3
Network22	Red	GO:0031076	embryonic camera-type eye development	43888	39/23174	0.00094324	0.00828077	0.00428903	19411/20687	2
Network22	Red	GO:1901652	response to peptide	43948	383/23174	0.000954006	0.00832688	0.00431291	13653/18035/15370/20848	4
Network22	Red	GO:0010721	negative regulation of cell development	43948	385/23174	0.000972623	0.00844058	0.0043718	15213/15903/64383/20848	4
Network22	Red	GO:0009612	response to mechanical stimulus	43917	174/23174	0.00106581	0.00918926	0.00475958	14281/16477/18035	3
Network22	Red	GO:0008016	regulation of heart contraction	43917	175/23174	0.00108356	0.00918926	0.00475958	13819/15214/17131	3
Network22	Red	GO:0001654	eye development	43948	397/23174	0.00108975	0.00918926	0.00475958	17536/19411/20687/20848	4
Network22	Red	GO:0048592	eye morphogenesis	43917	176/23174	0.00110149	0.00918926	0.00475958	19411/20687/20848	3
Network22	Red	GO:0061136	regulation of proteasomal protein catabolic process	43917	176/23174	0.00110149	0.00918926	0.00475958	18023/64383/17131	3
Network22	Red	GO:0071772	response to BMP	43917	176/23174	0.00110149	0.00918926	0.00475958	13653/26417/17131	3
Network22	Red	GO:0071773	cellular response to BMP stimulus	43917	176/23174	0.00110149	0.00918926	0.00475958	13653/26417/17131	3
Network22	Red	GO:0150063	visual system development	43948	400/23174	0.00112052	0.00929662	0.00481519	17536/19411/20687/20848	4
Network22	Red	GO:0048880	sensory system development	43948	403/23174	0.00115189	0.00948843	0.00491454	17536/19411/20687/20848	4
Network22	Red	GO:0001659	temperature homeostasis	43917	179/23174	0.00115643	0.00948843	0.00491454	13653/13819/20848	3
Network22	Red	GO:0070997	neuron death	43948	404/23174	0.00116249	0.00948843	0.00491454	13653/13857/14281/20848	4
Network22	Red	GO:0035051	cardiocyte differentiation	43917	181/23174	0.001194	0.00969322	0.00502061	15214/26417/20672	3
Network22	Red	GO:1902893	regulation of pri-miRNA transcription by RNA polymerase II	43888	45/23174	0.00125478	0.0101322	0.00524798	14281/20848	2
Network22	Red	GO:0010799	regulation of peptidyl-threonine phosphorylation	43888	46/23174	0.00131088	0.0105289	0.00545343	64383/17131	2
Network22	Red	GO:0050673	epithelial cell proliferation	43948	424/23174	0.00138909	0.011098	0.00574822	13655/15213/15370/20848	4
Network22	Red	GO:0031663	lipopolysaccharide-mediated signaling pathway	43888	49/23174	0.00148626	0.0118118	0.00611795	26417/18035	2
Network22	Red	GO:0007519	skeletal muscle tissue development	43917	197/23174	0.00152256	0.0119743	0.00620211	13653/14281/15370	3
Network22	Red	GO:0048469	cell maturation	43917	197/23174	0.00152256	0.0119743	0.00620211	13819/64383/20672	3
Network22	Red	GO:0042491	inner ear auditory receptor cell differentiation	43888	50/23174	0.00154707	0.0120127	0.006222	15213/15214	2
Network22	Red	GO:0001649	osteoblast differentiation	43917	199/23174	0.00156722	0.0120127	0.006222	15213/15903/16477	3
Network22	Red	GO:0030522	intracellular receptor signaling pathway	43917	199/23174	0.00156722	0.0120127	0.006222	18035/19411/20848	3
Network22	Red	GO:0050679	positive regulation of epithelial cell proliferation	43917	199/23174	0.00156722	0.0120127	0.006222	13655/15370/20848	3
Network22	Red	GO:0071236	cellular response to antibiotic	43917	199/23174	0.00156722	0.0120127	0.006222	13653/13857/15903	3
Network22	Red	GO:2000377	regulation of reactive oxygen species metabolic process	43917	200/23174	0.00158986	0.0121247	0.00627998	13857/64383/20848	3
Network22	Red	GO:0000302	response to reactive oxygen species	43917	201/23174	0.0016127	0.012237	0.00633819	13857/14281/26417	3
Network22	Red	GO:0001666	response to hypoxia	43917	202/23174	0.00163574	0.0123499	0.00639661	13653/13819/64383	3
Network22	Red	GO:0001819	positive regulation of cytokine production	43948	445/23174	0.00165863	0.0123778	0.00641107	13653/26417/20848/22761	4
Network22	Red	GO:0035924	cellular response to vascular endothelial growth factor stimulus	43888	52/23174	0.00167223	0.0123778	0.00641107	13655/15370	2
Network22	Red	GO:0061614	pri-miRNA transcription by RNA polymerase II	43888	52/23174	0.00167223	0.0123778	0.00641107	14281/20848	2
Network22	Red	GO:2000677	regulation of transcription regulatory region DNA binding	43888	52/23174	0.00167223	0.0123778	0.00641107	15213/15214	2
Network22	Red	GO:0060538	skeletal muscle organ development	43917	206/23174	0.00172999	0.0126068	0.00652967	13653/14281/15370	3
Network22	Red	GO:1903050	regulation of proteolysis involved in cellular protein catabolic process	43917	206/23174	0.00172999	0.0126068	0.00652967	18023/64383/17131	3
Network22	Red	GO:0009948	anterior/posterior axis specification	43888	53/23174	0.00173656	0.0126068	0.00652967	15213/15214	2
Network22	Red	GO:0061383	trabecula morphogenesis	43888	53/23174	0.00173656	0.0126068	0.00652967	15213/15214	2
Network22	Red	GO:1903708	positive regulation of hemopoiesis	43917	208/23174	0.00177837	0.0128412	0.0066511	13655/14281/20848	3
Network22	Red	GO:0045599	negative regulation of fat cell differentiation	43888	54/23174	0.00180206	0.0128412	0.0066511	64383/22761	2
Network22	Red	GO:0045604	regulation of epidermal cell differentiation	43888	54/23174	0.00180206	0.0128412	0.0066511	15213/15214	2
Network22	Red	GO:0060047	heart contraction	43917	209/23174	0.00180287	0.0128412	0.0066511	13819/15214/17131	3
Network22	Red	GO:0002042	cell migration involved in sprouting angiogenesis	43888	55/23174	0.00186872	0.0131858	0.0068296	13655/15370	2
Network22	Red	GO:0035315	hair cell differentiation	43888	55/23174	0.00186872	0.0131858	0.0068296	15213/15214	2
Network22	Red	GO:0031641	regulation of myelination	43888	56/23174	0.00193654	0.0136008	0.00704455	19411/64383	2
Network22	Red	GO:0001825	blastocyst formation	43888	57/23174	0.00200552	0.0140201	0.0072617	16477/20687	2
Network22	Red	GO:0003015	heart process	43917	218/23174	0.00203296	0.0141464	0.00732713	13819/15214/17131	3
Network22	Red	GO:0030324	lung development	43917	219/23174	0.0020596	0.014266	0.0073891	13819/26417/20687	3
Network22	Red	GO:0043330	response to exogenous dsRNA	43888	58/23174	0.00207566	0.0143116	0.00741271	26417/18035	2
Network22	Red	GO:0030323	respiratory tube development	43917	222/23174	0.00214083	0.0146939	0.0076107	13819/26417/20687	3
Network22	Red	GO:0060324	face development	43888	60/23174	0.00221939	0.0151641	0.00785427	26417/19411	2
Network22	Red	GO:0048863	stem cell differentiation	43917	227/23174	0.00228061	0.0155122	0.00803457	26417/20672/20848	3
Network22	Red	GO:0036293	response to decreased oxygen levels	43917	228/23174	0.00230923	0.0155667	0.00806276	13653/13819/64383	3
Network22	Red	GO:0060348	bone development	43917	228/23174	0.00230923	0.0155667	0.00806276	19411/29813/22761	3
Network22	Red	GO:0009952	anterior/posterior pattern specification	43917	230/23174	0.00236714	0.0158861	0.00822823	15213/15214/19411	3
Network22	Red	GO:0035904	aorta development	43888	63/23174	0.00244359	0.0162547	0.00841913	15213/15214	2
Network22	Red	GO:0042093	T-helper cell differentiation	43888	63/23174	0.00244359	0.0162547	0.00841913	17131/20848	2
Network22	Red	GO:0033002	muscle cell proliferation	43917	234/23174	0.00248566	0.016462	0.00852651	13653/15214/20848	3
Network22	Red	GO:0030278	regulation of ossification	43917	235/23174	0.00251585	0.0164767	0.00853411	15213/15903/26417	3
Network22	Red	GO:0002294	CD4-positive, alpha-beta T cell differentiation involved in immune response	43888	64/23174	0.00252061	0.0164767	0.00853411	17131/20848	2
Network22	Red	GO:0043331	response to dsRNA	43888	64/23174	0.00252061	0.0164767	0.00853411	26417/18035	2
Network22	Red	GO:1903362	regulation of cellular protein catabolic process	43917	237/23174	0.00257692	0.0167002	0.00864989	18023/64383/17131	3
Network22	Red	GO:1903522	regulation of blood circulation	43917	237/23174	0.00257692	0.0167002	0.00864989	13819/15214/17131	3
Network22	Red	GO:0002293	alpha-beta T cell differentiation involved in immune response	43888	65/23174	0.00259876	0.0167698	0.00868592	17131/20848	2
Network22	Red	GO:0043583	ear development	43917	239/23174	0.00263891	0.0169564	0.00878257	15213/15214/26417	3
Network22	Red	GO:0002287	alpha-beta T cell activation involved in immune response	43888	66/23174	0.00267805	0.017135	0.00887508	17131/20848	2
Network22	Red	GO:0010506	regulation of autophagy	43917	247/23174	0.00289609	0.0183743	0.009517	26417/64383/20848	3
Network22	Red	GO:0031503	protein-containing complex localization	43917	247/23174	0.00289609	0.0183743	0.009517	73340/64383/17131	3
Network22	Red	GO:0002292	T cell differentiation involved in immune response	43888	71/23174	0.00309145	0.0195317	0.0101165	17131/20848	2
Network22	Red	GO:0007422	peripheral nervous system development	43888	73/23174	0.00326466	0.0204549	0.0105946	13655/64383	2
Network22	Red	GO:0051145	smooth muscle cell differentiation	43888	73/23174	0.00326466	0.0204549	0.0105946	15213/15214	2
Network22	Red	GO:0010507	negative regulation of autophagy	43888	74/23174	0.00335294	0.0209213	0.0108362	64383/20848	2
Network22	Red	GO:0060563	neuroepithelial cell differentiation	43888	75/23174	0.00344234	0.0213907	0.0110793	15213/15214	2
Network22	Red	GO:0014855	striated muscle cell proliferation	43888	77/23174	0.00362445	0.0222477	0.0115232	15214/20848	2
Network22	Red	GO:0071277	cellular response to calcium ion	43888	77/23174	0.00362445	0.0222477	0.0115232	14281/16477	2
Network22	Red	GO:0071347	cellular response to interleukin-1	43888	77/23174	0.00362445	0.0222477	0.0115232	13653/26417	2
Network22	Red	GO:0060976	coronary vasculature development	43888	78/23174	0.00371717	0.0227244	0.0117701	13857/15214	2
Network22	Red	GO:0071229	cellular response to acid chemical	43917	271/23174	0.00375871	0.0228857	0.0118537	13653/15903/19411	3
Network22	Red	GO:0032436	positive regulation of proteasomal ubiquitin-dependent protein catabolic process	43888	80/23174	0.00390591	0.0234977	0.0121706	64383/17131	2
Network22	Red	GO:0045682	regulation of epidermis development	43888	80/23174	0.00390591	0.0234977	0.0121706	15213/15214	2
Network22	Red	GO:0060113	inner ear receptor cell differentiation	43888	80/23174	0.00390591	0.0234977	0.0121706	15213/15214	2
Network22	Red	GO:0043367	CD4-positive, alpha-beta T cell differentiation	43888	81/23174	0.00400192	0.0239798	0.0124203	17131/20848	2
Network22	Red	GO:0002718	regulation of cytokine production involved in immune response	43888	82/23174	0.00409904	0.0244646	0.0126715	26417/17131	2
Network22	Red	GO:0070482	response to oxygen levels	43917	280/23174	0.0041185	0.024484	0.0126815	13653/13819/64383	3
Network22	Red	GO:0048708	astrocyte differentiation	43888	83/23174	0.00419724	0.0247806	0.0128351	26417/20848	2
Network22	Red	GO:0061448	connective tissue development	43917	282/23174	0.00420121	0.0247806	0.0128351	13653/26417/19411	3
Network22	Red	GO:0006913	nucleocytoplasmic transport	43917	287/23174	0.0044124	0.0258245	0.0133758	12326/18035/20848	3
Network22	Red	GO:0051169	nuclear transport	43917	287/23174	0.0044124	0.0258245	0.0133758	12326/18035/20848	3
Network22	Red	GO:0072593	reactive oxygen species metabolic process	43917	288/23174	0.00445541	0.0259755	0.013454	13857/64383/20848	3
Network22	Red	GO:0042490	mechanoreceptor differentiation	43888	86/23174	0.00449838	0.0260267	0.0134806	15213/15214	2
Network22	Red	GO:0071219	cellular response to molecule of bacterial origin	43917	289/23174	0.00449866	0.0260267	0.0134806	26417/18035/64383	3
Network22	Red	GO:0032642	regulation of chemokine production	43888	87/23174	0.00460093	0.0265168	0.0137344	13653/22761	2
Network22	Red	GO:0044344	cellular response to fibroblast growth factor stimulus	43888	88/23174	0.00470456	0.027011	0.0139903	13655/15370	2
Network22	Red	GO:0001656	metanephros development	43888	89/23174	0.00480927	0.0275075	0.0142475	13653/15903	2
Network22	Red	GO:0071774	response to fibroblast growth factor	43888	90/23174	0.00491505	0.0280065	0.014506	13655/15370	2
Network22	Red	GO:0060326	cell chemotaxis	43917	299/23174	0.00494538	0.0280734	0.0145406	13655/26417/15370	3
Network22	Red	GO:0009798	axis specification	43888	91/23174	0.0050219	0.0281899	0.014601	15213/15214	2
Network22	Red	GO:0032602	chemokine production	43888	91/23174	0.0050219	0.0281899	0.014601	13653/22761	2
Network22	Red	GO:2000060	positive regulation of ubiquitin-dependent protein catabolic process	43888	91/23174	0.0050219	0.0281899	0.014601	64383/17131	2
Network22	Red	GO:0002027	regulation of heart rate	43888	92/23174	0.00512983	0.0285915	0.014809	13819/15214	2
Network22	Red	GO:0021700	developmental maturation	43917	303/23174	0.00513132	0.0285915	0.014809	13819/64383/20672	3
Network22	Red	GO:0046677	response to antibiotic	43917	305/23174	0.00522587	0.0289766	0.0150085	13653/13857/15903	3
Network22	Red	GO:0045445	myoblast differentiation	43888	93/23174	0.00523882	0.0289766	0.0150085	13819/15903	2
Network22	Red	GO:0070555	response to interleukin-1	43888	94/23174	0.00534888	0.0294774	0.0152678	13653/26417	2
Network22	Red	GO:0018105	peptidyl-serine phosphorylation	43917	311/23174	0.00551582	0.0301771	0.0156303	12326/26417/17131	3
Network22	Red	GO:0071216	cellular response to biotic stimulus	43917	311/23174	0.00551582	0.0301771	0.0156303	26417/18035/64383	3
Network22	Red	GO:0099072	regulation of postsynaptic membrane neurotransmitter receptor levels	43888	96/23174	0.00557218	0.0303754	0.015733	73340/64383	2
Network22	Red	GO:0070167	regulation of biomineral tissue development	43888	97/23174	0.00568542	0.0308812	0.0159949	15213/15214	2
Network22	Red	GO:0048562	embryonic organ morphogenesis	43917	316/23174	0.00576474	0.0311998	0.01616	26417/19411/20687	3
Network22	Red	GO:0045639	positive regulation of myeloid cell differentiation	43888	99/23174	0.00591506	0.0318991	0.0165221	14281/20848	2
Network22	Red	GO:0035710	CD4-positive, alpha-beta T cell activation	43888	100/23174	0.00603146	0.0324111	0.0167873	17131/20848	2
Network22	Red	GO:0008544	epidermis development	43917	323/23174	0.00612446	0.0326782	0.0169257	15213/15214/20672	3
Network22	Red	GO:0043434	response to peptide hormone	43917	323/23174	0.00612446	0.0326782	0.0169257	13653/15370/20848	3
Network22	Red	GO:1901800	positive regulation of proteasomal protein catabolic process	43888	101/23174	0.00614891	0.0326931	0.0169334	64383/17131	2
Network22	Red	GO:0002367	cytokine production involved in immune response	43888	102/23174	0.0062674	0.0330901	0.017139	26417/17131	2
Network22	Red	GO:1902106	negative regulation of leukocyte differentiation	43888	102/23174	0.0062674	0.0330901	0.017139	17131/22761	2
Network22	Red	GO:1903426	regulation of reactive oxygen species biosynthetic process	43888	103/23174	0.00638694	0.0336038	0.0174051	13857/20848	2
Network22	Red	GO:0006417	regulation of translation	43917	329/23174	0.00644332	0.0337675	0.0174899	26417/20848/29813	3
Network22	Red	GO:0001657	ureteric bud development	43888	104/23174	0.00650752	0.0337675	0.0174899	15213/17131	2
Network22	Red	GO:0072163	mesonephric epithelium development	43888	104/23174	0.00650752	0.0337675	0.0174899	15213/17131	2
Network22	Red	GO:0072164	mesonephric tubule development	43888	104/23174	0.00650752	0.0337675	0.0174899	15213/17131	2
Network22	Red	GO:0032091	negative regulation of protein binding	43888	106/23174	0.00675179	0.0349151	0.0180843	26417/22761	2
Network22	Red	GO:0018209	peptidyl-serine modification	43917	336/23174	0.00682772	0.0351872	0.0182252	12326/26417/17131	3
Network22	Red	GO:0001823	mesonephros development	43888	107/23174	0.00687547	0.0353128	0.0182903	15213/17131	2
Network22	Red	GO:0030316	osteoclast differentiation	43888	108/23174	0.00700019	0.0358315	0.0185589	14281/16477	2
Network22	Red	GO:0009636	response to toxic substance	43917	343/23174	0.00722559	0.0368603	0.0190918	13653/13857/26417	3
Network22	Red	GO:0018205	peptidyl-lysine modification	43917	344/23174	0.00728353	0.0370308	0.0191801	13653/26417/64383	3
Network22	Red	GO:0046632	alpha-beta T cell differentiation	43888	112/23174	0.00750933	0.0380507	0.0197084	17131/20848	2
Network22	Red	GO:0002286	T cell activation involved in immune response	43888	113/23174	0.00763917	0.0385791	0.0199821	17131/20848	2
Network22	Red	GO:0031331	positive regulation of cellular catabolic process	43917	351/23174	0.00769693	0.0387412	0.020066	26417/64383/17131	3
Network22	Red	GO:0043534	blood vessel endothelial cell migration	43888	114/23174	0.00777003	0.0388502	0.0201225	13655/15370	2
Network22	Red	GO:1903052	positive regulation of proteolysis involved in cellular protein catabolic process	43888	114/23174	0.00777003	0.0388502	0.0201225	64383/17131	2
Network22	Red	GO:0062012	regulation of small molecule metabolic process	43917	353/23174	0.00781756	0.0389588	0.0201787	13653/18023/20848	3
Network22	Red	GO:0001101	response to acid chemical	43917	354/23174	0.0078783	0.0391323	0.0202686	13653/15903/19411	3
Network22	Red	GO:0002040	sprouting angiogenesis	43888	116/23174	0.00803479	0.0397788	0.0206034	13655/15370	2
Network22	Red	GO:0032496	response to lipopolysaccharide	43917	358/23174	0.00812405	0.0400893	0.0207643	16477/26417/18035	3
Network22	Red	GO:0018107	peptidyl-threonine phosphorylation	43888	118/23174	0.00830359	0.0407092	0.0210853	64383/17131	2
Network22	Red	GO:1901216	positive regulation of neuron death	43888	118/23174	0.00830359	0.0407092	0.0210853	13653/14281	2
Network22	Red	GO:0032434	regulation of proteasomal ubiquitin-dependent protein catabolic process	43888	121/23174	0.00871432	0.0424472	0.0219855	64383/17131	2
Network22	Red	GO:1903409	reactive oxygen species biosynthetic process	43888	121/23174	0.00871432	0.0424472	0.0219855	13857/20848	2
Network22	Red	GO:0003002	regionalization	43917	372/23174	0.00901985	0.0437941	0.0226832	15213/15214/19411	3
Network22	Red	GO:0034248	regulation of cellular amide metabolic process	43917	375/23174	0.00921908	0.0445141	0.0230561	26417/20848/29813	3
Network22	Red	GO:0002761	regulation of myeloid leukocyte differentiation	43888	125/23174	0.00927593	0.0445141	0.0230561	14281/22761	2
Network22	Red	GO:0010565	regulation of cellular ketone metabolic process	43888	125/23174	0.00927593	0.0445141	0.0230561	13653/18023	2
Network22	Red	GO:0042176	regulation of protein catabolic process	43917	376/23174	0.00928606	0.0445141	0.0230561	18023/64383/17131	3
Network22	Red	GO:0018210	peptidyl-threonine modification	43888	126/23174	0.00941882	0.0450076	0.0233117	64383/17131	2
Network22	Red	GO:0035690	cellular response to drug	43917	379/23174	0.00948873	0.0451987	0.0234107	13653/13857/26417	3
Network22	Red	GO:0051592	response to calcium ion	43888	127/23174	0.00956268	0.0454077	0.0235189	14281/16477	2
Network22	Red	GO:0006914	autophagy	43917	383/23174	0.009763	0.0460692	0.0238615	26417/64383/20848	3
Network22	Red	GO:0061919	process utilizing autophagic mechanism	43917	383/23174	0.009763	0.0460692	0.0238615	26417/64383/20848	3
Network22	Red	GO:1903364	positive regulation of cellular protein catabolic process	43888	133/23174	0.0104465	0.0491408	0.0254525	64383/17131	2
Network22	Red	GO:0009314	response to radiation	43917	394/23174	0.0105411	0.0494321	0.0256034	13653/16477/17536	3
Network24	Red	GO:0021537	telencephalon development	43931	248/23174	2.55593e-06	0.000637985	0.000288447	13395/14810/58234/30928	4
Network24	Red	GO:0007626	locomotory behavior	43931	254/23174	2.81051e-06	0.000637985	0.000288447	14810/18143/58234/29813	4
Network24	Red	GO:1903365	regulation of fear response	43871	11/23174	9.19861e-06	0.00104404	0.000472034	18143/58234	2
Network24	Red	GO:2000822	regulation of behavioral fear response	43871	11/23174	9.19861e-06	0.00104404	0.000472034	18143/58234	2
Network24	Red	GO:0030900	forebrain development	43931	383/23174	1.42567e-05	0.0010816	0.000489015	13395/14810/58234/30928	4
Network24	Red	GO:0022037	metencephalon development	43900	116/23174	1.42943e-05	0.0010816	0.000489015	98985/14810/30928	3
Network24	Red	GO:0030902	hindbrain development	43900	164/23174	4.02635e-05	0.00261138	0.00118066	98985/14810/30928	3
Network24	Red	GO:0048169	regulation of long-term neuronal synaptic plasticity	43871	36/23174	0.000104761	0.00558531	0.00252524	14810/58234	2
Network24	Red	GO:2000463	positive regulation of excitatory postsynaptic potential	43871	37/23174	0.000110722	0.00558531	0.00252524	14810/58234	2
Network24	Red	GO:0007611	learning or memory	43900	289/23174	0.000215866	0.00690835	0.00312341	14810/58234/29813	3
Network24	Red	GO:0001662	behavioral fear response	43871	52/23174	0.000219687	0.00690835	0.00312341	18143/58234	2
Network24	Red	GO:0002209	behavioral defense response	43871	53/23174	0.000228249	0.00690835	0.00312341	18143/58234	2
Network24	Red	GO:0035176	social behavior	43871	53/23174	0.000228249	0.00690835	0.00312341	14810/58234	2
Network24	Red	GO:0051703	intraspecies interaction between organisms	43871	53/23174	0.000228249	0.00690835	0.00312341	14810/58234	2
Network24	Red	GO:0098815	modulation of excitatory postsynaptic potential	43871	53/23174	0.000228249	0.00690835	0.00312341	14810/58234	2
Network24	Red	GO:0042596	fear response	43871	56/23174	0.000254907	0.00723297	0.00327018	18143/58234	2
Network24	Red	GO:0050890	cognition	43900	323/23174	0.00029937	0.00799495	0.00361469	14810/58234/29813	3
Network24	Red	GO:0048168	regulation of neuronal synaptic plasticity	43871	67/23174	0.000365047	0.00920731	0.00416282	14810/58234	2
Network24	Red	GO:0021879	forebrain neuron differentiation	43871	75/23174	0.000457323	0.0103812	0.00469358	13395/58234	2
Network24	Red	GO:0051705	multi-organism behavior	43871	75/23174	0.000457323	0.0103812	0.00469358	14810/58234	2
Network24	Red	GO:0031646	positive regulation of neurological system process	43871	81/23174	0.000533219	0.0115277	0.00521191	14810/58234	2
Network24	Red	GO:0060079	excitatory postsynaptic potential	43871	86/23174	0.000600825	0.0118981	0.00537938	14810/58234	2
Network24	Red	GO:0007215	glutamate receptor signaling pathway	43871	88/23174	0.000628974	0.0118981	0.00537938	14810/58234	2
Network24	Red	GO:0021872	forebrain generation of neurons	43871	88/23174	0.000628974	0.0118981	0.00537938	13395/58234	2
Network24	Red	GO:0097061	dendritic spine organization	43871	91/23174	0.000672379	0.0122104	0.00552059	14810/58234	2
Network24	Red	GO:0050795	regulation of behavior	43871	96/23174	0.000747869	0.0124466	0.00562736	18143/58234	2
Network24	Red	GO:0099565	chemical synaptic transmission, postsynaptic	43871	96/23174	0.000747869	0.0124466	0.00562736	14810/58234	2
Network24	Red	GO:0033555	multicellular organismal response to stress	43871	98/23174	0.000779163	0.0124466	0.00562736	18143/58234	2
Network24	Red	GO:0106027	neuron projection organization	43871	99/23174	0.000795045	0.0124466	0.00562736	14810/58234	2
Network24	Red	GO:2001022	positive regulation of response to DNA damage stimulus	43871	101/23174	0.000827279	0.0125195	0.00566033	18143/29813	2
Network24	Red	GO:0021549	cerebellum development	43871	104/23174	0.000876801	0.0126782	0.00573211	98985/30928	2
Network24	Red	GO:0035249	synaptic transmission, glutamatergic	43871	105/23174	0.000893621	0.0126782	0.00573211	14810/58234	2
Network24	Red	GO:0021987	cerebral cortex development	43871	108/23174	0.000945014	0.0130011	0.00587807	14810/30928	2
Network24	Red	GO:0060078	regulation of postsynaptic membrane potential	43871	112/23174	0.00101571	0.0133386	0.00603066	14810/58234	2
Network24	Red	GO:0048814	regulation of dendrite morphogenesis	43871	113/23174	0.00103378	0.0133386	0.00603066	14810/58234	2
Network24	Red	GO:0001701	in utero embryonic development	43900	498/23174	0.00105768	0.0133386	0.00603066	218490/13819/30928	3
Network24	Red	GO:0099175	regulation of postsynapse organization	43871	124/23174	0.00124267	0.0152479	0.00689392	14810/58234	2
Network24	Red	GO:0050905	neuromuscular process	43871	136/23174	0.00149177	0.0178228	0.00805806	14810/58234	2
Network24	Red	GO:0007613	memory	43871	143/23174	0.00164723	0.0191755	0.00866964	14810/58234	2
Network24	Red	GO:0021543	pallium development	43871	157/23174	0.00198041	0.0224776	0.0101626	14810/30928	2
Network24	Red	GO:0007612	learning	43871	170/23174	0.00231614	0.025647	0.0115956	14810/58234	2
Network24	Red	GO:0031644	regulation of neurological system process	43871	173/23174	0.0023972	0.0259126	0.0117156	14810/58234	2
Network24	Red	GO:0048813	dendrite morphogenesis	43871	176/23174	0.00247959	0.0261799	0.0118365	14810/58234	2
Network24	Red	GO:0007416	synapse assembly	43871	180/23174	0.00259152	0.0267398	0.0120896	14810/58234	2
Network24	Red	GO:0030534	adult behavior	43871	187/23174	0.00279308	0.0281238	0.0127154	14810/58234	2
Network24	Red	GO:0050773	regulation of dendrite development	43871	190/23174	0.00288167	0.0281238	0.0127154	14810/58234	2
Network24	Red	GO:0099173	postsynapse organization	43871	191/23174	0.00291149	0.0281238	0.0127154	14810/58234	2
Network24	Red	GO:2001020	regulation of response to DNA damage stimulus	43871	209/23174	0.00347327	0.0328513	0.0148528	18143/29813	2
Network24	Red	GO:0021953	central nervous system neuron differentiation	43871	223/23174	0.00394263	0.0349227	0.0157893	13395/58234	2
Network24	Red	GO:0060348	bone development	43871	228/23174	0.00411707	0.0349227	0.0157893	13395/29813	2
Network24	Red	GO:0006388	tRNA splicing, via endonucleolytic cleavage and ligation	43840	10/23174	0.00430765	0.0349227	0.0157893	98985	1
Network24	Red	GO:0042421	norepinephrine biosynthetic process	43840	10/23174	0.00430765	0.0349227	0.0157893	13819	1
Network24	Red	GO:0051124	synaptic growth at neuromuscular junction	43840	10/23174	0.00430765	0.0349227	0.0157893	58234	1
Network24	Red	GO:0051775	response to redox state	43840	10/23174	0.00430765	0.0349227	0.0157893	18143	1
Network24	Red	GO:0051823	regulation of synapse structural plasticity	43840	10/23174	0.00430765	0.0349227	0.0157893	58234	1
Network24	Red	GO:0098598	learned vocalization behavior or vocal learning	43840	10/23174	0.00430765	0.0349227	0.0157893	58234	1
Network24	Red	GO:0000394	RNA splicing, via endonucleolytic cleavage and ligation	43840	11/23174	0.00473749	0.0350269	0.0158364	98985	1
Network24	Red	GO:0043619	regulation of transcription from RNA polymerase II promoter in response to oxidative stress	43840	11/23174	0.00473749	0.0350269	0.0158364	13819	1
Network24	Red	GO:0097113	AMPA glutamate receptor clustering	43840	11/23174	0.00473749	0.0350269	0.0158364	58234	1
Network24	Red	GO:1902166	negative regulation of intrinsic apoptotic signaling pathway in response to DNA damage by p53 class mediator	43840	11/23174	0.00473749	0.0350269	0.0158364	29813	1
Network24	Red	GO:1903977	positive regulation of glial cell migration	43840	11/23174	0.00473749	0.0350269	0.0158364	14810	1
Network24	Red	GO:0060541	respiratory system development	43871	251/23174	0.00496524	0.0350269	0.0158364	13395/13819	2
Network24	Red	GO:0033240	positive regulation of cellular amine metabolic process	43840	12/23174	0.00516717	0.0350269	0.0158364	13819	1
Network24	Red	GO:0060179	male mating behavior	43840	12/23174	0.00516717	0.0350269	0.0158364	14810	1
Network24	Red	GO:0097688	glutamate receptor clustering	43840	12/23174	0.00516717	0.0350269	0.0158364	58234	1
Network24	Red	GO:0050807	regulation of synapse organization	43871	265/23174	0.00551792	0.0350269	0.0158364	14810/58234	2
Network24	Red	GO:0008298	intracellular mRNA localization	43840	13/23174	0.00559668	0.0350269	0.0158364	29813	1
Network24	Red	GO:0016246	RNA interference	43840	13/23174	0.00559668	0.0350269	0.0158364	98985	1
Network24	Red	GO:0021548	pons development	43840	13/23174	0.00559668	0.0350269	0.0158364	14810	1
Network24	Red	GO:0031223	auditory behavior	43840	13/23174	0.00559668	0.0350269	0.0158364	58234	1
Network24	Red	GO:0042048	olfactory behavior	43840	13/23174	0.00559668	0.0350269	0.0158364	14810	1
Network24	Red	GO:1902950	regulation of dendritic spine maintenance	43840	13/23174	0.00559668	0.0350269	0.0158364	14810	1
Network24	Red	GO:0050803	regulation of synapse structure or activity	43871	275/23174	0.00592937	0.0350269	0.0158364	14810/58234	2
Network24	Red	GO:0043517	positive regulation of DNA damage response, signal transduction by p53 class mediator	43840	14/23174	0.00602602	0.0350269	0.0158364	29813	1
Network24	Red	GO:0006978	DNA damage response, signal transduction by p53 class mediator resulting in transcription of p21 class mediator	43840	15/23174	0.0064552	0.0350269	0.0158364	29813	1
Network24	Red	GO:0035641	locomotory exploration behavior	43840	15/23174	0.0064552	0.0350269	0.0158364	58234	1
Network24	Red	GO:0042416	dopamine biosynthetic process	43840	15/23174	0.0064552	0.0350269	0.0158364	13819	1
Network24	Red	GO:0043129	surfactant homeostasis	43840	15/23174	0.0064552	0.0350269	0.0158364	13819	1
Network24	Red	GO:0060134	prepulse inhibition	43840	15/23174	0.0064552	0.0350269	0.0158364	14810	1
Network24	Red	GO:1900451	positive regulation of glutamate receptor signaling pathway	43840	15/23174	0.0064552	0.0350269	0.0158364	58234	1
Network24	Red	GO:1902165	regulation of intrinsic apoptotic signaling pathway in response to DNA damage by p53 class mediator	43840	15/23174	0.0064552	0.0350269	0.0158364	29813	1
Network24	Red	GO:0048511	rhythmic process	43871	289/23174	0.00652852	0.0350269	0.0158364	14810/18143	2
Network24	Red	GO:0016358	dendrite development	43871	292/23174	0.0066604	0.0350269	0.0158364	14810/58234	2
Network24	Red	GO:0007638	mechanosensory behavior	43840	16/23174	0.00688421	0.0350269	0.0158364	58234	1
Network24	Red	GO:0035235	ionotropic glutamate receptor signaling pathway	43840	16/23174	0.00688421	0.0350269	0.0158364	14810	1
Network24	Red	GO:0042772	DNA damage response, signal transduction resulting in transcription	43840	16/23174	0.00688421	0.0350269	0.0158364	29813	1
Network24	Red	GO:0043584	nose development	43840	16/23174	0.00688421	0.0350269	0.0158364	13395	1
Network24	Red	GO:0021700	developmental maturation	43871	303/23174	0.0071544	0.0350269	0.0158364	13819/14810	2
Network24	Red	GO:0001967	suckling behavior	43840	17/23174	0.00731305	0.0350269	0.0158364	14810	1
Network24	Red	GO:0042415	norepinephrine metabolic process	43840	17/23174	0.00731305	0.0350269	0.0158364	13819	1
Network24	Red	GO:0043278	response to morphine	43840	17/23174	0.00731305	0.0350269	0.0158364	14810	1
Network24	Red	GO:0048875	chemical homeostasis within a tissue	43840	17/23174	0.00731305	0.0350269	0.0158364	13819	1
Network24	Red	GO:0071625	vocalization behavior	43840	17/23174	0.00731305	0.0350269	0.0158364	58234	1
Network24	Red	GO:1900452	regulation of long-term synaptic depression	43840	17/23174	0.00731305	0.0350269	0.0158364	58234	1
Network24	Red	GO:0048872	homeostasis of number of cells	43871	315/23174	0.00771193	0.0350269	0.0158364	13819/30928	2
Network24	Red	GO:0014072	response to isoquinoline alkaloid	43840	18/23174	0.00774173	0.0350269	0.0158364	14810	1
Network24	Red	GO:0021756	striatum development	43840	18/23174	0.00774173	0.0350269	0.0158364	58234	1
Network24	Red	GO:0072578	neurotransmitter-gated ion channel clustering	43840	18/23174	0.00774173	0.0350269	0.0158364	58234	1
Network24	Red	GO:1903909	regulation of receptor clustering	43840	18/23174	0.00774173	0.0350269	0.0158364	58234	1
Network24	Red	GO:0043270	positive regulation of ion transport	43871	318/23174	0.00785433	0.0350269	0.0158364	14810/58234	2
Network24	Red	GO:0001975	response to amphetamine	43840	19/23174	0.00817024	0.0350269	0.0158364	14810	1
Network24	Red	GO:0030220	platelet formation	43840	19/23174	0.00817024	0.0350269	0.0158364	29813	1
Network24	Red	GO:1903975	regulation of glial cell migration	43840	19/23174	0.00817024	0.0350269	0.0158364	14810	1
Network24	Red	GO:0010996	response to auditory stimulus	43840	20/23174	0.00859858	0.0350269	0.0158364	58234	1
Network24	Red	GO:0014075	response to amine	43840	20/23174	0.00859858	0.0350269	0.0158364	14810	1
Network24	Red	GO:0035855	megakaryocyte development	43840	20/23174	0.00859858	0.0350269	0.0158364	29813	1
Network24	Red	GO:0036344	platelet morphogenesis	43840	20/23174	0.00859858	0.0350269	0.0158364	29813	1
Network24	Red	GO:0042053	regulation of dopamine metabolic process	43840	20/23174	0.00859858	0.0350269	0.0158364	13819	1
Network24	Red	GO:1902254	negative regulation of intrinsic apoptotic signaling pathway by p53 class mediator	43840	20/23174	0.00859858	0.0350269	0.0158364	29813	1
Network24	Red	GO:0010769	regulation of cell morphogenesis involved in differentiation	43871	338/23174	0.00883422	0.0350269	0.0158364	14810/58234	2
Network24	Red	GO:0007625	grooming behavior	43840	21/23174	0.00902676	0.0350269	0.0158364	58234	1
Network24	Red	GO:0007635	chemosensory behavior	43840	21/23174	0.00902676	0.0350269	0.0158364	14810	1
Network24	Red	GO:0042069	regulation of catecholamine metabolic process	43840	21/23174	0.00902676	0.0350269	0.0158364	13819	1
Network24	Red	GO:0045475	locomotor rhythm	43840	21/23174	0.00902676	0.0350269	0.0158364	18143	1
Network24	Red	GO:0097107	postsynaptic density assembly	43840	21/23174	0.00902676	0.0350269	0.0158364	58234	1
Network24	Red	GO:1901522	positive regulation of transcription from RNA polymerase II promoter involved in cellular response to chemical stimulus	43840	21/23174	0.00902676	0.0350269	0.0158364	13395	1
Network24	Red	GO:1901626	regulation of postsynaptic membrane organization	43840	21/23174	0.00902676	0.0350269	0.0158364	58234	1
Network24	Red	GO:0097062	dendritic spine maintenance	43840	22/23174	0.00945477	0.0362414	0.0163855	14810	1
Network24	Red	GO:0050806	positive regulation of synaptic transmission	43871	351/23174	0.00949939	0.0362414	0.0163855	14810/58234	2
Network24	Red	GO:0043576	regulation of respiratory gaseous exchange	43840	23/23174	0.00988262	0.0372193	0.0168276	14810	1
Network24	Red	GO:0048167	regulation of synaptic plasticity	43871	359/23174	0.00991967	0.0372193	0.0168276	14810/58234	2
Network24	Red	GO:0021544	subpallium development	43840	24/23174	0.0103103	0.0380559	0.0172059	58234	1
Network24	Red	GO:0021889	olfactory bulb interneuron differentiation	43840	24/23174	0.0103103	0.0380559	0.0172059	13395	1
Network24	Red	GO:1901798	positive regulation of signal transduction by p53 class mediator	43840	25/23174	0.0107378	0.0386902	0.0174927	29813	1
Network24	Red	GO:1902230	negative regulation of intrinsic apoptotic signaling pathway in response to DNA damage	43840	25/23174	0.0107378	0.0386902	0.0174927	29813	1
Network24	Red	GO:2000765	regulation of cytoplasmic translation	43840	25/23174	0.0107378	0.0386902	0.0174927	29813	1
Network24	Red	GO:0009713	catechol-containing compound biosynthetic process	43840	26/23174	0.0111652	0.0392944	0.0177658	13819	1
Network24	Red	GO:0042423	catecholamine biosynthetic process	43840	26/23174	0.0111652	0.0392944	0.0177658	13819	1
Network24	Red	GO:2000311	regulation of AMPA receptor activity	43840	26/23174	0.0111652	0.0392944	0.0177658	58234	1
Network24	Red	GO:0098698	postsynaptic specialization assembly	43840	28/23174	0.0120193	0.0413393	0.0186904	58234	1
Network24	Red	GO:1900273	positive regulation of long-term synaptic potentiation	43840	28/23174	0.0120193	0.0413393	0.0186904	58234	1
Network24	Red	GO:1904861	excitatory synapse assembly	43840	28/23174	0.0120193	0.0413393	0.0186904	58234	1
Network24	Red	GO:0030099	myeloid cell differentiation	43871	401/23174	0.0122609	0.0418529	0.0189226	13819/29813	2
Network24	Red	GO:0035640	exploration behavior	43840	30/23174	0.0128729	0.043291	0.0195728	58234	1
Network24	Red	GO:1902253	regulation of intrinsic apoptotic signaling pathway by p53 class mediator	43840	30/23174	0.0128729	0.043291	0.0195728	29813	1
Network24	Red	GO:0001958	endochondral ossification	43840	31/23174	0.0132994	0.0434383	0.0196394	13395	1
Network24	Red	GO:0032232	negative regulation of actin filament bundle assembly	43840	31/23174	0.0132994	0.0434383	0.0196394	58234	1
Network24	Red	GO:0036075	replacement ossification	43840	31/23174	0.0132994	0.0434383	0.0196394	13395	1
Network24	Red	GO:1901797	negative regulation of signal transduction by p53 class mediator	43840	31/23174	0.0132994	0.0434383	0.0196394	29813	1
Network24	Red	GO:0001964	startle response	43840	32/23174	0.0137257	0.0445106	0.0201242	14810	1
Network24	Red	GO:0006884	cell volume homeostasis	43840	34/23174	0.0145779	0.045335	0.0204969	58234	1
Network24	Red	GO:0060292	long-term synaptic depression	43840	34/23174	0.0145779	0.045335	0.0204969	58234	1
Network24	Red	GO:0097366	response to bronchodilator	43840	34/23174	0.0145779	0.045335	0.0204969	14810	1
Network24	Red	GO:0099068	postsynapse assembly	43840	34/23174	0.0145779	0.045335	0.0204969	58234	1
Network24	Red	GO:0042391	regulation of membrane potential	43871	440/23174	0.0146329	0.045335	0.0204969	14810/58234	2
Network24	Red	GO:0033238	regulation of cellular amine metabolic process	43840	35/23174	0.0150038	0.045335	0.0204969	13819	1
Network24	Red	GO:0033363	secretory granule organization	43840	35/23174	0.0150038	0.045335	0.0204969	29813	1
Network24	Red	GO:0042745	circadian sleep/wake cycle	43840	35/23174	0.0150038	0.045335	0.0204969	18143	1
Network24	Red	GO:0043516	regulation of DNA damage response, signal transduction by p53 class mediator	43840	35/23174	0.0150038	0.045335	0.0204969	29813	1
Network24	Red	GO:0097106	postsynaptic density organization	43840	35/23174	0.0150038	0.045335	0.0204969	58234	1
Network24	Red	GO:0050808	synapse organization	43871	447/23174	0.0150784	0.045335	0.0204969	14810/58234	2
Network24	Red	GO:0007617	mating behavior	43840	36/23174	0.0154295	0.0454869	0.0205656	14810	1
Network24	Red	GO:0098751	bone cell development	43840	36/23174	0.0154295	0.0454869	0.0205656	29813	1
Network24	Red	GO:2000273	positive regulation of signaling receptor activity	43840	36/23174	0.0154295	0.0454869	0.0205656	58234	1
Network24	Red	GO:1902229	regulation of intrinsic apoptotic signaling pathway in response to DNA damage	43840	37/23174	0.015855	0.0464398	0.0209964	29813	1
Network24	Red	GO:0031346	positive regulation of cell projection organization	43871	464/23174	0.0161849	0.0465917	0.0210651	14810/58234	2
Network24	Red	GO:0007616	long-term memory	43840	38/23174	0.0162804	0.0465917	0.0210651	14810	1
Network24	Red	GO:0051968	positive regulation of synaptic transmission, glutamatergic	43840	38/23174	0.0162804	0.0465917	0.0210651	58234	1
Network24	Red	GO:0007409	axonogenesis	43871	466/23174	0.0163173	0.0465917	0.0210651	13395/14810	2
Network24	Red	GO:0042417	dopamine metabolic process	43840	40/23174	0.0171306	0.0480079	0.0217054	13819	1
Network24	Red	GO:0048520	positive regulation of behavior	43840	40/23174	0.0171306	0.0480079	0.0217054	18143	1
Network24	Red	GO:0060325	face morphogenesis	43840	40/23174	0.0171306	0.0480079	0.0217054	13395	1
Network24	Red	GO:0099084	postsynaptic specialization organization	43840	41/23174	0.0175554	0.0488967	0.0221073	58234	1
Network24	Red	GO:0048568	embryonic organ development	43871	490/23174	0.0179438	0.0496736	0.0224585	13395/13819	2
Network25	Red	GO:0046890	regulation of lipid biosynthetic process	43867	169/23174	0.000777937	0.0417696	0.0132506	53975/56490	2
Network25	Red	GO:0022618	ribonucleoprotein complex assembly	43867	222/23174	0.00133609	0.0417696	0.0132506	53975/330361	2
Network25	Red	GO:0071826	ribonucleoprotein complex subunit organization	43867	235/23174	0.00149528	0.0417696	0.0132506	53975/330361	2
Network25	Red	GO:0000375	RNA splicing, via transesterification reactions	43867	252/23174	0.00171656	0.0417696	0.0132506	53975/330361	2
Network25	Red	GO:0000377	RNA splicing, via transesterification reactions with bulged adenosine as nucleophile	43867	252/23174	0.00171656	0.0417696	0.0132506	53975/330361	2
Network25	Red	GO:0000398	mRNA splicing, via spliceosome	43867	252/23174	0.00171656	0.0417696	0.0132506	53975/330361	2
Network26	Red	GO:0055015	ventricular cardiac muscle cell development	43835	11/23174	0.0023713	0.0252329	0.00728284	14200	1
Network26	Red	GO:0006337	nucleosome disassembly	43835	15/23174	0.00323248	0.0252329	0.00728284	57376	1
Network26	Red	GO:0040034	regulation of development, heterochronic	43835	15/23174	0.00323248	0.0252329	0.00728284	15331	1
Network26	Red	GO:0060347	heart trabecula formation	43835	15/23174	0.00323248	0.0252329	0.00728284	14200	1
Network26	Red	GO:0070885	negative regulation of calcineurin-NFAT signaling cascade	43835	16/23174	0.00344768	0.0252329	0.00728284	14200	1
Network26	Red	GO:0106057	negative regulation of calcineurin-mediated signaling	43835	16/23174	0.00344768	0.0252329	0.00728284	14200	1
Network26	Red	GO:0031498	chromatin disassembly	43835	17/23174	0.00366284	0.0252329	0.00728284	57376	1
Network26	Red	GO:0032986	protein-DNA complex disassembly	43835	17/23174	0.00366284	0.0252329	0.00728284	57376	1
Network26	Red	GO:0055012	ventricular cardiac muscle cell differentiation	43835	17/23174	0.00366284	0.0252329	0.00728284	14200	1
Network26	Red	GO:0050849	negative regulation of calcium-mediated signaling	43835	27/23174	0.00581244	0.032761	0.00945564	14200	1
Network26	Red	GO:0060343	trabecula formation	43835	27/23174	0.00581244	0.032761	0.00945564	14200	1
Network26	Red	GO:0061384	heart trabecula morphogenesis	43835	36/23174	0.0077439	0.0355523	0.0102613	14200	1
Network26	Red	GO:0048821	erythrocyte development	43835	40/23174	0.00860136	0.0355523	0.0102613	17089	1
Network26	Red	GO:0070884	regulation of calcineurin-NFAT signaling cascade	43835	40/23174	0.00860136	0.0355523	0.0102613	14200	1
Network26	Red	GO:0106056	regulation of calcineurin-mediated signaling	43835	40/23174	0.00860136	0.0355523	0.0102613	14200	1
Network26	Red	GO:0043044	ATP-dependent chromatin remodeling	43835	43/23174	0.00924407	0.0358208	0.0103388	57376	1
Network26	Red	GO:0033173	calcineurin-NFAT signaling cascade	43835	49/23174	0.0105285	0.0371479	0.0107218	14200	1
Network26	Red	GO:0097720	calcineurin-mediated signaling	43835	52/23174	0.0111702	0.0371479	0.0107218	14200	1
Network26	Red	GO:0061383	trabecula morphogenesis	43835	53/23174	0.011384	0.0371479	0.0107218	14200	1
Network26	Red	GO:0048016	inositol phosphate-mediated signaling	43835	57/23174	0.012239	0.0379408	0.0109507	14200	1
Network26	Red	GO:0050766	positive regulation of phagocytosis	43835	75/23174	0.0160789	0.0471136	0.0135982	17089	1
Network26	Red	GO:0061515	myeloid cell development	43835	78/23174	0.0167177	0.0471136	0.0135982	17089	1
Network27	Red	GO:0006337	nucleosome disassembly	43835	15/23174	0.00323248	0.0456502	0.0172265	57376	1
Network27	Red	GO:0031498	chromatin disassembly	43835	17/23174	0.00366284	0.0456502	0.0172265	57376	1
Network27	Red	GO:0032986	protein-DNA complex disassembly	43835	17/23174	0.00366284	0.0456502	0.0172265	57376	1
Network27	Red	GO:0006390	mitochondrial transcription	43835	18/23174	0.00387797	0.0456502	0.0172265	64384	1
Network27	Red	GO:2000757	negative regulation of peptidyl-lysine acetylation	43835	22/23174	0.0047381	0.0456502	0.0172265	64384	1
Network27	Red	GO:1901984	negative regulation of protein acetylation	43835	24/23174	0.00516795	0.0456502	0.0172265	64384	1
Network29	Red	GO:0034660	ncRNA metabolic process	43864	458/23174	0.00115394	0.00975589	0.000708231	98985/75627	2
Network29	Red	GO:0006388	tRNA splicing, via endonucleolytic cleavage and ligation	43833	10/23174	0.00129405	0.00975589	0.000708231	98985	1
Network29	Red	GO:0000394	RNA splicing, via endonucleolytic cleavage and ligation	43833	11/23174	0.0014234	0.00975589	0.000708231	98985	1
Network29	Red	GO:0009301	snRNA transcription	43833	11/23174	0.0014234	0.00975589	0.000708231	75627	1
Network29	Red	GO:0016246	RNA interference	43833	13/23174	0.00168205	0.00975589	0.000708231	98985	1
Network29	Red	GO:0006383	transcription by RNA polymerase III	43833	35/23174	0.0045243	0.0172358	0.00125124	75627	1
Network29	Red	GO:0098781	ncRNA transcription	43833	42/23174	0.00542751	0.0172358	0.00125124	75627	1
Network29	Red	GO:0016073	snRNA metabolic process	43833	43/23174	0.0055565	0.0172358	0.00125124	75627	1
Network29	Red	GO:0006378	mRNA polyadenylation	43833	44/23174	0.00568548	0.0172358	0.00125124	98985	1
Network29	Red	GO:0043631	RNA polyadenylation	43833	46/23174	0.00594339	0.0172358	0.00125124	98985	1
Network29	Red	GO:0031124	mRNA 3'-end processing	43833	58/23174	0.00748996	0.0193457	0.00140441	98985	1
Network29	Red	GO:0021695	cerebellar cortex development	43833	62/23174	0.00800513	0.0193457	0.00140441	98985	1
Network29	Red	GO:0031123	RNA 3'-end processing	43833	100/23174	0.0128903	0.0270832	0.00196611	98985	1
Network29	Red	GO:0021549	cerebellum development	43833	104/23174	0.0134036	0.0270832	0.00196611	98985	1
Network29	Red	GO:0008033	tRNA processing	43833	115/23174	0.0148143	0.0270832	0.00196611	98985	1
Network29	Red	GO:0022037	metencephalon development	43833	116/23174	0.0149424	0.0270832	0.00196611	98985	1
Network29	Red	GO:0035194	posttranscriptional gene silencing by RNA	43833	134/23174	0.0172477	0.0284063	0.00206216	98985	1
Network29	Red	GO:0016441	posttranscriptional gene silencing	43833	137/23174	0.0176315	0.0284063	0.00206216	98985	1
Network29	Red	GO:0031047	gene silencing by RNA	43833	162/23174	0.0208264	0.0294653	0.00213904	98985	1
Network29	Red	GO:0030902	hindbrain development	43833	164/23174	0.0210817	0.0294653	0.00213904	98985	1
Network29	Red	GO:0006399	tRNA metabolic process	43833	166/23174	0.0213369	0.0294653	0.00213904	98985	1
Network29	Red	GO:0022618	ribonucleoprotein complex assembly	43833	222/23174	0.0284659	0.0375232	0.00272401	98985	1
Network29	Red	GO:0071826	ribonucleoprotein complex subunit organization	43833	235/23174	0.0301159	0.0379722	0.0027566	98985	1
Network29	Red	GO:0016458	gene silencing	43833	260/23174	0.0332836	0.0402177	0.00291962	98985	1
Network29	Red	GO:0040029	regulation of gene expression, epigenetic	43833	282/23174	0.0360655	0.041836	0.0030371	98985	1
Network29	Red	GO:0034470	ncRNA processing	43833	337/23174	0.042997	0.0479581	0.00348154	98985	1
Network29	Red	GO:0008380	RNA splicing	43833	361/23174	0.0460111	0.0494194	0.00358761	98985	1
Network3	Red	GO:0016570	histone modification	17/23	426/23174	2.07627e-25	1.93419e-22	1.2366e-22	23808/22385/13018/13714/14056/232232/15182/15460/26417/17765/18626/18627/19049/56613/13990/407786/98403	17
Network3	Red	GO:0016569	covalent chromatin modification	17/23	443/23174	4.07198e-25	1.93419e-22	1.2366e-22	23808/22385/13018/13714/14056/232232/15182/15460/26417/17765/18626/18627/19049/56613/13990/407786/98403	17
Network3	Red	GO:0018205	peptidyl-lysine modification	44127	344/23174	4.39606e-13	1.39209e-10	8.9001e-11	23808/13018/14056/15182/26417/17765/18626/56613/407786/98403	10
Network3	Red	GO:0070932	histone H3 deacetylation	43974	16/23174	2.62135e-12	6.2257e-10	3.98031e-10	13714/15182/18626/18627/13990	5
Network3	Red	GO:0016575	histone deacetylation	44005	72/23174	7.03789e-11	1.3372e-08	8.54918e-09	13714/232232/15182/18626/18627/13990	6
Network3	Red	GO:0018394	peptidyl-lysine acetylation	44035	155/23174	1.17095e-10	1.854e-08	1.18533e-08	13018/15182/26417/18626/56613/407786/98403	7
Network3	Red	GO:0006476	protein deacetylation	44005	92/23174	3.17183e-10	4.30462e-08	2.7521e-08	13714/232232/15182/18626/18627/13990	6
Network3	Red	GO:0006473	protein acetylation	44035	187/23174	4.37522e-10	5.19557e-08	3.32171e-08	13018/15182/26417/18626/56613/407786/98403	7
Network3	Red	GO:0035601	protein deacylation	44005	103/23174	6.31617e-10	6.00036e-08	3.83624e-08	13714/232232/15182/18626/18627/13990	6
Network3	Red	GO:0098732	macromolecule deacylation	44005	103/23174	6.31617e-10	6.00036e-08	3.83624e-08	13714/232232/15182/18626/18627/13990	6
Network3	Red	GO:0043543	protein acylation	44035	231/23174	1.91101e-09	1.65042e-07	1.05517e-07	13018/15182/26417/18626/56613/407786/98403	7
Network3	Red	GO:0016573	histone acetylation	44005	139/23174	3.87759e-09	2.99005e-07	1.91164e-07	13018/26417/18626/56613/407786/98403	6
Network3	Red	GO:2000756	regulation of peptidyl-lysine acetylation	43974	63/23174	4.09165e-09	2.99005e-07	1.91164e-07	13018/15182/26417/56613/98403	5
Network3	Red	GO:0018393	internal peptidyl-lysine acetylation	44005	144/23174	4.79676e-09	3.25494e-07	2.081e-07	13018/26417/18626/56613/407786/98403	6
Network3	Red	GO:0006475	internal protein amino acid acetylation	44005	147/23174	5.43002e-09	3.43901e-07	2.19868e-07	13018/26417/18626/56613/407786/98403	6
Network3	Red	GO:1901983	regulation of protein acetylation	43974	74/23174	9.31063e-09	5.52818e-07	3.53436e-07	13018/15182/26417/56613/98403	5
Network3	Red	GO:0016572	histone phosphorylation	43944	35/23174	3.78157e-08	2.11323e-06	1.35106e-06	22385/26417/19049/56613	4
Network3	Red	GO:0016571	histone methylation	43974	138/23174	2.14921e-07	1.12787e-05	7.21084e-06	23808/13018/14056/15182/17765	5
Network3	Red	GO:0035065	regulation of histone acetylation	43944	54/23174	2.25573e-07	1.12787e-05	7.21084e-06	13018/26417/56613/98403	4
Network3	Red	GO:0048511	rhythmic process	44005	289/23174	3.01632e-07	1.43275e-05	9.16009e-06	14056/15182/11991/18626/18627/21685	6
Network3	Red	GO:0031056	regulation of histone modification	43974	153/23174	3.59138e-07	1.62467e-05	1.03871e-05	13018/26417/17765/56613/98403	5
Network3	Red	GO:0006479	protein methylation	43974	176/23174	7.18884e-07	2.9693e-05	1.89838e-05	23808/13018/14056/15182/17765	5
Network3	Red	GO:0008213	protein alkylation	43974	176/23174	7.18884e-07	2.9693e-05	1.89838e-05	23808/13018/14056/15182/17765	5
Network3	Red	GO:0033044	regulation of chromosome organization	44005	354/23174	9.87189e-07	3.90762e-05	2.49828e-05	13018/11991/26417/17765/56613/98403	6
Network3	Red	GO:1902275	regulation of chromatin organization	43974	197/23174	1.25364e-06	4.74625e-05	3.03445e-05	13018/26417/17765/56613/98403	5
[truncated: 22,168 more rows]
