# Supplementary material for: Transcriptional profiling reveals the transcription factor networks regulating the survival of striatal neurons
Source: Cell Death Dis. 2021 Mar 12;12(3):262. doi: 10.1038/s41419-021-03552-8 (PMC7955055; doi:10.1038/s41419-021-03552-8)
Supplement: Supplementary file 17 — Supplementary Table 8. DEGs identified and enriched in Six3-CKO mice [file 41419_2021_3552_MOESM17_ESM.xlsx]

## Sheet: Six3-CKO_RNA_Seq
Supplementary Table 8. DEGs identified and enriched in Six3-CKO mice
Sheet1: A list of 13,099 genes identified in at least two of four replicates of Six3-CKO mice.
GeneSymbol	Control1_FPKM	Control2_FPKM	Control3_FPKM	Control_FPKM	Six3-CKO1_FPKM	Six3-CKO2_FPKM	Six3-CKO3_FPKM	Meis2-CKO_FPKM_Mean
Zfp865	12.2561	12.2349	13.2116	12.5675	14.7709	12.9539	15.8598	14.5282
Zfand4	2.55642	2.79947	2.19305	2.51631	2.13347	2.32872	1.78116	2.08112
Umad1	1.39398	3.4987	5.23288	3.37518	8.41547	3.26919	2.49489	4.72652
Tgfb1i1	2.15543	2.47626	1.05586	1.89585	1.59473	1.99289	2.47551	2.02104
Sgsm3	2.42081	3.12899	5.44818	3.66599	5.47021	6.14349	5.52491	5.71287
Schip1	8.75706	10.7528	12.0928	10.5342	13.9808	15.3522	12.3722	13.9017
Pisd	63.0635	21.0115	38.3404	40.8051	32.5246	47.8215	33.7655	38.0372
Pcdhga8	8.30719	6.66111	6.63628	7.20153	6.88264	7.52626	7.34882	7.25257
Kantr	7.77868	9.79339	7.8978	8.48996	6.07499	8.201	5.34372	6.5399
Gm4430	3.55691	4.96305	3.74939	4.08978	4.37745	4.288	4.22458	4.29668
Gm16701	4.97825	6.92555	5.35665	5.75348	6.43406	5.98746	5.75659	6.05937
Dlx6os1	19.1462	20.9079	20.9795	20.3445	49.3035	46.4425	52.9898	49.5786
Ccl27a	2.66842	2.87334	2.65245	2.7314	2.60179	2.17344	2.57996	2.45173
Ccdc142	8.54185	7.74285	8.03205	8.10558	8.25685	6.94243	8.96302	8.0541
Ccdc106	15.7008	14.9702	16.0531	15.5747	15.266	16.0624	14.4771	15.2685
2018-03-02	2.83375	2.77989	2.73669	2.78345	3.15084	3.0943	2.71081	2.98532
Zzz3	6.60989	5.10849	6.88359	6.20066	5.16736	4.92419	3.48591	4.52582
Zzef1	7.05488	7.02601	7.26017	7.11368	7.6317	7.2292	7.77686	7.54592
Zyx	3.27252	3.69758	2.21675	3.06229	3.54196	3.16447	3.60091	3.43578
Zyg11b	34.337	36.6196	37.6751	36.2106	32.9402	39.0021	31.4682	34.4702
Zxdc	2.57676	3.27313	2.70871	2.85287	3.44021	2.45368	3.29007	3.06132
Zxdb	4.6691	4.6169	4.66901	4.65167	3.24362	2.84005	3.39923	3.16097
Zxda	4.19874	2.09956	3.06939	3.12256	0.33877	0.244512	0.983707	0.52233
Zwint	61.3071	64.391	62.361	62.6864	55.3	57.357	49.6284	54.0951
Zwilch	1.07443	1.23324	1.17581	1.16116	1.76222	1.74227	1.63805	1.71418
Zw10	9.88351	11.1878	11.872	10.9811	12.2846	10.914	11.9049	11.7012
Zufsp	4.07796	5.18767	4.17821	4.48128	4.92238	6.1812	4.02869	5.04409
Zswim8	49.0581	43.3546	51.9218	48.1115	51.6896	49.3758	53.883	51.6495
Zswim7	4.75076	4.65377	4.39612	4.60022	4.46904	2.45153	3.73789	3.55282
Zswim6	23.0103	24.6867	27.8025	25.1665	33.4309	24.5504	33.648	30.5431
Zswim5	9.55783	10.1118	12.3464	10.672	15.5554	13.3988	15.5817	14.8453
Zswim4	17.3628	16.4651	18.1324	17.3201	30.5355	24.3357	31.5005	28.7906
Zswim3	1.30043	4.16095	3.53193	2.99777	2.77845	4.14167	3.05058	3.32357
Zswim1	4.43168	4.95201	6.17114	5.18494	4.28429	3.91096	4.57224	4.25583
Zscan30	1.11362	1.24276	0.778706	1.04503	1.24992	0.761841	1.32911	1.11362
Zscan29	0.74133	1.82342	1.92307	1.49594	2.02379	2.22981	2.07414	2.10925
Zscan26	5.90258	10.7845	9.53496	8.74067	14.3646	14.3119	13.9572	14.2112
Zscan25	6.1208	4.68178	4.84896	5.21718	5.97777	4.1985	5.59967	5.25865
Zscan22	1.27149	0.345653	1.07809	0.898411	1.08537	1.72237	1.00674	1.27149
Zscan21	3.66689	4.68762	6.0335	4.796	4.88559	4.56785	4.73998	4.73114
Zscan2	2.79599	0.834502	1.33729	1.65593	5.58507	2.6017	5.60704	4.59794
Zscan18	15.2357	14.0344	15.4197	14.8966	13.1074	13.0088	13.2052	13.1071
Zscan12	2.95095	3.00864	3.112	3.02386	4.95025	4.01151	4.20943	4.3904
Zrsr2	6.67166	6.3313	6.61242	6.53846	5.65108	5.89825	5.87231	5.80721
Zrsr1	8.11453	7.09003	8.11622	7.7736	7.4471	5.68251	6.18845	6.43935
Zranb3	0.999685	1.12546	1.06171	1.06229	1.28334	1.63817	1.36994	1.43048
Zranb2	10.0141	9.61394	8.65792	9.42864	8.128	10.2344	8.22528	8.86257
Zranb1	25.4298	25.3854	25.7133	25.5095	19.6596	17.3728	18.3473	18.4599
Zpr1	7.56102	9.23912	9.99844	8.93286	8.51768	7.35433	8.41885	8.09695
Znrf3	2.45115	1.49767	1.96713	1.97198	1.85506	1.24845	2.46578	1.85643
Znrf2	12.6576	13.8073	11.6044	12.6898	8.5714	8.80386	7.9019	8.42572
Znrf1	4.21591	5.62201	13.9698	7.9359	4.24889	5.53867	3.6545	4.48069
Znrd1	5.30574	5.64771	7.62395	6.19247	7.42286	5.59718	7.57827	6.86611
Znhit6	5.38412	6.10026	5.94715	5.81051	5.42706	5.87486	4.92231	5.40808
Znhit3	4.4717	4.57498	5.26216	4.76962	6.18462	4.67877	5.77015	5.54451
Znhit2	13.9859	11.9873	14.0605	13.3446	12.0025	10.3063	11.8708	11.3932
Znhit1	12.8794	13.2092	14.3829	13.4905	11.8081	12.7494	13.4934	12.6836
Znfx1	4.01906	5.18197	5.70775	4.96959	4.4495	4.4421	4.71838	4.53666
Znf512b	22.1305	21.9029	26.6698	23.5678	25.6714	20.8094	25.1527	23.8778
Zmynd8	7.52964	5.94729	7.34455	6.94049	6.49388	7.36963	6.40691	6.75681
Zmynd19	15.7289	16.7425	20.1849	17.5521	16.5019	11.8899	15.2949	14.5623
Zmynd11	14.254	18.9174	11.3173	14.8296	17.7807	18.5679	17.3073	17.8853
Zmynd10	1.43453	2.35856	1.6507	1.81459	0.899273	1.63108	1.30647	1.27894
Zmym6	5.57823	6.53454	5.70736	5.94005	4.76052	8.81614	4.51525	6.03064
Zmym5	5.91666	8.37989	11.7429	8.67983	8.46416	8.35847	7.33481	8.05248
Zmym4	12.5225	13.976	14.2561	13.5849	13.8721	16.0859	12.9348	14.2976
Zmym3	18.6357	19.1017	17.5621	18.4331	15.8837	17.3286	16.2664	16.4929
Zmym2	28.1941	29.5885	30.7968	29.5265	28.7222	30.7025	27.2119	28.8789
Zmym1	1.15317	0.735773	1.11262	1.00052	1.80467	0.88654	0.768291	1.15317
Zmpste24	4.21565	5.01203	4.56156	4.59641	4.20635	4.42084	3.7705	4.13256
Zmiz2	57.9618	54.0515	65.6029	59.2054	69.0377	54.8874	72.9059	65.6103
Zmiz1	28.2562	26.3021	29.1645	27.9076	37.2996	33.8377	37.7846	36.3073
Zmat5	3.60676	2.84023	2.47978	2.97559	3.28638	3.39054	3.15708	3.278
Zmat4	1.34111	2.18537	0.962782	1.49642	1.00671	1.23268	0.736766	0.992053
Zmat3	1.85075	2.42408	1.96611	2.08031	1.98697	2.27301	1.82462	2.0282
Zmat2	31.4008	31.9515	28.2974	30.5499	35.0342	34.5861	33.5244	34.3816
Zkscan8	3.97471	4.99938	4.13198	4.36869	4.71912	5.95654	4.34871	5.00812
Zkscan7	2.58823	3.26968	2.84852	2.90214	3.50288	4.54493	3.28271	3.77684
Zkscan6	5.18023	5.48056	5.0352	5.232	5.17373	4.02122	5.16495	4.78663
Zkscan5	3.01076	3.18204	4.53996	3.57759	4.15119	3.34331	4.44518	3.97989
Zkscan4	2.86128	3.38473	3.27753	3.17451	2.9403	2.80391	3.20093	2.98171
Zkscan3	3.78083	7.20981	7.44972	6.14679	9.63623	11.2958	9.45447	10.1288
Zkscan2	15.5504	16.0726	16.1008	15.9079	14.1578	12.7681	13.4731	13.4663
Zkscan17	6.38656	6.19062	6.87784	6.485	8.09171	6.4536	7.8367	7.46067
Zkscan16	3.71819	4.63313	6.11059	4.82064	3.64631	3.28016	3.10735	3.34461
Zkscan14	1.26617	1.73199	1.85084	1.61633	2.3929	1.37278	2.28633	2.01734
Zkscan1	6.26873	8.17106	8.794	7.7446	8.98938	9.35783	8.86597	9.07106
Zim1	2.04359	1.79854	1.07832	1.64015	1.11124	1.50162	0.948688	1.18718
Zik1	9.25681	19.0963	20.2979	16.217	21.7138	20.3151	19.3479	20.4589
Zic3	1.22629	1.75502	1.32249	1.4346	0.991595	1.2766	1.0557	1.10797
Zic2	1.75804	8.74841	2.09175	4.1994	1.51645	1.49976	1.28056	1.43226
Zic1	5.74372	11.5887	5.31541	7.54929	3.80629	3.97348	2.79091	3.52356
Zhx3	3.66762	3.85804	4.93724	4.1543	4.8464	4.62223	4.90193	4.79019
Zhx2	7.1399	6.93287	6.06084	6.7112	7.62143	9.69932	7.43855	8.2531
Zhx1	3.09488	4.37438	3.9644	3.81122	4.23023	4.79948	4.03987	4.35653
Zgrf1	1.1086	0.751229	0.781874	0.880567	1.14228	1.09726	1.08625	1.1086
Zgpat	4.10532	3.63365	3.97168	3.90355	5.26325	5.97705	5.04512	5.42847
Zglp1	0.740916	1.03781	1.23905	1.00593	0.786606	0.571114	0.885634	0.747785
Zfyve9	13.659	15.7257	17.6269	15.6705	14.4178	13.2228	13.7359	13.7922
Zfyve28	2.21655	1.90471	2.41789	2.17972	2.07443	1.88472	2.40864	2.1226
Zfyve27	9.64856	9.1018	10.3831	9.71117	9.96104	8.15142	9.85203	9.3215
Zfyve26	3.9565	4.66576	5.98747	4.86991	5.69696	4.95995	6.16721	5.60804
Zfyve21	4.80519	7.40122	7.23289	6.47977	9.2039	7.92554	9.27842	8.80262
Zfyve19	2.94649	3.72837	3.7132	3.46269	3.64684	3.80483	4.30075	3.91747
Zfyve16	5.18304	5.61297	5.72342	5.50648	6.64611	5.41521	6.56496	6.20876
Zfyve1	12.026	14.6159	18.5174	15.0531	20.6427	19.5299	21.4606	20.5444
Zfx	3.34579	4.26821	4.83554	4.14984	4.25201	4.73727	4.09828	4.36252
Zfr2	5.57739	4.43016	3.64367	4.55041	4.81508	5.46569	5.28304	5.18793
Zfr	29.6237	29.3791	24.0361	27.6796	29.0575	30.8335	28.3702	29.4204
Zfpm2	1.59299	2.65521	1.10521	1.78447	1.4469	1.48176	1.61852	1.51573
Zfpm1	4.33706	2.53887	2.99143	3.28912	1.59677	1.67985	1.73627	1.67097
Zfpl1	6.67685	6.32498	6.19142	6.39775	6.67144	5.47746	5.79426	5.98106
Zfp963	1.89366	3.45824	2.73735	2.69642	2.98151	2.66359	2.60883	2.75131
Zfp961	0.892508	1.58323	1.09906	1.1916	1.41558	1.47686	1.32391	1.40545
Zfp960	1.32042	1.10044	1.47471	1.29852	0.753484	1.12944	0.769443	0.884121
Zfp959	3.90708	5.68538	4.84842	4.81363	5.85314	5.81483	6.12318	5.93038
Zfp958	2.20478	4.50769	3.01046	3.24098	4.40695	4.07339	3.30792	3.92942
Zfp956	6.96714	7.22816	9.16774	7.78768	7.30639	5.70158	7.07234	6.69344
Zfp955b	15.0494	13.2142	11.3508	13.2048	9.35802	10.9555	9.02661	9.78003
Zfp955a	15.99	13.6941	10.3958	13.36	14.8359	12.8335	14.1342	13.9345
Zfp954	6.78241	8.25851	10.5754	8.53876	10.754	8.88083	10.3709	10.0019
Zfp952	4.26763	6.07102	5.51133	5.28332	5.03517	4.67	4.90459	4.86992
Zfp950	0.897316	1.81574	1.30596	1.33967	2.12983	2.98044	2.09215	2.40081
Zfp949	3.4221	4.70177	4.87636	4.33341	5.52443	4.74456	5.66994	5.31298
Zfp948	18.2011	21.4892	15.3827	18.3577	13.6334	12.2192	13.6782	13.1769
Zfp946	5.52372	7.09712	5.27114	5.96399	7.068	9.19774	6.37997	7.54857
Zfp945	2.93444	3.64792	2.70407	3.09548	3.17289	3.42138	3.04666	3.21364
Zfp944	4.56956	5.70397	6.18071	5.48475	7.21811	6.90619	6.27482	6.79971
Zfp943	2.88835	4.11601	3.7276	3.57732	4.10159	3.9256	3.72625	3.91781
Zfp942	3.43167	5.2151	4.29871	4.31516	4.07579	4.42155	3.54642	4.01459
Zfp941	2.61762	2.81169	1.92342	2.45091	1.58993	1.38839	1.68304	1.55378
Zfp940	2.06633	2.5534	3.02764	2.54912	2.27687	2.63772	2.4992	2.47126
Zfp94	1.16866	1.72053	1.71604	1.53508	1.86105	1.93019	2.02781	1.93968
Zfp939	5.23621	7.50206	6.36165	6.36664	4.59792	5.94378	4.37068	4.97079
Zfp938	3.31894	4.2894	4.04594	3.88476	4.06828	3.942	4.12382	4.0447
Zfp937	2.12465	4.60943	3.40356	3.37921	2.85711	4.35359	2.91589	3.37553
Zfp935	5.88587	8.78416	7.15437	7.2748	8.09688	10.4401	8.02646	8.85449
Zfp933	3.23992	4.53741	4.2594	4.01224	3.83692	4.20093	4.13174	4.05653
Zfp932	3.30831	4.26431	3.14244	3.57169	6.8387	6.91847	6.31414	6.69043
Zfp930	4.19235	7.5662	6.24968	6.00274	6.00501	5.91	6.56231	6.15911
Zfp93	1.28812	1.78183	1.92776	1.6659	2.20543	1.7128	2.05594	1.99139
Zfp91	16.6561	17.3356	17.187	17.0596	13.9417	15.0858	14.5556	14.5277
Zfp90	13.1791	17.6621	19.0865	16.6426	21.1115	20.0158	19.112	20.0797
Zfp9	4.82654	5.76505	5.29886	5.29682	5.5823	4.51333	5.43158	5.17574
Zfp882	2.62922	6.46209	5.46498	4.8521	6.60084	6.37444	6.13717	6.37082
Zfp874b	1.24662	2.07227	2.19707	1.83865	2.54703	2.65398	3.00835	2.73645
Zfp874a	1.19043	0.688054	0.962069	0.946849	1.13817	1.30462	1.12849	1.19043
Zfp873	4.02292	7.47509	6.49273	5.99692	6.73964	7.58373	6.05953	6.7943
Zfp871	8.96588	9.11582	10.2306	9.43744	9.87376	10.0391	9.17537	9.69608
Zfp870	2.97987	3.65001	3.29579	3.30856	3.41882	4.06341	3.28476	3.589
Zfp87	3.4676	6.55774	6.61123	5.54552	5.31488	6.54205	5.81089	5.88927
Zfp869	12.7352	14.2394	13.6611	13.5452	13.9611	13.3419	14.1307	13.8112
Zfp868	7.69339	11.0256	8.05379	8.92428	11.871	11.2706	11.3438	11.4951
Zfp867	6.21849	8.6324	7.676	7.50896	9.54658	9.07243	8.55887	9.05929
Zfp866	9.89041	13.109	13.2515	12.0837	16.3325	14.8577	15.9587	15.7163
Zfp862-ps	2.06009	2.96015	3.19355	2.73793	3.70378	3.83249	4.16074	3.89901
Zfp853	1.77789	1.52724	1.41668	1.57394	0.812344	1.08125	0.860814	0.918135
Zfp850	1.40206	2.51853	2.18274	2.03444	1.51459	1.81926	1.43482	1.58956
Zfp85	1.35964	1.8135	1.70222	1.62512	1.70392	2.02419	1.58855	1.77222
Zfp846	7.52142	8.35621	8.64362	8.17375	7.1222	6.99959	7.54977	7.22385
Zfp84	4.49507	6.82982	7.79124	6.37205	8.43081	9.09997	8.20035	8.57704
Zfp839	3.19068	3.05308	3.17955	3.1411	3.04862	2.61519	2.85337	2.83906
Zfp830	7.99601	9.65166	10.6186	9.4221	12.1018	9.54694	12.6666	11.4385
Zfp827	2.40425	2.68495	2.60925	2.56615	2.95442	3.08698	2.95024	2.99721
Zfp825	1.85572	2.38923	2.27851	2.17449	3.45917	3.98987	3.22413	3.55772
Zfp821	50.8078	48.7374	56.7969	52.114	55.5655	50.0482	50.3667	51.9934
Zfp820	1.06277	0.762447	1.33327	1.05283	1.02446	1.11006	1.05378	1.06277
Zfp811	4.96852	8.74543	7.41265	7.0422	19.1922	15.7816	19.0668	18.0135
Zfp810	17.9178	23.3233	19.8071	20.3494	19.2532	14.9238	18.0701	17.4157
Zfp81	13.5991	15.3461	16.6953	15.2135	14.1276	15.0691	13.3387	14.1785
Zfp809	2.65778	4.58823	3.60923	3.61841	3.10379	4.30487	3.33577	3.58148
Zfp804a	7.65527	8.19671	7.55844	7.80348	6.37515	6.07552	5.90049	6.11705
Zfp800	1.00003	1.12183	0.992857	1.03824	1.23841	0.925061	0.836615	1.00003
Zfp799	3.74939	5.17282	4.32152	4.41458	5.66012	5.39444	5.47814	5.5109
Zfp791	1.41463	2.11352	1.54893	1.69236	2.06133	2.90763	2.6193	2.52942
Zfp790	2.28711	5.10416	6.01421	4.46849	4.97809	5.92129	5.49056	5.46331
Zfp788	0.83445	2.00556	2.28466	1.70822	1.46321	1.33775	1.24026	1.34707
Zfp787	8.25224	8.00345	8.80224	8.35264	10.3113	8.97722	11.0833	10.1239
Zfp786	2.04833	2.7076	2.53834	2.43142	3.40659	3.39043	3.44455	3.41386
Zfp784	5.35679	6.01253	5.04438	5.47123	6.72886	5.92374	6.86743	6.50668
Zfp780b	1.3316	2.57508	2.5633	2.15666	2.54543	2.42058	2.36913	2.44505
Zfp78	1.08691	1.43026	2.26517	1.59411	1.57904	2.54024	2.18815	2.10248
Zfp777	8.26314	7.18388	9.40956	8.28553	8.09318	4.98852	7.73888	6.94019
Zfp775	3.36375	3.25795	2.81528	3.14566	4.48799	1.76041	4.95533	3.73458
Zfp773	2.09547	3.44772	3.48685	3.01002	6.55035	5.50851	5.49661	5.85182
Zfp772	3.90651	4.44302	4.17593	4.17515	3.11891	2.79756	3.79639	3.23762
Zfp771	19.4812	16.6574	22.0771	19.4052	20.2433	13.5226	20.6049	18.1236
Zfp770	5.54633	7.24923	6.75233	6.51596	6.50481	5.61258	5.6379	5.91843
Zfp768	4.75546	4.91904	4.13066	4.60172	6.10437	4.81757	5.91127	5.61107
Zfp764	0.93561	1.25589	1.26659	1.1527	1.79181	1.18857	1.5679	1.51609
Zfp763	7.14968	11.8782	8.82487	9.28425	10.0585	8.41938	9.74715	9.40835
Zfp760	3.73367	6.74876	4.9058	5.12941	9.70412	10.2171	10.1885	10.0366
Zfp759	1.32741	2.63398	2.22057	2.06065	1.99978	2.77929	1.79826	2.19244
Zfp758	1.18975	0.485947	0.867836	0.847844	1.24571	1.34598	0.977552	1.18975
Zfp748	3.50176	6.65196	6.04326	5.399	5.58102	6.14833	4.89202	5.54046
Zfp747	1.57612	2.24914	2.32661	2.05062	2.45651	1.87157	2.92618	2.41809
Zfp746	4.51263	4.21976	4.82847	4.52029	4.37006	3.74499	4.34832	4.15446
Zfp740	10.111	10.8872	12.9759	11.3247	16.2238	13.9811	15.6116	15.2721
Zfp74	3.75518	5.47739	1.9432	3.72526	4.92825	4.56864	5.07765	4.85818
Zfp738	1.40583	2.5637	2.10274	2.02409	2.59183	3.15505	2.75426	2.83371
Zfp729b	2.68457	4.02546	3.52864	3.41289	2.76532	3.24303	3.00078	3.00304
Zfp729a	3.92355	4.89229	4.54048	4.4521	4.94473	5.57726	4.49828	5.00676
Zfp72	1.6754	3.0242	3.29235	2.66399	1.92211	3.46215	1.93803	2.44076
Zfp719	2.39514	4.91688	4.05572	3.78924	4.1563	4.86579	4.18508	4.40239
Zfp715	4.90434	6.91356	7.5736	6.46384	7.77122	7.43023	7.64716	7.6162
Zfp712	1.17534	3.2475	3.42239	2.61508	2.8134	3.0834	2.96886	2.95522
Zfp711	6.51466	7.15214	7.19138	6.95273	6.43145	5.90958	6.48929	6.27677
Zfp710	3.8594	4.44758	4.73911	4.3487	5.64508	4.26212	4.65023	4.85247
Zfp709	1.47234	2.79855	2.06749	2.1128	2.33094	2.10602	2.28482	2.24059
Zfp708	0.614877	1.53066	1.0594	1.06831	1.30555	0.908784	0.991103	1.06848
Zfp707	1.85484	1.74374	1.86266	1.82042	1.53338	1.47569	1.50233	1.5038
Zfp706	54.9722	55.4134	50.6691	53.6849	40.4109	44.2366	40.9091	41.8522
Zfp704	19.4674	23.5277	21.3998	21.465	58.5587	45.6711	59.1255	54.4517
Zfp703	14.6954	10.9449	9.42842	11.6896	9.49088	10.0285	9.38012	9.63317
Zfp7	3.32253	4.56139	5.98821	4.62404	8.18546	8.1703	7.56298	7.97291
Zfp697	0.773843	1.83445	1.67614	1.42815	2.04108	1.78763	1.9281	1.91894
Zfp692	18.4115	15.8226	15.6002	16.6114	16.2945	15.8485	15.3739	15.839
Zfp691	1.73299	0.665524	1.04389	1.14747	1.78319	1.79949	1.61629	1.73299
Zfp689	2.84286	5.05568	5.23726	4.3786	4.12853	4.49042	4.85144	4.49013
Zfp688	1.39496	1.11032	0.739991	1.08176	0.915188	0.844333	1.12412	0.961212
Zfp687	1.74807	2.32147	2.50219	2.19058	3.13321	2.66993	3.54585	3.11633
Zfp68	3.48944	4.67144	4.6325	4.26446	3.50037	4.33976	4.17843	4.00619
Zfp672	1.6949	1.5276	2.36652	1.86301	2.59644	2.65118	2.5383	2.59531
Zfp668	3.25009	3.50618	4.50558	3.75395	4.41452	3.58639	3.4894	3.8301
Zfp667	1.62668	2.71864	3.97389	2.77307	2.37152	2.64074	2.62907	2.54711
Zfp664	14.3246	18.1193	18.725	17.0563	4.77951	22.29	4.48749	10.519
Zfp663	1.65786	0.606547	0.958083	1.07416	1.47914	2.03722	1.45722	1.65786
Zfp661	1.18698	0.397395	0.657655	0.747343	0.949258	1.02987	1.58181	1.18698
Zfp658	0.927435	3.81604	4.62531	3.12293	5.06478	5.08783	5.12609	5.0929
Zfp655	3.35669	4.31104	3.72047	3.79607	3.87348	3.38249	3.78132	3.6791
Zfp654	7.92929	7.8486	7.40967	7.72919	6.33819	6.82665	6.05977	6.4082
Zfp653	16.6551	14.9059	17.181	16.2473	17.1557	15.0652	19.2704	17.1638
Zfp652	5.6662	6.44792	8.32478	6.81297	6.59109	6.029	6.1298	6.24996
Zfp651	9.42337	10.4521	12.8952	10.9236	10.7325	10.0477	12.0674	10.9492
Zfp65	4.12569	6.41495	5.84213	5.46093	4.60338	4.86131	4.93156	4.79875
Zfp647	10.3479	11.6355	13.6471	11.8769	18.3968	13.8303	19.0772	17.1014
Zfp646	2.10191	2.81343	3.05964	2.65833	4.15103	4.26677	4.12442	4.18074
Zfp644	1.74831	2.66014	2.24661	2.21835	2.48528	2.6201	2.18663	2.43067
Zfp641	3.55928	4.36389	3.00351	3.64223	3.27194	3.78359	3.05	3.36851
Zfp64	3.38613	3.86895	4.64556	3.96688	4.71263	4.79747	4.56803	4.69271
Zfp639	5.48566	6.08858	6.45171	6.00865	5.62888	3.14253	4.92991	4.56711
Zfp638	4.50717	5.11338	4.98631	4.86895	5.7065	6.1819	5.14725	5.67855
Zfp637	3.33244	3.63066	4.76877	3.91062	4.29882	3.68003	4.09609	4.02498
Zfp629	2.17847	3.76722	8.87933	4.94167	3.93742	3.11273	3.78762	3.61259
Zfp628	15.5892	9.56267	10.3744	11.8421	10.5958	7.92934	11.0491	9.85811
Zfp626	2.56453	3.79526	3.04019	3.13333	3.95463	3.27487	4.02447	3.75132
Zfp623	6.32681	7.59641	8.51049	7.4779	9.48701	8.58688	10.3398	9.47124
Zfp622	14.7936	12.172	14.7172	13.8943	13.7548	12.827	12.8963	13.1594
Zfp62	0.75134	3.24024	3.10333	2.36497	3.08442	3.48489	1.06492	2.54474
Zfp619	1.50444	2.24772	1.96925	1.90713	2.68544	2.20109	2.6093	2.49861
Zfp618	5.49771	5.59552	6.0448	5.71267	8.38581	6.472	8.27461	7.71081
Zfp617	5.24313	7.75428	6	6.33247	6.88782	7.17596	6.52275	6.86218
Zfp612	5.85399	8.22233	7.08962	7.05531	10.7845	13.0908	11.2279	11.7011
Zfp61	2.28939	3.07945	3.71911	3.02932	3.55785	3.64523	3.34211	3.51506
Zfp609	19.6963	19.3138	25.589	21.533	28.3026	23.0033	28.6645	26.6568
Zfp608	12.2581	9.65515	9.96687	10.6267	14.1606	15.5924	16.5292	15.4274
Zfp606	2.52257	3.47843	3.64364	3.21488	3.86556	4.63961	3.65595	4.05371
Zfp605	2.87245	2.58254	2.74356	2.73285	4.6843	3.63238	4.42464	4.24711
Zfp60	4.42613	8.28942	7.78626	6.83394	8.19819	10.3792	5.87978	8.15238
Zfp599	3.09148	5.00039	4.42686	4.17291	3.92275	3.31744	3.57755	3.60591
Zfp598	27.1941	28.3735	34.2071	29.9249	27.6189	22.9169	28.3105	26.2821
Zfp597	3.51402	4.47621	4.43195	4.14073	3.68871	4.03672	3.73894	3.82146
Zfp593	2.06171	2.08903	2.10441	2.08505	1.75802	2.17144	2.12359	2.01769
Zfp592	5.76561	8.20484	10.821	8.26382	8.2489	8.49723	7.99014	8.24542
Zfp59	2.05079	3.83973	3.86199	3.25084	3.55037	3.28314	3.32612	3.38655
Zfp583	0.950437	1.72836	1.56646	1.41508	1.16107	1.73445	1.29949	1.39834
Zfp580	41.9406	39.6041	36.372	39.3055	37.31	32.3066	43.442	37.6862
Zfp58	1.51331	0.443827	0.999173	0.985436	1.01947	1.93854	1.58191	1.51331
Zfp579	2.91893	3.09262	3.15939	3.05698	8.73366	4.85797	5.14078	6.24414
Zfp575	6.66477	6.95979	6.22874	6.61776	6.05262	5.56486	5.91254	5.84334
Zfp574	6.50876	5.16194	5.88188	5.85086	5.74806	4.53513	6.50333	5.59551
Zfp57	15.1822	18.4265	15.1792	16.2626	24.4181	25.1503	23.5769	24.3818
Zfp566	6.41547	8.36063	8.29617	7.69076	11.62	7.73112	12.6687	10.6733
Zfp563	4.08961	7.74439	7.07841	6.30414	7.67489	7.2669	6.38958	7.11046
Zfp560	3.52504	6.40896	5.28919	5.0744	5.27244	4.98051	5.17875	5.1439
Zfp558	8.79461	10.0381	11.5967	10.1431	10.8104	12.3838	10.234	11.1428
Zfp553	5.69472	6.81634	8.93626	7.1491	8.61178	9.32193	8.62372	8.85248
Zfp551	2.22086	3.05215	2.90905	2.72735	4.1479	3.57272	3.88365	3.86809
Zfp536	1.58985	1.00172	0.800362	1.13065	1.51879	1.93988	1.40864	1.62244
Zfp532	4.68372	3.41671	3.48706	3.8625	5.29886	5.0285	4.90973	5.07903
Zfp53	3.18703	4.8385	4.21311	4.07955	3.90577	3.79929	3.45161	3.71889
Zfp526	2.44843	3.25616	3.51732	3.07397	4.38294	4.0767	4.98157	4.4804
Zfp524	1.50698	2.17191	2.6172	2.0987	3.53657	3.92617	4.21888	3.89387
Zfp523	8.8944	10.8588	10.7867	10.18	12.7126	10.7607	12.3891	11.9541
Zfp521	23.5124	17.3106	16.4623	19.0951	18.4668	18.1684	18.2007	18.2786
Zfp518b	5.38443	6.65914	6.89055	6.31138	6.38126	7.51271	6.07115	6.65504
Zfp518a	4.82671	5.76956	3.39123	4.6625	3.71678	4.9004	3.26938	3.96219
Zfp516	3.93062	3.82825	3.82501	3.86129	7.87353	7.82158	8.38035	8.02515
Zfp513	2.39342	3.41617	3.01133	2.94031	2.64347	3.67545	4.56757	3.62883
Zfp512	11.1144	10.1983	8.04567	9.78614	12.1001	12.6581	11.7833	12.1805
Zfp511	20.5692	16.6755	19.5027	18.9158	20.8599	18.0033	19.7078	19.5237
Zfp51	2.99673	3.74925	3.02541	3.25713	3.09157	3.79606	3.09635	3.32799
Zfp507	3.77155	4.29473	4.08992	4.05206	4.05853	4.86824	3.97641	4.30106
Zfp503	33.7278	24.3073	26.4895	28.1749	16.1286	18.2548	16.1738	16.8524
Zfp472	3.48304	3.88212	3.00968	3.45828	3.61906	2.72434	3.87548	3.40629
Zfp467	1.95232	2.10816	2.14887	2.06978	1.79086	2.17631	1.83269	1.93329
Zfp462	7.38858	8.41329	9.01803	8.2733	13.435	12.7064	12.8052	12.9822
Zfp46	10.4714	12.9981	15.7732	13.0809	15.2961	12.946	15.0316	14.4246
Zfp459	2.6775	3.28246	3.44523	3.13506	1.82936	2.04562	1.69531	1.85676
Zfp458	1.84256	2.28387	1.87077	1.99907	1.96954	2.995	1.97619	2.31358
Zfp455	1.08665	0.524043	1.15329	0.921328	0.758653	1.24849	1.25281	1.08665
Zfp454	1.84698	2.84033	3.98493	2.89075	4.55892	4.19046	3.97394	4.24111
Zfp451	2.87482	2.59572	2.65281	2.70778	7.63926	2.52283	2.69767	4.28659
Zfp449	2.92051	3.16864	3.45545	3.18153	2.96301	2.96614	2.53376	2.82097
Zfp445	49.1634	59.2054	56.7388	55.0359	62.8	69.2408	61.6274	64.556
Zfp444	5.39215	3.07221	4.8568	4.44039	4.9815	4.42148	4.1975	4.53349
Zfp442	0.607234	1.34263	1.24285	1.06424	1.22794	1.64188	1.03692	1.30225
Zfp438	1.7147	1.99249	2.14485	1.95068	1.67476	1.45793	1.88564	1.67278
Zfp428	15.4733	13.4322	13.4712	14.1256	15.5216	15.6277	15.6849	15.6114
Zfp426	2.59841	1.47226	3.13088	2.40052	2.98459	1.78216	3.09847	2.62174
Zfp423	2.64535	3.47832	1.95675	2.69348	2.41745	2.80592	2.4284	2.55059
Zfp422-rs1	6.23505	6.8295	6.5838	6.54945	4.56737	7.44382	5.7388	5.91666
Zfp422	17.0221	17.0393	18.0976	17.3864	19.9473	18.6129	18.8576	19.1393
Zfp418	0.710775	2.28868	2.5258	1.84175	2.864	2.98691	2.52953	2.79348
Zfp414	12.1027	10.9869	10.6834	11.2577	12.5898	10.1616	12.8185	11.8566
Zfp410	12.4208	14.4382	16.7042	14.5211	18.4714	17.9888	18.2221	18.2274
Zfp41	6.55758	7.27093	8.59567	7.47473	9.76511	13.6651	8.97532	10.8018
Zfp408	5.15056	5.28481	5.31507	5.25015	5.75908	4.56685	6.00536	5.44376
Zfp407	1.77121	2.41918	2.90323	2.36454	2.47008	2.66953	2.68289	2.6075
Zfp40	4.99148	7.30976	5.6508	5.98401	4.09147	4.62038	4.06659	4.25948
Zfp398	4.48525	5.29316	4.91062	4.89634	4.1444	3.95516	4.13413	4.07789
Zfp397	16.8313	24.872	23.7112	21.8048	24.8102	24.4	23.878	24.3627
Zfp395	4.13237	5.81218	5.13624	5.02693	5.63581	5.66788	6.20863	5.83744
Zfp39	4.93382	5.0792	4.96341	4.99214	6.51138	5.42041	6.47916	6.13699
Zfp386	4.89994	6.72687	5.76497	5.79726	7.26921	7.39538	6.91587	7.19348
Zfp385a	24.2483	24.0426	19.9376	22.7428	24.7638	21.7081	23.5643	23.3454
Zfp384	3.54936	3.51838	3.5833	3.55035	4.14519	3.98384	4.19191	4.10698
Zfp383	5.02361	6.0174	5.6362	5.55907	5.43068	5.16544	5.24625	5.28079
Zfp382	4.34593	5.69968	5.91205	5.31922	5.89345	5.61059	5.05277	5.51894
Zfp37	4.73849	9.13904	8.67361	7.51705	8.11346	8.7998	7.0767	7.99665
Zfp36l2	12.8692	12.6494	12.2813	12.5999	13.7551	14.8331	13.788	14.1254
Zfp36l1	7.45595	8.12026	7.15208	7.5761	7.83002	8.86149	7.94938	8.21363
Zfp369	4.61071	5.47267	5.40206	5.16181	4.977	6.31377	5.02402	5.43826
Zfp367	2.07277	2.40382	1.40301	1.95987	2.72215	2.88368	2.37671	2.66085
Zfp365	3.21672	4.71835	4.55742	4.16416	3.11925	3.47422	3.2733	3.28892
Zfp362	22.6493	25.2918	30.64	26.1937	32.6159	25.7784	32.7547	30.383
Zfp36	2.08798	2.71988	2.07008	2.29265	2.29494	2.71806	2.73073	2.58124
Zfp358	26.403	23.1238	28.3276	25.9515	35.6518	30.7142	34.6135	33.6598
Zfp354c	13.7569	20.168	22.5254	18.8167	17.8905	18.2369	16.7032	17.6102
Zfp354a	1.08664	1.54543	2.0649	1.56566	1.83144	1.29275	1.86495	1.66304
Zfp35	5.48797	9.79216	10.6736	8.65123	7.67098	8.62256	7.92729	8.07361
Zfp346	3.48321	4.2476	4.16213	3.96431	4.35732	4.1453	3.94975	4.15079
Zfp341	4.60856	4.93037	6.4065	5.31514	4.46589	5.13096	5.21821	4.93835
Zfp335os	3.00942	2.21492	2.74995	2.65809	3.45631	1.79241	2.68158	2.64344
Zfp335	16.358	15.3864	18.6755	16.8067	18.2778	16.8181	18.9077	18.0012
Zfp334	8.2406	10.3093	10.1044	9.55144	13.1513	10.2871	12.3833	11.9406
Zfp330	19.9994	21.7457	23.0006	21.5819	24.1617	19.552	22.0838	21.9325
Zfp329	4.96587	7.15008	5.42837	5.84811	6.05022	4.47445	4.92897	5.15122
Zfp326	4.96599	5.24493	4.59974	4.93689	6.17289	6.3036	6.52459	6.3337
Zfp324	2.12878	3.08334	3.72046	2.97753	3.01933	2.85258	3.13211	3.00134
Zfp322a	4.4714	8.90107	8.19242	7.1883	8.05786	7.8957	7.67731	7.87695
Zfp319	19.7477	19.3884	25.0245	21.3869	22.4901	20.6347	22.5285	21.8845
Zfp318	13.1693	13.6919	15.0655	13.9756	12.1693	12.6894	12.1893	12.3493
Zfp317	19.3069	20.544	23.0329	20.9613	23.3409	22.6632	23.8569	23.287
Zfp316	4.9084	4.68249	5.43556	5.00882	5.82507	5.63527	6.37895	5.94643
Zfp30	2.68972	3.07215	3.9909	3.25092	4.45159	3.43848	4.80304	4.23104
Zfp3	7.85988	6.81492	9.28138	7.98539	7.82286	9.0179	7.30165	8.04747
Zfp292	15.8687	17.2062	16.9799	16.6849	20.4375	19.7403	19.7361	19.9713
Zfp287	2.19643	2.85567	2.92782	2.65997	2.71808	2.56024	2.54089	2.6064
Zfp286	3.39297	4.18332	3.98682	3.85437	5.90234	4.21835	5.38482	5.1685
Zfp282	7.70509	7.83104	9.59085	8.37566	10.0695	9.36716	10.254	9.8969
Zfp281	8.84107	9.9328	8.70513	9.15967	8.82826	9.30446	8.47278	8.8685
Zfp280d	1.94594	1.96676	1.75889	1.89053	1.82515	1.71409	2.53563	2.02496
Zfp280c	12.4835	11.1794	11.1402	11.601	9.35472	11.1767	10.5197	10.3504
Zfp280b	5.79501	5.05888	4.90167	5.25185	4.48351	4.89127	4.33579	4.57019
Zfp28	7.16302	7.5665	7.45614	7.39522	10.1093	8.80416	9.74358	9.55235
Zfp277	6.85154	7.70611	7.5259	7.36118	7.37043	8.87187	8.09924	8.11385
Zfp276	1.97644	1.98922	2.38736	2.11767	2.66935	3.03775	2.87396	2.86035
Zfp275	6.40589	8.04702	8.56987	7.67426	8.1977	9.39193	8.06377	8.55113
Zfp273	1.12499	1.52948	1.42224	1.35891	1.47172	1.7013	1.31002	1.49435
Zfp27	1.48552	2.1388	1.86604	1.83012	1.5184	2.11753	1.53617	1.72403
Zfp266	18.2497	23.398	24.2211	21.9562	24.3072	27.2483	23.9734	25.1763
Zfp263	1.31601	1.62608	3.69894	2.21368	1.63164	2.0202	1.6586	1.77015
Zfp260	0.6954	1.85813	1.80925	1.45426	1.6569	2.11694	1.76164	1.84516
Zfp26	5.18319	7.22395	5.11835	5.84183	5.58805	4.57307	4.26709	4.8094
Zfp251	15.5334	16.995	22.7111	18.4132	22.4244	21.5708	23.7435	22.5796
Zfp248	1.35996	2.19198	2.21325	1.92173	1.79301	1.72983	1.56104	1.69463
Zfp239	1.35804	2.10552	1.55376	1.67244	2.51768	1.77063	2.53791	2.27541
Zfp236	6.82436	5.38898	7.83192	6.68175	8.49844	7.18914	8.68703	8.12487
Zfp235	1.81812	1.9241	2.5443	2.09551	3.00252	2.25489	2.73668	2.6647
Zfp229	1.7413	4.20648	2.7849	2.9109	2.99977	2.87636	3.01505	2.96373
Zfp219	17.7748	20.1442	20.7034	19.5408	30.1971	26.2494	33.2208	29.8891
Zfp217	1.03753	1.57706	1.4165	1.3437	1.97305	2.45652	1.86028	2.09662
Zfp213	4.16802	5.08005	6.62377	5.29061	4.87968	5.54065	4.72614	5.04883
Zfp212	11.1087	8.97685	11.2261	10.4372	12.6752	10.0707	10.9672	11.2377
Zfp207	18.2013	22.0684	24.3252	21.5316	29.5464	27.5672	30.6261	29.2466
Zfp202	4.06158	4.0677	4.04597	4.05842	3.76278	3.19842	3.45798	3.47306
Zfp2	4.06177	4.10074	3.26967	3.81073	5.34037	6.11634	7.33698	6.26456
Zfp191	10.133	10.4346	10.7148	10.4274	10.5983	10.8549	9.6582	10.3705
Zfp189	1.65724	2.96777	3.5321	2.71904	3.99862	4.92534	4.24021	4.38806
Zfp182	1.15652	1.43865	1.5265	1.37389	1.80361	1.63736	1.89725	1.77941
Zfp180	1.07303	0.93225	4.73327	2.24618	1.49709	1.12947	1.72461	1.45039
Zfp174	1.53028	2.81729	2.78151	2.37636	2.80541	3.01048	2.78392	2.8666
Zfp169	1.21201	0.787649	1.39818	1.13261	1.0961	1.34822	1.19171	1.21201
Zfp160	11.8671	13.7416	13.8054	13.138	15.6188	11.4789	14.3377	13.8118
Zfp157	4.62047	5.01587	4.98768	4.87467	6.13501	5.06399	6.32074	5.83991
Zfp148	12.6296	12.3956	13.3797	12.8017	14.4672	14.2003	14.0943	14.2539
Zfp146	26.3332	33.9355	39.5928	33.2871	44.8826	41.6481	44.1001	43.5436
Zfp143	5.78706	6.526	5.66163	5.99156	6.99429	6.53785	7.15683	6.89632
Zfp142	2.06427	2.74432	3.43928	2.74929	3.21392	3.38034	3.51603	3.3701
Zfp141	3.48765	3.66072	3.83302	3.66046	4.16448	3.93983	3.9838	4.02937
Zfp14	9.38267	10.6488	14.2153	11.4156	9.96101	11.9157	9.50336	10.46
Zfp131	11.741	15.7743	19.4432	15.6529	18.2679	15.3548	16.746	16.7895
Zfp13	7.83803	8.80661	9.11788	8.5875	11.4431	9.38616	11.3158	10.715
Zfp128	1.02255	1.93255	1.98203	1.64571	2.17116	2.82135	2.41037	2.46763
Zfp125	4.17708	0.0805924	0.28799	1.51522	3.85162	4.343	4.33661	4.17708
Zfp120	1.37887	3.00822	2.13404	2.17371	2.61914	1.97498	2.40549	2.33321
Zfp12	0.676767	4.20264	1.07156	1.98365	1.27555	1.32389	1.22591	1.27511
Zfp119b	1.13808	1.52436	1.5682	1.41021	2.26544	1.8641	1.94341	2.02432
Zfp119a	3.66466	5.55771	4.40735	4.54324	5.28005	4.54151	5.5538	5.12512
Zfp113	2.52918	3.75914	3.05729	3.1152	4.38697	5.17257	4.27908	4.61287
Zfp112	1.39528	1.48008	1.59773	1.49103	1.43117	1.26009	1.34805	1.34644
Zfp111	0.590585	1.28385	1.18855	1.021	1.12242	1.29745	1.11249	1.17745
Zfp110	3.34352	4.84924	4.9172	4.36998	5.62202	5.11378	4.81206	5.18262
Zfp11	2.63289	3.94833	3.03722	3.20614	3.72295	3.31132	3.52214	3.5188
Zfp108	0.899155	1.56699	1.66708	1.37774	1.53563	1.29962	1.65112	1.49546
Zfp106	17.1234	15.5933	17.3561	16.691	16.7233	16.7757	16.7656	16.7549
Zfp105	2.7973	4.9731	3.76125	3.84388	6.54141	5.69623	5.60293	5.94686
Zfp101	3.78934	3.87976	2.99844	3.55585	4.69435	3.78465	4.29886	4.25929
Zfp1	15.2457	15.21	17.6052	16.0203	16.1355	12.8795	14.1177	14.3776
Zfhx4	1.88731	2.41687	1.56608	1.95675	1.78182	1.72633	1.66099	1.72305
Zfhx3	8.46215	7.40168	4.65807	6.84063	3.63641	3.67211	3.44424	3.58425
Zfhx2os	3.00898	3.16096	2.1026	2.75751	7.91099	6.18474	8.33592	7.47722
Zfhx2	6.06105	6.94496	6.5327	6.5129	10.9924	11.1553	11.6505	11.2661
Zfc3h1	11.5159	13.3375	14.2617	13.0383	14.3034	14.1696	13.7825	14.0852
Zfand6	26.2831	27.4303	20.8048	24.8394	31.1007	30.2832	25.2012	28.8617
Zfand5	17.5997	20.2763	20.9334	19.6032	19.936	19.2253	16.7984	18.6532
Zfand3	34.5628	31.4332	29.7275	31.9078	37.4793	36.9445	40.1271	38.1836
Zfand2b	3.72941	2.98089	3.42489	3.3784	3.38098	2.8064	3.59384	3.2604
Zfand2a	9.07993	9.24674	10.3223	9.54964	2.74609	7.15339	8.23971	6.0464
Zfand1	2.11932	2.07181	1.59409	1.92841	1.79583	2.32833	1.93482	2.01966
Zer1	8.59433	8.3302	8.52933	8.48462	9.78921	9.89658	10.0109	9.89891
Zeb2os	1.23686	1.13275	0.644006	1.00454	2.18849	2.4472	2.16081	2.2655
Zeb2	2.24627	3.29955	1.81955	2.45512	6.32001	5.38743	6.55602	6.08782
Zeb1	7.86656	8.00097	7.20568	7.69107	8.51316	9.75307	9.02942	9.09855
Zdhhc9	7.55348	9.15043	8.31898	8.34096	8.03031	9.22603	8.04252	8.43296
Zdhhc8	13.3045	15.2908	18.1456	15.5803	16.5347	14.7088	17.0816	16.1084
Zdhhc7	6.85766	6.80937	7.99523	7.22075	8.31051	7.30819	8.34212	7.98694
Zdhhc6	8.92342	12.4368	10.3711	10.5771	11.6628	11.0557	9.6297	10.7827
Zdhhc5	12.2631	11.6782	11.9698	11.9704	10.5454	10.8776	10.6108	10.6779
Zdhhc4	4.20128	3.99709	4.76072	4.3197	4.56644	3.47709	4.10271	4.04875
Zdhhc3	4.21628	4.33279	4.79382	4.44763	3.9643	3.43896	3.94235	3.78187
Zdhhc24	1.24653	1.6207	1.44036	1.43586	2.40864	1.15422	1.37155	1.6448
Zdhhc23	2.87623	3.85241	4.83669	3.85511	3.41135	4.67829	4.67357	4.2544
Zdhhc22	2.38997	2.51457	1.07221	1.99225	0.944129	1.86118	1.12941	1.31157
Zdhhc21	5.49462	6.17528	5.78067	5.81685	5.87091	6.80992	5.68217	6.121
Zdhhc20	15.7766	17.4459	16.8217	16.6814	15.4663	15.0901	15.3795	15.3119
Zdhhc2	7.3032	10.3653	5.7094	7.79262	4.59946	6.7711	4.56566	5.31207
Zdhhc18	6.81576	8.01109	10.1667	8.33118	7.42832	6.78792	8.13838	7.45154
Zdhhc17	22.6858	25.8281	23.568	24.0273	26.9922	24.9506	26.1935	26.0454
Zdhhc16	13.7832	15.293	17.7798	15.6187	16.5226	15.0242	16.4754	16.0074
Zdhhc15	2.57294	2.2927	1.66313	2.17626	1.97655	2.02424	1.68102	1.89394
Zdhhc14	13.9478	12.6353	12.6405	13.0745	8.76151	7.28336	8.44587	8.16358
Zdhhc13	10.1773	11.6769	11.7557	11.2033	10.5922	9.1236	10.6009	10.1055
Zdhhc12	1.73833	1.38518	1.66767	1.59706	1.62752	1.93304	1.57068	1.71042
Zdhhc1	11.1253	11.9481	10.9097	11.3277	12.2684	11.6593	13.3892	12.439
Zdbf2	3.36423	3.91753	3.90626	3.72934	3.50447	5.09247	3.07429	3.89041
Zcwpw1	1.14587	1.09552	1.07606	1.10582	1.14852	1.26603	1.02306	1.14587
Zcrb1	11.5296	13.1972	12.6097	12.4455	15.2696	14.6599	13.9782	14.6359
Zcchc9	5.05647	5.09543	5.17497	5.10896	5.06754	4.84116	4.49684	4.80184
Zcchc8	6.12713	6.13645	7.51086	6.59148	6.65847	6.2866	8.3139	7.08632
Zcchc7	3.13005	3.39766	2.6759	3.06787	4.05329	4.27557	3.86362	4.06416
Zcchc6	13.941	16.003	17.4797	15.8079	20.1379	19.7891	19.4035	19.7768
Zcchc4	1.73266	2.14402	1.9668	1.94783	2.31551	2.07347	2.1783	2.18909
Zcchc3	6.77555	7.0947	4.98859	6.28628	8.10566	8.07113	7.77367	7.98349
Zcchc24	4.74401	5.64193	5.68618	5.35737	6.71708	6.37795	7.73044	6.94182
Zcchc2	2.31151	2.20963	2.93674	2.48596	2.01578	1.98095	2.04668	2.01447
Zcchc18	24.2053	25.3923	24.8641	24.8206	22.1033	24.3832	20.1438	22.2101
Zcchc17	5.60528	7.19204	6.01048	6.26926	5.77955	5.331	5.16731	5.42595
Zcchc14	35.8201	32.8073	41.7733	36.8003	44.0837	38.6801	43.6496	42.1378
Zcchc12	54.3148	48.9541	47.2644	50.1778	35.9884	44.8351	33.0915	37.9717
Zcchc11	9.1675	10.2409	10.7838	10.0641	10.2194	9.41739	10.7482	10.1283
Zcchc10	4.02433	5.08663	3.97401	4.36166	5.20883	4.0131	3.72311	4.31501
Zc4h2	8.15546	8.08384	7.90853	8.04928	9.78397	9.66339	8.85475	9.43404
Zc3hc1	2.95098	2.68061	3.40568	3.01242	2.97028	2.80977	2.75234	2.84413
Zc3hav1l	6.81577	7.85008	7.37829	7.34805	9.29513	9.12901	9.53175	9.31863
Zc3h8	5.36692	5.22797	5.972	5.5223	5.64021	6.39314	7.16043	6.39793
Zc3h7b	48.8516	46.7087	47.8518	47.804	58.381	54.4297	60.6103	57.807
Zc3h7a	5.23156	5.73555	5.44481	5.47064	6.28309	6.41095	5.88218	6.19207
Zc3h6	3.48777	4.18685	4.25969	3.97811	4.15507	4.95179	4.70419	4.60368
Zc3h4	22.3773	22.8297	22.0107	22.4059	30.5244	31.5626	32.6198	31.5689
Zc3h3	2.4106	1.84055	2.87317	2.37477	4.93757	3.31891	5.04254	4.43301
Zc3h18	6.288	6.49961	7.55505	6.78089	7.72381	7.58097	8.24846	7.85108
Zc3h15	24.5204	25.5078	25.0254	25.0179	23.5698	25.4933	22.4052	23.8227
Zc3h14	28.0699	30.9893	33.8621	30.9738	29.2305	27.4187	26.4598	27.703
Zc3h13	19.573	18.617	21.4931	19.8944	23.2563	24.0687	22.4723	23.2658
Zc3h12c	8.98623	9.041	9.41533	9.14752	9.66207	8.89289	9.58326	9.37941
Zc3h12b	0.994112	1.53774	1.4643	1.33205	1.22329	1.14034	1.08927	1.15097
Zc3h11a	2.46149	3.21209	5.26413	3.6459	3.63071	4.23533	2.9877	3.61791
Zc3h10	2.70461	2.942	2.90666	2.85109	3.3992	3.2796	3.43101	3.36994
Zc2hc1c	2.05268	1.47334	0.977238	1.50109	1.07396	0.972344	0.821786	0.956031
Zc2hc1a	12.3196	19.3338	13.0082	14.8872	16.6441	18.0798	13.1486	15.9575
Zbtb9	1.25425	0.471977	0.543197	0.756473	1.30277	1.03073	1.42923	1.25425
Zbtb8os	2.06382	1.55818	1.33731	1.6531	1.96836	1.84439	1.73488	1.84921
Zbtb8a	5.1018	5.84829	6.66265	5.87091	6.82571	6.15767	6.07564	6.35301
Zbtb7c	0.897707	2.78648	0.71614	1.46677	0.655215	0.746848	0.881438	0.761167
Zbtb7a	3.87337	4.53429	4.90571	4.43779	4.52546	4.1641	4.71944	4.46967
Zbtb6	6.28328	7.11542	6.51899	6.63923	5.57179	5.80751	5.06909	5.4828
Zbtb5	2.6099	2.66556	3.08176	2.78574	3.15447	4.71718	4.74069	4.20411
Zbtb49	1.58952	1.31268	1.22516	1.37579	1.49566	1.24406	1.4314	1.39038
Zbtb48	2.73005	2.67629	3.79724	3.06786	2.87066	2.56129	3.15426	2.86207
Zbtb45	8.61819	8.60949	10.8874	9.3717	11.4894	11.3396	12.6253	11.8181
Zbtb44	3.58023	4.20486	4.75284	4.17931	3.98325	4.14824	3.59524	3.90891
Zbtb43	5.54228	6.54619	6.54734	6.21193	4.95088	4.8143	5.06875	4.94464
Zbtb41	7.54872	10.185	11.1657	9.63315	9.53917	10.3857	7.30145	9.07543
Zbtb40	2.14134	0.809435	0.972703	1.30783	2.12423	2.14769	2.1521	2.14134
Zbtb4	1.92248	2.4251	1.71374	2.02044	1.98328	1.21623	0.878846	1.35945
Zbtb39	6.97384	6.46956	6.63716	6.69352	7.6788	6.28391	7.4865	7.14974
Zbtb38	1.14529	1.60904	1.60246	1.45226	1.37509	1.03431	1.27937	1.22959
Zbtb37	3.80739	4.22422	3.64438	3.89199	3.89343	3.60904	3.98242	3.8283
Zbtb34	5.14198	6.76745	6.89643	6.26862	7.14153	5.84681	6.63065	6.53966
Zbtb33	6.77017	7.84632	8.4394	7.6853	7.5168	7.99153	7.38326	7.63053
Zbtb3	1.57754	2.52138	2.32574	2.14156	2.59245	2.35971	1.85983	2.27066
Zbtb26	0.775887	1.71179	1.34032	1.276	1.73722	2.18432	2.10102	2.00752
Zbtb25	3.60319	3.10288	3.17295	3.29301	2.02407	1.83355	2.15349	2.0037
Zbtb24	5.0744	6.83833	7.06438	6.3257	6.26302	7.31997	6.08417	6.55572
Zbtb22	14.9913	12.0271	14.2221	13.7468	18.5966	15.8834	19.7098	18.0632
Zbtb21	2.40996	2.97815	1.86544	2.41785	2.28831	2.62286	2.34354	2.41824
Zbtb20	0.471029	14.8881	14.2125	9.85722	1.87968	17.853	14.5645	11.4324
Zbtb2	5.95401	4.64939	5.34135	5.31491	4.49749	4.37355	4.17076	4.34727
Zbtb18	5.46264	4.21286	5.48205	5.05252	6.29499	5.85691	6.66002	6.27064
Zbtb17	6.03495	6.25675	8.45086	6.91419	9.45563	6.516	9.39604	8.45589
Zbtb16	1.64858	1.04818	1.04285	1.24654	2.39163	1.48286	2.56899	2.14783
Zbtb14	11.4757	12.3373	10.1409	11.3179	12.3377	12.2544	11.3543	11.9821
Zbtb12	28.7451	31.1418	21.8392	27.242	33.8893	33.4007	37.0083	34.7661
Zbtb11os1	4.01068	3.95978	3.44308	3.80451	4.43097	3.65546	4.32635	4.13759
Zbtb11	5.02965	5.44657	6.83484	5.77035	5.10091	4.90419	4.61292	4.87267
Zbtb10	4.25709	5.07546	4.23186	4.52147	5.62889	6.22394	5.628	5.82694
Zbtb1	1.43723	1.99919	1.97987	1.80543	2.58393	2.65506	2.65895	2.63264
Zbed6	7.0245	0.575692	20.9767	9.52562	21.6351	23.6543	20.5763	21.9553
Zbed5	12.5189	13.2728	13.748	13.1799	6.94954	5.46676	7.56648	6.66093
Zbed4	2.15285	3.90786	4.77184	3.61085	4.25724	3.99524	4.7299	4.32746
Zbed3	11.4814	12.0922	10.9728	11.5155	13.941	11.5726	13.5851	13.0329
Zap70	1.00832	0.762806	1.26904	1.01339	0.613292	0.275253	0.753293	0.547279
Zak	1.72523	1.38372	1.32293	1.47729	1.8572	1.98486	1.91801	1.92002
Zadh2	3.72463	5.5707	5.26204	4.85246	11.6657	11.6947	12.1999	11.8534
Yy1	22.6721	26.5945	26.9833	25.4166	27.6668	28.3398	25.3672	27.1246
Ywhaz	59.8117	62.3342	53.1933	58.4464	45.1205	48.1367	45.0159	46.091
Ywhaq	10.2125	9.46753	8.21924	9.29976	15.5358	16.972	14.5296	15.6792
Ywhah	64.452	32.5269	53.1796	50.0528	45.8212	50.8026	47.208	47.9439
Ywhag	125.656	125.28	56.0597	102.332	102.542	113.053	106.758	107.451
Ywhae	303.465	296.638	252.517	284.207	230.467	254.239	229.608	238.104
Ywhab	167.992	173.674	156.278	165.981	130.526	142.06	126.604	133.064
Ythdf3	7.85092	10.6114	10.1091	9.52381	11.3267	10.7564	13.0514	11.7115
Ythdf2	12.6234	12.5284	13.4621	12.8713	11.5384	11.6691	12.0003	11.7359
Ythdf1	20.4454	20.8094	25.666	22.3069	20.2395	17.4361	19.319	18.9982
Ythdc2	3.70529	4.68508	5.27489	4.55508	4.04307	4.03876	3.72323	3.93502
Ythdc1	5.51476	6.47087	6.71286	6.23283	6.7803	6.98834	6.5191	6.76258
Yrdc	13.8633	12.0812	13.2231	13.0559	12.0057	10.4561	10.9336	11.1318
Ypel5	28.8145	27.5288	28.5547	28.2993	20.9802	21.5121	20.9811	21.1578
Ypel4	3.46436	3.96062	2.82898	3.41799	6.83843	6.27783	6.59781	6.57136
Ypel3	7.23476	5.21842	7.27661	6.5766	11.7333	11.8843	14.7348	12.7841
Ypel2	2.62465	3.39517	2.98757	3.00246	4.06877	4.37665	3.6801	4.04184
Ypel1	7.62448	7.15421	6.2032	6.99396	9.99345	10.352	9.63491	9.99344
Yod1	8.56257	4.76365	4.46354	5.92992	4.4613	4.05788	4.50789	4.34235
Yme1l1	11.6263	13.8305	13.3821	12.9463	12.5223	13.3154	11.1628	12.3335
Ylpm1	14.4175	14.8107	14.8462	14.6915	17.0519	17.4352	17.1861	17.2244
Ykt6	45.456	45.2164	45.6516	45.4413	48.0486	44.2229	47.6691	46.6469
Yjefn3	3.5752	2.17259	3.32744	3.02508	2.37222	1.5182	2.27033	2.05358
Yipf6	4.38558	5.45899	4.95153	4.93204	5.04708	5.8263	5.01588	5.29642
Yipf5	19.2787	21.04	20.2647	20.1945	15.3904	16.098	16.6958	16.0614
Yipf4	15.2717	16.6342	15.2751	15.727	16.1911	15.4139	15.8618	15.8223
Yipf3	6.00113	6.02843	6.63828	6.22261	8.0543	7.08657	7.99864	7.71317
Yipf2	6.26438	4.62658	5.4498	5.44692	6.1676	4.04935	6.60248	5.60647
Yipf1	1.56065	1.61115	1.58981	1.5872	1.57428	1.87965	1.49363	1.64919
Yif1b	9.38286	6.46494	6.68884	7.51221	5.89197	7.00478	7.49297	6.79658
Yif1a	7.63635	8.07369	7.5138	7.74128	11.2372	9.61554	10.5729	10.4752
Yes1	2.85891	3.86789	3.69858	3.47513	4.15217	4.13795	3.9184	4.06951
Yeats4	53.7809	56.3943	54.8903	55.0219	54.9703	55.4348	52.5804	54.3285
Yeats2	13.0418	15.6558	20.0961	16.2646	20.9978	18.8517	20.3984	20.0826
Ydjc	3.36238	3.18186	2.67917	3.07447	2.46341	2.6619	2.31807	2.48113
Ybx3	10.9951	12.4688	11.1334	11.5324	10.0307	10.2273	8.98554	9.74784
Ybx2	2.62286	2.29786	1.95958	2.29344	1.85198	2.57582	1.41971	1.94917
Ybx1-ps2	17.847	26.2317	21.3427	21.8072	23.0003	19.8229	22.3777	21.7336
Ybx1	191.488	155.885	155.852	167.742	150.656	157.289	152.383	153.443
Ybey	1.14918	1.68125	1.29532	1.37525	1.34409	1.6873	1.67631	1.56924
Yars2	1.56672	1.96719	1.94495	1.82629	2.07563	2.10852	2.37634	2.18683
Yars	13.4534	15.4025	14.839	14.565	13.955	12.862	13.1964	13.3378
Yap1	1.4098	1.84303	1.84035	1.69773	2.33938	2.42628	2.30826	2.35797
Yaf2	17.651	16.7477	18.9199	17.7729	13.4606	12.5746	14.5275	13.5209
Yae1d1	4.5352	8.23653	4.99486	5.9222	8.147	9.6246	8.45315	8.74158
Xylt2	5.12552	5.94832	6.38599	5.81994	4.67759	4.62574	5.16032	4.82122
Xylt1	4.91416	5.00765	3.91317	4.61166	3.85316	3.90141	3.68457	3.81305
Xylb	1.92729	1.80579	1.69048	1.80785	1.42862	1.72676	1.813	1.65613
Xxylt1	6.62933	7.01878	8.12824	7.25878	5.97861	5.64414	6.70405	6.10893
Xrn2	38.0896	41.8762	42.5097	40.8252	41.3633	40.9534	40.5724	40.963
Xrn1	3.02881	3.48955	3.79328	3.43721	3.92958	4.54326	3.89085	4.12123
Xrcc6bp1	3.03806	3.38619	2.72364	3.04929	2.71067	2.77628	2.43388	2.64027
Xrcc6	3.46214	4.48212	4.66867	4.20431	5.06013	4.04229	4.86964	4.65736
Xrcc5	6.61587	6.93313	6.10493	6.55131	7.66385	8.10211	6.71367	7.49321
Xrcc4	2.27135	2.10329	2.0499	2.14151	2.18465	2.81231	1.98404	2.327
Xrcc3	1.89219	1.81182	2.21547	1.97316	2.6243	2.13358	2.90664	2.55484
Xrcc2	1.58946	1.55745	1.11395	1.42028	1.76957	1.78168	1.89992	1.81706
Xrcc1	3.22475	3.08672	3.67874	3.33007	4.29399	3.96808	4.14482	4.13563
Xpr1	31.2482	29.1378	25.5041	28.6301	24.4356	28.9533	23.6767	25.6885
Xpot	15.1336	15.6824	17.6552	16.1571	14.0464	15.787	13.857	14.5635
Xpo7	9.0971	10.0916	11.9679	10.3856	13.1091	11.0059	13.011	12.3753
Xpo6	4.91433	3.71834	5.49873	4.71047	4.41963	4.12439	4.84367	4.46256
Xpo5	18.9775	22.6083	25.4015	22.3291	25.4266	28.0445	24.8548	26.1086
Xpo4	1.88295	1.87994	2.07738	1.94676	2.12888	2.22338	2.17543	2.17589
Xpo1	51.7598	38.4382	22.6067	37.6016	20.3341	30.2759	19.5581	23.3894
Xpnpep3	1.40881	1.74079	1.58831	1.5793	1.69853	0.78292	1.67867	1.38671
Xpnpep1	10.0098	8.67044	9.34985	9.34337	8.51921	8.06304	8.9576	8.51328
Xpc	5.78376	6.13511	7.42954	6.44947	6.54354	5.06079	6.99058	6.1983
Xpa	8.57939	8.01991	10.5992	9.06618	10.7982	8.51435	10.7559	10.0228
Xntrpc	0.984221	1.23618	1.01028	1.07689	1.73383	2.19667	1.46736	1.79929
Xndc1	1.69426	2.7608	2.92911	2.46139	4.60036	3.75693	3.73775	4.03168
Xlr3c	1.40111	0.639163	0.595547	0.878608	2.00621	0.768745	1.42838	1.40111
Xlr3b	2.14771	0.845807	0.999538	1.33102	2.86677	0.985147	2.5912	2.14771
Xkr7	9.23908	8.23539	9.75975	9.07807	8.25714	8.01414	8.8311	8.36746
Xkr6	3.56366	1.91262	2.98955	2.82194	2.5973	1.6139	2.47924	2.23015
Xkr4	5.17974	5.03369	4.91481	5.04275	3.45207	3.73498	3.39848	3.52851
Xk	3.58158	3.22134	3.35467	3.38586	1.76768	2.29792	1.95918	2.00826
Xiap	2.15954	9.76836	3.08432	5.00407	2.95058	3.52608	3.0949	3.19052
Xbp1	13.4445	11.129	10.0764	11.55	8.27326	6.66233	8.49693	7.81084
Xab2	9.12569	8.61557	11.3327	9.69132	11.8356	8.75713	11.9455	10.8461
Wwtr1	4.67873	5.09875	4.9406	4.90602	5.50135	5.19854	5.86136	5.52042
Wwp2	13.5761	13.5063	16.0709	14.3844	15.0245	14.6896	15.0723	14.9288
Wwp1	7.52667	7.25938	6.63329	7.13978	5.23561	6.31669	5.37993	5.64407
Wwc2	7.43747	7.53386	8.5482	7.83984	6.73938	6.35411	6.71187	6.60179
Wwc1	13.5351	15.8539	15.3727	14.9206	13.6893	17.3211	14.1238	15.0448
Wtip	6.00446	6.0897	7.91603	6.67006	6.44402	5.69472	6.97401	6.37091
Wtap	13.369	13.0224	14.2104	13.534	11.3612	11.9287	11.4231	11.571
Wscd1	10.1614	9.17548	8.73461	9.35715	7.47034	7.61267	8.24336	7.77546
Wsb2	31.1798	27.4143	28.4517	29.0153	23.3945	24.1689	23.8618	23.8084
Wsb1	45.447	48.4864	35.5841	43.1725	45.1568	56.9549	43.2642	48.4586
Wrnip1	24.0745	23.3083	25.869	24.4173	27.9014	25.996	27.3381	27.0785
Wrn	2.71709	2.43837	2.5161	2.55719	2.79036	2.75322	2.54603	2.69654
Wrb	14.6669	17.7308	13.5169	15.3049	13.9341	14.1539	12.5083	13.5321
Wrap73	5.87441	5.31417	5.97305	5.72055	5.93694	5.9757	6.32681	6.07982
Wrap53	3.95342	3.85107	4.74378	4.18276	4.12081	4.20704	4.31321	4.21369
Wnt7b	7.12214	7.36311	5.42846	6.6379	2.59451	3.28217	3.83932	3.23867
Wnt7a	10.8937	13.0116	13.8643	12.5899	17.2547	16.7293	15.9028	16.629
Wnt5a	1.28871	1.43815	1.60079	1.44255	3.1389	2.58178	3.58453	3.10173
Wnt3	1.74589	1.78899	1.16238	1.56576	3.50953	2.47939	3.07907	3.02266
Wnk3	2.69418	2.65775	3.64539	2.99911	3.4323	3.28612	3.273	3.33048
Wnk2	19.8522	17.8707	21.5172	19.7467	20.5813	21.7597	23.5114	21.9508
Wnk1	4.77742	3.91066	5.4987	4.72893	6.10279	6.84706	6.27608	6.40864
Wls	1.84639	1.63053	1.39438	1.62377	3.40201	3.11033	3.49296	3.3351
Wiz	11.0992	10.2	11.2954	10.8649	11.5749	12.1084	12.2511	11.9782
Wipi2	7.96536	8.07645	9.1787	8.40684	11.0679	9.10403	10.349	10.1736
Wipi1	3.20753	3.39697	2.68862	3.09771	3.06868	3.71965	3.13188	3.30674
Wipf3	6.37984	4.36992	4.72813	5.15929	3.28093	4.64738	3.45624	3.79485
Wipf2	5.87308	7.22957	8.26055	7.12107	7.45895	7.01744	7.7064	7.39426
Whsc1l1	4.83329	5.58403	5.43528	5.2842	5.49926	5.87192	5.64485	5.67201
Whsc1	5.39954	5.44511	5.82888	5.55784	6.14454	7.68094	6.52662	6.78404
Whrn	3.24173	1.97672	2.37843	2.53229	3.07311	3.92736	3.66279	3.55442
Whamm	8.16134	7.20642	9.99018	8.45265	7.44623	5.86808	7.93811	7.08414
Wfs1	7.88381	4.37544	4.64359	5.63428	2.44567	3.29496	2.93936	2.89333
Wfdc1	1.19756	1.469	0.626391	1.09765	0.423778	0.0528495	1.04109	0.505906
Wee1	5.21614	5.80518	5.34205	5.45446	6.71742	6.83489	6.07232	6.54155
Wdyhv1	3.42968	6.14474	6.2206	5.26501	5.76208	7.22341	6.08965	6.35838
Wdtc1	9.23991	8.3289	9.7315	9.1001	12.0121	11.3424	10.2413	11.1986
Wdsub1	1.3319	1.22715	1.07368	1.21091	1.07294	1.18883	1.02403	1.09527
Wdr92	1.77309	2.5995	2.94585	2.43948	2.84692	3.77623	2.32962	2.98426
Wdr91	4.90391	4.80664	5.38964	5.0334	5.89626	5.40474	5.77545	5.69215
Wdr90	4.11416	4.22828	4.99198	4.44481	5.03696	4.15444	4.96922	4.7202
Wdr89	22.8886	18.4506	19.4117	20.2503	16.5833	11.8733	17.5425	15.333
Wdr83os	15.1434	11.9456	14.2944	13.7945	13.873	9.99699	10.4981	11.456
Wdr83	3.23423	3.19533	2.93234	3.12063	4.64439	3.37878	4.32038	4.11452
Wdr82	39.7607	40.1278	41.5453	40.4779	40.532	42.6126	40.9914	41.3787
Wdr81	1.43803	2.71505	1.27963	1.81091	2.23936	1.65769	2.21454	2.03719
Wdr78	1.05424	1.36576	0.594657	1.00489	0.77188	1.14677	0.719404	0.87935
Wdr77	4.87916	4.06979	6.06628	5.00508	4.68364	4.62947	4.86599	4.72636
Wdr76	1.07365	1.05975	1.07145	1.06829	1.24212	1.42955	1.43144	1.36771
Wdr75	7.55556	9.04502	8.28689	8.29582	6.31732	6.34403	5.90485	6.18873
Wdr74	24.37	26.4875	28.2354	26.3643	25.5614	19.0723	22.7879	22.4739
Wdr73	2.1984	2.39491	2.26032	2.28454	2.67577	2.40198	2.55652	2.54476
Wdr70	10.4166	10.1601	10.3683	10.315	12.5143	11.9181	11.2036	11.8787
Wdr7	15.4431	18.8949	17.0438	17.1273	16.2767	18.7697	16.7054	17.2506
Wdr62	1.90178	1.49265	2.07234	1.82226	2.86777	2.31914	2.94654	2.71115
Wdr61	4.02206	4.69701	4.55214	4.42374	4.59656	4.47864	4.92718	4.66746
Wdr60	6.54681	7.90704	7.94288	7.46558	9.42188	10.2199	9.32289	9.65489
Wdr6	73.6163	77.99	75.6454	75.7505	78.0979	76.7287	80.7279	78.5182
Wdr5b	3.55314	5.17036	4.81009	4.5112	6.6013	5.1372	5.51545	5.75132
Wdr59	8.76934	8.03875	8.93707	8.58172	9.64207	9.05115	10.1673	9.62016
Wdr55	9.66786	9.62108	10.1143	9.80107	14.5066	11.7654	12.891	13.0543
Wdr54	1.16705	1.31127	1.30804	1.26212	1.56617	1.42699	1.64261	1.54526
Wdr53	1.57213	1.97973	2.16408	1.90531	2.19863	1.84872	2.02376	2.0237
Wdr5	15.6219	18.0594	20.2599	17.9804	19.9981	18.4165	20.5255	19.6467
Wdr48	27.2574	28.6253	30.6341	28.8389	36.8752	37.0346	37.0569	36.9889
Wdr47	21.7482	26.3058	24.8738	24.3092	27.6432	27.0568	27.72	27.4733
Wdr46	7.11859	8.5572	11.3517	9.00915	10.671	9.68256	9.99031	10.1146
Wdr45b	12.7138	11.4997	14.439	12.8842	13.489	10.4164	12.9376	12.281
Wdr45	4.49595	3.89976	4.64313	4.34628	5.37623	4.19706	5.12261	4.89863
Wdr44	1.84178	2.1383	2.32683	2.1023	2.02008	1.98753	1.96451	1.9907
Wdr43	22.5967	25.141	27.2955	25.0111	15.0765	15.2328	13.9704	14.7599
Wdr41	2.89742	3.37406	3.324	3.1985	3.21523	3.52255	3.10439	3.28072
Wdr4	4.96923	4.25597	4.70702	4.64407	2.45435	3.82703	2.66015	2.98051
Wdr37	4.79792	5.37961	5.85305	5.34353	4.69318	4.76409	4.37897	4.61208
Wdr36	13.5194	13.4381	14.7324	13.8966	11.397	13.6578	10.6435	11.8994
Wdr35	4.29923	4.15393	4.46347	4.30554	3.86046	4.49275	3.64224	3.99848
Wdr34	15.6067	14.8949	14.1168	14.8728	14.6862	13.6047	14.9207	14.4039
Wdr33	13.035	14.1135	15.855	14.3345	17.5477	16.3396	16.5246	16.804
Wdr31	2.37768	1.98759	2.01785	2.12771	1.48079	2.13597	1.80547	1.80741
Wdr3	8.36839	8.55271	9.21963	8.71358	8.87695	8.56453	8.30033	8.5806
Wdr26	13.6731	14.6513	15.6865	14.6703	15.3487	14.9761	14.8147	15.0465
Wdr25	1.04472	1.02053	1.03325	1.03283	1.06638	1.08804	0.979736	1.04472
Wdr24	5.54152	5.49044	5.81211	5.61469	7.76052	5.8374	6.61481	6.73758
Wdr20	3.47757	3.69719	4.45019	3.87498	4.09887	3.84181	4.22324	4.05464
Wdr19	1.82136	2.17642	1.88312	1.9603	2.07529	2.69548	2.25288	2.34122
Wdr18	23.2317	23.5076	27.2187	24.6527	27.2899	23.106	26.7008	25.6989
Wdr17	4.6161	4.32541	3.08547	4.00899	2.74526	2.8563	2.9428	2.84812
Wdr13	21.1607	26.4265	19.2314	22.2729	24.8382	23.3533	24.7941	24.3286
Wdr12	1.6837	2.57005	2.57194	2.27523	2.43071	2.55329	2.4966	2.49353
Wdr11	5.58074	5.56813	4.9771	5.37532	5.35159	5.91532	5.20315	5.49002
Wdr1	14.6538	13.0427	10.8165	12.8377	11.2985	11.289	10.6017	11.0631
Wdhd1	2.11734	2.30806	2.38242	2.26927	3.30853	3.60315	2.98013	3.29727
Wdfy3	14.5968	17.1145	17.6542	16.4552	22.1787	22.4905	22.1946	22.2879
Wdfy2	4.37789	4.37825	6.08954	4.94856	6.20473	6.21454	8.03265	6.81731
Wdfy1	12.6233	14.9069	13.1565	13.5622	12.8798	14.4482	12.8043	13.3775
Wbscr22	3.27706	2.76296	3.40193	3.14732	3.86957	3.70982	3.48547	3.68829
Wbscr17	3.90531	4.95906	3.7695	4.21129	2.79216	2.53347	2.56253	2.62939
Wbscr16	7.3366	6.86191	7.80693	7.33515	7.04019	5.46913	7.63493	6.71475
Wbp5	73.4725	70.892	69.7351	71.3665	87.7462	84.426	89.4455	87.2059
Wbp4	17.0238	19.5242	19.8351	18.7944	15.1354	17.1734	15.5933	15.9674
Wbp2nl	1.50293	1.07361	1.08513	1.22056	0.638236	1.26427	1.31743	1.07331
Wbp2	31.3188	23.8393	26.2948	27.151	33.2493	28.7371	32.8893	31.6253
Wbp1l	5.51148	5.54274	6.27794	5.77739	7.73388	7.02522	7.63278	7.46396
Wbp11	15.8896	15.0327	16.2429	15.7217	15.5393	14.529	15.5296	15.1993
Wbp1	7.12018	6.40996	6.79961	6.77658	8.47298	7.77484	9.02543	8.42442
Wasl	13.5977	12.6466	12.9916	13.0787	10.8675	10.8569	11.0432	10.9225
Wash1	15.5268	13.6147	16.6163	15.2526	17.2808	15.0635	19.2281	17.1908
Wasf3	17.0962	18.4177	18.5708	18.0282	16.4411	17.0338	16.8203	16.7651
Wasf2	5.72949	4.44931	4.71636	4.96505	5.64443	5.72942	5.65783	5.67723
Wasf1	49.8571	49.024	55.0686	51.3165	39.1751	37.4222	38.774	38.4571
Wars	11.1327	10.8316	12.1184	11.3609	9.76511	11.0403	10.0894	10.2983
Wapl	9.78536	10.6382	10.4109	10.2781	10.7782	10.6323	9.65296	10.3545
Wac	10.3628	10.9546	11.4456	10.921	9.22714	10.447	10.7728	10.149
Vwce	1.19375	1.21398	1.52766	1.3118	1.26733	1.2673	1.24856	1.26106
Vwa9	13.1236	13.8451	14.6751	13.8813	14.8789	13.0375	13.4577	13.7914
Vwa8	3.24048	3.79752	2.80626	3.28142	4.38459	3.85757	4.26077	4.16764
Vwa5b2	3.33727	2.97668	2.75095	3.02163	2.39317	2.694	2.54093	2.5427
Vwa5a	1.21359	0.673953	0.75312	0.88022	1.21132	1.33412	1.09532	1.21359
Vwa1	6.68253	5.90196	4.02157	5.53535	3.46983	5.09461	3.70344	4.08929
Vtn	6.32564	4.80942	4.43112	5.18873	3.15783	4.17933	3.08968	3.47561
Vti1b	20.3842	17.2033	18.7053	18.7643	20.2528	20.0107	17.9299	19.3978
Vti1a	11.6351	12.652	10.1463	11.4778	10.3073	11.9897	9.14824	10.4818
Vta1	12.9015	13.168	12.0396	12.703	13.1103	13.8509	12.032	12.9977
Vstm5	10.1773	7.61631	8.01671	8.60344	8.07381	8.20656	8.26163	8.18067
Vstm2l	112.649	75.5947	90.5678	92.9372	66.4137	56.472	81.3781	68.0879
Vstm2b	4.30001	5.03537	2.95157	4.09565	3.08624	3.17434	4.50045	3.58701
Vstm2a	22.5435	25.2277	27.906	25.2257	25.8742	31.4691	24.3006	27.2146
Vsnl1	74.1551	51.2164	51.0719	58.8145	42.3352	47.8848	40.8917	43.7039
Vsig2	1.20397	1.16463	1.22239	1.197	1.11839	0.766859	1.21426	1.03317
Vsig10l	1.5005	1.22003	1.0107	1.24374	0.699364	1.20421	1.0849	0.996158
Vrk3	4.36661	4.33233	4.35959	4.35284	5.26492	6.25152	5.9776	5.83135
Vrk1	23.9	20.8337	19.0148	21.2495	20.3257	18.2341	19.295	19.2849
Vps9d1	6.52192	5.37853	6.77589	6.22545	6.64433	6.50578	8.0893	7.0798
Vps8	3.32217	4.48206	3.52407	3.7761	3.58364	4.32038	3.31455	3.73952
Vps72	13.0146	12.1474	14.4303	13.1974	18.9045	18.3153	17.4276	18.2158
Vps54	5.13471	5.27246	4.96377	5.12365	5.4885	5.39664	5.21887	5.368
Vps53	6.67012	6.0496	6.49618	6.4053	6.62844	6.91662	6.5836	6.70955
Vps52	20.5867	16.7411	16.3045	17.8774	19.3147	22.403	19.1276	20.2818
Vps51	6.81473	5.92929	6.76793	6.50398	7.44894	6.76833	8.09417	7.43715
Vps4b	5.50516	4.91058	5.2511	5.22228	5.17367	5.11026	4.71289	4.99894
Vps4a	37.1	38.8598	37.9294	37.9631	38.7949	36.3222	38.8952	38.0041
Vps45	6.98503	7.07234	6.12215	6.72651	7.75363	8.09809	7.45737	7.7697
Vps41	35.5326	34.4307	29.8797	33.281	32.4572	34.3214	30.0556	32.278
Vps39	6.007	6.39633	6.5106	6.30464	8.00903	6.85187	7.19297	7.35129
Vps37d	14.254	12.6779	15.2555	14.0625	15.8447	13.9898	16.1562	15.3302
Vps37c	13.8894	14.4748	13.769	14.0444	14.5908	11.7829	16.232	14.2019
Vps37b	18.9896	19.6994	19.4567	19.3819	23.7418	22.3563	25.7826	23.9602
Vps37a	10.772	13.6958	15.6172	13.3617	11.9855	13.7342	11.2346	12.3181
Vps36	14.6972	13.3838	13.2515	13.7775	11.3775	13.1473	11.3841	11.9697
Vps35	55.0384	67.2085	60.7441	60.997	54.9334	60.0787	50.4006	55.1376
Vps33b	6.3628	7.67859	8.28611	7.4425	8.2885	7.48673	7.21715	7.66412
Vps33a	21.488	21.9518	24.7741	22.738	22.7438	21.4142	23.0547	22.4042
Vps29	9.51763	9.29416	9.07467	9.29549	8.67799	8.9909	8.03524	8.56804
Vps26b	30.0745	30.071	32.6293	30.9249	29.8474	27.9505	29.5631	29.1203
Vps26a	9.85433	12.941	4.94764	9.24766	12.215	5.81377	5.16146	7.73007
Vps25	3.88504	3.71849	3.04955	3.55103	3.82414	3.42232	3.38211	3.54286
Vps18	3.73172	4.60659	5.28447	4.54093	5.81231	5.21151	5.84577	5.62319
Vps16	13.8298	12.3267	13.8586	13.3384	16.412	14.4073	15.6965	15.5052
Vps13d	3.46928	3.72644	3.75209	3.64927	4.15435	4.1192	4.3814	4.21831
Vps13c	5.43226	5.61246	5.5232	5.52264	5.84822	6.7521	5.44307	6.01446
Vps13b	4.52378	5.1076	5.19476	4.94205	4.73622	4.87022	4.76591	4.79078
Vps13a	1.80072	2.86033	1.96252	2.20786	1.86816	2.708	2.1143	2.23016
Vps11	18.4027	20.6898	23.3661	20.8195	26.4904	20.7247	25.0262	24.0804
Vprbp	5.20953	5.98004	8.37947	6.52302	8.24642	7.60509	7.78387	7.87846
Vopp1	14.5287	16.9887	14.2862	15.2678	14.6799	15.1225	14.4018	14.7348
Vmp1	6.29271	6.22583	6.92521	6.48125	5.52823	5.97969	5.02333	5.51042
Vmac	10.1733	8.12843	7.63877	8.64682	9.03451	7.49022	10.6577	9.0608
Vma21	1.9971	1.44384	2.15759	1.86618	7.29964	4.46269	3.43117	5.0645
Vldlr	12.3626	14.726	17.0488	14.7125	12.7091	9.64347	12.2795	11.544
Vkorc1l1	3.57367	6.72147	5.29905	5.19807	3.96618	4.06253	3.46834	3.83235
Vkorc1	3.18353	3.54904	4.31952	3.68403	4.48587	4.76141	5.43128	4.89285
Vit	6.58675	7.53377	5.19235	6.43762	8.16111	10.0847	8.58908	8.94495
Vipr2	1.19437	0.945647	0.740436	0.960153	1.25719	1.10392	1.22202	1.19437
Vipas39	29.6126	30.444	32.515	30.8572	35.8846	32.8158	34.6954	34.4653
Vimp	6.74915	6.55887	6.71996	6.67599	6.25047	4.88463	6.13251	5.75587
Vim	12.6439	13.2817	11.3322	12.4193	23.0703	20.1977	22.2964	21.8548
Vhl	20.1933	20.194	19.0248	19.804	19.0047	20.0227	19.4389	19.4888
Vgll4	4.49314	5.32105	5.63285	5.14901	7.88901	9.89928	8.09889	8.62906
Vgf	18.3396	12.9702	16.2786	15.8628	9.22856	9.94321	7.6246	8.93212
Vezt	2.97934	4.91207	4.80689	4.23277	5.13892	5.2341	4.98665	5.11989
Vezf1	20.6356	25.839	29.3774	25.284	34.8066	34.1491	36.2764	35.0774
Veph1	1.14499	1.75083	1.80163	1.56582	1.20404	1.20879	1.55674	1.32319
Vegfc	1.2033	0.655258	0.97517	0.944576	1.49068	1.05623	1.06299	1.2033
Vegfb	23.706	21.2165	17.533	20.8185	14.7749	15.1149	15.3896	15.0931
Vegfa	3.75979	5.69254	4.64367	4.69867	3.46504	4.0052	2.95389	3.47471
Vdac3-ps1	39.9075	48.3557	39.3893	42.5508	36.1412	37.0992	33.2387	35.493
Vdac3	68.7041	70.2341	63.5057	67.4813	50.3816	58.8682	47.6525	52.3008
Vdac2	17.1501	15.991	15.8983	16.3465	16.0453	15.8067	15.4768	15.7762
Vdac1	88.2183	87.5053	74.5198	83.4144	79.1149	75.5778	81.6631	78.7853
Vcp-rs	143.238	154.83	159.864	152.644	168.441	163.66	159.669	163.923
Vcpkmt	15.4304	12.5026	15.2315	14.3882	9.91994	11.5448	13.8846	11.7831
Vcpip1	8.48876	10.6118	10.205	9.76852	9.11268	9.92008	8.29558	9.10945
Vcp	14.3202	14.1986	15.7238	14.7475	15.8302	12.3575	13.4572	13.8817
Vcl	13.2	7.58719	7.72673	9.50464	10.6801	13.9602	14.4601	13.0334
Vcan	14.4253	18.1333	16.0471	16.2019	18.9521	16.5774	18.9843	18.1713
Vcam1	4.4234	5.71159	4.58836	4.90778	6.05646	8.36554	6.21951	6.88051
Vbp1	43.1244	45.3786	39.588	42.697	37.1883	42.6246	32.9231	37.5787
Vax1	11.4982	12.4744	8.98018	10.9843	33.4066	32.54	30.5379	32.1615
Vav3	1.46892	1.53239	1.57885	1.52672	1.34104	1.27482	1.34976	1.32187
Vav2	9.01148	9.34835	8.94519	9.10167	18.3357	15.3555	18.2903	17.3272
Vat1l	8.88767	9.28177	6.74125	8.30356	3.5403	7.70001	2.97319	4.73784
Vat1	31.1766	34.4655	30.2321	31.958	29.8713	35.3117	32.4534	32.5455
Vasp	9.11484	9.95022	8.55292	9.20599	9.77543	11.3941	10.2917	10.4871
Vasn	4.18379	3.4687	3.95346	3.86865	4.26579	4.12118	4.27479	4.22058
Vash2	14.9834	18.4827	20.3391	17.9351	19.9855	17.5031	8.40262	15.2971
Vash1	28.7593	32.9496	36.6973	32.802	43.6043	42.6112	44.1755	43.4637
Vars2	3.59645	3.93079	4.11873	3.88199	4.50587	4.0068	4.82228	4.44499
Vars	11.7936	13.9061	14.0253	13.2417	15.4026	14.8509	15.4918	15.2484
Vapb	21.1287	20.7916	20.1848	20.7017	19.7157	19.5903	19.5799	19.6286
Vapa	102.856	91.5875	94.32	96.2544	80.8994	84.7621	78.4776	81.3797
Vangl2	8.90406	11.5658	11.5455	10.6718	14.0342	15.0829	13.827	14.3147
Vamp7	8.77265	10.0929	10.0005	9.62203	11.0286	11.8113	10.0501	10.9633
Vamp4	4.30503	5.18657	5.1004	4.864	4.53407	4.50784	4.97552	4.67248
Vamp3	11.853	12.2441	10.7276	11.6082	10.6619	10.1512	9.88888	10.234
Vamp2	84.328	87.7038	85.5562	85.8627	72.4277	69.5185	72.3256	71.4239
Vamp1	1.67647	1.55242	1.55283	1.59391	1.73124	1.3798	1.41017	1.50707
Vac14	17.227	15.5253	18.7454	17.1659	19.5544	16.6785	18.5066	18.2465
Uxt	1.14925	1.34753	1.0254	1.17406	1.62679	1.19154	1.6235	1.48061
Uxs1	2.53922	3.74076	2.96873	3.0829	2.34175	1.99783	2.68262	2.34074
Uvssa	4.39636	5.23977	6.01007	5.2154	4.98975	4.48258	5.13781	4.87005
Uvrag	9.75653	8.50614	8.61894	8.96054	8.8491	8.40731	8.14215	8.46619
Uty	1.39208	1.12124	1.36084	1.29139	1.3926	1.43037	1.35326	1.39208
Utrn	3.66179	4.48238	2.79742	3.6472	2.17775	2.82092	2.333	2.44389
Utp6	12.9209	14.2044	14.0015	13.7089	14.7344	16.0809	13.472	14.7625
Utp3	25.7524	21.9415	23.7049	23.7996	24.7292	24.5892	21.4477	23.5887
Utp23	1.22604	1.62189	3.59615	2.14803	1.34019	1.36191	1.44382	1.38197
Utp20	4.58091	6.80109	6.88296	6.08832	5.83171	6.6477	5.58294	6.02078
Utp18	9.84006	11.586	14.1701	11.8654	9.51264	9.51932	9.15262	9.39486
Utp15	14.0028	14.6502	14.5356	14.3962	13.1785	12.6258	12.589	12.7978
Utp14b	1.91565	0.948703	0.956147	1.2735	1.5552	1.1953	1.46241	1.4043
Utp14a	5.55855	5.67073	6.52387	5.91772	6.76741	8.06314	6.41264	7.08107
Utp11l	3.84748	6.16856	5.30974	5.10859	5.15729	5.77816	5.14005	5.3585
Ust	2.86683	2.94829	2.58731	2.80081	2.77081	3.99436	3.26712	3.3441
Uspl1	2.56415	2.01463	1.99562	2.19146	2.08456	1.71699	2.04413	1.94856
Usp9x	15.4651	16.6657	17.572	16.5676	16.9507	19.3211	16.293	17.5216
Usp8	9.76113	10.2706	10.1158	10.0492	9.26908	10.7939	9.43084	9.83127
Usp7	22.9092	21.7035	22.1909	22.2679	21.0997	20.8237	19.7448	20.5561
Usp6nl	5.81585	5.54028	5.15667	5.50426	5.46052	4.52962	5.15826	5.04947
Usp54	4.59021	5.36409	5.24023	5.06484	7.32631	6.72848	7.35306	7.13595
Usp53	1.5277	1.70098	1.50219	1.57696	0.996979	1.08679	0.978608	1.02079
Usp51	1.04944	0.559229	1.49808	1.03558	1.06018	1.39579	0.692337	1.04944
Usp5	22.4535	21.7093	24.4619	22.8749	23.039	20.7471	22.5194	22.1018
Usp49	7.24208	9.66627	12.3627	9.75703	13.0751	11.484	12.2549	12.2713
Usp48	15.6164	15.8332	16.8206	16.0901	14.8327	14.7545	16.733	15.4401
Usp47	45.9504	45.9381	48.0094	46.6326	49.0613	47.6621	46.0358	47.5864
Usp46	3.39379	4.10841	2.93233	3.47818	3.30054	4.89964	3.49055	3.89691
Usp45	3.22659	3.54468	3.73823	3.50317	3.58275	3.49301	3.3731	3.48296
Usp42	7.30519	9.26663	9.76493	8.77892	8.67795	9.2369	8.80902	8.90796
Usp40	2.91145	3.53321	3.27391	3.23953	3.98864	3.8142	3.82559	3.87614
Usp4	11.3393	11.749	12.9708	12.0197	11.9153	12.3129	11.4182	11.8821
Usp39	17.0512	18.0155	19.115	18.0606	15.8098	16.7909	15.0473	15.8826
Usp38	10.1121	11.8155	13.368	11.7652	10.486	10.0978	10.4359	10.3399
Usp37	4.0819	3.7185	4.37361	4.058	3.95269	4.016	3.89598	3.95489
Usp36	4.63613	5.03937	5.57751	5.08434	4.41667	4.116	4.18547	4.23938
Usp35	2.56274	3.67455	2.59175	2.94301	2.08997	2.08182	2.31102	2.16094
Usp34	17.2225	17.759	17.8886	17.6234	17.5456	16.5088	16.5297	16.8614
Usp33	7.72512	7.31126	6.86795	7.30144	6.00789	8.76099	6.59883	7.12257
Usp32	11.3688	13.7865	12.2967	12.484	14.049	12.5292	12.3288	12.969
Usp31	6.54741	6.92519	8.53004	7.33421	6.81357	6.69953	6.41376	6.64229
Usp30	7.4079	6.8786	8.79901	7.69517	8.12777	6.39901	8.39543	7.64074
Usp3	4.39243	4.1097	4.12888	4.21034	6.08596	4.37227	4.94176	5.13333
Usp29	1.46444	0.921487	0.799969	1.06197	0.798047	2.43613	0.742127	1.32544
Usp28	10.087	12.059	10.6545	10.9335	12.1041	11.6029	11.8078	11.8383
Usp25	6.0063	5.59486	6.2401	5.94709	5.07369	6.1155	4.88969	5.35963
Usp24	11.1897	12.5459	13.4515	12.3957	10.5259	10.6226	9.74358	10.2974
Usp22	168.962	139.031	141.861	149.951	150.371	145.334	161.212	152.306
Usp21	2.88047	2.84551	4.44075	3.38891	4.93481	4.4602	5.20622	4.86708
Usp20	3.27663	3.20476	3.66664	3.38268	3.98357	3.5856	3.88717	3.81878
Usp2	1.0495	1.08205	0.911778	1.01444	0.970616	1.2287	1.11224	1.10385
Usp19	10.4823	11.1846	13.4238	11.6969	14.8015	13.9872	14.9012	14.5633
Usp16	5.65393	5.35271	5.24545	5.41736	4.41144	3.87313	3.76699	4.01719
Usp15	23.2171	27.3331	24.639	25.0631	22.0125	23.6934	21.458	22.388
Usp14	11.663	13.9191	11.1008	12.2276	9.67671	9.47898	9.01004	9.38858
Usp13	1.97164	1.26869	1.88684	1.70906	1.16956	2.30095	1.73527	1.73526
Usp12	13.2828	13.2362	14.7012	13.7401	10.6654	10.8268	11.157	10.8831
Usp11	18.9839	16.348	15.4911	16.941	16.0904	16.9013	15.444	16.1452
Usp10	8.10571	8.75865	9.05141	8.63859	8.571	8.69784	7.44498	8.23794
Usp1	9.59072	9.31248	9.71887	9.54069	10.1232	9.95277	9.85621	9.97739
Uso1	7.89426	9.16106	9.80057	8.95196	9.59687	11.0298	7.95914	9.52862
Usmg5	44.6651	46.8758	41.417	44.3193	74.6906	59.9546	74.2205	69.6219
Ushbp1	1.1039	1.09277	0.969684	1.05545	0.816416	0.975154	0.948876	0.913482
Usf2	11.7058	11.1735	12.6763	11.8519	14.073	11.4811	13.5265	13.0269
Usf1	11.1333	9.72982	11.8964	10.9198	13.5816	13.4138	12.9128	13.3027
Use1	7.58625	6.30899	7.44895	7.11473	7.04501	6.36673	6.91174	6.77449
Usb1	7.05784	6.14	6.71563	6.63782	6.6723	5.64518	7.02783	6.44844
Uros	1.78049	3.29283	2.94385	2.67239	1.97243	3.48367	1.81702	2.42437
Urod	2.92821	2.84955	2.39447	2.72408	4.33731	3.29317	4.05559	3.89536
Urm1	4.756	3.29247	2.52629	3.52492	4.72462	3.64332	4.55477	4.30757
Uri1	5.07853	6.41836	5.30626	5.60105	5.04179	5.47518	4.52232	5.0131
Urgcp	2.51217	2.57461	2.96484	2.68387	2.54653	2.47855	2.44188	2.48899
Urb2	4.0166	4.82888	5.79489	4.88012	4.11508	4.7928	3.82077	4.24288
Urb1	4.37733	4.29219	5.4833	4.71761	4.30515	3.82108	3.8563	3.99418
Uqcrq	24.0107	20.6459	20.5936	21.7501	19.7873	16.7074	22.0825	19.5257
Uqcrh	28.5627	26.8251	28.1282	27.8386	30.1931	24.7368	28.0319	27.6539
Uqcrfs1	80.5789	69.7117	67.7128	72.6678	77.8312	68.3683	70.8005	72.3333
Uqcrc2	65.7258	57.755	60.786	61.4223	50.332	51.4557	47.5072	49.765
Uqcrc1	29.9211	26.6242	30.7048	29.0834	29.6175	24.696	30.2985	28.204
Uqcrb	42.1388	50.5983	40.3869	44.3746	40.063	35.4822	40.0852	38.5435
Uqcr11	10.6774	10.8693	12.4933	11.3467	13.1476	9.41981	15.7996	12.789
Uqcr10	25.1965	26.5779	28.9688	26.9144	18.1253	11.2986	18.7103	16.0447
Uqcc3	12.4784	13.4025	12.8312	12.9041	16.6864	13.8384	18.5336	16.3528
Uqcc2	16.6251	14.2232	11.8307	14.2263	8.24702	7.75411	7.66758	7.88957
Uqcc1	2.74175	1.65218	2.48279	2.29224	1.36956	2.19205	2.10568	1.8891
Uprt	3.19066	3.66225	4.11245	3.65512	3.95526	5.14606	3.7682	4.28984
Upf3b	10.4187	14.094	11.0794	11.864	15.09	16.4716	15.0969	15.5528
Upf3a	23.3285	22.6158	26.8417	24.262	28.3665	26.2392	29.424	28.0099
Upf2	6.13254	7.44569	8.08021	7.21948	9.67246	9.5379	9.46207	9.55748
Upf1	24.4034	25.262	29.8991	26.5215	28.2666	27.1436	27.882	27.764
Unkl	2.03649	2.04029	2.73281	2.26986	3.23548	3.31747	3.33649	3.29648
Unk	14.1569	14.7246	15.3661	14.7492	17.4002	16.047	17.1558	16.8677
Ung	1.02207	1.12649	1.21238	1.12031	1.2677	1.15656	1.17936	1.20121
Unc93b1	1.03627	1.31103	1.00532	1.11754	0.908238	1.16467	1.03589	1.03627
Unc80	3.95629	3.35522	2.88762	3.39971	2.8625	3.12539	3.03392	3.00727
Unc79	7.56012	6.87403	7.8902	7.44145	7.94142	8.33862	8.17529	8.15178
Unc5d	4.71674	5.03411	4.95928	4.90338	3.57752	4.05138	3.20826	3.61239
Unc5b	2.49735	2.55238	1.98571	2.34515	1.30169	1.74132	1.49258	1.51186
Unc5a	4.46278	5.35408	3.35703	4.3913	2.44623	2.56906	2.56997	2.52842
Unc50	5.4305	5.24993	5.33722	5.33921	6.87216	5.07591	6.29648	6.08152
Unc45a	9.63985	8.01348	9.42913	9.02749	8.13051	8.27267	6.76179	7.72166
Unc13c	1.36957	1.84798	0.81578	1.34444	0.445891	0.717834	0.432187	0.531971
Unc13b	6.51422	6.14808	5.97031	6.21087	8.01274	8.12155	7.92087	8.01839
Unc13a	25.1603	23.0957	21.1493	23.1351	23.0647	24.6347	22.7905	23.4966
Unc119b	7.63518	8.28928	10.9292	8.95121	11.9677	11.0935	11.2586	11.4399
Unc119	3.63189	3.83638	3.51422	3.66083	3.4354	3.03152	3.3539	3.2736
Umps	6.84868	7.34119	7.7544	7.31476	8.27732	7.29895	8.14107	7.90578
Ulk3	13.1778	14.0387	15.23	14.1489	14.5193	14.3555	15.2864	14.7204
Ulk2	31.0785	35.2103	34.4624	33.5837	39.3196	37.1185	39.2612	38.5664
Ulk1	20.0501	20.7855	25.7811	22.2056	26.2119	22.7331	28.5322	25.8257
Uimc1	2.59825	3.37802	3.18148	3.05258	2.8853	3.8207	3.03122	3.24574
Uhrf2	5.54453	7.42521	7.94495	6.97156	9.29923	9.93911	8.93314	9.39049
Uhrf1bp1l	13.9721	13.4721	16.7099	14.718	14.2969	13.8698	13.534	13.9002
Uhrf1bp1	7.40828	8.08705	10.0273	8.50754	7.5744	7.52025	7.62281	7.57249
Uhrf1	6.3134	6.19305	6.5617	6.35605	11.9431	11.8733	12.4454	12.0873
Uhmk1	16.9645	17.2475	14.6974	16.3031	13.8855	14.7546	14.0232	14.2211
Ugp2	10.8865	11.1832	8.40751	10.159	8.44125	12.2061	7.68215	9.44316
Uggt2	1.73337	2.11412	1.45898	1.76882	1.66884	1.99581	1.65123	1.77196
Uggt1	6.29046	7.18141	7.00032	6.82406	6.94696	7.3117	7.13197	7.13021
Ugdh	6.53959	7.29927	7.73425	7.19104	7.20847	8.30871	7.43832	7.65183
Ugcg	13.8096	16.0838	13.4112	14.4349	12.03	12.4636	12.0459	12.1799
Ufsp2	4.41914	5.56824	3.51467	4.50069	5.74715	5.93353	5.51709	5.73259
Ufsp1	8.8294	9.09698	7.19752	8.37463	4.73187	5.06783	4.71887	4.83952
Ufm1	9.8979	9.98067	9.29784	9.72547	8.94346	9.59045	8.59484	9.04292
Ufl1	5.06817	6.00924	5.53713	5.53818	5.39164	6.21101	5.16776	5.59014
Ufd1l	7.0233	6.97851	6.99167	6.99782	8.03138	7.45999	7.99723	7.82953
Ufc1	8.20482	8.77711	8.94905	8.64366	8.29013	6.47546	7.70757	7.49105
Uevld	4.14684	4.27734	3.81259	4.07892	5.96463	5.96794	6.2246	6.05239
Ucp2	2.21812	2.06953	1.88917	2.05894	1.52311	1.38302	1.65638	1.52084
Ucn3	1.08227	1.34023	0.496419	0.972974	1.20151	1.08408	0.96122	1.08227
Uckl1	2.2268	2.12963	1.78965	2.04869	2.52461	2.58149	2.77395	2.62668
Uck2	12.5294	14.2137	16.666	14.4697	14.0693	13.8393	13.9848	13.9645
Uck1	10.9754	10.5731	12.2918	11.2801	12.7795	10.5384	13.0134	12.1104
Uchl5	2.55246	3.3241	3.11153	2.99603	3.13951	3.30729	2.78444	3.07708
Uchl4	6.36427	6.53982	5.73096	6.21168	4.70548	4.63295	4.48292	4.60712
Uchl3	42.5033	45.9211	40.4601	42.9615	38.1309	35.5975	37.1553	36.9613
Uchl1	206.102	209.591	177.586	197.76	179.027	190.617	171.741	180.461
Ubxn8	5.56301	5.54413	5.01356	5.37357	3.89856	4.52744	3.92252	4.11617
Ubxn7	11.9798	12.2819	13.0555	12.439	13.4836	13.1744	12.9275	13.1952
Ubxn6	8.17494	6.50146	8.06969	7.58203	9.02306	7.88305	8.12188	8.34266
Ubxn4	21.337	23.6421	23.7173	22.8988	22.1909	22.9855	21.3888	22.1884
Ubxn2b	5.59358	7.98519	7.13269	6.90382	8.59798	9.95788	9.34002	9.29863
Ubxn2a	6.93524	7.1123	6.68131	6.90962	4.79619	6.68617	4.96499	5.48245
Ubxn11	1.94029	2.4442	1.73487	2.03979	1.43528	1.45803	1.57113	1.48815
Ubxn1	68.2509	58.3088	65.9995	64.1864	76.0863	72.8469	80.1523	76.3619
Ubtf	10.9362	11.9373	13.5711	12.1482	14.2084	12.4186	13.3117	13.3129
Ubtd2	36.3205	36.51	37.7158	36.8488	40.4989	40.7208	42.479	41.2329
Ubtd1	2.42152	3.15758	2.01955	2.53288	2.38714	2.68611	1.79184	2.28836
Ubr7	18.1122	20.9183	20	19.6768	18.7393	19.7775	19.3326	19.2831
Ubr5	41.6141	40.2354	44.3285	42.0593	46.776	46.9901	45.1847	46.3169
Ubr4	16.5111	15.0361	17.6434	16.3969	19.779	19.0039	20.2372	19.6734
Ubr3	15.149	14.707	16.7582	15.5381	14.0753	12.6856	14.0085	13.5898
Ubr2	17.859	19.1992	23.9651	20.3411	24.8354	21.8402	25.6671	24.1142
Ubr1	7.88318	9.39945	9.95741	9.08001	9.19196	10.071	9.41367	9.55888
Ubqln4	20.8919	20.6539	19.7225	20.4228	21.0686	22.1288	21.5892	21.5956
Ubqln2	85.2749	89.96	97.1393	90.7914	91.3838	99.6605	89.5636	93.536
Ubqln1	52.9645	55.7785	55.6307	54.7912	53.6302	60.2468	51.2046	55.0272
Ubp1	65.1533	62.1563	72.0038	66.4378	66.7702	57.5229	64.7622	63.0184
Ubox5	2.53857	3.17269	3.06325	2.92484	2.75855	2.63169	2.56575	2.652
Ubn2	5.36923	5.29241	5.64544	5.43569	6.48938	6.52195	6.68027	6.56386
Ubn1	12.391	13.1286	17.0674	14.1956	15.8697	16.4915	15.8546	16.0719
Ublcp1	2.28221	2.29116	2.38588	2.31975	2.60768	2.81587	2.6702	2.69792
Ubl7	33.7893	34.5037	34.6016	34.2982	38.613	37.824	37.3417	37.9262
Ubl5	10.1947	9.00832	10.469	9.89065	7.01809	7.14482	7.30865	7.15719
Ubl4a	6.81383	6.64834	7.47307	6.97842	7.29691	5.96784	6.73877	6.66784
Ubl3	3.82645	3.9652	3.29756	3.6964	4.46452	4.37759	4.39271	4.41161
Ubiad1	4.76222	5.40538	5.41134	5.19298	6.56201	6.01737	6.60673	6.39537
Ubfd1	9.06041	10.6471	10.2084	9.97198	9.34902	10.0205	9.17932	9.51629
Ube4bos3	1.86328	2.77292	3.13329	2.58983	3.83262	2.628	3.61923	3.35995
Ube4b	16.013	16.1732	17.5528	16.5797	19.5699	22.0055	18.6908	20.0887
Ube4a	10.3668	12.1465	11.6787	11.3973	12.1605	13.3812	11.8064	12.4493
Ube3c	12.1584	14.2463	16.3125	14.2391	13.5814	12.7486	12.755	13.0283
Ube3b	16.2468	15.0299	16.0938	15.7902	18.9287	17.8847	19.0205	18.6113
Ube3a	2.1063	2.6031	2.55625	2.42188	2.35882	2.45195	1.95229	2.25435
Ube2z	24.9668	28.8333	29.2404	27.6802	27.5113	27.8677	28.1322	27.8371
Ube2w	7.17129	7.77883	7.82459	7.59157	7.13699	7.75903	6.45491	7.11697
Ube2v2	4.25253	0.6734	5.08334	3.33642	3.9809	4.7579	3.53902	4.09261
Ube2v1	0.836461	0.814016	1.95701	1.20249	1.83782	1.71554	1.91274	1.82203
Ube2s	4.34292	2.93269	3.40353	3.55972	5.02847	5.74996	5.4021	5.39351
Ube2r2	29.0687	27.3563	26.1132	27.5127	24.2371	23.8266	24.5612	24.2083
Ube2ql1	36.3462	37.8736	34.9008	36.3735	33.4231	32.583	33.252	33.086
Ube2q2	4.10585	7.2468	6.67413	6.00893	6.06176	4.91997	5.4404	5.47404
Ube2q1	14.3084	15.025	16.2658	15.1997	15.6276	13.8937	15.4717	14.9977
Ube2o	36.9554	33.6783	38.1649	36.2662	29.8932	26.7521	31.2019	29.2824
Ube2n-ps1	95.6156	102.306	101.948	99.9565	95.5023	116.59	99.8477	103.98
Ube2n	31.2744	36.8535	32.2988	33.4756	28.3602	35.1152	26.8486	30.108
Ube2m	16.6955	17.1673	17.2919	17.0516	12.4198	10.5363	14.7534	12.5698
Ube2l3	1.18599	1.33829	1.16062	1.2283	1.51698	1.26903	1.38348	1.38983
Ube2k	3.24476	3.79653	3.39669	3.47932	3.4121	3.48201	3.28005	3.39139
Ube2j2	6.02035	6.37129	4.43304	5.60823	6.75479	4.55247	6.90497	6.07074
Ube2j1	23.2439	24.2644	23.8431	23.7838	19.258	21.9969	20.2652	20.5067
Ube2i	30.8962	22.8586	27.2827	27.0125	30.9569	26.8914	30.4254	29.4246
Ube2h	18.1918	19.2394	21.5617	19.6643	21.9712	22.1743	23.5358	22.5605
Ube2g2	10.2563	11.8492	7.35837	9.8213	15.3729	12.384	10.3403	12.6991
Ube2g1	21.054	23.6779	23.1837	22.6385	18.1998	19.5843	18.2485	18.6775
Ube2f	1.70521	2.04689	2.32624	2.02611	1.80287	1.92585	1.90407	1.8776
Ube2e3	29.0848	29.5746	28.0912	28.9169	27.1969	27.413	24.6285	26.4128
Ube2e2	3.12187	3.24326	2.9188	3.09464	2.04745	3.24659	3.24899	2.84768
Ube2e1	14.0095	15.7758	13.4534	14.4129	14.7498	13.4549	13.3626	13.8558
Ube2d-ps	1.7998	2.19558	1.93538	1.97692	2.52255	1.93623	2.15135	2.20338
Ube2d3	8.92951	8.17298	7.69104	8.26451	5.98774	6.95383	5.65244	6.198
Ube2d2a	41.8294	38.0435	36.0369	38.6366	34.2972	33.1835	30.832	32.7709
Ube2d1	29.5893	32.5634	31.1742	31.109	33.6217	35.7316	32.6934	34.0155
Ube2cbp	2.584	1.96023	2.08957	2.21127	2.13638	1.99761	1.96804	2.03401
Ube2c	6.48093	7.31987	7.30415	7.03498	14.7366	14.2344	16.2892	15.0867
Ube2b	33.2302	36.4662	39.3179	36.3381	38.9878	42.7785	37.8628	39.8764
Ube2a	2.91039	5.30363	3.85199	4.022	4.04352	3.83736	3.69185	3.85758
Ubc	23.8626	13.2979	7.63859	14.933	14.491	15.7939	15.4228	15.2359
Ubb	155.607	102.536	105.532	121.225	128.012	108.005	127.415	121.144
Ubash3b	3.4696	5.88255	2.96651	4.10622	3.79979	3.11445	3.61097	3.5084
Ubap2l	6.0062	7.17813	7.66075	6.94836	8.68594	8.60086	8.60387	8.63022
Ubap2	22.233	20.9096	21.4832	21.5419	25.0868	24.3737	25.439	24.9665
Ubap1l	2.04	1.7457	1.55342	1.77971	1.2859	1.29943	1.29542	1.29359
Ubap1	6.45588	5.13065	7.54461	6.37705	8.02803	7.51467	7.95192	7.83154
Ubald2	16.9566	12.4345	14.4489	14.6133	19.948	16.6106	19.0001	18.5195
Ubald1	16.0005	12.4193	10.6926	13.0375	10.9964	10.1086	11.0179	10.7076
Ubac2	15.0685	14.0698	13.0158	14.0513	15.0857	13.6633	15.1524	14.6338
Ubac1	13.2139	13.0962	14.06	13.4567	12.725	11.8244	13.0041	12.5178
Uba6	6.3112	5.8954	5.64212	5.94957	5.23587	6.01741	4.98778	5.41369
Uba52	4.34412	2.5707	3.5233	3.47937	4.92573	4.69676	5.80716	5.14322
Uba5	13.3192	14.1449	14.9307	14.1316	13.7762	14.9318	12.9718	13.8933
Uba3	8.32054	10.6256	10.4141	9.78676	8.0605	11.1983	9.38335	9.5474
Uba2	16.9474	18.5084	17.6327	17.6962	19.0066	18.637	18.4235	18.6891
Uba1	167.301	152.069	167.789	162.386	167.781	165.347	161.501	164.876
Uap1	5.08821	4.88102	5.35913	5.10945	4.31879	5.33232	4.11278	4.58796
Uaca	3.50925	3.49155	2.49308	3.16462	3.12398	3.44474	3.37477	3.3145
U2surp	9.1097	10.5709	10.0388	9.90647	9.52188	11.1221	8.79185	9.81195
U2af2	68.3113	60.5761	65.6182	64.8352	79.2683	70.5656	78.6678	76.1672
U2af1l4	1.29843	1.88021	1.31218	1.49694	1.72468	2.27729	1.8444	1.94879
U2af1	27.2524	25.5049	28.6792	27.1455	28.6444	23.2933	28.1457	26.6945
Tyw5	1.77459	2.314	1.47287	1.85382	1.80174	1.95826	1.93603	1.89868
Tyw3	1.34963	1.45407	1.65497	1.48622	1.62958	1.69512	1.5962	1.6403
Tyw1	2.2267	2.18005	2.21489	2.20721	3.17394	3.26659	3.33717	3.25923
Tysnd1	12.2084	13.9848	15.2303	13.8078	15.271	13.5973	14.7772	14.5485
Tyrobp	2.02924	2.0443	3.32826	2.46727	2.65151	5.56801	5.69089	4.6368
Tyro3	7.71272	7.0003	6.0423	6.91844	6.68698	6.23149	6.33394	6.41747
Tyms	1.3941	0.831037	0.853809	1.02631	1.4152	1.48631	1.28078	1.3941
Tymp	2.20422	2.16119	0.680172	1.68186	1.78948	1.95068	1.13656	1.62557
Tyk2	4.12654	3.74429	3.80269	3.89117	5.66583	4.84243	5.59328	5.36718
Txnrd3	15.9408	11.8086	13.2694	13.6729	9.54106	8.38404	8.9428	8.95597
Txnrd2	1.64093	1.51228	0.925592	1.3596	1.35496	1.46884	1.24952	1.35777
Txnrd1	48.361	56.5959	57.3026	54.0865	79.4339	72.6984	74.1146	75.4156
Txnl4b	2.77694	3.81637	3.08052	3.22461	3.00271	3.16952	3.01201	3.06141
Txnl4a	7.61977	10.2979	11.3956	9.77107	9.85675	11.4686	10.2979	10.5411
Txnl1	29.4095	28.54	29.8948	29.2814	24.9194	26.9586	25.5684	25.8155
Txnip	35.6549	13.3618	3.10238	17.373	2.30455	5.49602	2.09254	3.2977
Txndc9	4.27831	4.87466	4.63088	4.59462	4.61798	4.36917	4.57246	4.51987
Txndc5	7.62562	6.21187	7.99612	7.27787	6.48779	5.78822	6.57157	6.28253
Txndc17	17.1846	15.2523	13.8092	15.4154	15.3081	16.2688	16.2576	15.9448
Txndc16	6.43733	5.49956	5.1465	5.69446	5.55922	6.07471	5.40466	5.67953
Txndc15	26.6549	28.8748	27.5626	27.6974	26.8538	27.1358	26.2916	26.7604
Txndc12	11.367	11.4882	11.7462	11.5338	11.8889	13.9016	10.286	12.0255
Txndc11	3.14786	3.29384	3.73994	3.39388	3.07093	3.05996	3.03956	3.05682
Txn2	5.71755	4.84103	4.13543	4.89801	4.73666	5.71793	6.72652	5.72704
Txn1	71.4952	64.7256	60.6405	65.6204	47.6223	52.0764	49.3637	49.6875
Txlng	2.47407	2.44609	2.84635	2.58884	2.68901	2.63162	2.88234	2.73432
Txlna	9.659	10.9991	13.5251	11.3944	12.7564	12.5194	13.8391	13.0383
Twsg1	18.3651	18.7563	20.2149	19.1121	20.2133	20.022	17.9988	19.4113
Twistnb	8.44784	8.1635	7.38483	7.99872	8.54626	7.83193	8.76209	8.38009
Twf2	4.76538	4.77094	5.16824	4.90152	5.32742	4.41512	5.36535	5.03596
Twf1	23.0131	24.9694	23.7108	23.8978	21.7357	23.4373	21.1393	22.1041
Tvp23b	4.36202	6.29665	5.33728	5.33198	7.12445	8.18855	7.12394	7.47898
Tvp23a	9.62406	10.691	10.2218	10.1789	10.6349	12.5498	10.9337	11.3728
Tut1	6.15345	9.61558	11.1938	8.9876	11.8236	10.3355	11.6652	11.2748
Tusc3	120.639	106.328	109.827	112.265	94.0619	100.93	96.1938	97.0619
Tusc2	20.2598	21.1002	22.8451	21.4017	20.2503	21.1924	20.144	20.5289
Tusc1	11.6937	11.5955	11.7427	11.6773	6.97256	5.87721	6.77828	6.54269
Tunar	5.64218	6.42969	7.87585	6.64924	5.91781	7.05994	6.70814	6.56196
Tulp4	28.2594	23.9423	24.9329	25.7116	28.0417	26.7721	27.8969	27.5703
Tulp3	3.40874	3.86443	4.8203	4.03116	3.42906	2.97888	3.60442	3.33745
Tug1	16.7707	17.8409	15.7982	16.8032	14.0066	16.9961	13.2632	14.7553
Tufm	5.52468	5.56128	5.22409	5.43669	7.26231	8.83753	10.43	8.84329
Tubgcp6	5.07719	5.07082	6.12066	5.42289	6.91001	6.17735	6.94586	6.67774
Tubgcp5	2.75632	3.26544	3.33617	3.11931	3.3947	3.24203	3.03908	3.22527
Tubgcp4	1.83998	2.27193	2.34993	2.15395	2.75071	3.06158	2.79921	2.8705
Tubgcp3	5.32663	6.24103	6.62871	6.06546	6.90498	6.92372	6.62832	6.81901
Tubgcp2	33.903	31.0545	34.5235	33.1603	34.584	30.0192	34.8284	33.1438
Tubg2	17.7434	15.3282	13.454	15.5085	14.0412	11.6925	14.0394	13.2577
Tubg1	14.7319	14.7524	15.4221	14.9688	17.7141	16.8103	19.3346	17.953
Tube1	3.23121	3.41758	3.32647	3.32508	4.10051	3.93858	3.86236	3.96715
Tubd1	1.25174	0.936202	1.0428	1.07691	1.85705	2.14955	2.14845	2.05168
Tubb6	4.15895	3.34079	2.87443	3.45806	5.02706	2.91811	4.55202	4.16573
Tubb5	649.541	557.518	594.39	600.483	628.704	574.557	625.214	609.492
Tubb4b-ps1	17.7265	18.5941	17.2954	17.872	13.0824	13.8157	12.8394	13.2458
Tubb4b	52.6278	52.4951	46.2025	50.4418	58.5269	61.0551	58.7916	59.4579
Tubb4a	108.192	105.853	94.5027	102.849	97.5563	102.549	103.819	101.308
Tubb3	961.079	799.43	798.696	853.069	889.279	877.901	941.741	902.973
Tubb2b	1131	996.693	1018.1	1048.6	1186.61	1206.83	1292.72	1228.72
Tubb2a	732.049	750.266	762.868	748.394	522.855	349.74	500.932	457.843
Tuba4a	1.72323	2.01755	1.91237	1.88438	1.02717	1.35864	0.971741	1.11918
Tuba1c	822.613	694.754	697.76	738.375	602.755	486.943	599.157	562.951
Tuba1b	135.357	146.44	122.794	134.864	173.606	188.285	172.324	178.072
Tuba1a	2163.72	1534.88	1945.39	1881.33	1757.37	1747	1802.74	1769.03
Tub	44.0613	44.6495	44.1438	44.2848	34.7149	34.7223	33.2241	34.2204
Ttyh3	71.952	73.3563	77.3732	74.2272	76.1743	73.1059	79.0611	76.1138
Ttyh2	4.54694	4.78583	4.57196	4.63491	3.82446	4.71716	4.096	4.21254
Ttyh1	11.4867	12.3896	10.5961	11.4908	10.7684	12.6732	11.9524	11.798
Ttr	0.10833	65.8226	0.293324	22.0748	0	0.105124	0.129485	0.078203
Ttpal	1.12787	5.31495	1.06387	2.50223	0.988814	1.12828	1.0394	1.05216
Ttll7	0.879184	1.22659	1.16259	1.08945	2.43127	1.39439	1.42289	1.74952
Ttll4	2.9452	2.38013	2.17753	2.50095	3.22446	4.09791	3.12391	3.48209
Ttll3	1.9212	2.10855	2.72637	2.25204	1.95522	1.749	1.73158	1.81193
Ttll12	12.3162	12.295	12.8835	12.4982	12.5226	11.5055	12.4277	12.1519
Ttll11	1.53767	1.36996	0.937779	1.2818	1.05178	0.961603	0.937511	0.983632
Ttll1	14.4262	12.522	16.2138	14.3873	16.9213	14.1895	16.4795	15.8634
Ttl	19.9357	20.299	24.1895	21.4747	22.7508	20.8499	21.9377	21.8461
Ttk	1.23871	1.50176	1.74081	1.49376	3.88908	3.35402	3.52109	3.58806
Tti2	5.59964	5.92835	5.7386	5.75553	5.87989	5.8633	6.12953	5.95757
Tti1	1.8939	1.9681	1.77285	1.87829	3.74236	4.15999	3.53315	3.81183
Ttf2	1.58381	0.676515	1.00681	1.08905	1.47996	1.74606	1.52542	1.58381
Ttf1	1.80061	2.64246	2.65665	2.36657	2.98001	3.04131	3.1862	3.06918
Ttc9c	5.60178	7.63887	7.6412	6.96062	8.53368	8.77727	8.10894	8.47329
Ttc9b	33.4867	28.8095	25.2872	29.1945	21.3852	22.1127	21.8215	21.7731
Ttc9	15.5858	17.1188	17.5098	16.7381	15.4938	17.8584	15.5637	16.3053
Ttc8	5.46222	5.00721	4.62858	5.03267	5.41305	6.48604	4.89064	5.59658
Ttc7b	12.9974	12.9613	11.1572	12.3719	12.8886	13.1308	12.0955	12.705
Ttc5	35.7943	36.8085	33.3079	35.3036	36.833	35.8566	37.6128	36.7675
Ttc4	8.10414	9.09725	7.92131	8.37423	5.94064	6.96705	5.83532	6.24767
Ttc39c	4.30306	3.5238	3.80691	3.87792	4.32539	4.01902	4.17307	4.1725
Ttc39b	2.42794	2.42833	1.9943	2.28352	1.65703	1.88821	1.71698	1.75407
Ttc39aos1	2.53436	2.27458	2.65232	2.48709	2.98032	1.93005	2.42351	2.44462
Ttc38	2.44976	2.99709	2.75316	2.73333	2.34965	2.39828	2.54455	2.43083
Ttc37	9.03134	9.31105	8.15633	8.83291	9.50988	8.14666	9.0744	8.91031
Ttc34	3.06423	2.51834	2.56553	2.71603	1.39593	1.34837	1.40769	1.384
Ttc33	7.72906	9.0438	9.54417	8.77234	9.11273	11.1424	9.19336	9.81615
Ttc32	1.5407	1.62466	1.96652	1.71062	3.4115	2.69174	1.73637	2.6132
Ttc30b	4.72845	5.49554	5.22543	5.14981	10.0569	7.14185	9.49697	8.89858
Ttc30a2	1.10456	0.970144	1.01117	1.02862	0.346028	0.975432	0	0.440487
Ttc30a1	2.24771	2.9296	2.54638	2.57456	2.26067	2.8419	2.06456	2.38904
Ttc3	54.2574	37.5761	50.7422	47.5252	41.0638	50.7496	45.8418	45.8851
Ttc28	11.6384	11.8807	10.5154	11.3448	11.1033	10.0737	12.0931	11.09
Ttc27	5.71318	6.96925	5.62634	6.10292	6.79452	6.93164	6.75448	6.82688
Ttc26	2.78542	3.09913	2.71024	2.86493	2.69309	3.42776	2.56648	2.89578
Ttc21b	1.9524	1.99241	1.84295	1.92925	2.45815	2.76519	2.12736	2.45023
Ttc19	12.1686	12.01	12.2562	12.1449	11.4458	11.3737	11.376	11.3985
Ttc17	5.82757	6.06558	8.21729	6.70348	6.96488	6.08361	6.71478	6.58776
Ttc14	6.33413	7.24141	6.22977	6.60177	7.25091	8.39626	6.82228	7.48982
Ttc13	6.35723	6.18697	7.02784	6.52401	5.87216	5.76449	5.50758	5.71474
Ttc12	1.14749	1.20854	0.994784	1.11694	0.843387	0.783925	0.939034	0.855449
Ttc1	6.47633	9.0286	8.83758	8.11417	8.9617	10.235	8.98191	9.39286
Ttbk2	7.43201	10.5888	11.0396	9.68681	11.1279	11.3996	9.7187	10.7487
Ttbk1	15.6431	14.294	17.8865	15.9412	15.7478	14.0262	16.7554	15.5098
Tstd3	3.60361	4.19139	2.02642	3.27381	2.58975	3.83408	2.68391	3.03592
Tstd2	3.42598	4.23626	4.39637	4.01954	4.29948	5.34976	3.85502	4.50142
Tsta3	25.2164	23.2261	26.1821	24.8749	25.2736	18.9188	27.6535	23.9486
Tst	8.07293	10.9504	10.3578	9.79371	8.65584	11.2858	7.44138	9.12767
Tssk6	3.03358	3.45468	3.38131	3.28985	3.99067	2.64039	4.05963	3.56357
Tssc4	3.97768	3.3981	4.94549	4.10709	4.26732	3.37312	4.34589	3.99544
Tssc1	15.922	14.9916	15.6903	15.5346	18.6159	13.8633	18.8143	17.0978
Tsr3	21.0866	17.6308	20.3971	19.7048	24.0722	20.7537	21.1443	21.9901
Tsr2	6.35936	7.10244	6.73318	6.73166	5.21837	6.0097	5.92198	5.71668
Tsr1	8.8254	9.44836	10.1828	9.48551	8.0751	7.46835	7.95546	7.83297
Tspyl5	10.8621	11.0754	9.84644	10.5947	7.70722	8.17107	7.53559	7.80463
Tspyl4	84.6575	86.4562	77.1395	82.7511	66.5997	74.8122	65.328	68.9133
Tspyl3	24.5174	19.8409	24.0927	22.817	17.6922	16.6482	15.4325	16.591
Tspyl2	18.4148	19.3787	18.5042	18.7659	21.4811	18.79	17.8896	19.3869
Tspyl1	42.5076	43.34	45.1861	43.6779	40.3425	41.0579	38.6364	40.0123
Tspo	1.44326	1.65693	1.30835	1.46951	2.18891	1.65099	2.71098	2.18362
Tspan9	42.0014	29.6084	32.7351	34.7816	18.5633	19.894	18.1786	18.8786
Tspan7	26.8309	22.7878	22.9262	24.1816	18.5825	20.9382	19.1583	19.5597
Tspan6	27.559	30.8313	23.2953	27.2285	24.1798	24.9176	24.1202	24.4059
Tspan5	4.707	3.91469	7.23992	5.2872	3.9266	3.57071	7.66689	5.05473
Tspan4	3.41967	3.84427	3.07087	3.44494	2.90726	2.69767	2.67079	2.75857
Tspan31	23.6649	23.5079	25.2655	24.1461	26.8499	27.0985	25.7536	26.5673
Tspan3	123.016	124.865	121.744	123.208	133.871	126.213	135.594	131.893
Tspan2	1.45963	1.27634	1.05497	1.26365	0.971784	1.1406	1.08429	1.06556
Tspan18	2.46637	2.56935	1.88332	2.30635	2.08927	2.42383	2.1681	2.22706
Tspan17	1.85961	1.99262	0.984505	1.61224	0.86021	1.37307	0.523949	0.919078
Tspan15	2.36888	2.6168	1.79766	2.26111	2.59267	3.34226	2.48128	2.8054
Tspan14	14.0507	17.6178	20.1347	17.2678	21.9032	21.389	21.3448	21.5456
Tspan13	62.1683	62.347	57.7875	60.7676	40.9412	50.6388	38.6973	43.4258
Tspan12	2.90376	4.02213	3.53327	3.48639	3.63452	3.10905	3.24134	3.3283
Tspan11	2.65292	2.0125	2.92396	2.52979	4.34513	3.71434	4.45264	4.1707
Tsnax	43.4857	51.7731	50.3201	48.5263	52.1862	48.6768	51.7816	50.8815
Tsn	19.1131	19.7031	18.8194	19.2118	19.3071	17.3251	17.6976	18.1099
Tsku	1.37894	0.760807	1.32607	1.15527	1.13663	0.587598	0.321613	0.681948
Tshz3	1.40124	1.81047	1.60053	1.60408	1.31011	1.49531	1.26572	1.35705
Tshz2	3.43681	2.62185	2.50106	2.85324	3.33672	4.16978	2.91257	3.47303
Tshz1	12.2488	10.2174	11.112	11.1928	26.1177	19.8016	24.6052	23.5082
Tsga10	1.03655	1.62565	1.66062	1.44094	1.51506	2.03072	1.59703	1.71427
Tsg101-ps	14.4099	16.2602	17.6483	16.1061	15.8573	14.2421	17.7642	15.9545
Tsg101	27.1993	28.5878	27.6494	27.8122	27.2482	25.6133	26.2232	26.3616
Tsfm	2.81628	3.92398	4.38234	3.70753	3.9215	4.13	4.0372	4.02957
Tsen54	2.93272	2.91923	3.98319	3.27838	4.29765	3.19187	4.50551	3.99834
Tsen34	5.38435	4.77431	4.57838	4.91235	4.99246	5.31473	5.76229	5.35649
Tsen2	4.3354	3.91227	4.3957	4.21446	4.48168	3.96357	4.47979	4.30835
Tsen15	1.49396	1.78757	1.31207	1.5312	1.5464	2.34911	1.79471	1.89674
Tsc22d4	3.16578	3.37689	3.45492	3.33253	3.94951	3.53875	4.39883	3.96236
Tsc22d3	1.92459	2.81865	2.45369	2.39898	3.1345	3.00904	3.2351	3.12622
Tsc22d2	4.32159	4.69436	5.66515	4.8937	4.34418	4.48864	5.0197	4.61751
Tsc22d1	22.0869	13.943	13.3062	16.4454	12.6618	12.258	12.4757	12.4652
Tsc2	27.0496	23.3741	26.84	25.7545	29.8973	27.3589	29.7101	28.9888
Tsc1	7.25372	6.87808	9.15512	7.76231	10.3459	9.33082	10.3082	9.99499
Trub2	3.80947	4.26416	4.24324	4.10562	4.4049	4.05645	4.53815	4.33316
Trub1	5.34533	5.62999	5.17193	5.38241	6.27852	3.90427	6.09606	5.42628
Trrap	8.95619	8.80236	10.5725	9.44368	12.7396	12.034	12.7714	12.515
Trpv2	2.09056	1.69362	0.797957	1.52738	1.38505	2.33426	1.55946	1.75959
Trpt1	7.01537	5.59885	5.04859	5.88761	5.81096	6.22933	6.22015	6.08681
Trpm7	4.60683	6.41014	4.94129	5.31942	5.26238	6.56107	5.48513	5.76953
Trpm4	3.83681	2.66674	2.43209	2.97855	2.05868	2.80816	2.05761	2.30815
Trpm3	2.21854	2.18613	1.16463	1.85643	1.20833	1.21046	1.2542	1.22433
Trpm2	1.26477	0.913704	1.01501	1.0645	0.817433	0.907843	0.81777	0.847682
Trpc7	2.50803	3.24393	2.93559	2.89585	3.28184	3.71216	3.22699	3.407
Trpc5	2.39876	1.5036	1.86291	1.92176	1.12996	2.13939	1.15832	1.47589
Trpc4ap	13.7898	12.8636	13.5519	13.4018	15.2121	14.2164	14.9841	14.8042
Trpc3	2.24708	2.31708	2.11898	2.22771	1.22338	1.39811	1.33917	1.32022
Trpc1	3.11836	4.17673	3.73675	3.67728	3.29614	3.2731	2.95271	3.17398
Trp53rkb	1.32832	1.58933	1.70428	1.54064	1.77503	1.71264	1.81686	1.76818
Trp53rka	8.11824	9.4921	9.52328	9.04454	10.078	9.77116	10.1292	9.99279
Trp53inp2	22.4367	21.1216	22.9867	22.1817	23.2226	25.6614	24.4783	24.4541
Trp53inp1	6.20547	7.29336	6.0768	6.52521	9.47265	8.10806	8.15638	8.57903
Trp53i13	1.18099	1.30561	1.38463	1.29041	1.58215	1.3919	1.66374	1.54593
Trp53i11	7.42571	6.86558	5.98415	6.75848	8.14922	13.1157	8.25736	9.84074
Trp53bp2	10.8979	13.4343	15.4345	13.2556	15.9785	15.2681	16.2958	15.8475
Trp53bp1	13.6568	13.7286	15.4966	14.294	17.7308	17.4383	16.073	17.0807
Trp53	6.0815	7.99993	9.45685	7.84609	11.5583	10.369	11.5333	11.1535
Trove2	9.95757	12.7641	14.1707	12.2975	12.5085	13.874	12.1073	12.8299
Troap	2.08043	2.91675	3.96796	2.98838	6.72922	6.68069	6.87937	6.76309
Tro	31.8275	30.1321	36.468	32.8092	35.9756	34.0332	35.5437	35.1842
Trnt1	9.1313	10.0213	8.14686	9.09982	8.40785	7.61689	7.23184	7.75219
Trnp1	6.58133	7.88033	5.23112	6.56426	3.95264	4.32555	4.33799	4.20539
Trnau1ap	3.49618	2.87241	2.84493	3.07117	3.66675	3.57421	3.15707	3.46601
Trmu	3.04141	3.28652	3.14503	3.15765	4.28778	3.70199	4.65139	4.21372
Trmt61a	4.53598	4.59387	5.11384	4.74789	4.25271	4.05248	4.577	4.29406
Trmt6	5.90814	5.70232	5.07616	5.56221	4.07562	4.44237	4.01759	4.17852
Trmt5	5.03761	5.43244	4.23105	4.90036	4.56409	6.14399	4.44524	5.05111
Trmt44	1.58683	1.97094	2.30783	1.9552	2.1946	2.16045	2.22488	2.19331
Trmt2a	5.52069	5.26161	5.39019	5.39083	6.84032	6.42058	6.99283	6.75124
Trmt1l	1.21094	1.69512	1.53872	1.48159	1.99461	2.24922	1.7896	2.01114
Trmt13	1.31623	1.97018	1.77468	1.68703	1.91407	1.94098	1.83133	1.89546
Trmt12	2.39642	3.15746	2.66021	2.73803	2.7929	2.93077	2.52076	2.74814
Trmt112	2.55376	1.3838	2.27707	2.07155	2.24194	2.19271	2.26986	2.23484
Trmt11	3.09762	4.33223	3.94077	3.79021	3.72438	3.69485	3.47959	3.63294
Trmt10c	6.30528	9.39237	8.51592	8.07119	6.83405	6.72491	6.06454	6.54117
Trmt10b	4.08987	5.19125	5.36507	4.88206	4.48551	5.03595	4.01334	4.5116
Trmt1	4.33988	4.00695	5.35813	4.56832	4.49971	3.92	4.53729	4.319
Trit1	13.4569	13.2401	10.8206	12.5059	11.9497	11.7778	12.2313	11.9863
Triqk	4.6752	3.79177	3.61188	4.02628	3.23044	4.3527	3.3085	3.63055
Trip6	2.82616	2.51994	3.09303	2.81304	3.40301	3.13501	3.72917	3.4224
Trip4	2.32589	3.11659	2.76743	2.73663	2.58389	3.4458	2.46275	2.83081
Trip13	3.38413	3.17676	2.92055	3.16048	3.60654	3.67633	3.32946	3.53744
Trip12	13.9585	14.2025	15.5834	14.5815	14.4581	14.2785	13.8745	14.2037
Trip11	3.73952	3.68386	4.03408	3.81915	4.10335	5.55621	4.07383	4.57779
Trip10	1.19181	1.21294	1.11246	1.1724	2.12237	2.29491	2.43559	2.28429
Triobp	4.2703	4.31401	3.2169	3.93374	4.99539	6.12975	5.39863	5.50792
Trio	26.4907	29.0952	34.3349	29.9736	33.5922	35.3345	33.5969	34.1745
Trim9	20.7884	21.3546	22.7141	21.619	19.4071	19.7517	21.0074	20.0554
Trim8	28.8785	26.2855	28.8226	27.9955	29.5011	29.4454	31.2938	30.0801
Trim67	28.3715	27.3236	26.0318	27.2423	23.8858	24.3998	25.1178	24.4678
Trim62	13.5849	10.8653	13.3475	12.5992	10.2994	10.2819	9.90292	10.1614
Trim59	6.7225	7.18303	7.29199	7.06584	9.03403	10.1468	7.91353	9.03144
Trim56	0.954495	1.2862	1.08364	1.10811	1.68581	1.3581	1.63361	1.55917
Trim46	28.7012	31.9291	37.0106	32.547	31.0655	31.1521	33.0406	31.7527
Trim45	1.38823	1.49653	1.87078	1.58518	2.3045	2.28576	1.68956	2.09327
Trim44	63.5207	68.7956	61.5187	64.6117	61.1618	62.8946	60.4481	61.5015
Trim41	13.4093	13.8263	14.84	14.0252	15.9409	13.2413	15.8694	15.0172
Trim39	2.8009	3.15536	3.04878	3.00168	3.39543	3.3967	3.27904	3.35705
Trim37	23.8165	26.871	23.8882	24.8586	24.8556	30.9942	24.9842	26.9447
Trim36	4.04883	6.08499	5.31826	5.15069	9.04977	8.6968	8.78953	8.84537
Trim35	85.2499	75.8023	81.9255	80.9926	73.4954	68.2058	73.4988	71.7333
Trim33	12.4072	11.7041	13.6969	12.6027	11.3292	10.7604	11.0557	11.0485
Trim32	24.6679	25.1144	28.5724	26.1183	27.6136	25.6632	26.6854	26.654
Trim3	12.8723	12.0513	12.4503	12.458	13.4716	10.831	13.5499	12.6175
Trim28	54.59	48.9153	61.5877	55.031	58.7056	49.4374	56.7802	54.9744
Trim27	9.6771	10.806	14.4858	11.6563	12.0086	11.6632	11.1556	11.6091
Trim26	2.47358	3.28516	2.16574	2.64149	2.45154	2.399	2.40469	2.41841
Trim25	1.86159	3.27048	1.52897	2.22035	1.57464	2.04927	1.47442	1.69945
Trim24	10.5557	11.9421	10.9421	11.1466	9.71339	10.3319	8.95987	9.66839
Trim23	7.76817	10.7186	11.384	9.95695	10.5821	10.0508	8.87918	9.83735
Trim2	4.5455	6.94016	8.39195	6.62587	4.84515	5.91093	7.05546	5.93718
Trim13	15.2087	15.3926	15.6257	15.409	16.8888	17.088	15.8875	16.6214
Trim12c	1.17723	0.376421	0.434986	0.66288	1.29291	1.04773	1.19105	1.17723
Trim11	4.35778	5.56298	5.92393	5.28156	7.28658	6.3358	6.88018	6.83419
Tril	7.63346	7.45625	5.85027	6.97999	3.83415	4.93547	4.003	4.25754
Trib2	34.3684	32.2845	26.577	31.0766	27.2392	30.4834	26.0042	27.9089
Trib1	3.31013	3.00155	2.33824	2.88331	2.14528	2.08277	2.33874	2.18893
Triap1	16.1432	16.1369	14.9527	15.7443	15.7208	15.9634	13.8315	15.1719
Trhr2	1.30882	1.1169	0.625786	1.01717	1.42989	1.00441	1.49216	1.30882
Trhr	1.89927	4.53424	2.14932	2.86094	3.02452	3.11085	2.7314	2.95559
Trh	1.97199	1.21174	1.4209	1.53488	1.28312	1.01875	1.17857	1.16014
Trf	1.21645	1.25031	1.29727	1.25467	0.919795	1.73283	1.38083	1.34449
Trex1	1.09122	0.514775	2.57124	1.39241	3.36617	0.539563	1.42742	1.77772
Trerf1	7.05962	5.32616	5.4658	5.95052	5.84828	6.06476	5.81408	5.90904
Trdmt1	4.33051	5.20737	3.97912	4.50567	3.18374	3.19975	3.17053	3.18467
Trappc9	9.38781	9.20016	9.99514	9.5277	9.32017	10.0118	9.56763	9.63319
Trappc8	12.6969	14.1923	15.1607	14.0166	13.8959	14.6607	12.7959	13.7842
Trappc6b	34.7523	38.7424	35.4627	36.3191	38.7951	36.2355	43.0929	39.3745
Trappc6a	1.34323	1.1994	1.21556	1.25273	1.30202	1.04158	1.13439	1.15933
Trappc5	23.0645	21.4081	21.2058	21.8928	24.2843	25.374	25.0689	24.909
Trappc4	59.6115	62.5219	60.141	60.7581	56.8331	50.8977	52.9788	53.5699
Trappc3	34.235	32.3475	40.394	35.6588	39.7053	33.3265	34.8477	35.9598
Trappc2l	45.615	43.1703	47.1971	45.3275	36.8783	35.6873	37.4479	36.6712
Trappc2	3.56092	4.15663	3.04971	3.58909	2.94854	3.49855	3.33024	3.25911
Trappc13	2.68978	3.6483	3.47853	3.2722	4.40085	4.97571	4.33946	4.572
Trappc12	8.2174	7.09209	6.97854	7.42934	9.13473	10.8076	9.15305	9.69845
Trappc11	7.37777	9.39973	10.6281	9.13519	10.0344	9.83224	9.55979	9.8088
Trappc10	22.8208	22.1969	27.42	24.1459	25.8939	23.4368	26.2568	25.1958
Trappc1	10.9118	10.6957	10.1445	10.584	10.9563	10.974	9.29783	10.4094
Trap1	17.0806	15.9057	16.6033	16.5299	18.7603	19.2308	19.8589	19.2833
Trank1	46.0652	37.6756	37.8736	40.5382	20.3797	21.0128	13.1177	18.1701
Tram2	1.34242	1.57498	1.29681	1.40474	1.58429	1.75522	1.50337	1.61429
Tram1l1	8.07045	9.81063	9.80296	9.22802	8.21944	7.82784	7.56323	7.87017
Tram1	7.71812	7.60519	8.17701	7.83344	7.40501	8.25327	6.54678	7.40169
Trak2	12.4316	12.8587	14.6243	13.3049	12.6345	13.066	13.0206	12.907
Trak1	31.2456	25.3404	28.2001	28.262	25.9745	24.1894	27.7475	25.9704
Traip	3.15123	2.45666	3.35302	2.98697	2.37187	2.25136	2.28571	2.30298
Trafd1	10.0701	8.73798	9.3854	9.39781	15.2986	12.0836	14.4162	13.9328
Traf7	5.60005	5.48773	6.9049	5.99756	7.8434	5.98957	8.38011	7.40436
Traf6	4.71459	4.44844	4.05468	4.4059	4.61977	4.40477	4.24318	4.42257
Traf4	19.9617	17.3734	22.1402	19.8251	25.0812	21.7498	28.4983	25.1098
Traf3ip2	3.93831	3.21827	2.47187	3.20949	4.84624	3.63581	2.74965	3.7439
Traf3ip1	5.01372	6.21486	6.72448	5.98435	5.81562	5.33201	6.20267	5.78343
Traf3	1.62729	1.55824	1.51932	1.56828	1.71602	1.36563	1.58271	1.55478
Traf2	1.12922	1.43193	1.72316	1.42811	2.121	2.35423	2.37212	2.28245
Tradd	1.40679	1.20749	0.714169	1.10948	1.09408	1.85767	1.54471	1.49882
Trabd	2.90481	2.25716	3.64737	2.93645	4.24571	2.72468	3.29712	3.4225
Tra2b	28.0469	19.263	22.059	23.1229	18.9453	19.4625	18.6549	19.0209
Tra2a	11.1663	15.2223	12.0737	12.8208	15.757	21.204	14.9268	17.2959
Tpx2	3.77276	4.63666	4.63989	4.34977	8.62436	8.93034	8.73569	8.76346
Tpt1-ps6	23.7353	36.1751	33.0716	30.994	10.4546	7.22999	11.4692	9.71795
Tpt1-ps3	2511.15	2294.98	2278.78	2361.64	1685	1415.77	1602.66	1567.81
Tpt1	22.6768	23.1739	21.0063	22.2857	68.5341	87.9759	87.4794	81.3298
Tpst2	2.4484	2.26041	1.62237	2.11039	1.49574	1.27579	2.70072	1.82408
Tpst1	9.01271	8.89361	10.7995	9.56861	7.45019	8.30882	8.37449	8.0445
Tprn	3.0008	3.288	5.07387	3.78756	4.74692	3.79454	4.58726	4.37624
Tprkb	5.55331	5.52035	5.99245	5.68871	4.88929	5.32505	4.86895	5.02776
Tprgl	24.8449	25.1849	25.3664	25.1321	25.2953	22.5762	25.7971	24.5562
Tpra1	1.27796	1.15425	0.939591	1.12394	1.62468	1.52233	1.78617	1.64439
Tpr	15.5724	16.7075	17.6584	16.6461	17.4675	18.1768	17.4591	17.7011
Tppp3	4.30557	4.85832	3.16445	4.10945	3.27473	4.72484	3.32223	3.77393
Tppp	3.92757	5.7619	5.04811	4.91252	5.1379	5.28992	5.65301	5.36028
Tpp2	5.53602	5.87528	5.85009	5.7538	5.15476	5.54072	4.98673	5.2274
Tpp1	7.31981	8.4898	6.83069	7.54677	7.26275	7.70394	6.92735	7.29801
Tpmt	1.54614	2.32807	1.24661	1.70694	1.01384	1.39037	1.19586	1.20002
Tpm4	57.9838	43.9671	36.7948	46.2486	40.3974	42.2101	38.6806	40.4294
Tpm3-rs7	22.1979	25.0348	52.5671	33.2666	70.033	70.9365	64.3606	68.4434
Tpm3	20.223	17.3346	11.2493	16.269	6.04799	5.61653	6.68	6.11484
Tpm1	5.27554	4.80736	4.75367	4.94552	5.30967	6.02606	4.7629	5.36621
Tpi-rs11	20.8739	21.6397	15.2824	19.2653	2.56281	2.2741	2.03684	2.29125
Tpi1	29.4356	24.9167	18.2035	24.1853	19.8272	21.9962	21.0311	20.9515
Tpgs2	11.8278	12.0776	13.2461	12.3838	10.4496	12.4557	10.7218	11.209
Tpgs1	28.4668	22.8961	26.5077	25.9569	25.9769	22.5855	25.0424	24.535
Tpd52l2	1.66692	2.29674	1.93892	1.96752	2.22326	2.06877	2.65024	2.31409
Tpd52l1	6.80965	5.87374	5.3971	6.02683	2.80325	3.43966	3.11469	3.1192
Tpd52	1.71527	1.43343	2.00611	1.71827	1.18365	2.21876	1.76247	1.72162
Tpcn2	1.48312	0.923062	0.936832	1.11434	1.71896	1.41	1.32041	1.48312
Tpcn1	3.28323	3.32984	3.36808	3.32705	3.60438	4.32691	3.90128	3.94419
Tpbg	6.13679	1.60944	8.0172	5.25448	6.13919	6.35739	7.65606	6.71755
Tox4	7.85814	8.43686	9.16099	8.48533	9.48465	9.5545	9.15263	9.39726
Tox3	12.973	10.0929	15.1674	12.7445	27.9842	22.8503	28.291	26.3751
Tox2	14.3045	7.54436	8.36579	10.0715	6.26955	6.86476	7.9106	7.01497
Tox	3.30398	4.17837	3.10514	3.52916	2.65601	2.39422	2.81667	2.6223
Tor2a	4.5429	3.71439	4.74445	4.33391	3.05792	3.1178	3.95002	3.37525
Tor1b	2.29151	2.53034	2.75027	2.52404	2.39897	2.1521	2.6757	2.40892
Tor1aip2	1.25014	1.30333	1.48084	1.34477	1.67832	1.98865	1.60898	1.75865
Tor1aip1	1.77498	1.91576	2.12554	1.93876	2.06051	1.93215	2.41912	2.13726
Tor1a	7.21056	6.17952	7.7312	7.04043	7.55604	7.57187	7.52921	7.55238
Toporsos	1.29468	1.59113	1.14488	1.34357	0.931129	0.547273	1.3479	0.942099
Topors	11.8725	12.2459	13.8277	12.6487	14.701	13.5126	13.905	14.0395
Topbp1	4.6918	5.2771	5.89196	5.28695	7.76901	6.96614	7.34621	7.36045
Top3b	2.87852	3.40643	2.89029	3.05841	3.00681	3.00314	2.84253	2.95082
Top3a	2.28395	2.59884	3.43612	2.77297	2.97409	2.66715	2.81539	2.81888
Top2b	59.3125	68.3252	61.9039	63.1806	71.7055	74.5799	71.1668	72.484
Top2a	8.26342	12.7531	11.367	10.7945	21.12	20.4854	19.4952	20.3669
Top1mt	9.62279	7.82137	5.94193	7.79536	5.27988	7.94802	6.3042	6.5107
Top1	12.0848	15.8095	15.9465	14.6136	21.2973	24.5711	20.3596	22.076
Tonsl	9.08445	8.80115	9.28943	9.05834	10.0366	10.7046	8.78257	9.84123
Tomm70a	71.1911	73.7995	74.6354	73.2087	60.5377	63.5974	57.0746	60.4032
Tomm7	22.3816	27.3923	23.7969	24.5236	21.061	12.3621	17.8199	17.081
Tomm6os	1.31426	0.642955	1.06811	1.00844	1.5239	1.13202	1.28684	1.31426
Tomm6	6.5479	5.35817	6.0206	5.97556	4.1422	3.96517	3.30159	3.80299
Tomm5	7.58886	9.51733	9.06861	8.72493	7.40035	6.42447	9.65723	7.82735
Tomm40l	2.38561	2.42673	3.47081	2.76105	2.34344	3.19382	3.2613	2.93285
Tomm40	11.576	10.6424	13.3412	11.8532	12.021	10.6704	11.3355	11.3423
Tomm34	14.5995	11.7118	13.4491	13.2534	13.4411	10.7605	12.474	12.2252
Tomm22	38.6989	34.0224	34.5217	35.7477	37.2817	33.4807	35.0889	35.2838
Tomm20	50.2438	46.1126	50.5291	48.9618	43.79	35.6823	40.7456	40.0726
Tom1l2	8.26568	8.87033	9.18482	8.77361	10.8604	9.71995	11.6184	10.7329
Tom1l1	1.60478	2.0601	2.39025	2.01838	2.04527	1.89086	1.58524	1.84046
Tollip	21.225	22.2717	26.6638	23.3868	23.1834	23.0918	23.278	23.1844
Toe1	2.51777	3.06023	3.51781	3.03194	3.31129	2.60428	2.9826	2.96606
Tob2	3.14111	4.68451	4.49846	4.10803	6.33014	5.37555	7.06138	6.25569
Tob1	11.2935	10.1244	10.8218	10.7466	15.707	13.4173	15.9371	15.0205
Tns3	4.18207	4.87276	4.55965	4.53816	8.04625	8.09311	8.42793	8.18909
Tns2	1.90399	1.64686	2.16446	1.9051	1.93497	1.36234	1.91602	1.73778
Tns1	1.00288	1.24744	1.02349	1.09127	0.87045	1.08567	0.922288	0.959468
Tnrc6c	6.81517	7.83279	9.13684	7.92826	9.1322	7.97878	9.4127	8.84123
Tnrc6b	6.57741	8.10314	8.09166	7.59073	10.6132	10.4492	10.3584	10.4736
Tnrc6a	6.37022	7.39831	8.55162	7.44005	8.42293	8.3356	8.60115	8.45323
Tnrc18	40.7748	30.3347	33.078	34.7292	37.7037	37.1646	37.9298	37.5993
Tnr	6.13424	6.49874	5.41362	6.01553	2.53549	3.06835	2.97649	2.86011
Tnpo3	5.91771	7.15691	6.84845	6.64102	7.14264	7.07403	7.09126	7.10264
Tnpo2	41.3881	43.3487	43.2132	42.65	50.0305	50.5103	51.4009	50.6472
Tnpo1	25.9343	25.8668	25.9779	25.9263	15.1077	19.9365	32.195	22.4131
Tnks2	16.5229	19.7196	22.0837	19.442	19.7854	20.4365	19.1611	19.7943
Tnks1bp1	5.53392	4.48671	5.56187	5.19416	5.22184	6.17379	5.5242	5.63994
Tnks	41.5331	38.111	41.6975	40.4472	46.1238	47.2415	45.3833	46.2496
Tnk2os	2.34012	2.97433	2.31175	2.54207	2.08151	2.34811	2.07901	2.16954
Tnk2	15.6438	10.1366	14.8568	13.5457	13.0377	12.32	15.2085	13.5221
Tnip2	2.12121	1.85758	1.9668	1.98187	1.83322	1.81216	1.98024	1.87521
Tnip1	1.93399	1.76598	2.15475	1.95157	1.81699	1.94362	2.09353	1.95138
Tnik	6.73469	5.78006	7.77974	6.76483	3.72117	3.98861	3.75618	3.82199
Tnfsf9	1.53891	2.30089	2.03483	1.95821	3.34352	3.43894	3.50786	3.43011
Tnfsf12	0.82537	1.73603	1.3408	1.30073	1.16833	1.48205	1.44698	1.36579
Tnfrsf4	2.10236	1.93534	1.36436	1.80069	1.19652	0.788904	1.21763	1.06769
Tnfrsf21	20.2859	22.3597	22.0017	21.5491	18.3143	21.263	18.4728	19.35
Tnfrsf1a	1.56712	1.78223	1.54362	1.63099	1.45265	1.70269	1.98505	1.71346
Tnfrsf19	15.4718	17.3452	13.6598	15.4923	12.9135	14.9054	15.4097	14.4096
Tnfaip8l1	3.49715	3.15024	3.1186	3.25533	2.92695	3.7985	2.72047	3.14864
Tnfaip6	1.41807	0.772276	0.980733	1.05703	1.55778	1.31177	1.38467	1.41807
Tnfaip1	27.8299	29.7252	32.9316	30.1622	31.7012	29.064	31.9925	30.9192
Tnc	26.4762	23.2201	25.7768	25.1577	20.2693	17.1519	24.4475	20.6229
Tmx4	16.1723	19.3515	18.0762	17.8667	13.0363	15.967	12.5905	13.8646
Tmx3	12.1338	14.6622	14.4229	13.7396	13.277	13.385	12.1417	12.9346
Tmx2	14.5392	14.7672	13.7003	14.3355	11.6595	14.3505	11.7071	12.5724
Tmx1	16.2257	20.1985	17.3659	17.93	18.1583	18.8449	17.3505	18.1179
Tmub2	9.28569	10.4386	12.6363	10.7868	10.1743	13.5382	14.1491	12.6205
Tmub1	4.05264	3.81854	4.63219	4.16779	4.28925	4.27142	4.29442	4.28503
Tmtc4	2.9998	3.31605	2.77142	3.02909	3.28173	3.76009	3.49551	3.51244
Tmtc3	2.51217	3.35044	3.46189	3.10817	2.529	2.97976	2.55168	2.68681
Tmtc2	3.77299	4.16797	3.89454	3.94517	5.37038	4.83475	5.06056	5.08857
Tmtc1	6.49775	7.40649	5.17662	6.36029	6.55096	4.26481	7.64661	6.15413
Tmsb4x	332.013	347.495	312.132	330.547	275.035	297.039	267.248	279.774
Tmsb15l	2.3071	1.92274	1.49916	1.90967	4.55575	3.09025	4.90876	4.18492
Tmsb15b2	2.83686	4.42564	2.18502	3.14917	4.6733	3.27567	6.08031	4.67643
Tmsb15b1	1.103	1.43261	0.508992	1.01487	2.66138	2.77378	2.39711	2.61076
Tmsb10	192.216	158.938	192.118	181.091	141.874	204.161	219.543	188.526
Tmppe	1.23935	1.8884	1.41481	1.51419	1.94977	1.86985	2.23367	2.01776
Tmpo	29.1856	33.2105	31.9645	31.4535	46.1415	47.7554	43.2444	45.7138
Tmod3	10.7281	13.0216	13.503	12.4176	16.1175	18.2524	16.5736	16.9812
Tmod2	53.2975	61.8824	41.4186	52.1995	35.8655	39.5414	35.5474	36.9848
Tmlhe	3.79379	3.81831	2.14434	3.25215	1.97229	3.16033	2.19728	2.4433
Tmf1	6.7269	7.49038	9.54418	7.92049	7.52565	7.61854	6.96766	7.37062
Tmem9b	15.4718	16.9942	14.6973	15.7211	13.2127	13.163	12.6156	12.9971
Tmem98	6.87386	7.15685	6.10331	6.71134	11.5903	10.675	10.0209	10.7621
Tmem97	5.44243	5.75542	6.95597	6.05127	6.35571	6.57209	6.73509	6.5543
Tmem91	1.1863	1.12297	1.48091	1.26339	0.701975	1.0901	0.860106	0.884059
Tmem9	10.1279	5.06049	4.75949	6.64928	7.14651	10.4225	11.547	9.70533
Tmem8b	5.23361	8.3182	6.31225	6.62135	5.81042	5.13586	6.2201	5.72213
Tmem88	1.4191	1.06008	0.62153	1.03357	0.886224	0.850761	0.731741	0.822909
Tmem87b	3.01687	3.18509	3.18919	3.13038	3.53253	3.19736	5.58952	4.10647
Tmem87a	3.082	2.99904	4.45031	3.51045	4.10879	4.54789	3.64411	4.10026
Tmem86b	3.58315	3.59005	3.59958	3.59093	4.72821	4.90451	4.19253	4.60842
Tmem86a	6.83274	7.3741	7.26179	7.15621	8.40204	7.44308	9.01935	8.28816
Tmem81	1.48706	1.29034	1.13877	1.30539	0.682327	0.990788	0.798383	0.823833
Tmem80	3.10417	2.66655	2.41079	2.72717	2.78301	3.15461	3.01939	2.98567
Tmem8	1.03925	1.59082	0.89187	1.17398	1.11645	1.405	1.55281	1.35808
Tmem74b	4.7064	4.6602	5.4093	4.9253	4.6832	4.95258	5.19865	4.94481
Tmem74	2.60171	2.52788	3.55243	2.89401	2.69858	2.4382	2.64518	2.59399
Tmem70	3.99597	5.4299	4.99843	4.8081	4.62692	5.30588	4.38163	4.77148
Tmem69	2.55581	2.95022	2.59494	2.70033	1.96959	3.24886	1.96948	2.39598
Tmem68	6.03132	7.71663	5.8769	6.54161	5.76279	6.04196	5.16494	5.65656
Tmem67	1.87141	2.52547	2.13145	2.17611	2.39155	3.38824	2.54078	2.77352
Tmem65	36.3599	39.5968	34.4834	36.8134	28.636	34.9267	28.4364	30.6664
Tmem64	4.59991	4.78076	4.73734	4.706	3.37238	3.91124	3.5379	3.60718
Tmem63c	3.25399	3.58087	3.6263	3.48705	2.9935	2.82178	2.85908	2.89145
Tmem63b	38.3529	35.2887	36.9174	36.853	44.181	36.3432	46.6727	42.399
Tmem62	1.91543	2.65879	1.71175	2.09533	1.71489	2.85299	2.03634	2.20141
Tmem60	3.16412	2.93174	3.10503	3.06696	2.85317	2.44792	2.86431	2.7218
Tmem59l	32.7325	27.6896	32.1783	30.8668	18.5734	18.336	20.5927	19.1673
Tmem59	13.6623	14.5986	14.4341	14.2317	15.189	12.6888	14.8496	14.2425
Tmem57	26.6478	21.9113	23.5201	24.0264	22.5971	20.6727	22.1704	21.8134
Tmem56	1.81672	2.51566	2.34438	2.22559	1.94721	2.29616	1.95806	2.06714
Tmem55b	5.63674	5.95303	6.1405	5.91009	7.01207	5.54192	5.90808	6.15402
Tmem55a	16.7308	22.2048	22.3373	20.4243	21.4185	23.0985	24.1831	22.9
Tmem51	1.71384	1.42552	1.52555	1.55497	2.61704	2.11922	2.46952	2.40193
Tmem50b	23.4821	24.1653	18.4114	22.0196	15.9339	18.0675	16.1804	16.7273
Tmem50a	43.1326	40.0986	38.8959	40.709	41.377	40.2375	40.1923	40.6023
Tmem5	3.71745	3.63152	3.16951	3.50616	2.67534	2.73219	2.72738	2.71164
Tmem47	5.35121	8.86627	8.97968	7.73239	8.08194	11.9014	3.09061	7.69132
Tmem44	7.56025	8.28765	8.99311	8.28033	14.3607	11.2995	13.7917	13.1506
Tmem43	11.2608	10.7809	14.5892	12.2103	16.3615	14.6877	15.1958	15.415
Tmem42	7.42093	10.542	8.00547	8.65612	7.6098	6.38437	7.96321	7.31912
Tmem41b	1.70334	2.35566	2.68527	2.24809	2.01162	2.16632	1.66889	1.94894
Tmem41a	8.3893	9.37111	7.10363	8.28801	9.0096	7.16821	8.1695	8.11577
Tmem39b	8.72881	7.44096	10.7844	8.98474	9.07545	7.72135	10.0207	8.93918
Tmem39a	1.06539	1.60536	1.39721	1.35599	1.54932	1.51882	1.35972	1.47596
Tmem38b	3.28489	3.24291	2.78624	3.10468	2.58846	2.25761	2.37786	2.40798
Tmem38a	10.8262	9.46062	7.68372	9.32352	8.97166	8.78398	10.9558	9.57047
Tmem35	52.7868	55.0319	47.2336	51.6841	48.7554	45.2769	45.2382	46.4235
Tmem33	2.19919	6.42436	2.79248	3.80534	1.93392	2.4997	1.67344	2.03569
Tmem30a	24.6526	30.5425	29.638	28.2777	27.3295	30.7222	26.6408	28.2308
Tmem29	1.59093	1.78432	1.61529	1.66352	2.08065	1.67847	1.87872	1.87928
Tmem28	4.09904	4.31711	5.13365	4.5166	3.55071	3.32826	4.06513	3.64803
Tmem263	10.6146	12.8456	14.5036	12.6546	11.3678	12.3327	10.7798	11.4935
Tmem261	20.9702	22.7741	18.8184	20.8542	18.9203	22.2281	21.7288	20.959
Tmem260	1.00334	0.769302	0.698578	0.82374	0.80288	1.41746	0.789683	1.00334
Tmem259	11.6462	11.0139	13.2548	11.9716	13.733	11.1102	14.1568	13
Tmem258	13.2961	12.8338	14.1384	13.4228	9.06161	6.6868	11.8321	9.19351
Tmem256	5.35601	4.26444	4.16349	4.59464	4.51337	3.58218	4.38149	4.15901
Tmem255a	1.01094	1.84692	0.787513	1.21512	0.721671	0.761313	0.552119	0.678368
Tmem251	3.51477	3.71793	3.84719	3.6933	4.07821	3.69051	4.01389	3.92754
Tmem25	3.56599	3.45245	2.13522	3.05122	2.60707	3.34711	2.57624	2.84347
Tmem248	7.39654	7.40366	8.29037	7.69685	6.05555	6.11105	5.8769	6.0145
Tmem246	13.8092	14.5762	12.9008	13.7621	12.541	13.2001	12.8018	12.8476
Tmem245	5.92001	5.65273	7.28888	6.2872	6.33343	5.45222	5.78998	5.85854
Tmem243	0.915169	1.22418	1.2298	1.12305	1.31449	1.60674	1.29984	1.40702
Tmem242	13.8234	13.6358	12.8014	13.4202	12.7934	12.8469	11.3569	12.3324
Tmem241	1.26675	1.53959	0.830642	1.21233	1.4429	1.6906	1.24605	1.45985
Tmem240	3.89134	4.35367	4.37227	4.20576	3.16704	3.37128	3.83185	3.45673
Tmem238	1.74334	1.39454	1.57644	1.57144	1.21459	0.634553	1.10704	0.985394
Tmem237	4.27594	5.27838	4.68416	4.74616	5.73412	5.30801	4.77488	5.27234
Tmem234	5.56737	5.68854	5.5556	5.60384	5.54886	5.68608	6.21283	5.81592
Tmem231	6.83089	8.24162	8.66937	7.91396	6.0379	6.26019	6.47016	6.25608
Tmem230	2.29802	2.38793	1.73135	2.1391	2.17243	1.65514	1.89273	1.90676
Tmem229b	9.45361	13.4256	10.124	11.0011	12.3896	12.3359	12.8211	12.5155
Tmem229a	2.15958	3.08944	2.27932	2.50945	1.61305	2.1127	2.14267	1.95614
Tmem222	18.1283	17.277	17.8387	17.748	14.407	11.1525	15.2722	13.6106
Tmem219	3.50521	3.22535	2.7281	3.15289	2.79389	3.04267	3.38362	3.07339
Tmem218	8.98537	6.73755	8.55277	8.09189	10.9609	10.9436	9.08808	10.3309
Tmem216	2.24955	2.72392	2.38782	2.45376	2.93099	1.89812	2.78061	2.53658
Tmem214	5.24889	5.68792	6.46523	5.80068	5.34686	5.6457	5.50822	5.50026
Tmem210	1.03799	0.542133	0.38723	0.655784	1.49639	0.710376	0.907203	1.03799
Tmem209	3.00064	3.08311	2.86922	2.98432	2.73467	3.30645	2.69006	2.91039
Tmem208	6.82441	7.21457	6.72382	6.92093	6.73961	6.42784	8.64029	7.26924
Tmem206	11.7203	16.1706	16.3771	14.756	16.8331	15.0664	15.3918	15.7638
Tmem205	5.89051	5.44938	3.63691	4.99226	4.5212	4.28808	4.66233	4.49054
Tmem204	1.27371	1.37492	1.51738	1.38867	1.46041	1.533	1.62401	1.53914
Tmem203	11.443	12.3351	12.2986	12.0256	12.2579	9.90609	12.8156	11.6598
Tmem201	8.2169	8.30005	9.98119	8.83271	8.97735	10.0504	9.95804	9.66194
Tmem200c	1.35635	1.58222	1.01545	1.31801	0.829069	1.07713	1.01535	0.973851
Tmem200a	6.85701	6.30433	5.5935	6.25162	7.17746	10.2169	5.84358	7.74599
Tmem2	16.9489	16.8617	20.2989	18.0365	20.0334	21.6387	20.5278	20.7333
Tmem199	8.88306	9.26006	9.58712	9.24341	9.15538	8.32407	8.59565	8.6917
Tmem198b	2.92076	3.36632	2.63032	2.97247	3.51221	3.52105	3.7915	3.60825
Tmem198	5.13485	4.26953	5.54108	4.98182	4.78586	5.30163	4.71632	4.9346
Tmem194b	1.96353	1.0228	1.16256	1.38297	1.81227	2.12732	1.95102	1.96353
Tmem194	1.54511	1.82329	1.90196	1.75679	2.67585	2.54154	2.74585	2.65441
Tmem192	11.6419	9.84704	12.1385	11.2091	7.07447	5.70697	7.30932	6.69692
Tmem191c	2.35314	2.18242	2.27938	2.27165	2.61298	2.31648	2.5912	2.50689
Tmem19	16.7743	19.5009	23.1487	19.8079	18.2119	15.7349	18.3026	17.4165
Tmem189	4.47671	3.04419	5.41637	4.31243	2.95802	3.2156	4.26467	3.47943
Tmem186	9.60517	12.336	13.1337	11.6916	13.5621	11.5717	13.1545	12.7628
Tmem185b	3.83052	4.47082	4.80728	4.36954	4.11998	4.77242	4.33853	4.41031
Tmem184c	15.6514	18.1975	18.581	17.4766	16.4864	19.0883	16.8734	17.4827
Tmem184b	11.742	13.4608	18.4684	14.5571	15.7727	15.1545	16.3952	15.7741
Tmem183a	24.3793	22.8028	22.1905	23.1242	20.3969	19.4286	18.2925	19.3727
Tmem181c-ps	2.46621	0.0341642	0.0406801	0.847017	1.5602	3.63239	2.20603	2.46621
Tmem181b-ps	13.7808	13.1153	19.2321	15.3761	22.225	23.7699	22.2118	22.7356
Tmem181a	30.469	34.1341	39.8337	34.8123	37.8638	42.411	37.8657	39.3802
Tmem180	2.02981	1.80442	2.06089	1.96504	2.31295	2.36419	2.34541	2.34085
Tmem18	13.7636	16.0315	14.0501	14.6151	13.583	12.9394	11.9068	12.8097
Tmem179	20.8133	20.2965	16.0091	19.0396	14.7112	17.1229	15.3663	15.7334
Tmem178b	29.138	27.2898	26.7986	27.7421	22.9149	23.7965	23.595	23.4355
Tmem178	9.78501	8.34337	7.35233	8.49357	9.72685	7.10426	9.36945	8.73352
Tmem177	1.56789	2.82358	2.52831	2.30659	2.83951	3.91326	3.38607	3.37961
Tmem176b	2.96533	3.69907	2.6872	3.1172	3.72135	4.60083	4.15822	4.16013
Tmem176a	1.15761	1.21501	0.866034	1.07955	0.881296	0.920319	0.691865	0.83116
Tmem175	3.18454	3.01	2.26085	2.81846	2.54983	2.71109	2.44667	2.56919
Tmem170b	15.0441	18.8481	22.8088	18.9003	18.1188	18.0274	17.4535	17.8666
Tmem170	1.26894	0.339822	1.24077	0.949844	1.61149	1.22042	0.974916	1.26894
Tmem17	4.35144	5.5818	4.93113	4.95479	3.66591	3.14724	3.75841	3.52385
Tmem169	12.2642	16.8014	13.7722	14.2793	8.52993	14.448	9.47317	10.817
Tmem168	4.02794	4.57693	4.06476	4.22321	2.22909	3.83235	3.84883	3.30343
Tmem167b	24.3243	24.711	24.4693	24.5016	22.2885	24.3922	23.1854	23.2887
Tmem167	9.80053	11.3163	10.479	10.5319	8.53382	8.13314	7.90257	8.18984
Tmem165	11.8098	12.9289	14.2224	12.987	12.7523	12.2124	12.455	12.4732
Tmem164	3.39419	3.81923	5.53277	4.24873	6.86069	4.57721	3.66745	5.03512
Tmem161b	14.5477	13.632	15.1701	14.4499	12.2465	10.7895	10.5563	11.1975
Tmem161a	1.86832	1.80184	1.9342	1.86812	2.789	1.63921	2.45267	2.29363
Tmem160	16.0612	15.7741	18.3387	16.7247	19.2329	17.0852	18.8752	18.3978
Tmem158	94.1136	63.5744	84.9748	80.8876	60.8177	53.3955	68.8103	61.0078
Tmem151b	31.2793	24.6649	35.2501	30.3981	25.5967	26.6081	25.6093	25.938
Tmem151a	7.26345	5.374	4.51562	5.71769	3.80722	5.06445	5.00934	4.627
Tmem150c	4.62087	4.67251	3.30449	4.19929	3.20327	3.83999	3.4427	3.49532
Tmem150b	3.27866	1.93163	2.41371	2.54133	2.27266	2.49337	2.4107	2.39224
Tmem150a	9.58492	10.5663	9.42532	9.85884	8.49862	7.28757	8.76257	8.18292
Tmem14c	24.0361	22.1281	19.9112	22.0251	23.9352	27.5347	23.2186	24.8962
Tmem14a	2.49437	2.9941	2.0136	2.50069	1.67136	2.17302	2.00402	1.94947
Tmem147os	8.48191	9.13988	10.1882	9.26999	10.7446	8.79084	15.8438	11.7931
Tmem147	46.6567	46.3105	44.4363	45.8012	45.2255	36.7702	44.9798	42.3252
Tmem145	17.9207	17.4899	14.8218	16.7441	14.9229	16.0596	15.1279	15.3701
Tmem143	1.06406	1.32743	1.01929	1.13693	1.13947	1.38754	1.01752	1.18151
Tmem141	1.9104	1.52907	0.798692	1.41272	0.97148	1.26215	0.959486	1.06437
Tmem138	7.19818	8.60294	8.23601	8.01238	7.46552	7.17478	6.5524	7.06423
Tmem136	13.3945	13.2669	13.7146	13.4587	12.6713	11.7558	11.8014	12.0762
Tmem135	4.96493	5.0987	4.57509	4.87957	5.07112	4.95038	5.38625	5.13591
Tmem134	1.34778	1.26557	1.17294	1.26209	1.32866	1.74035	1.89873	1.65591
Tmem132e	2.44171	2.18186	1.64018	2.08792	1.9287	1.58083	1.82969	1.77974
Tmem132d	1.53483	1.1541	1.24198	1.31031	0.379795	0.80647	0.496588	0.560951
Tmem132b	17.0765	17.446	12.0408	15.5211	9.69188	8.74977	10.0034	9.48169
Tmem132a	54.4969	50.3463	52.0441	52.2957	51.6641	50.0578	53.8024	51.8414
Tmem131	14.2251	15.4543	16.111	15.2635	14.281	14.0617	12.5881	13.6436
Tmem130	87.1598	75.3184	67.5101	76.6628	57.7442	66.6724	55.971	60.1292
Tmem129	2.17767	2.61871	3.25368	2.68335	2.71398	3.10691	3.08185	2.96758
Tmem128	6.09771	5.99221	5.2575	5.78247	6.77156	6.28493	5.72687	6.26112
Tmem127	26.1521	28.6228	32.2269	29.0006	29.6022	26.8872	5.36435	20.6179
Tmem126b	2.05045	2.7032	2.20371	2.31912	2.62283	3.32024	2.48682	2.80996
Tmem126a	9.4746	11.4387	9.07925	9.99751	8.33511	8.17587	8.55757	8.35618
Tmem123	4.75497	6.35861	4.98228	5.36529	8.70692	8.63977	8.82118	8.72262
Tmem121	14.1511	13.6516	14.6802	14.161	13.3311	11.6452	13.8063	12.9275
Tmem120b	1.81445	1.7121	1.97942	1.83533	1.84432	1.62998	1.92659	1.8003
Tmem120a	11.0429	8.06566	8.94491	9.35115	6.96642	5.88259	7.5713	6.80677
Tmem117	3.70391	5.01284	3.39099	4.03591	1.9157	2.67327	1.74069	2.10988
Tmem115	10.7742	12.5408	13.2003	12.1718	11.8856	11.3924	12.7108	11.9963
Tmem110	5.21746	5.75939	5.91316	5.63001	4.58486	3.30873	4.24506	4.04622
Tmem11	7.58232	9.27811	10.817	9.22581	9.16772	7.64064	10.3851	9.06449
Tmem109	4.90226	5.48673	5.93188	5.44029	3.99245	4.10641	4.35472	4.15119
Tmem108	1.26319	1.65481	0.763711	1.22724	2.20472	1.81531	1.81289	1.94431
Tmem107	1.005	0.964783	1.24963	1.07314	0.754123	1.37378	0.887101	1.005
Tmem106c	15.4271	14.4244	12.6837	14.1784	13.4054	12.4259	13.6131	13.1481
Tmem106b	14.7163	16.4493	17.0664	16.0774	13.8318	15.0784	13.5159	14.142
Tmem104	1.59496	1.89892	2.52915	2.00768	1.78205	1.84379	1.69942	1.77509
Tmem102	1.07031	1.4912	0.901744	1.15442	1.57146	2.0888	1.22493	1.62839
Tmem101	7.59019	8.5015	7.19734	7.76301	9.45306	8.23144	8.43209	8.70553
Tmem100	1.99296	3.49986	2.7317	2.74151	2.777	4.57006	3.09693	3.48133
Tmeff2	5.96023	6.31334	5.50249	5.92535	4.48152	6.57534	4.40686	5.15457
Tmeff1	62.6405	62.474	62.6871	62.6005	51.2464	47.8018	45.7357	48.2613
Tmed9	49.6306	42.333	45.1973	45.7203	46.5685	42.0192	47.8007	45.4628
Tmed8	10.6447	10.8774	11.5734	11.0318	10.1421	9.41834	10.0193	9.85991
Tmed7	13.5783	13.2865	12.7793	13.2147	10.4572	10.5638	10.1784	10.3998
Tmed5	0.942664	1.60663	1.39395	1.31441	1.95171	2.16403	1.9824	2.03271
Tmed4	15.6701	21.6356	22.4011	19.9023	24.2817	21.6815	25.5338	23.8323
Tmed3	5.83718	7.28993	5.94185	6.35632	6.99558	6.24248	6.85147	6.69651
Tmed2	0.783166	3.0929	0.339394	1.40516	1.19646	1.43224	1.6782	1.43563
Tmed10	43.4079	39.3734	38.5968	40.4594	32.4189	35.2074	32.3676	33.3313
Tmed1	7.40074	8.24725	8.8666	8.17153	8.45407	7.88727	7.85551	8.06562
Tmco6	4.82109	5.33605	4.9933	5.05015	6.81577	8.04203	7.2107	7.35616
Tmco3	3.61247	4.69401	5.24532	4.51727	6.54654	6.84298	6.74409	6.7112
Tmco1	5.10867	6.72394	5.21002	5.68088	4.45652	3.59183	3.73833	3.92889
Tmcc3	1.47226	1.63157	1.40706	1.50363	1.08133	1.23577	1.05885	1.12532
Tmcc2	15.8008	12.7248	10.7602	13.0952	14.1867	13.1847	13.636	13.6691
Tmcc1	8.15173	8.77956	9.88481	8.9387	13.0792	8.32358	4.58679	8.6632
Tmc7	4.67228	3.42258	2.62617	3.57368	3.6929	3.06662	3.43623	3.39858
Tmbim6	32.537	35.1123	34.4793	34.0429	37.6551	37.8566	38.2457	37.9191
Tmbim4	3.1543	3.34881	2.31526	2.93946	3.19944	2.77886	3.18204	3.05345
Tma7-ps	54.8553	96.4858	46.069	65.8034	81.9626	51.2716	79.3314	70.8552
Tma7	26.6898	23.2632	24.9054	24.9528	13.7326	14.0614	14.5122	14.1021
Tma16	8.11375	6.74641	7.03091	7.29702	5.72893	5.29395	5.59214	5.53834
Tm9sf4	10.6419	10.6304	10.4708	10.581	10.9948	10.9634	10.7191	10.8924
Tm9sf3	32.7353	39.8269	35.7317	36.098	38.214	37.1873	34.9073	36.7695
Tm9sf2	21.3169	24.9319	24.5648	23.6045	23.167	23.683	23.459	23.4363
Tm9sf1	1.24221	2.32465	1.94691	1.83792	2.52982	1.34496	2.27537	2.05005
Tm7sf3	13.3709	13.0855	13.3705	13.2756	9.89248	10.0686	9.00448	9.65519
Tm7sf2	4.86023	4.61156	4.83446	4.76875	5.98487	6.0704	5.72847	5.92791
Tm2d3	3.75879	3.51795	4.18738	3.82137	3.64686	3.73957	3.49454	3.62699
Tm2d2	37.1759	34.7618	33.7996	35.2458	30.3034	25.2853	31.4885	29.0257
Tm2d1	9.26728	10.1354	8.86215	9.42159	7.15011	6.27559	7.56743	6.99771
Tln2	7.82789	7.41492	7.85179	7.6982	6.54129	8.4253	6.88376	7.28345
Tln1	5.42035	5.01825	5.34253	5.26038	6.55427	6.89042	6.71	6.71823
Tlk2	7.36091	7.24017	6.68518	7.09542	5.93743	6.16265	5.78299	5.96102
Tlk1	19.987	17.9627	19.2945	19.0814	14.692	13.6495	13.3744	13.9053
Tle4	24.506	22.629	21.0089	22.7146	15.6517	13.1075	14.4267	14.3953
Tle3	3.0931	2.60834	3.4453	3.04891	3.7569	3.09177	3.85428	3.56765
Tle2	2.26024	1.9779	1.55871	1.93228	2.91831	3.2265	3.13507	3.09329
Tle1	4.55961	3.9794	5.37603	4.63835	9.35016	8.439	8.90947	8.89954
Tldc1	4.49773	6.27113	6.47658	5.74848	6.95367	6.69777	7.4409	7.03078
Tlcd1	1.35306	1.57513	1.47046	1.46621	1.3407	1.04335	1.43165	1.2719
Tkt	29.1658	26.3306	26.7839	27.4268	27.0244	27.2084	27.2382	27.157
Tkfc	11.5862	10.398	9.95837	10.6475	11.4914	10.4113	11.4437	11.1155
Tk2	19.5521	20.221	19.0693	19.6141	16.9213	14.8207	17.8243	16.5221
Tk1	1.30539	1.2703	1.13171	1.2358	2.82233	1.96997	2.42249	2.40493
Tjp2	6.18442	6.48403	6.38621	6.35155	6.89136	7.73372	7.23194	7.28567
Tjp1	10.0127	10.469	9.36435	9.94868	9.65559	11.442	9.94244	10.3467
Tjap1	6.61024	7.05985	7.27075	6.98028	9.51173	9.8363	10.3415	9.89652
Tiprl	9.39102	9.21389	9.56063	9.38852	8.93108	10.4441	8.39242	9.25588
Tipin	24.0272	23.8025	21.9962	23.2753	25.2381	20.1636	24.1581	23.1866
Tiparp	5.22535	5.20912	5.24613	5.22687	5.80403	5.65423	5.08048	5.51291
Tinf2	11.9685	10.1134	11.6111	11.231	13.9176	13.6965	16.8826	14.8322
Timp4	1.69632	1.44738	1.54289	1.5622	1.32815	1.51271	1.39402	1.41163
Timp3	9.54173	8.18071	7.68892	8.47045	5.44779	5.85339	5.45809	5.58642
Timp2	95.6448	92.7271	85.1496	91.1738	60.3235	62.7111	62.9177	61.9841
Timmdc1	7.70607	7.33973	5.65905	6.90162	8.13626	9.46741	8.07563	8.55977
Timm9	20.4531	19.7177	21.6005	20.5904	17.0314	15.6131	16.8501	16.4982
Timm8b	65.57	59.9667	58.6022	61.3796	76.44	56.063	67.0952	66.5327
Timm8a1	9.75805	8.74092	7.48564	8.66154	6.34728	6.90057	6.40599	6.55128
Timm50	9.71468	11.2046	10.7388	10.5527	13.3431	13.2068	13.7024	13.4174
Timm44	8.06985	8.87948	9.49208	8.8138	11.1978	7.58385	10.1336	9.63842
Timm23	3.51289	3.48531	3.35753	3.45191	3.70642	4.12004	4.88594	4.23746
Timm22	5.02149	5.46086	5.1646	5.21565	6.04644	5.79179	5.79445	5.87756
Timm21	8.30179	12.9129	12.0996	11.1048	16.0989	17.7403	14.2048	16.0147
Timm17b	9.81636	7.28652	7.39682	8.16657	6.49742	8.1111	8.09998	7.5695
Timm17a	5.1557	5.75421	6.14074	5.68355	5.34793	5.22859	5.11527	5.2306
Timm13	28.999	28.8783	31.997	29.9581	34.4108	23.0199	35.4794	30.97
Timm10b	1.60377	1.84265	1.47461	1.64034	1.91099	1.72266	2.11142	1.91502
Timm10	12.7151	15.9205	15.4603	14.6986	13.8681	10.5221	13.5356	12.6419
Timeless	2.39942	2.46332	2.45214	2.4383	3.0902	3.14405	2.72704	2.9871
Tigit	1.59989	0.489795	1.39234	1.16068	0.38824	0	0.601046	0.329762
Tigd5	4.71278	4.5084	4.82219	4.68112	3.91307	3.24384	4.21951	3.79214
Tigd3	5.41396	6.69364	6.74421	6.28394	10.2132	8.51899	8.03951	8.9239
Tigd2	5.06511	4.00865	4.08738	4.38705	3.40358	3.04781	3.00974	3.15371
Tigar	3.37886	3.61052	3.95265	3.64734	3.23065	4.17078	3.42424	3.60855
Tie1	2.27851	1.85472	2.44644	2.19322	1.80842	2.07731	1.81861	1.90145
Ticrr	1.29832	0.600904	0.798835	0.899353	1.29305	1.22012	1.3818	1.29832
Ticam1	1.26175	0.70619	0.998422	0.988786	1.26517	1.30663	1.21345	1.26175
Tiam2	19.3571	23.8138	22.3291	21.8333	48.7568	35.6415	50.5905	44.9963
Tiam1	3.83676	4.40966	5.21789	4.48811	4.40166	4.26262	3.9148	4.19302
Tial1	10.3161	12.083	11.2368	11.212	10.0125	14.4502	10.6583	11.707
Tia1	6.19501	5.88778	5.92563	6.00281	9.74866	11.9407	9.63297	10.4408
Thyn1	33.6918	32.4617	36.0252	34.0596	25.4376	24.1254	24.5258	24.6962
Thy1	23.1388	20.9031	17.0016	20.3479	8.45774	15.4036	9.4318	11.0977
Thumpd3	4.82652	5.06048	5.21009	5.03236	3.73638	3.89061	3.57614	3.73438
Thumpd2	3.62878	3.86853	3.78065	3.75932	2.92082	2.58983	3.48707	2.99924
Thumpd1	40.8837	39.4695	42.7058	41.0197	35.336	33.8686	35.7397	34.9814
Thtpa	7.22296	6.36692	5.41683	6.33557	8.56638	10.7275	11.1922	10.162
Thsd7b	1.37234	0.972843	1.24707	1.19742	1.27992	1.58149	1.25561	1.37234
Thsd7a	4.43272	5.03226	4.5006	4.65519	5.52972	6.00183	5.17713	5.56956
Thsd1	1.05659	0.826653	1.16983	1.01769	1.18582	1.12078	1.08255	1.12971
Thrb	0.646853	1.32593	1.11525	1.02934	0.459979	0.390923	0.612725	0.487876
Thrap3	12.1745	12.7332	12.8011	12.5696	14.6154	14.3636	13.7546	14.2445
Thra	131.983	112.078	122.917	122.326	123.375	111.169	120.267	118.27
Thpo	2.37231	1.96853	1.63009	1.99031	2.06063	1.7444	2.20555	2.00353
Thop1	7.22197	7.31984	8.87888	7.8069	9.20951	8.63449	10.3105	9.38482
Thoc7	44.7674	43.6245	35.7853	41.3924	38.212	31.7906	33.9066	34.6364
Thoc6	3.31233	3.29085	3.03833	3.21384	4.00153	4.39014	3.95931	4.11699
Thoc5	15.7806	16.8399	18.5773	17.0659	17.3192	17.4707	17.7368	17.5089
Thoc3	18.3415	17.5957	19.4157	18.451	15.9573	14.1714	16.6687	15.5991
Thoc2	7.99436	9.69719	10.1598	9.28379	9.55665	10.9399	10.0059	10.1675
Thoc1	24.7675	27.5707	24.0569	25.465	18.8387	21.0639	18.5766	19.4931
Thnsl1	1.17317	1.64642	1.25444	1.35801	1.31168	2.72299	1.50395	1.84621
Thg1l	4.18402	4.42637	5.30123	4.63721	3.24174	3.35973	3.41313	3.3382
Them6	3.9973	3.43711	5.11072	4.18171	3.74598	3.12545	3.42133	3.43092
Them4	6.54782	5.77039	4.94023	5.75281	3.84398	4.60746	3.55557	4.00233
Thbs3	19.5181	16.6211	17.2796	17.8063	12.0156	10.6852	12.8424	11.8477
Thbs1	1.90095	4.01905	3.5167	3.14557	3.95726	5.6338	4.38279	4.65795
Thap7	2.21962	2.28134	2.09515	2.1987	2.88112	2.32272	2.36299	2.52228
Thap4	1.47957	1.49226	2.10504	1.69229	2.04601	1.44067	1.9657	1.81746
Thap3	5.77465	6.85202	6.13947	6.25538	9.72229	9.62472	10.2726	9.87319
Thap2	2.46707	7.56605	8.57678	6.2033	7.80255	11.9415	9.00122	9.58177
Thap11	17.8651	17.583	22.8789	19.4423	22.1021	18.5887	20.9275	20.5394
Thap1	2.91661	2.36862	2.64749	2.64424	2.4402	2.16537	2.58587	2.39714
Thada	2.81404	3.93531	3.71313	3.4875	3.65732	4.52787	3.5172	3.9008
Tha1	1.44222	0.590548	1.02652	1.01976	1.39184	1.41007	1.52475	1.44222
Th	1.39784	1.59125	1.41925	1.46945	2.46032	3.49902	2.0666	2.67531
Tgs1	10.7222	12.2384	13.5769	12.1792	11.5061	11.7428	10.5285	11.2591
Tgoln1	13.6985	16.1314	15.2545	15.0281	13.4429	13.3088	12.0707	12.9408
Tgif2-ps2	4.00664	0.0618895	0.221157	1.4299	4.66675	1.80281	5.55037	4.00664
Tgif2	1.92166	0.7856	0.742067	1.14978	1.34409	2.54278	1.8781	1.92166
Tgfbrap1	3.97651	4.6221	4.82034	4.47298	2.45342	2.4953	4.28513	3.07795
Tgfbr3l	4.75589	3.22616	2.95713	3.64639	2.91592	1.95918	2.97463	2.61658
Tgfbr2	2.22628	1.9934	1.8961	2.03859	1.77751	2.18319	1.64946	1.87005
Tgfbr1	10.2274	9.5012	7.86754	9.1987	9.70085	10.1936	9.44689	9.78046
Tgfb3	2.32846	3.0355	2.57543	2.64646	3.8806	4.6211	3.98055	4.16075
Tgfb2	4.10792	4.08912	2.76415	3.65373	4.1297	3.73802	3.64799	3.83857
Tgfa	42.7585	35.9497	35.7488	38.1523	4.33057	4.21698	4.72443	4.42399
Tgds	4.02298	5.59953	4.53843	4.72031	5.09628	4.61217	4.62292	4.77712
Tfrc	14.1239	19.87	15.5869	16.5269	12.707	12.2755	11.497	12.1599
Tfr2	1.03681	1.09791	1.18428	1.10633	0.555651	0.377384	0.607745	0.513593
Tfpt	2.89535	3.02006	3.00472	2.97338	3.40026	3.09628	3.20056	3.23236
Tfip11	14.0228	14.5722	15.7731	14.7894	16.6812	15.7267	17.7215	16.7098
Tfg	17.2969	20.2261	19.7414	19.0882	18.3893	16.9025	16.9445	17.4121
Tfe3	1.28717	1.5477	1.69635	1.51041	1.79412	1.65374	1.98183	1.8099
Tfdp2	0.8387	1.23137	2.38678	1.48561	1.56462	1.09193	3.2124	1.95632
Tfdp1	38.1417	40.6322	50.7405	43.1715	53.1107	52.0255	52.6488	52.595
Tfcp2	4.82184	6.80508	5.85831	5.82841	6.87335	9.68242	7.93316	8.16297
Tfb2m	4.42256	5.20086	1.94799	3.85714	3.86661	4.26105	5.0791	4.40225
Tfb1m	5.60613	5.64765	4.81627	5.35668	7.28993	6.95469	7.2166	7.15374
Tfap4	5.39568	7.4161	5.56291	6.12489	9.13429	6.70315	7.09706	7.64483
Tfam	8.37641	10.249	9.54778	9.39105	10.2649	9.01087	9.6164	9.63072
Tex9	1.53766	1.64696	1.64667	1.61043	1.47754	2.09165	1.4221	1.66376
Tex30	1.27667	1.21598	1.33078	1.27448	1.49994	1.30112	1.35309	1.38472
Tex264	5.94018	4.79719	4.95133	5.22957	5.12218	4.12911	5.06438	4.77189
Tex261	7.4237	7.96013	8.03675	7.80686	9.27644	8.46991	10.0036	9.25
Tex2	7.40129	7.21835	6.50905	7.0429	6.15956	7.69696	6.07928	6.64527
Tex10	4.12133	5.59274	6.40743	5.37383	5.15258	5.74377	5.33147	5.40927
Tet3	12.4752	11.2459	16.7704	13.4972	16.4432	13.6247	16.7487	15.6055
Tet2	3.07377	2.89372	2.92998	2.96582	3.15098	3.11317	3.0457	3.10328
Tet1	2.00601	2.96274	3.14318	2.70398	2.91496	3.31283	3.04733	3.09171
Tesk1	18.2325	15.4792	18.9951	17.569	14.2073	12.7273	14.7063	13.8803
Tes3-ps	7.56186	8.30713	9.97727	8.61542	8.72609	7.65882	6.81192	7.73227
Tes	2.15902	1.53506	1.70438	1.79949	1.61574	1.33243	1.53514	1.49444
Tert	3.52054	3.70197	2.28295	3.16849	3.64206	5.25661	4.03925	4.31264
Terf2ip	24.8535	23.7215	27.8296	25.4682	23.2302	22.4197	23.4507	23.0335
Terf2	6.79248	6.2414	7.28758	6.77382	6.85212	5.52601	6.57512	6.31775
Terf1	1.66042	1.95929	1.99305	1.87092	2.08399	2.19182	2.03767	2.10449
Tepp	2.03686	2.84881	2.95148	2.61238	2.24638	1.66989	2.67107	2.19578
Tenm4	7.93698	7.30153	8.88832	8.04228	6.49279	5.98775	7.03574	6.50543
Tenm3	15.8849	16.1033	17.2347	16.4076	16.426	19.142	17.105	17.5577
Tenm2	17.9629	18.8919	20.5691	19.1413	19.4613	22.105	19.2985	20.2883
Tenm1	6.36623	5.07859	4.40301	5.28261	4.5012	6.42647	4.19678	5.04148
Ten1	4.23791	3.74348	3.62142	3.8676	3.76028	4.035	4.01096	3.93541
Telo2	1.98835	2.6278	2.55328	2.38981	3.29599	2.82102	2.91879	3.01193
Tekt5	2.92546	2.0898	2.18402	2.39976	1.51635	2.48038	1.54273	1.84649
Tekt2	1.78235	2.31817	1.53591	1.87881	2.71907	3.0311	2.57807	2.77608
Tekt1	3.092	3.56886	1.98906	2.88331	1.87935	2.57733	1.91851	2.12506
Tefm	3.83415	2.60848	1.9835	2.80871	2.34538	2.71138	2.88079	2.64585
Tef	6.72018	5.70874	3.38304	5.27065	7.45344	5.46178	8.28543	7.06689
Tecr	147.09	140.218	157.155	148.154	139.028	122.23	141.918	134.392
Tecpr2	5.44333	6.48993	7.62084	6.51803	6.34687	5.82528	6.77534	6.31583
Tecpr1	5.14785	4.65268	5.90756	5.23603	5.9159	4.99776	5.9544	5.62269
Tead3	1.5563	1.60842	1.58562	1.58345	1.84155	1.52631	2.33828	1.90205
Tead2	3.38091	4.09916	4.04587	3.84198	5.81841	6.74668	6.11929	6.22813
Tead1	1.35351	0.617123	1.06128	1.01064	1.84863	1.5001	0.71178	1.35351
Tdrkh	3.23822	3.62043	3.47242	3.44369	4.55501	5.52572	4.08808	4.72294
Tdrd7	6.99168	8.13546	8.40491	7.84402	7.76904	8.12994	7.93391	7.94429
Tdrd3	11.1401	10.8665	11.1022	11.0363	10.7147	9.56007	9.81315	10.0293
Tdpx-ps1	22.0467	26.336	22.534	23.6389	18.8655	13.097	19.4783	17.1469
Tdp2	11.1698	10.4437	10.3873	10.6669	13.9372	10.2403	14.7607	12.9794
Tdp1	3.58582	4.42484	5.25883	4.42316	6.57607	5.83702	7.43392	6.61567
Tdg-ps	7.11908	7.96374	8.55323	7.87868	8.4554	7.42814	8.95284	8.27879
Tdg	3.77822	1.28826	1.62522	2.23057	2.64401	3.13123	2.69904	2.82476
Tctn3	6.93963	7.41028	7.82215	7.39069	5.11971	6.05075	5.22546	5.46531
Tctn2	1.85779	1.95738	2.27433	2.02983	2.06393	2.23804	1.57706	1.95968
Tctn1	3.56081	3.86613	3.57441	3.66712	4.72181	4.33653	5.42347	4.82727
Tctex1d2	2.84311	3.71518	3.21051	3.25627	3.41591	3.57397	3.48133	3.4904
Tcte1	1.24584	0.852457	1.20676	1.10169	0.69932	0.166792	0.616221	0.494111
Tcta	4.95621	4.63176	3.9364	4.50812	4.21502	4.50022	4.53877	4.418
Tcp11l2	6.44764	7.51065	6.76386	6.90738	11.0863	10.0422	10.9204	10.683
Tcp11l1	1.50412	4.97959	3.13468	3.20613	4.97726	3.96997	5.06254	4.66992
Tcp1	29.9244	26.229	26.7878	27.6471	27.01	26.0005	25.7459	26.2521
Tcof1	7.78472	8.30798	10.1005	8.73107	10.4685	10.0322	9.7911	10.0972
Tcn2	2.72429	3.26399	2.85353	2.94727	3.33153	4.56884	4.03959	3.97999
Tcirg1	1.59819	1.37143	1.50632	1.49198	1.74793	1.8527	1.98966	1.86343
Tchp	2.73587	2.70032	1.84225	2.42614	3.30081	3.37783	3.38887	3.35584
Tchh	1.63288	0.801028	1.25876	1.23089	0.650073	0.319187	0.542169	0.50381
Tcfl5	1.83248	1.59753	1.98255	1.80419	0.467758	0.670633	0.383019	0.507137
Tcf7l1	1.799	1.19902	1.18857	1.39553	1.90989	1.84222	1.82115	1.85775
Tcf7	1.60214	1.57915	1.37335	1.51821	0.766798	0.841275	0.957537	0.855203
Tcf4	3.04054	3.55375	3.0871	3.22713	2.93166	3.63816	4.62906	3.73296
Tcf3	9.50704	8.64875	9.47273	9.20951	13.0334	11.3638	14.2844	12.8939
Tcf25	105.295	96.6709	103.025	101.663	92.0623	85.3937	94.5804	90.6788
Tcf20	36.2786	29.6034	34.9544	33.6121	36.772	33.3663	37.5852	35.9078
Tcf19	2.6187	2.95368	2.21746	2.59661	3.6693	2.9791	3.58643	3.41161
Tcf12	4.53004	3.88867	4.13631	4.18501	5.68178	5.16448	5.98877	5.61168
Tcerg1l	3.77311	2.92567	2.64233	3.1137	2.53694	3.25376	2.70606	2.83225
Tcerg1	35.7113	40.5727	39.5553	38.6131	39.9791	38.5698	40.7686	39.7725
Tceb3	10.1541	12.4899	13.6132	12.0857	14.3038	12.1971	13.6127	13.3712
Tceb2	230.15	176.003	183.262	196.471	183.988	155.303	189.341	176.211
Tceb1	15.5196	16.5834	15.0672	15.7234	14.1055	12.6134	12.409	13.0427
Tceanc2	2.37152	3.4253	2.94984	2.91556	3.44053	3.6935	3.02109	3.38504
Tceal8	11.2535	11.7032	8.69428	10.5503	9.49109	10.4402	9.87288	9.93473
Tceal7	1.72434	1.23951	1.75075	1.57153	0.310863	1.61051	0.933364	0.95158
Tceal6	23.3533	23.4287	23.069	23.2837	22.8212	18.64	24.3251	21.9287
Tceal5	9.43859	10.7853	8.6193	9.61439	11.2873	10.6618	12.6762	11.5418
Tceal3	2.46649	2.23608	2.25153	2.31803	3.31519	3.68986	3.05645	3.35383
Tceal1	2.90532	4.15082	4.2254	3.76051	5.03509	5.51036	4.61791	5.05445
Tcea2	2.6778	2.98245	2.76266	2.80764	4.13591	3.10637	4.09915	3.78048
Tcea1-ps1	30.6287	31.9438	34.3607	32.3111	30.9141	33.179	29.3938	31.1623
Tcea1	18.8339	19.7264	19.641	19.4004	17.365	18.1168	16.9363	17.4727
Tcaim	2.57301	3.08346	2.76659	2.80769	2.05095	2.46875	1.84535	2.12169
Tcaf1	27.2243	33.2667	32.3298	30.9403	37.8656	40.6758	35.7307	38.0907
Tbx6	1.20189	0.44405	0.505695	0.717212	1.29131	1.06815	1.24621	1.20189
Tbx2	1.12902	1.44535	1.84889	1.47442	1.45638	1.06051	1.55271	1.35653
Tbx1	1.01565	0.70784	1.30787	1.01045	0.499672	0.973782	0.621834	0.698429
Tbrg4	4.78459	4.63533	5.49741	4.97245	5.57751	4.70256	5.62303	5.30103
Tbrg1	9.69217	8.9685	8.19633	8.95233	6.66871	8.57382	7.33248	7.525
Tbr1	3.41869	7.07896	2.7612	4.41962	0.46304	0.354857	1.05036	0.622753
Tbpl1	17.6059	18.8685	17.7585	18.0776	14.7245	16.8789	13.8921	15.1652
Tbp	3.42495	4.13872	4.84478	4.13615	4.43835	3.93731	4.21007	4.19524
Tbl3	6.84446	6.67754	7.15437	6.89212	8.47742	6.36655	7.75525	7.53307
Tbl2	3.22558	2.95929	3.06306	3.08264	3.23304	3.03872	3.17522	3.14899
Tbl1xr1	5.23874	4.49653	4.0387	4.59132	3.24215	3.57711	3.66255	3.49393
Tbl1x	39.262	33.1542	31.9375	34.7845	32.9841	29.4976	32.3064	31.596
Tbkbp1	8.24268	6.87966	7.45491	7.52575	7.07429	7.44646	7.25577	7.25884
Tbk1	16.8614	18.4494	17.9453	17.752	18.502	18.0575	19.4431	18.6675
Tbck	3.55687	3.74917	3.03094	3.44566	3.25797	3.57729	3.27663	3.37063
Tbcel	3.65057	4.51363	4.90211	4.35544	3.25857	3.19673	3.39645	3.28392
Tbce	10.5608	8.58269	10.389	9.84417	10.2882	10.4956	9.41682	10.0669
Tbcd	9.72584	10.6036	11.181	10.5035	11.5013	10.7466	12.0115	11.4198
Tbccd1	3.20943	3.21979	3.53977	3.32299	4.28934	4.76756	4.22579	4.42756
Tbcc	8.76571	8.50256	7.95416	8.40748	8.9764	8.65885	8.22243	8.61923
Tbcb	26.3752	23.7145	27.6243	25.9047	26.7723	26.6349	26.0905	26.4993
Tbca	93.2901	89.918	83.7896	88.9992	84.8256	73.1358	82.5357	80.1657
Tbc1d9b	8.88424	9.89515	9.22416	9.33452	10.321	10.1967	10.5025	10.3401
Tbc1d9	19.0378	15.2169	15.8329	16.6959	14.6119	13.741	14.6439	14.3322
Tbc1d8b	1.01259	0.548502	0.789494	0.783529	1.06902	1.04888	0.91986	1.01259
Tbc1d8	3.90703	3.35868	3.65635	3.64069	3.06783	3.36213	3.64811	3.35936
Tbc1d7	13.8023	13.0656	16.7289	14.5323	13.7066	11.7706	13.5954	13.0242
Tbc1d5	3.23108	3.09055	2.66745	2.99636	3.37197	3.76795	3.67472	3.60488
Tbc1d32	2.37286	3.04963	2.47097	2.63116	1.92487	2.89665	2.09453	2.30535
Tbc1d31	1.2996	1.96872	1.64296	1.6371	2.75405	2.76825	2.78654	2.76961
Tbc1d30	7.69628	11.364	13.9633	11.0079	10.0101	12.917	9.88376	10.9369
Tbc1d2b	4.17462	4.52181	6.23804	4.97816	3.65636	3.81854	4.23069	3.90186
Tbc1d25	2.83814	2.70171	3.66458	3.06814	3.03993	2.41117	2.82583	2.75898
Tbc1d24	3.87619	3.73832	3.72282	3.77911	3.33555	3.49954	3.36586	3.40032
Tbc1d23	20.96	21.5928	21.771	21.4413	22.1623	21.8199	21.1019	21.6947
Tbc1d22b	9.49498	10.4171	11.642	10.518	11.5964	11.2073	12.2323	11.6786
Tbc1d22a	8.76575	6.68702	5.93794	7.13024	7.07726	6.56971	6.87666	6.84121
Tbc1d20	12.0284	12.0247	15.6971	13.2501	13.8022	12.5752	13.3718	13.2497
Tbc1d19	7.00381	6.85959	6.17479	6.6794	6.06818	7.30104	6.12174	6.49699
Tbc1d17	8.47429	7.47012	8.76206	8.23549	10.9191	9.29981	11.2879	10.5023
Tbc1d16	73.7278	67.3059	72.4423	71.1587	66.0179	64.0183	69.6518	66.5627
Tbc1d15	12.017	13.2654	13.9897	13.0907	13.3275	12.8926	12.4537	12.8913
Tbc1d14	6.42365	6.9682	7.9302	7.10735	8.00982	6.91001	7.67097	7.53026
Tbc1d13	13.3926	14.0711	16.14	14.5346	16.9524	14.6344	17.7018	16.4295
Tbc1d12	9.71591	10.7457	11.415	10.6255	9.00463	10.4455	9.08842	9.51287
Tbc1d10c	1.62758	1.5502	1.93215	1.70331	1.03675	0.692657	1.19722	0.975543
Tbc1d10b	11.7717	11.8787	14.4909	12.7137	14.2739	12.7382	14.1698	13.7273
Tbc1d10a	4.12016	4.13024	5.08033	4.44358	4.25564	3.72376	4.09114	4.02352
Tbc1d1	2.446	2.10487	1.93861	2.16316	2.30088	2.91921	2.11327	2.44445
Taz	2.71022	2.67539	2.79694	2.72752	3.01595	3.11176	2.99122	3.03964
Tax1bp3	1.7192	1.69595	1.85358	1.75625	2.77252	2.6103	2.45621	2.61301
Tax1bp1	11.5053	12.5419	11.7941	11.9471	11.3056	12.429	10.4459	11.3935
Tatdn3	1.8675	1.47264	1.93714	1.75909	0.901185	1.95387	1.07265	1.30923
Tatdn2	8.80233	8.17732	10.9977	9.32577	8.54224	7.47381	9.09468	8.37024
Tatdn1	6.86398	7.59657	5.464	6.64152	6.15809	5.72396	5.16164	5.68123
Tasp1	3.58577	3.46952	3.64068	3.56533	4.00017	3.66272	3.26565	3.64285
Tas1r1	1.24541	0.988506	1.23325	1.15572	1.68128	1.70128	1.67246	1.68501
Tarsl2	5.01046	6.1513	6.6032	5.92165	5.53155	5.80316	5.10048	5.4784
Tars2	4.2791	4.45903	4.15535	4.29783	3.78272	4.15748	4.1679	4.03603
Tars	19.1876	20.5977	21.8721	20.5525	19.9981	21.8818	18.6238	20.1679
Tardbp	6.80279	2.90071	5.94614	5.21655	3.14325	6.93729	3.5126	4.53104
Tarbp2	3.838	3.10559	3.3983	3.4473	3.85703	3.53669	3.95999	3.78457
Tapt1	4.95854	5.67719	6.24081	5.62552	5.46602	4.89743	5.44105	5.26816
Tapbp	7.00163	6.00992	6.25465	6.42207	5.41861	5.23984	6.27973	5.64606
Taok3	2.435	3.13815	3.7948	3.12265	3.88504	5.11269	3.82748	4.27507
Taok2	17.7516	19.0278	22.5153	19.7649	22.6485	22.7236	23.3495	22.9072
Taok1	22.0359	22.5918	21.5179	22.0485	20.3632	20.3425	19.6146	20.1068
Tank	1.95204	2.34046	2.25707	2.18319	1.96021	2.09976	1.63607	1.89868
Tango6	2.41613	1.60472	2.30108	2.10731	2.0775	1.72978	1.70658	1.83796
Tango2	1.71434	2.17712	1.96803	1.95316	1.65985	1.33783	1.55739	1.51836
Tanc2	13.2402	12.7596	14.0047	13.3348	10.6455	11.1461	10.6655	10.8191
Tamm41	2.21309	2.11256	3.03143	2.45236	3.01683	2.86938	3.28715	3.05779
Taldo1	37.1953	36.6138	32.2817	35.3636	34.8424	35.6221	31.6122	34.0256
Tagln3	51.7941	60.8618	51.9384	54.8647	68.9689	71.4287	67.9364	69.4447
Tagln2	3.99111	4.87401	3.91814	4.26109	3.39593	4.27262	3.38508	3.68454
Tagln	3.30285	2.44529	2.62076	2.78963	1.88582	1.49513	1.72518	1.70204
Tagap1	17.6228	20.8924	17.5136	18.6762	7.07535	11.4969	7.09604	8.55611
Tagap	3.24853	3.25425	6.84353	4.44877	4.60341	7.08399	4.27648	5.32129
Taf9b	5.35778	6.22402	5.96796	5.84992	4.19701	4.73334	3.71511	4.21515
Taf9	1.37639	1.41165	1.75946	1.51583	1.74292	0.796741	1.6155	1.38505
Taf8	7.68245	8.69393	11.3704	9.24894	14.7144	12.7072	14.5982	14.0066
Taf7	6.70559	5.88845	6.02322	6.20575	6.15654	6.67678	5.3064	6.04657
Taf6l	1.72256	1.56961	1.53032	1.60749	1.85681	1.68844	1.91001	1.81842
Taf6	3.04613	3.42913	3.44316	3.30614	4.51618	4.60887	5.25147	4.79217
Taf5l	15.8053	13.4953	15.5905	14.9637	12.0492	9.21299	12.4735	11.2452
Taf5	5.49907	7.65701	8.47781	7.2113	7.44458	6.55057	7.83291	7.27602
Taf4b	0.974608	1.10945	1.52769	1.20392	0.589945	0.784161	0.531392	0.635166
Taf4a	12.8143	11.3678	13.9432	12.7084	13.0624	12.2532	11.6127	12.3094
Taf3	1.57367	1.4852	1.94716	1.66867	2.0969	1.74315	2.26239	2.03415
Taf2	13.198	14.0263	13.6132	13.6125	14.6337	15.0387	15.2218	14.9647
Taf1d	19.1534	20.4352	19.861	19.8165	16.76	16.4494	16.2792	16.4962
Taf1c	6.13276	6.93957	8.50447	7.19227	8.06893	6.73098	8.10758	7.63583
Taf1b	13.1252	15.6006	14.3445	14.3568	11.8974	12.3163	10.7112	11.6416
Taf1a	6.71206	6.62949	7.15099	6.83085	6.4867	7.62499	6.97973	7.03047
Taf15	17.9722	17.9407	15.8009	17.238	21.9502	23.9929	24.2084	23.3838
Taf13	3.93179	4.52834	3.61049	4.02354	2.77304	3.28253	2.53065	2.86208
Taf12	3.33935	3.7426	3.99742	3.69312	3.77497	4.50172	3.99162	4.08944
Taf11	10.2003	9.20862	9.93486	9.78126	10.3606	9.40936	9.63316	9.80104
Taf10	13.6457	12.1894	13.6133	13.1495	10.8693	11.918	12.077	11.6214
Taf1	10.631	10.8939	9.68029	10.4017	10.8982	11.0029	11.0845	10.9952
Tada3	5.58769	5.96461	5.76712	5.77314	6.45969	6.4611	6.24397	6.38825
Tada2b	10.7035	9.68823	10.6401	10.344	8.25508	7.05836	7.19481	7.50275
Tada2a	8.18216	9.52302	10.1925	9.29924	8.7782	8.04653	9.39328	8.73934
Tada1	5.80833	7.75833	8.30896	7.29187	9.21148	9.40917	8.925	9.18188
Tacr1	1.42376	1.10833	1.04896	1.19368	0.748008	1.21184	0.807288	0.922378
Taco1	6.143	6.48004	4.75054	5.79119	6.52168	9.77793	6.23957	7.51306
Tacc3	2.66056	3.25764	3.76926	3.22916	5.69292	4.61427	5.32506	5.21075
Tacc2	12.7455	13.2247	15.5131	13.8277	14.1137	12.9702	13.7745	13.6194
Tacc1	11.607	10.2093	10.234	10.6834	8.80609	10.7357	8.41749	9.31976
Tac1	15.0477	16.0405	15.1416	15.4099	13.6916	16.6235	18.3772	16.2308
Tab3	9.42113	10.1005	9.67181	9.73114	7.5663	7.98574	7.09227	7.5481
Tab2	20.8641	21.7169	26.3368	22.9726	22.44	22.5116	21.17	22.0405
Tab1	19.2539	18.8464	22.7662	20.2888	18.6868	15.7654	19.7294	18.0606
Szt2	9.68336	8.3763	10.2296	9.42974	13.3958	11.8576	14.2714	13.1749
Szrd1	10.4427	10.7929	11.3916	10.8757	7.98674	13.2155	19.2374	13.4799
Syvn1	3.39883	4.91437	5.55247	4.62189	6.09654	4.11002	6.32512	5.51056
Sytl5	2.02786	1.77656	2.48622	2.09688	2.33565	1.9497	1.92086	2.06873
Syt9	2.01165	2.06876	1.3785	1.81964	0.793432	1.26039	1.07201	1.04194
Syt7	18.9576	19.3655	19.7355	19.3529	14.3902	14.0673	15.6509	14.7028
Syt6	6.79824	6.78637	7.47822	7.02094	6.171	5.87422	6.31818	6.12113
Syt5	94.2574	78.1782	91.4918	87.9758	63.2186	54.4673	61.8376	59.8412
Syt4	93.8168	84.8267	74.1267	84.2567	67.4341	70.0038	70.9754	69.4711
Syt3	6.76854	5.88051	4.32078	5.65661	4.24195	4.82212	4.07409	4.37939
Syt17	1.59871	1.44873	0.946313	1.33125	0.639051	1.27217	0.595735	0.835653
Syt16	39.4631	37.6258	40.3482	39.1457	35.0886	30.6113	33.866	33.1887
Syt14	6.11011	5.26618	5.18135	5.51921	4.62992	4.96913	4.65413	4.75106
Syt13	9.1293	14.8266	5.71594	9.89062	3.04429	6.54356	3.11985	4.2359
Syt11	30.8629	34.7172	33.9739	33.1847	32.2788	35.3474	34.1873	33.9378
Syt10	1.62241	1.4771	1.91371	1.67107	2.25434	1.56314	1.42597	1.74782
Syt1	15.6601	15.1462	12.0939	14.3	8.83111	12.3574	9.66125	10.2832
Sys1	6.97546	4.75288	6.51873	6.08236	4.70276	4.50677	5.00788	4.73914
Sypl	2.9299	3.62589	3.86403	3.47328	3.7005	3.63784	3.28961	3.54265
[truncated: 11,102 more rows]

## Sheet: Six3-CKO_DEGs
Supplementary Table 8. DEGs identified and enriched in Six3-CKO mice
Sheet2: A list of 431 genes differentially expressed between Six3-CKO and the control (FDR < 0.01, Log2FC > 1 or < -1).
GeneSymbol	Log2FC	logCPM	PValue	FDR	Regulation	DEGs
Gm26596	6.23238	1.05015	7.55836e-25	5.2105e-22	UP	YES
Tgif2-ps2	5.35482	0.62554	6.50179e-18	1.93546e-15	UP	YES
Six2	5.22925	2.23831	4.55213e-46	6.62486e-43	UP	YES
Zfp125	5.0262	0.295458	1.24912e-21	6.29267e-19	UP	YES
Six3os1	4.30488	9.04128	5.9997e-132	7.85841e-128	UP	YES
3110053B16Rik	4.15194	1.75329	2.64421e-30	2.47385e-27	UP	YES
Rps12-ps3	4.13102	4.41731	1.17737e-65	3.85528e-62	UP	YES
4732440D04Rik	4.11875	1.98496	2.51352e-06	7.87608e-05	UP	YES
Gm43720	3.87929	2.07246	5.28436e-05	0.00100166	UP	YES
Rpl26	3.85071	3.35235	0.00020223	0.00301343	UP	YES
Gm8113	3.79588	1.57002	1.69272e-20	7.39041e-18	UP	YES
Gm26775	3.36527	0.578445	4.70953e-12	5.93129e-10	UP	YES
Gm13054	3.26706	1.4215	5.29296e-22	2.77309e-19	UP	YES
Pcdhgb8	3.25338	3.67984	0.014009	0.0732496	UP	NO
Atp5l	2.85232	2.45955	7.57781e-20	2.91924e-17	UP	YES
Gm28062	2.71463	4.28292	0.00728736	0.0459999	UP	NO
Ror2	2.54936	3.35954	1.15863e-12	1.5808e-10	UP	YES
2610507I01Rik	2.47361	0.307582	0.00135184	0.0130771	UP	NO
Rps3a1	2.37204	7.04088	0.0100139	0.0576284	UP	NO
Gm10874	2.34251	1.19319	3.22467e-10	2.6564e-08	UP	YES
Gm15537	2.32307	-1.36213	0.000474271	0.00583286	UP	YES
Lyz2	2.236	2.31341	4.48263e-05	0.00087112	UP	YES
Gm37008	2.19554	-1.63488	0.00153011	0.0143976	UP	NO
Ccl3	2.18917	-0.605862	5.5132e-05	0.00103307	UP	YES
Gm15726	2.11227	0.85127	1.14427e-05	0.000280873	UP	YES
Frmd7	2.027	1.31386	4.05398e-08	2.06611e-06	UP	YES
Rps2	1.97421	6.39919	0.0016907	0.0154859	UP	NO
Prmt1	1.94895	3.8525	1.54206e-16	3.74747e-14	UP	YES
Gm37416	1.89189	1.94302	2.62589e-11	2.89025e-09	UP	YES
Gm28036	1.87429	3.70295	0.000463026	0.0057431	UP	YES
Tpt1	1.84199	7.97904	1.95118e-36	2.32332e-33	UP	YES
Arhgef39	1.83645	2.56852	6.19837e-13	9.22571e-11	UP	YES
Gm26801	1.82745	0.526078	5.03792e-07	2.03036e-05	UP	YES
Dynlt1b	1.8166	4.36099	3.40546e-13	5.31009e-11	UP	YES
Gm15009	1.80187	-1.39405	0.00804558	0.0493044	UP	NO
Gucy1b2	1.78876	2.98673	2.54678e-14	4.69826e-12	UP	YES
Sfrp4	1.77701	2.50195	0.000260126	0.00367543	UP	YES
Crry-ps	1.76224	-0.780261	0.000505862	0.00612364	UP	YES
Gm11226	1.72817	4.55829	3.91938e-20	1.62277e-17	UP	YES
Gm19426	1.71695	-0.650455	0.000914359	0.00985701	UP	YES
Pawr	1.6952	1.69906	6.41916e-09	4.01808e-07	UP	YES
G530011O06Rik	1.68901	1.61799	1.486e-05	0.000351328	UP	YES
1700037F24Rik	1.67722	0.160391	5.85407e-05	0.00108607	UP	YES
Gm42944	1.67401	2.50611	7.04948e-11	7.10263e-09	UP	YES
Gm26566	1.67196	-0.0403015	0.000156178	0.00242659	UP	YES
D330041H03Rik	1.66155	2.29443	5.09284e-09	3.32282e-07	UP	YES
Gm8797	1.65098	1.56088	4.22873e-06	0.00012254	UP	YES
Rdm1	1.63505	2.04858	1.06354e-08	6.30329e-07	UP	YES
Gm11650	1.63318	1.52356	2.00513e-08	1.11285e-06	UP	YES
Kif14	1.61878	3.57031	5.53083e-13	8.32676e-11	UP	YES
Slc18a2	1.60335	5.6459	3.84152e-11	4.19302e-09	UP	YES
Gm10269	1.60295	3.17594	2.59275e-10	2.16305e-08	UP	YES
4930522L14Rik	1.60179	1.07054	1.50752e-06	5.16884e-05	UP	YES
Mfap4	1.60111	2.80705	2.20076e-10	1.87179e-08	UP	YES
Zbtb9	1.58469	1.27314	3.71256e-06	0.000109644	UP	YES
Adamts15	1.55684	2.80619	2.76135e-08	1.44096e-06	UP	YES
Ankle1	1.55149	2.42846	6.20691e-09	3.90856e-07	UP	YES
Gm27032	1.55116	5.13476	1.57568e-11	1.8593e-09	UP	YES
Tmem181c-ps	1.53866	1.1236	0.109709	0.289018	UP	NO
Foxp4	1.53014	8.49359	3.50729e-22	1.99732e-19	UP	YES
Hif3a	1.52507	4.49769	5.89723e-05	0.00108983	UP	YES
Vax1	1.52451	4.81137	9.15712e-17	2.30654e-14	UP	YES
Gm10175	1.50465	-0.512395	0.000810963	0.0089637	UP	YES
Ctgf	1.49352	3.52546	8.62717e-05	0.00150354	UP	YES
Neb	1.48859	5.0024	2.4723e-17	6.88983e-15	UP	YES
Foxp2	1.48409	8.04837	1.33195e-09	9.69217e-08	UP	YES
Gsx2	1.47353	3.5311	5.93867e-10	4.60265e-08	UP	YES
B3galt1	1.44597	4.70769	2.0122e-14	3.81968e-12	UP	YES
Cd1d1	1.44085	5.39334	1.54736e-19	5.6298e-17	UP	YES
Apoe	1.43989	7.20696	9.92724e-25	6.19176e-22	UP	YES
BC065397	1.43864	2.43731	7.23351e-07	2.73039e-05	UP	YES
Trim12c	1.43668	1.71358	2.34978e-07	1.03685e-05	UP	YES
Zscan2	1.43632	4.17743	0.00021258	0.0031533	UP	YES
Gm6793	1.43215	5.80303	7.28948e-20	2.89326e-17	UP	YES
Scn10a	1.4179	2.47745	0.00254554	0.0212655	UP	NO
Gm43076	1.41585	1.50483	3.09914e-05	0.000647409	UP	YES
Zfhx2os	1.41464	3.68409	4.97096e-09	3.27184e-07	UP	YES
Xlr3b	1.41357	3.3907	0.000105497	0.001767	UP	YES
Ogn	1.41251	2.08155	0.0003389	0.00449738	UP	YES
Vma21	1.41212	4.78804	6.51139e-08	3.19424e-06	UP	YES
Ndufa12	1.40354	3.18592	0.000335989	0.00447932	UP	YES
A330017A19Rik	1.39706	0.131715	0.000322385	0.00433087	UP	YES
Rps29	1.39704	-0.0137619	0.00139078	0.0134043	UP	NO
Tbx6	1.38368	0.98266	1.14076e-05	0.000280858	UP	YES
Gm43206	1.37605	-1.27748	0.019128	0.0909395	UP	NO
Dlx1as	1.37559	4.73984	6.40055e-13	9.4196e-11	UP	YES
Pyroxd2	1.37154	2.60639	1.61174e-05	0.000376304	UP	YES
Sntb1	1.36549	1.75275	1.19462e-05	0.000290839	UP	YES
Psenen	1.36013	2.07939	6.77343e-06	0.000180689	UP	YES
St6gal1	1.35657	5.89894	5.95976e-14	1.01378e-11	UP	YES
Bub1b	1.35294	4.86305	1.17338e-10	1.06729e-08	UP	YES
Gm29650	1.35217	1.57116	0.0514112	0.179213	UP	NO
Kpna2	1.34831	1.81228	9.81149e-07	3.59975e-05	UP	YES
Pip5k1b	1.34747	3.32532	6.37822e-07	2.44991e-05	UP	YES
St3gal1	1.34587	5.73397	5.00106e-11	5.26549e-09	UP	YES
Tmsb15b1	1.34265	-0.182379	0.00139755	0.0134314	UP	NO
Gm3550	1.33719	0.304128	0.00024658	0.00354523	UP	YES
Mid1	1.33704	5.36566	0.000369461	0.00479779	UP	YES
Zfp811	1.3346	5.95449	3.48742e-12	4.47825e-10	UP	YES
Zbtb40	1.33092	4.126	2.48723e-11	2.76082e-09	UP	YES
Xlr3c	1.32805	0.731894	0.000567786	0.00670237	UP	YES
Rpsa	1.32314	9.28219	3.05063e-07	1.29311e-05	UP	YES
Kif2c	1.32148	4.38435	2.67268e-12	3.49888e-10	UP	YES
Zfp704	1.31872	9.2677	6.57349e-19	2.15249e-16	UP	YES
Gm9870	1.31843	1.51257	0.000958104	0.0101875	UP	NO
Helz	1.31556	6.16482	3.14288e-17	8.57615e-15	UP	YES
Gm12089	1.31453	-0.62711	0.00579695	0.0390378	UP	NO
Hist1h2al	1.30404	0.5303	0.00119143	0.0119763	UP	NO
1810009A15Rik	1.29647	2.02494	6.56309e-05	0.00119893	UP	YES
RP23-13A15.8	1.29552	-0.414573	0.00323651	0.0253843	UP	NO
Asb4	1.29198	4.16099	0.000304624	0.00415245	UP	YES
Zeb2	1.28635	7.19445	5.02509e-11	5.26549e-09	UP	YES
Gm42692	1.27198	2.20311	1.10602e-06	4.01294e-05	UP	YES
Ctdsp2	1.27045	6.88777	0.000249028	0.00356868	UP	YES
Zadh2	1.26707	4.80259	8.12015e-12	9.84794e-10	UP	YES
Dlx6os1	1.26039	8.31353	5.27414e-22	2.77309e-19	UP	YES
Gm37584	1.25937	1.76914	9.1406e-05	0.00157118	UP	YES
Akna	1.25907	5.72744	4.67023e-17	1.22341e-14	UP	YES
Fbxl7	1.24666	1.61981	5.60317e-05	0.00104843	UP	YES
1110020A21Rik	1.24622	-0.25659	0.00641245	0.0418695	UP	NO
Pbx3	1.24386	7.93565	2.72387e-21	1.27419e-18	UP	YES
Scd3	1.24157	1.48991	0.00550828	0.0375572	UP	NO
6720489N17Rik	1.24133	1.94479	0.000309924	0.00419358	UP	YES
Ttk	1.24103	3.90106	4.18957e-09	2.81565e-07	UP	YES
Rpl36-ps3	1.23905	-0.346102	0.00360155	0.0274741	UP	NO
Eme1	1.23655	2.45599	8.18723e-07	3.03574e-05	UP	YES
A430106G13Rik	1.2344	3.27199	2.70644e-05	0.000577344	UP	YES
P4ha3	1.23388	4.0485	1.78056e-08	1.01842e-06	UP	YES
Cenpe	1.22813	5.29896	8.9906e-13	1.25275e-10	UP	YES
Bub1	1.22708	4.19894	1.02136e-09	7.55809e-08	UP	YES
Gm11808	1.22694	6.02591	8.22441e-13	1.17091e-10	UP	YES
Gm26711	1.22604	1.76113	1.72708e-05	0.000398964	UP	YES
Mob3b	1.22488	3.74976	2.00109e-08	1.11285e-06	UP	YES
Lrrc1	1.22315	3.91522	2.23935e-08	1.21706e-06	UP	YES
Emp1	1.22245	2.93658	3.31375e-07	1.39114e-05	UP	YES
Ncapd2	1.22159	6.58539	2.7391e-19	9.44123e-17	UP	YES
Psrc1	1.22094	4.03458	2.33344e-10	1.97183e-08	UP	YES
Acp6	1.21576	3.58087	1.40305e-07	6.51673e-06	UP	YES
Lurap1l	1.21559	2.2675	5.34015e-06	0.000148189	UP	YES
Jun	1.20605	6.11536	3.48087e-14	6.079e-12	UP	YES
Tgif2	1.20341	3.22538	8.93588e-06	0.000228598	UP	YES
Amot	1.20105	5.76837	7.34516e-15	1.45768e-12	UP	YES
AA387200	1.20084	0.372873	0.00845881	0.0509025	UP	NO
Olfml1	1.19837	1.19902	0.000103872	0.00174567	UP	YES
Pdzph1	1.1977	2.44615	5.41311e-05	0.00101869	UP	YES
Bspry	1.19767	2.05224	0.0162845	0.0811004	UP	NO
Ccnd2	1.19736	9.36693	5.53747e-18	1.68674e-15	UP	YES
Pipox	1.19626	3.82728	9.98331e-08	4.7696e-06	UP	YES
Flnc	1.19309	3.45982	1.32052e-06	4.59381e-05	UP	YES
Dlx1	1.18554	9.13272	4.87769e-19	1.63815e-16	UP	YES
Zbed6	1.18224	6.30812	0.0842266	0.246085	UP	NO
Cdca7	1.17269	7.1053	2.53737e-16	5.83062e-14	UP	YES
Cenpf	1.17162	5.94677	9.96544e-16	2.07186e-13	UP	YES
Sdk2	1.17155	5.71803	3.00385e-09	2.11529e-07	UP	YES
Mfap3	1.17062	5.9578	0.039209	0.151275	UP	NO
Gm27010	1.16596	1.33434	0.000330399	0.00442491	UP	YES
Gm13421	1.16565	0.30092	0.00437279	0.0316337	UP	NO
Phactr4	1.1635	5.15535	6.60887e-12	8.16632e-10	UP	YES
4632415L05Rik	1.16126	5.42703	5.14536e-06	0.00014379	UP	YES
Aspm	1.15873	5.5788	8.50814e-13	1.19828e-10	UP	YES
Troap	1.15574	3.47871	4.76596e-06	0.000134826	UP	YES
Hnrnpa1l2-ps	1.15107	2.07703	2.03576e-05	0.000461322	UP	YES
Fgfr2	1.14806	5.95826	1.67563e-14	3.22755e-12	UP	YES
Klf12	1.14794	5.37308	4.95361e-14	8.53716e-12	UP	YES
Mrps21	1.14769	3.17761	2.17744e-06	7.00738e-05	UP	YES
Nedd4	1.1428	9.72259	8.3402e-18	2.42755e-15	UP	YES
Zeb2os	1.1426	1.23374	0.000366079	0.00478056	UP	YES
Gm7420	1.14152	0.0413498	0.00632488	0.0414839	UP	NO
Gm26920	1.14122	1.14443	0.131083	0.323337	UP	NO
Lgi4	1.13805	3.53919	8.87666e-07	3.26591e-05	UP	YES
Ggta1	1.1364	2.91191	1.47539e-05	0.000349451	UP	YES
E130006D01Rik	1.13529	2.11184	4.14248e-05	0.000821916	UP	YES
Fam64a	1.13259	4.40299	5.62784e-10	4.38771e-08	UP	YES
Nes	1.1317	7.33992	2.34833e-16	5.49259e-14	UP	YES
Masp1	1.12239	3.66673	1.43535e-06	4.94744e-05	UP	YES
Gm12786	1.11922	0.198732	0.00287172	0.0232903	UP	NO
Dlgap5	1.11778	3.98936	2.74544e-08	1.43998e-06	UP	YES
4930578M01Rik	1.11474	0.0891858	0.0158167	0.0794049	UP	NO
Snhg4	1.11401	2.36854	0.00275565	0.0225458	UP	NO
Sall1	1.11366	6.39112	1.23871e-11	1.47496e-09	UP	YES
Pdzd4	1.11152	7.72804	3.095e-15	6.23666e-13	UP	YES
Pif1	1.11028	3.68322	3.49137e-07	1.46102e-05	UP	YES
Gm11832	1.10934	-0.799211	0.0279153	0.118713	UP	NO
Tmsb15l	1.10762	1.59227	0.000330975	0.0044281	UP	YES
BC068281	1.107	2.22919	0.000322274	0.00433087	UP	YES
Tmem194b	1.10513	4.15406	4.729e-05	0.000913577	UP	YES
4930422M22Rik	1.10422	1.21601	0.000295602	0.00404999	UP	YES
Dennd1c	1.10403	1.55836	7.21727e-05	0.00130389	UP	YES
Hdhd3	1.09949	2.74322	0.00251554	0.0211073	UP	NO
RP23-361O12.4	1.09896	1.58375	0.0457871	0.166883	UP	NO
Espl1	1.0979	4.80768	2.18667e-10	1.87179e-08	UP	YES
Cdc25c	1.09253	3.04528	1.13886e-06	4.0868e-05	UP	YES
Zfp661	1.08791	3.28244	0.00010409	0.00174567	UP	YES
Gm17111	1.08766	0.245413	0.00301921	0.0241886	UP	NO
Zfp663	1.0841	3.16557	2.53151e-05	0.000548062	UP	YES
Etohd2	1.0838	1.95377	0.0105659	0.0599621	UP	NO
Wnt5a	1.081	4.84324	4.07236e-09	2.76372e-07	UP	YES
Plk1	1.08018	4.5006	1.13543e-06	4.08566e-05	UP	YES
Cdc45	1.07853	3.48986	2.97437e-06	9.06008e-05	UP	YES
Arl4d	1.07772	5.074	1.75094e-10	1.53918e-08	UP	YES
Fat4	1.07769	6.41344	1.30566e-12	1.76304e-10	UP	YES
Ube2c	1.07652	4.95186	7.77275e-11	7.48584e-09	UP	YES
Gm26613	1.07602	0.786431	0.00433352	0.0314618	UP	NO
Hmmr	1.07578	4.08157	5.5657e-06	0.000153473	UP	YES
E130102H24Rik	1.07549	3.02639	3.17902e-05	0.000658841	UP	YES
Lix1	1.07318	3.73916	1.85954e-06	6.18179e-05	UP	YES
Sumo2	1.07231	2.57665	0.00131356	0.0127634	UP	NO
Cyp4f15	1.07065	2.08345	0.00151503	0.0143066	UP	NO
Kif18b	1.06895	4.05476	7.00786e-07	2.66055e-05	UP	YES
Reep4	1.06875	2.77585	0.000187672	0.0028313	UP	YES
Dleu2	1.06551	4.64858	1.98326e-08	1.11012e-06	UP	YES
Ppp1r18os	1.06479	0.589624	0.00490462	0.0346124	UP	NO
H2-M6-ps	1.06437	0.897435	0.0122393	0.0666573	UP	NO
Abracl	1.06223	5.42481	2.47479e-10	2.07787e-08	UP	YES
Gadd45g	1.06214	4.59375	7.20224e-08	3.49389e-06	UP	YES
Cks2	1.05935	1.9762	0.000109276	0.001821	UP	YES
Gm20667	1.05673	0.62464	0.00322292	0.0252929	UP	NO
Spag5	1.0534	5.21987	4.46713e-09	2.98523e-07	UP	YES
Cryab	1.05322	0.606228	0.00197743	0.0175239	UP	NO
Kifc1	1.05224	4.22135	2.81267e-08	1.45614e-06	UP	YES
Hmgb1-ps7	1.05084	3.65395	0.000382281	0.00492827	UP	YES
Sp8	1.05013	5.77577	0.000336581	0.00448022	UP	YES
Otor	1.04998	-0.056937	0.0328763	0.133811	UP	NO
Abl1	1.04977	6.38408	5.66867e-05	0.00105767	UP	YES
Fgd3	1.04896	5.49236	1.29602e-09	9.48343e-08	UP	YES
Arhgap11a	1.04646	5.12475	3.95702e-11	4.28339e-09	UP	YES
Htr3a	1.04609	2.52516	0.000404691	0.00513629	UP	YES
Cdc20	1.04511	5.15349	2.52694e-08	1.33999e-06	UP	YES
Gm27217	1.04416	0.295914	0.00486862	0.0344512	UP	NO
Cenpa	1.04368	4.88828	6.19914e-10	4.74833e-08	UP	YES
Tshz1	1.04348	7.4753	6.60375e-12	8.16632e-10	UP	YES
Pik3ip1	1.0417	4.4629	2.12601e-05	0.00047764	UP	YES
Mpdz	1.0406	6.56763	3.54081e-12	4.50268e-10	UP	YES
Kif23	1.04058	4.67374	6.50369e-09	4.01817e-07	UP	YES
Chtf18	1.0368	3.36029	4.4786e-06	0.000128925	UP	YES
Pou6f2	1.03514	4.0348	2.39552e-07	1.04938e-05	UP	YES
Rftn2	1.03318	5.16984	1.15003e-09	8.46243e-08	UP	YES
Sox2ot	1.0327	6.28968	0.000134888	0.00215459	UP	YES
Slc39a12	1.0324	2.92244	0.000456959	0.00568538	UP	YES
Gm15585	1.03221	1.14248	0.00164916	0.0152332	UP	NO
Erbb4	1.03081	7.39756	4.71217e-10	3.77625e-08	UP	YES
Gm14410	1.02941	3.38454	0.0418599	0.157507	UP	NO
Zfp516	1.0294	5.54793	1.1195e-12	1.5435e-10	UP	YES
Hipk2	1.02349	6.05435	1.35608e-10	1.22496e-08	UP	YES
Tox3	1.02291	6.426	3.06333e-09	2.14564e-07	UP	YES
Tiam2	1.01953	7.72151	9.45906e-11	8.78687e-09	UP	YES
Tpm3-rs7	1.01943	6.75025	4.9232e-05	0.00094275	UP	YES
H2-D1	1.01525	3.93889	0.0436805	0.162383	UP	NO
Rffl	1.01435	4.35887	2.79403e-07	1.20382e-05	UP	YES
Wls	1.01106	4.8506	1.30288e-08	7.61838e-07	UP	YES
RP23-226O20.9	1.01037	3.57955	1.07228e-05	0.00026701	UP	YES
Prc1	1.01	5.28701	1.07635e-10	9.85881e-09	UP	YES
Gm16049	1.00972	1.1547	0.00260225	0.0215997	UP	NO
Mki67	1.00844	7.50791	6.09626e-14	1.0237e-11	UP	YES
Gm12000	1.00838	0.27746	0.00507457	0.0353547	UP	NO
Pcp4	1.00637	5.1747	2.68967e-07	1.16268e-05	UP	YES
Zfp579	1.00584	5.26757	2.01687e-06	6.60784e-05	UP	YES
RP23-449F12.5	1.00377	-0.302771	0.0167407	0.0830371	UP	NO
Gm14326	1.00341	2.48589	0.000368418	0.00479679	UP	YES
Ckap2	1.00257	4.64744	2.1268e-08	1.16556e-06	UP	YES
Boc	1.00036	3.64778	7.47078e-06	0.000195314	UP	YES
Chek2	0.997577	2.49624	0.000129192	0.00208393	UP	NO
Gapdhs	0.996313	1.41628	0.000469122	0.0057913	UP	NO
Tti1	0.99461	4.52743	3.29098e-08	1.6904e-06	UP	NO
Calcoco1	0.98704	6.47654	9.10964e-09	5.47331e-07	UP	NO
Tpx2	0.986899	5.57707	4.48273e-11	4.81269e-09	UP	NO
Nhsl1	0.986576	5.42714	1.66912e-06	5.6201e-05	UP	NO
Dlx2	0.985889	7.98722	4.11004e-13	6.33333e-11	UP	NO
Kifc5b	0.980243	3.97774	1.41316e-06	4.88379e-05	UP	NO
Sema5a	0.979131	6.40941	8.94727e-11	8.43103e-09	UP	NO
H3f3a-ps1	0.978558	1.37043	0.00281703	0.0229462	UP	NO
Sec61g	0.97725	3.69657	9.52986e-05	0.00162741	UP	NO
Flywch2	0.977018	1.99512	0.00269612	0.0222239	UP	NO
Homer3	0.976913	5.31561	4.28349e-10	3.48479e-08	UP	NO
Map3k7	0.976508	6.66302	2.38565e-07	1.04857e-05	UP	NO
Ect2	0.974504	4.51282	7.24928e-06	0.000191048	UP	NO
Kif18a	0.973758	3.45653	5.14867e-06	0.00014379	UP	NO
Kctd20	0.97332	6.65751	7.37182e-07	2.76306e-05	UP	NO
4931414P19Rik	0.970183	2.65631	0.000157255	0.00243466	UP	NO
Kif20b	0.969935	4.2525	4.68548e-06	0.000133458	UP	NO
Coa4	0.96967	1.65444	0.00198257	0.0175457	UP	NO
Zfp58	0.968213	2.64713	0.00357017	0.0273243	UP	NO
Gm28372	0.967927	1.64019	0.0131558	0.0699895	UP	NO
Kif11	0.967195	5.553	6.60174e-09	4.0596e-07	UP	NO
Gm28512	0.967131	3.11141	4.91632e-05	0.00094275	UP	NO
Neil3	0.967037	4.27103	1.37669e-07	6.41706e-06	UP	NO
Dleu7	0.964301	4.23047	1.08219e-06	3.93738e-05	UP	NO
Nme3	0.964202	2.90764	0.0068777	0.044094	UP	NO
Oip5	0.963855	2.34838	0.000115145	0.00189687	UP	NO
Myt1	0.961351	7.04647	1.37053e-12	1.83176e-10	UP	NO
Bmp6	0.961047	2.51586	0.00170203	0.0155462	UP	NO
RP23-114E15.18	0.958599	0.70913	0.00598262	0.0398172	UP	NO
Sdf2l1	0.95844	1.39496	0.0023894	0.0202042	UP	NO
9430041J12Rik	0.958346	2.30638	0.000153668	0.00239551	UP	NO
Oprm1	0.957095	3.69152	0.000902649	0.00975487	UP	NO
Rnaseh2c	0.956727	3.79505	1.73327e-05	0.00039969	UP	NO
Ajuba	0.956584	2.9235	0.000113109	0.00187057	UP	NO
Gm27243	0.954864	-0.244673	0.0246257	0.109227	UP	NO
Gm11940	0.953472	-1.16086	0.0816352	0.241592	UP	NO
Fam111a	0.952826	3.30819	0.000413797	0.00523158	UP	NO
Gm28731	0.952252	1.87185	0.00158414	0.0147576	UP	NO
Fam131b	0.951094	4.88477	0.00478098	0.0339595	UP	NO
Kif20a	0.950048	4.76858	3.15507e-06	9.53935e-05	UP	NO
Zfp760	0.94809	5.00557	2.77036e-06	8.47807e-05	UP	NO
Cbfa2t2	0.947586	4.61823	0.000108428	0.00180915	UP	NO
Btg2	0.945227	4.47727	1.90564e-06	6.31901e-05	UP	NO
Pacsin3	0.944928	3.95316	2.4129e-06	7.59715e-05	UP	NO
Arap1	0.94464	4.33415	5.56842e-07	2.19684e-05	UP	NO
Mapk1ip1	0.944545	4.78584	6.67678e-06	0.000178839	UP	NO
Gm15612	0.944034	4.875	0.000137541	0.00218296	UP	NO
Ttf2	0.943461	3.37679	6.41247e-05	0.00117305	UP	NO
Mfng	0.942145	4.79269	1.13587e-07	5.37099e-06	UP	NO
Gm20511	0.941875	-1.08669	0.0969939	0.268313	UP	NO
Cdca2	0.940559	4.26281	7.47044e-06	0.000195314	UP	NO
Pole	0.940181	5.11276	2.01485e-08	1.11352e-06	UP	NO
Rnasel	0.939453	5.73333	2.94464e-10	2.44107e-08	UP	NO
Zfp773	0.939208	3.75904	7.62143e-05	0.00136374	UP	NO
Parvaos	0.936085	0.343613	0.00811501	0.0495989	UP	NO
Tk1	0.936063	3.7667	2.20954e-05	0.000493866	UP	NO
Slitrk3	0.935887	6.33938	5.18628e-08	2.59274e-06	UP	NO
Ska1	0.934639	2.54866	9.56682e-05	0.00163159	UP	NO
Trip10	0.934564	2.01886	0.000241831	0.00350776	UP	NO
Efcab11	0.934361	1.60748	0.00771347	0.0479047	UP	NO
Plagl1	0.933906	6.58588	7.41292e-11	7.30083e-09	UP	NO
AI506816	0.933103	3.28051	0.0282627	0.119619	UP	NO
Casq1	0.932715	2.67103	0.000143976	0.00225845	UP	NO
Edn1	0.931963	1.64817	0.0380143	0.148056	UP	NO
Cox7c	0.931833	3.66911	0.000639594	0.00742678	UP	NO
A230052G05Rik	0.931509	2.21955	0.000881112	0.00956157	UP	NO
Ypel3	0.931151	5.83074	1.49366e-07	6.81671e-06	UP	NO
Atp6v1g2	0.930675	4.62879	1.92332e-05	0.000439645	UP	NO
Sertad2	0.926285	5.23036	1.82548e-05	0.000418741	UP	NO
Wnt3	0.925794	2.84521	0.000504371	0.00611124	UP	NO
Mir124a-1hg	0.925614	8.35652	0.000213224	0.00315683	UP	NO
Idh2	0.923575	6.42825	2.43062e-08	1.30477e-06	UP	NO
Foxo4	0.922488	4.37366	1.29654e-06	4.54067e-05	UP	NO
Gm20605	0.922189	4.65237	6.25849e-07	2.41812e-05	UP	NO
Cdv3	0.921776	6.20779	0.000362883	0.00474829	UP	NO
Ckap2l	0.921774	5.05544	2.77898e-08	1.44441e-06	UP	NO
Kif22	0.921451	4.95186	1.47575e-07	6.77622e-06	UP	NO
Acads	0.920188	3.24872	0.000288239	0.0039706	UP	NO
Kdm5d	0.919867	6.0006	0.362217	0.595123	UP	NO
Ypel4	0.918779	4.38827	2.13683e-06	6.92777e-05	UP	NO
Ncaph	0.918531	4.66963	6.9033e-08	3.36131e-06	UP	NO
Birc5	0.915467	4.29702	1.56905e-06	5.33804e-05	UP	NO
Fabp5	0.915304	7.73466	4.83216e-09	3.20257e-07	UP	NO
Gm37034	0.915192	3.47391	0.000127222	0.00206329	UP	NO
Zfp691	0.914824	2.48357	0.000416836	0.00526492	UP	NO
H2afz	0.914371	3.57744	0.000187733	0.0028313	UP	NO
Tle1	0.91426	6.75058	1.37295e-09	9.93529e-08	UP	NO
Fzd2	0.913162	5.5213	7.00685e-09	4.26864e-07	UP	NO
Bcas1	0.907329	3.46574	0.00050171	0.0060983	UP	NO
C230035I16Rik	0.905773	0.71756	0.00914379	0.0539727	UP	NO
Vav2	0.903647	6.78908	1.3783e-10	1.23651e-08	UP	NO
Plcd4	0.903573	3.40183	0.0001525	0.00238075	UP	NO
Gpr19	0.902522	3.837	0.000250175	0.00357891	UP	NO
Afap1l2	0.902406	4.33106	8.83732e-06	0.000226519	UP	NO
Uhrf1	0.901455	5.62316	3.84608e-10	3.1485e-08	UP	NO
Tmem210	0.899426	-0.407281	0.0538872	0.184478	UP	NO
Gm4134	0.89941	-0.93786	0.123158	0.310276	UP	NO
Cenpi	0.897782	3.07025	0.000566032	0.00669728	UP	NO
1700105P06Rik	0.897388	0.989285	0.00857864	0.0514056	UP	NO
Cdca8	0.895971	4.71752	2.35108e-07	1.03685e-05	UP	NO
Tubd1	0.895469	2.13443	0.000518184	0.00625546	UP	NO
E2f8	0.894797	3.42233	5.20728e-05	0.000991352	UP	NO
Rtkn	0.894121	2.7353	0.000141841	0.00223567	UP	NO
Top2a	0.893854	7.39372	2.49442e-08	1.32813e-06	UP	NO
Stxbp4	0.889543	4.711	5.62245e-06	0.000154712	UP	NO
Btg1	0.884631	8.04055	3.99793e-09	2.72734e-07	UP	NO
Mroh2a	0.884311	3.49713	0.000133102	0.00213125	UP	NO
Slc7a10	0.884158	3.51195	0.000159761	0.00246473	UP	NO
Spc24	0.884108	2.82695	0.00372888	0.0281503	UP	NO
Lrrc8d	0.883351	6.37026	0.0814116	0.241394	UP	NO
Kif4	0.88254	4.47403	6.91454e-07	2.63275e-05	UP	NO
Pold1	0.881929	4.47166	8.20613e-07	3.03574e-05	UP	NO
Zfp932	0.881802	5.37844	5.59541e-08	2.78664e-06	UP	NO
Snx33	0.879246	2.67147	0.000632433	0.00735015	UP	NO
Daam2	0.878563	6.6145	5.68814e-09	3.67011e-07	UP	NO
C2cd3	0.877451	5.91056	1.02016e-09	7.55809e-08	UP	NO
Gm26809	0.877112	4.10378	0.00208056	0.0182649	UP	NO
Zc3h3	0.874219	3.53693	0.000598178	0.00700173	UP	NO
Man2c1os	0.874182	1.55779	0.0160142	0.0802072	UP	NO
Phc3	0.873725	6.44331	0.0141503	0.0737236	UP	NO
Aunip	0.870034	0.229826	0.0219686	0.100295	UP	NO
Ccdc71	0.869866	4.77147	0.000334583	0.00446725	UP	NO
Tyrobp	0.869619	1.05731	0.015404	0.0781717	UP	NO
Cand2	0.86881	5.4112	4.19187e-09	2.81565e-07	UP	NO
Gm16286	0.868681	5.02485	1.29821e-05	0.000312572	UP	NO
Crb2	0.868188	4.41833	1.17987e-06	4.21089e-05	UP	NO
RP23-200C3.7	0.867527	3.53059	0.000961985	0.0101942	UP	NO
Zfp524	0.867262	1.77286	0.00233144	0.0198414	UP	NO
Rnf122	0.866902	4.83516	4.29923e-07	1.75973e-05	UP	NO
Ppp1r13l	0.866034	2.17614	0.00531187	0.0365799	UP	NO
Gm43064	0.866031	1.72681	0.00857486	0.0514056	UP	NO
Gm43759	0.863292	1.62411	0.0172985	0.0848415	UP	NO
RP24-503A2.6	0.863255	3.0251	0.000307105	0.00416404	UP	NO
Knstrn	0.863	4.65153	1.07743e-06	3.93095e-05	UP	NO
Ntn1	0.862846	7.08661	2.11889e-10	1.83796e-08	UP	NO
Rps7	0.862249	7.21015	4.47981e-08	2.2655e-06	UP	NO
Gm17435	0.861671	2.73242	0.00386506	0.0288295	UP	NO
Gm7879	0.860443	0.963619	0.00669482	0.0431964	UP	NO
Gm16253	0.859104	-0.516264	0.0565049	0.190013	UP	NO
Pls1	0.857964	3.06754	0.0002456	0.00353501	UP	NO
Spdl1	0.857261	2.92546	0.000178357	0.00271958	UP	NO
Gm28151	0.856943	1.71016	0.00613694	0.0406501	UP	NO
Ccnb2	0.853613	3.43326	0.000329594	0.00441865	UP	NO
Mapk14	0.852429	5.38313	0.00165633	0.0152886	UP	NO
Ripk1	0.851829	2.92294	0.000520218	0.00626846	UP	NO
Tpcn2	0.850686	1.78186	0.00369813	0.0279989	UP	NO
1810049J17Rik	0.849919	3.05101	0.000234562	0.00341366	UP	NO
Iqgap3	0.848985	4.46996	6.10643e-06	0.000165938	UP	NO
Gm13889	0.848714	6.04084	4.86391e-06	0.000137005	UP	NO
Kntc1	0.848677	4.51426	9.71198e-06	0.000245781	UP	NO
Gm17210	0.84721	-1.21957	0.170061	0.381015	UP	NO
Rad54l	0.847028	4.42128	7.00275e-06	0.000185672	UP	NO
Rgl3	0.846292	1.79403	0.00153808	0.0144131	UP	NO
Gm43231	0.845472	0.987247	0.00917174	0.0540447	UP	NO
Otof	0.844749	5.39611	0.00102015	0.0106533	UP	NO
Stard8	0.843034	3.06661	0.00135048	0.0130736	UP	NO
Gsg2	0.842914	1.90731	0.00287985	0.0233417	UP	NO
Proser3	0.842444	4.43771	1.71536e-05	0.000397661	UP	NO
Kif15	0.840954	4.71252	7.34473e-07	2.76306e-05	UP	NO
Angel1	0.840845	3.32316	0.00188849	0.0168958	UP	NO
Lipg	0.840137	4.1245	3.07081e-05	0.000642516	UP	NO
H2-T10	0.838714	2.63258	0.16637	0.375839	UP	NO
Naca	0.838022	7.29484	2.43879e-09	1.75513e-07	UP	NO
Tnfaip6	0.837914	0.9855	0.00842126	0.0508068	UP	NO
Slc4a8	0.837182	5.58467	0.000412755	0.00522345	UP	NO
1700047K16Rik	0.836951	-0.20564	0.0534732	0.183493	UP	NO
Helt	0.836753	1.97158	0.018881	0.0902236	UP	NO
Th	0.83552	2.91239	0.00142329	0.0136374	UP	NO
Prox2os	0.834751	1.23193	0.015556	0.0786386	UP	NO
Fam173b	0.834296	3.50165	0.00540705	0.0370793	UP	NO
Max	0.834142	5.72066	4.85005e-08	2.44331e-06	UP	NO
Anln	0.831542	4.08762	2.11862e-05	0.000477618	UP	NO
Mrps36	0.82951	1.70523	0.00259685	0.0215822	UP	NO
Narf	0.829303	6.23337	4.84127e-09	3.20257e-07	UP	NO
2900018N21Rik	0.827803	1.02998	0.0329662	0.13393	UP	NO
Tns3	0.82736	6.2441	2.83019e-09	2.00377e-07	UP	NO
Ndc80	0.824718	3.49846	0.000361588	0.00473608	UP	NO
Ndufb4	0.824035	1.15497	0.00879699	0.0524532	UP	NO
Ezr	0.823335	7.201	6.05407e-10	4.66448e-08	UP	NO
6430511E19Rik	0.822524	2.13025	0.00845904	0.0509025	UP	NO
Col2a1	0.821452	3.57795	0.00144316	0.0137774	UP	NO
Meis1	0.82119	5.57807	1.53351e-06	5.23072e-05	UP	NO
Zfp950	0.821067	4.6018	0.000781262	0.00869411	UP	NO
Gpr62	0.820956	1.24183	0.00721661	0.0456858	UP	NO
Ahnak	0.818322	4.13655	2.94379e-05	0.0006199	UP	NO
Irs1	0.8179	5.81751	1.02295e-08	6.1181e-07	UP	NO
Pot1b	0.817841	4.14078	0.000262263	0.00369368	UP	NO
Oma1	0.816757	1.41182	0.00855962	0.0513577	UP	NO
Cdk1	0.816684	4.42456	4.69938e-06	0.000133472	UP	NO
Gm21989	0.81614	3.40846	0.00119008	0.0119721	UP	NO
Msh2	0.815418	5.86979	9.80815e-08	4.70576e-06	UP	NO
Casc5	0.814622	3.93159	0.000111577	0.00184991	UP	NO
Cdc25b	0.814359	4.84445	2.65526e-06	8.21989e-05	UP	NO
Pola2	0.814105	4.16174	0.000935145	0.00999064	UP	NO
Fcrls	0.813998	2.26265	0.00436208	0.0315835	UP	NO
D930015M05Rik	0.813973	0.476241	0.0261043	0.113442	UP	NO
Nek2	0.81331	3.9724	3.68412e-05	0.000748133	UP	NO
Gtse1	0.811841	3.32769	0.000780336	0.00869411	UP	NO
Syce2	0.810894	2.39154	0.00166258	0.0153248	UP	NO
Fam227a	0.810682	4.32843	2.79081e-05	0.000591488	UP	NO
Lrp5	0.81038	4.72041	6.92084e-06	0.000184101	UP	NO
Vwa5a	0.809948	2.83911	0.000572659	0.00675129	UP	NO
Ss18	0.80963	5.24343	2.86545e-07	1.23054e-05	UP	NO
Gm37608	0.808371	3.66864	0.000283913	0.00393929	UP	NO
Mis12	0.808133	4.42976	0.0460094	0.167212	UP	NO
Cxcr4	0.807659	4.50137	0.000327592	0.00439631	UP	NO
Rbm10	0.807614	5.89829	5.23034e-07	2.09502e-05	UP	NO
Sertad3	0.805649	1.40547	0.00925305	0.0543482	UP	NO
Efna4	0.804841	2.35011	0.00124509	0.012364	UP	NO
Fam63a	0.80304	4.81781	5.65971e-06	0.000154762	UP	NO
A930005G22Rik	0.802153	0.791222	0.0498196	0.175651	UP	NO
Igf2bp2	0.799612	4.46411	2.03285e-05	0.000461322	UP	NO
Phf21b	0.799405	6.08245	3.14186e-06	9.52594e-05	UP	NO
Cbr3	0.79915	1.65995	0.0036165	0.0275427	UP	NO
Slc14a2	0.798024	1.49492	0.0126376	0.0680621	UP	NO
2410021H03Rik	0.797753	0.0500662	0.0568787	0.190927	UP	NO
Erbb2	0.796846	3.44318	0.000725613	0.00820733	UP	NO
Gm37233	0.796767	2.91496	0.0034464	0.0266161	UP	NO
Gm14137	0.795475	2.03124	0.00472575	0.0336585	UP	NO
Rgcc	0.79537	3.80555	0.000129393	0.00208461	UP	NO
Aurkb	0.795084	4.08965	3.55151e-05	0.000726697	UP	NO
Pdk4	0.794874	4.25246	4.12271e-05	0.000819412	UP	NO
Nusap1	0.793867	5.09433	4.2441e-07	1.74809e-05	UP	NO
Fndc1	0.793134	6.25179	0.000186169	0.00282554	UP	NO
Rai14	0.79216	4.91853	5.64039e-06	0.000154762	UP	NO
Ticrr	0.790361	4.07118	9.87967e-05	0.00167839	UP	NO
Siah3	0.790044	2.58299	0.00100119	0.0104909	UP	NO
Vim	0.789748	7.07409	1.97884e-08	1.11012e-06	UP	NO
Gm42501	0.788658	0.921539	0.0263803	0.114225	UP	NO
Sun2	0.788592	6.3856	0.000117701	0.00192948	UP	NO
Gas2l3	0.788513	4.36272	0.000106082	0.00177453	UP	NO
Tnfsf9	0.788152	1.76875	0.00391959	0.0291864	UP	NO
Gm16754	0.787596	1.98868	0.102791	0.277371	UP	NO
D930048G16Rik	0.787289	0.986279	0.0406272	0.154511	UP	NO
Gm4737	0.78683	5.14559	7.33377e-05	0.00132042	UP	NO
Epha3	0.786596	5.58928	2.72033e-05	0.000579365	UP	NO
Prom1	0.785975	4.86629	7.8397e-06	0.000202832	UP	NO
Kcne1l	0.785921	5.03585	2.50621e-06	7.87201e-05	UP	NO
RP23-74N13.2	0.78564	0.893292	0.0147149	0.0758204	UP	NO
Khdrbs3	0.785166	5.98344	1.96898e-05	0.000447739	UP	NO
Scube2	0.783871	3.14412	0.00431361	0.0313678	UP	NO
Hspa1b	0.783598	1.74237	0.0296736	0.124233	UP	NO
Gm11767	0.783536	0.611345	0.0394048	0.151667	UP	NO
Kcnn1	0.783425	4.69348	0.000141077	0.00222898	UP	NO
Rbpsuh-rs3	0.781803	4.58966	1.10029e-05	0.000272947	UP	NO
Gm14205	0.781444	0.620802	0.384445	0.61483	UP	NO
Spsb4	0.776931	3.81095	0.000125201	0.00203712	UP	NO
Mbd4	0.776215	3.97481	0.00123018	0.0122532	UP	NO
Evc	0.776046	3.84104	0.000137446	0.00218296	UP	NO
Rpain	0.775852	4.00077	0.000187683	0.0028313	UP	NO
Depdc1a	0.772789	2.11389	0.0052397	0.0362063	UP	NO
Tia1	0.772279	8.26072	2.32731e-08	1.25445e-06	UP	NO
Gm15884	0.772086	-0.660713	0.0966309	0.267584	UP	NO
Nek3	0.771907	2.56022	0.00212183	0.018563	UP	NO
Rad51	0.77056	3.17943	0.00214753	0.0187648	UP	NO
Atcayos	0.77033	2.81986	0.0295849	0.123961	UP	NO
Cnksr3	0.770226	3.43604	0.00318328	0.0250503	UP	NO
Kctd21	0.768527	2.29966	0.0211754	0.0979385	UP	NO
Elavl2	0.767945	5.87643	0.000101871	0.00171947	UP	NO
Haus7	0.76708	4.59375	1.01847e-05	0.000255065	UP	NO
Ttc30b	0.766682	4.2803	0.000137664	0.00218296	UP	NO
Zfhx2	0.766126	7.50431	3.82886e-09	2.62568e-07	UP	NO
Stx16	0.765813	4.97904	4.34617e-05	0.000853466	UP	NO
Cep55	0.765187	3.32189	0.00222471	0.0192212	UP	NO
Rgs3	0.764053	5.11087	3.39096e-06	0.000101636	UP	NO
Zfp7	0.763559	4.13784	0.000674135	0.00773189	UP	NO
Shtn1	0.761843	8.14533	1.89868e-08	1.07657e-06	UP	NO
RP23-83P5.5	0.760629	4.55666	0.00645513	0.0420643	UP	NO
Ptpn13	0.760531	4.67902	0.00017135	0.00261884	UP	NO
A530083I20Rik	0.760509	2.0229	0.0228208	0.103321	UP	NO
Fxyd1	0.759886	2.27286	0.00549975	0.0375186	UP	NO
Cited2	0.75888	6.23895	1.77648e-06	5.92071e-05	UP	NO
Trim36	0.758653	5.09545	1.13365e-05	0.000280162	UP	NO
Shc1	0.757758	3.70805	0.000675851	0.00773658	UP	NO
Itih3	0.757755	3.58508	0.00319714	0.0251206	UP	NO
Nde1	0.757412	4.68386	1.19153e-05	0.000290627	UP	NO
Adam8	0.757245	3.12327	0.00285826	0.0231955	UP	NO
Camkmt	0.756583	3.40937	0.000491538	0.00601135	UP	NO
Tha1	0.756536	2.12259	0.00562113	0.0380888	UP	NO
Ankrd16	0.756509	6.00418	4.98931e-06	0.000140236	UP	NO
Cdca5	0.756304	3.0255	0.000751923	0.0084538	UP	NO
Strip2	0.756196	6.64885	2.34237e-05	0.000517035	UP	NO
Zbtb16	0.755767	3.14188	0.00879826	0.0524532	UP	NO
Ifit2	0.755252	3.88864	0.00283896	0.0230817	UP	NO
Grid2ip	0.755206	3.1234	0.046433	0.168191	UP	NO
Nfib	0.754829	8.03997	1.12877e-06	4.07289e-05	UP	NO
Atp5g2	0.754763	2.44202	0.00343218	0.0265533	UP	NO
D030046N08Rik	0.753763	0.744731	0.027699	0.118061	UP	NO
9130019O22Rik	0.75367	2.79703	0.00543983	0.0372651	UP	NO
Clspn	0.753409	4.45217	1.94557e-05	0.000443957	UP	NO
Incenp	0.753024	5.50452	2.56722e-06	8.00606e-05	UP	NO
Slc25a13	0.752567	3.1929	0.000995556	0.0104486	UP	NO
Gm10561	0.751771	1.47604	0.00762262	0.0474756	UP	NO
Ltbp3	0.751345	5.42903	2.24121e-06	7.15985e-05	UP	NO
Gm973	0.75105	3.04103	0.0052438	0.0362063	UP	NO
Pcyt1a	0.750519	5.71176	0.0032538	0.025459	UP	NO
Peli2	0.749952	5.32021	2.7517e-05	0.000585094	UP	NO
Isg15	0.748579	-0.319265	0.0881478	0.253196	UP	NO
Apitd1	0.74769	3.15578	0.00103855	0.0107704	UP	NO
Ncapg	0.745443	4.30025	5.4924e-05	0.00103065	UP	NO
Gm10645	0.74533	1.03844	0.0238817	0.106835	UP	NO
Irf3	0.745256	4.05556	0.00014276	0.00224744	UP	NO
Kansl1l	0.743854	4.71839	3.85367e-05	0.00077774	UP	NO
Hmgb2	0.743699	5.72287	0.000268107	0.00375579	UP	NO
Dlx5	0.743204	6.82099	1.01441e-06	3.71136e-05	UP	NO
Gm15265	0.74249	2.32182	0.0101767	0.0582833	UP	NO
Mettl7a1	0.741999	1.69075	0.0151501	0.0772987	UP	NO
Sh3gl2	0.741129	5.44954	0.00651452	0.042346	UP	NO
Pde4dip	0.741041	8.26452	1.62366e-08	9.32747e-07	UP	NO
Gm11457	0.740881	0.347786	0.062567	0.203883	UP	NO
Ddr1	0.740225	6.89224	1.28866e-07	6.02819e-06	UP	NO
Eif2s3y	0.73891	6.42831	0.460553	0.678704	UP	NO
Sgol2a	0.738298	4.23219	0.00147136	0.0139955	UP	NO
Gm20544	0.737827	1.51108	0.011407	0.0635118	UP	NO
Pck2	0.73759	3.6565	0.00130519	0.0127292	UP	NO
Gm15559	0.737354	1.80811	0.00792039	0.0487277	UP	NO
Klc4	0.737312	5.06502	2.73101e-06	8.39689e-05	UP	NO
Tbc1d31	0.737211	4.27455	0.000217444	0.00321092	UP	NO
Gm28800	0.737188	2.21682	0.0412253	0.156286	UP	NO
Smoc1	0.736924	5.44355	0.000384894	0.00494735	UP	NO
Tyms	0.736481	3.54866	0.000496661	0.00604583	UP	NO
A330102I10Rik	0.736416	1.78812	0.0445266	0.164423	UP	NO
Gm29362	0.736246	-1.89238	0.302992	0.53804	UP	NO
Hax1	0.73575	3.86171	0.000605974	0.00708665	UP	NO
Gm28042	0.735504	3.16217	0.041752	0.157236	UP	NO
Gm266	0.735342	1.12922	0.0186316	0.0894564	UP	NO
Parp1	0.735078	7.2098	3.01345e-07	1.2815e-05	UP	NO
Gas7	0.733222	6.3799	0.121909	0.30844	UP	NO
St18	0.732544	5.35482	7.38336e-07	2.76306e-05	UP	NO
Slc25a27	0.732396	6.41389	1.17937e-07	5.5566e-06	UP	NO
RP23-4H17.4	0.732018	1.58067	0.044684	0.164631	UP	NO
Pbxip1	0.731408	5.4465	1.2664e-06	4.46374e-05	UP	NO
Sap30	0.731236	4.27044	0.000158416	0.00244686	UP	NO
D130020L05Rik	0.731234	1.90269	0.0620836	0.20309	UP	NO
Kcnj9	0.731115	3.16685	0.00124092	0.012332	UP	NO
Shcbp1	0.729817	3.221	0.00128471	0.012591	UP	NO
Glo1	0.729795	6.15764	0.00861024	0.051567	UP	NO
Cep131	0.729221	6.04432	2.46492e-07	1.07618e-05	UP	NO
Mhrt	0.729169	0.990948	0.0368827	0.144854	UP	NO
Chp1	0.728036	4.71229	8.08564e-05	0.00143698	UP	NO
Rpl35a	0.727999	3.65202	0.0105529	0.0599143	UP	NO
Gm5577	0.72637	3.36753	0.00281156	0.0229159	UP	NO
Ywhaq	0.726257	6.47498	1.51143e-06	5.16884e-05	UP	NO
Iqcg	0.726079	2.83974	0.0140771	0.0734302	UP	NO
Ccna2	0.72577	6.00396	1.64199e-07	7.41614e-06	UP	NO
D8Ertd82e	0.725081	5.78414	1.60761e-06	5.45505e-05	UP	NO
Atf5	0.724792	4.84767	9.31869e-05	0.00159342	UP	NO
Plekhh2	0.724541	4.52027	0.00254079	0.0212655	UP	NO
H2-M5	0.723046	4.34316	0.000836253	0.00918896	UP	NO
Nfkb2	0.72242	1.49026	0.0194525	0.0919815	UP	NO
Atad2	0.722336	5.14065	6.57326e-05	0.00119912	UP	NO
Prr11	0.721884	4.09798	0.000291614	0.00401214	UP	NO
Pcnt	0.721843	6.08038	2.58845e-07	1.12636e-05	UP	NO
Scn2b	0.721569	3.77442	0.00474301	0.0337264	UP	NO
Fanca	0.721334	3.86339	0.000321687	0.00433038	UP	NO
Vgll4	0.720315	5.67951	7.61275e-06	0.000198629	UP	NO
Uty	0.720088	4.18077	0.449209	0.668759	UP	NO
Dlx6os2	0.71989	0.509485	0.0445833	0.164463	UP	NO
1600012H06Rik	0.71952	4.4702	4.52655e-05	0.000878353	UP	NO
Gm18342	0.718601	-0.196936	0.217413	0.442712	UP	NO
Mtcl1	0.718414	5.74066	1.25573e-06	4.44529e-05	UP	NO
Mavs	0.718398	2.54722	0.00279328	0.0227952	UP	NO
Rapgef3	0.718387	3.76806	0.000916923	0.00987012	UP	NO
Gm20518	0.717611	2.60575	0.0145157	0.0751192	UP	NO
Gm26786	0.716947	4.76636	5.96899e-05	0.00109806	UP	NO
Xntrpc	0.714776	3.56423	0.00221472	0.0191728	UP	NO
Entpd2	0.714093	3.86751	0.000611756	0.00714152	UP	NO
Rps18-ps3	0.713997	2.78924	0.0052596	0.0362962	UP	NO
Clic1	0.713577	4.4542	0.000125448	0.00203861	UP	NO
Rad54b	0.713137	3.02058	0.00246373	0.0207257	UP	NO
A330048O09Rik	0.712952	-0.642349	0.135272	0.32949	UP	NO
Pbk	0.712875	5.00511	4.11393e-05	0.00081891	UP	NO
C230034O21Rik	0.712759	1.74171	0.0230055	0.103977	UP	NO
Pkmyt1	0.712532	3.78386	0.000439083	0.00550873	UP	NO
Hirip3	0.712054	5.32524	7.41469e-06	0.000194624	UP	NO
Gm12999	0.711687	-0.391044	0.174171	0.386333	UP	NO
Plxnb2	0.711651	8.36952	9.67027e-08	4.66907e-06	UP	NO
Atp5g1	0.711137	4.12461	0.000233248	0.0034021	UP	NO
Abca7	0.710383	4.10476	0.00084913	0.00927598	UP	NO
H3f3a	0.709023	8.04126	3.21601e-08	1.6584e-06	UP	NO
Rhog	0.708857	2.49849	0.0119757	0.0654938	UP	NO
Cdkn1b	0.708659	6.94528	0.000552723	0.00658142	UP	NO
Zswim4	0.707674	6.65806	2.2009e-06	7.06555e-05	UP	NO
Zfp612	0.70655	4.44365	0.000277222	0.00386282	UP	NO
Sel1l3	0.705834	5.31356	5.08445e-05	0.00097079	UP	NO
Pde5a	0.704259	4.467	0.00433806	0.0314618	UP	NO
P2ry12	0.703747	2.93623	0.0270619	0.116336	UP	NO
Gm5595	0.703693	2.16699	0.00737149	0.046299	UP	NO
Gm26777	0.703447	1.96307	0.0118717	0.0652345	UP	NO
Akap8l	0.70302	6.23553	2.98048e-07	1.27161e-05	UP	NO
Ascl1	0.702688	5.49675	0.00254539	0.0212655	UP	NO
Sepn1	0.702257	5.74966	6.92942e-06	0.000184101	UP	NO
Ctnna1	0.701443	6.31472	1.66448e-06	5.61889e-05	UP	NO
Dynlt1-ps1	0.700579	6.57334	1.44538e-06	4.96894e-05	UP	NO
Zkscan3	0.700514	6.29857	0.000979343	0.0103268	UP	NO
Dcc	0.700207	6.14214	4.04996e-06	0.000118672	UP	NO
Spc25	0.699926	4.06648	0.00149593	0.0141778	UP	NO
2810405F15Rik	0.699853	-0.211199	0.0946673	0.264439	UP	NO
Cox5b	0.699303	5.40997	1.33709e-05	0.000321343	UP	NO
Gm20045	0.698659	3.08827	0.019016	0.0905385	UP	NO
H19	0.698435	4.85305	0.0236703	0.106053	UP	NO
Ankrd26	0.698411	5.49479	4.15413e-05	0.000821916	UP	NO
Ccnf	0.698391	4.1158	0.0202022	0.0943065	UP	NO
Ccnb1	0.697846	4.11211	0.000396143	0.00506708	UP	NO
B130055M24Rik	0.697478	2.76521	0.00941143	0.0551215	UP	NO
D930030I03Rik	0.69734	-0.105487	0.0973806	0.268921	UP	NO
Numa1	0.696415	8.28222	1.0014e-07	4.7696e-06	UP	NO
RP23-179K11.10	0.696248	-0.850001	0.165101	0.374098	UP	NO
Mocs2	0.695469	4.34419	0.000305135	0.00415245	UP	NO
Gins2	0.695283	4.13719	0.00431553	0.0313678	UP	NO
Katnal1	0.695158	5.89388	1.6602e-05	0.000385556	UP	NO
Tspan11	0.693883	4.25276	0.000753453	0.00846375	UP	NO
Gm38102	0.692875	5.88724	3.52607e-06	0.000105204	UP	NO
Gm5607	0.692873	7.61174	1.75779e-07	7.88478e-06	UP	NO
Nuf2	0.691722	4.2108	0.000260406	0.00367543	UP	NO
Xndc1	0.691356	5.20484	0.000533754	0.00641387	UP	NO
H2afv	0.691035	6.47301	3.66204e-06	0.000108519	UP	NO
Zfp2	0.690927	5.20766	8.74928e-05	0.00151785	UP	NO
Lmbr1l	0.690756	5.78573	7.93301e-05	0.00141562	UP	NO
Gpr12	0.690569	2.98879	0.0201778	0.0942876	UP	NO
Zfp658	0.690253	4.6167	0.0708837	0.221214	UP	NO
1810011O10Rik	0.688425	3.06588	0.00414538	0.0305035	UP	NO
Igf1r	0.688401	6.08428	2.38451e-06	7.52584e-05	UP	NO
Gm9967	0.687941	1.68015	0.0125028	0.0675307	UP	NO
Gm43693	0.687788	1.30589	0.0230943	0.104235	UP	NO
Gm21967	0.687701	2.29914	0.272141	0.506897	UP	NO
Krcc1	0.685887	2.01614	0.0120796	0.0659517	UP	NO
4930539J05Rik	0.68568	0.973394	0.0658207	0.21053	UP	NO
Ppm1k	0.685141	4.32928	0.00293193	0.0236468	UP	NO
Hcfc1r1	0.685124	4.67624	0.000303846	0.00414992	UP	NO
Gm16279	0.684938	3.00448	0.0125851	0.0678631	UP	NO
Zfp825	0.684925	2.57273	0.00487744	0.0344949	UP	NO
Gm11627	0.684823	2.25125	0.00994062	0.0572317	UP	NO
Cnpy4	0.684513	4.10087	0.00174192	0.0158442	UP	NO
Kank1	0.683982	2.9515	0.00745858	0.0467428	UP	NO
Nr2e1	0.683801	5.31686	4.42336e-06	0.000127615	UP	NO
Gli2	0.683149	4.46509	0.00230777	0.019692	UP	NO
Sphk2	0.683097	4.71647	0.000716245	0.0081224	UP	NO
2610037D02Rik	0.682991	2.8393	0.00424834	0.0311038	UP	NO
Mss51	0.68297	1.23906	0.0500982	0.176299	UP	NO
Gm26617	0.682675	3.46177	0.0095201	0.0554473	UP	NO
B230354K17Rik	0.681537	5.01951	0.000409047	0.00518153	UP	NO
D2hgdh	0.680982	2.95738	0.0314147	0.129801	UP	NO
Zscan26	0.680749	6.0699	0.000343291	0.00454643	UP	NO
Gm12359	0.680676	1.13334	0.0691795	0.218041	UP	NO
Ctnnb1	0.680535	9.38541	6.93494e-05	0.00125983	UP	NO
Gm16364	0.680003	1.28904	0.0182581	0.0881475	UP	NO
Retsat	0.679006	2.56795	0.0155664	0.0786489	UP	NO
Dgka	0.678854	2.99187	0.00217769	0.018965	UP	NO
Magi2	0.678255	6.318	0.000231188	0.0033758	UP	NO
Tmem123	0.678152	5.36019	2.04429e-05	0.000462453	UP	NO
Cdkn2c	0.677249	4.0202	0.000822343	0.00905545	UP	NO
Med20	0.676769	4.99649	0.000403468	0.0051307	UP	NO
Rbms2	0.676645	4.18832	0.00127648	0.0125615	UP	NO
Acss1	0.676528	5.67275	1.35194e-05	0.00032344	UP	NO
A730056A06Rik	0.67649	2.728	0.0172012	0.0845408	UP	NO
Rhno1	0.67637	4.9012	0.000165426	0.00254015	UP	NO
Depdc1b	0.675732	2.1727	0.0158866	0.0796946	UP	NO
Tufm	0.675693	4.74185	0.000282969	0.00393453	UP	NO
Kat6b	0.674489	7.80598	3.75098e-05	0.000760531	UP	NO
BC055324	0.673556	3.60125	0.00121058	0.0120855	UP	NO
Esco2	0.673502	3.6206	0.00164113	0.0151697	UP	NO
Ivd	0.673174	5.16774	4.23714e-05	0.000835814	UP	NO
Tead2	0.672598	5.30645	1.52393e-05	0.000357074	UP	NO
Dll1	0.672258	5.19431	9.74804e-06	0.000245829	UP	NO
Stx6	0.672211	6.23683	0.00337739	0.0261666	UP	NO
Ppm1b	0.671837	6.66585	6.277e-07	2.41812e-05	UP	NO
A330074H02Rik	0.671642	2.7908	0.00572365	0.0386435	UP	NO
Gm20467	0.671008	0.833044	0.0900846	0.256506	UP	NO
Gm12352	0.67091	0.311731	0.0606238	0.199711	UP	NO
Hat1	0.670571	4.91516	0.000185151	0.00281336	UP	NO
2810417H13Rik	0.669995	4.25394	0.000301241	0.00412294	UP	NO
Amotl2	0.669979	5.97299	6.21863e-06	0.000168637	UP	NO
Nr1h2	0.669863	5.45412	1.72469e-05	0.000398964	UP	NO
Ercc6l	0.669597	2.76421	0.0132196	0.0701411	UP	NO
Zfp189	0.66937	3.52872	0.0134658	0.0710903	UP	NO
Gm17491	0.668204	3.42069	0.00220014	0.0190824	UP	NO
Tacc3	0.667894	4.76913	0.000309525	0.00419252	UP	NO
Fam198a	0.667533	2.98476	0.00769972	0.047842	UP	NO
Col22a1	0.666528	3.74811	0.0143375	0.0743995	UP	NO
Gm36936	0.665907	3.64017	0.0702137	0.220055	UP	NO
Adcy6	0.665569	6.99169	6.73667e-07	2.57251e-05	UP	NO
A730089K16Rik	0.664744	2.03879	0.0151683	0.0773067	UP	NO
2700049A03Rik	0.664604	5.07916	0.000119944	0.00196023	UP	NO
Sorcs1	0.664101	6.06199	0.00018773	0.0028313	UP	NO
Aurka	0.663827	3.87433	0.00441682	0.0319269	UP	NO
Lima1	0.663396	5.89133	6.44415e-06	0.000173674	UP	NO
Gm6712	0.66339	-0.0331665	0.0867962	0.250851	UP	NO
Safb2	0.663036	6.98129	5.7128e-05	0.00106287	UP	NO
Ttll7	0.662175	4.38557	0.0060123	0.0399741	UP	NO
Gm26516	0.661972	0.551091	0.117735	0.30237	UP	NO
Phlda1	0.661377	5.2715	0.000985672	0.0103697	UP	NO
Scrt1	0.661158	7.39158	5.43408e-07	2.15032e-05	UP	NO
Dnmbp	0.660912	3.82023	0.00170064	0.0155443	UP	NO
Zscan22	0.660621	3.23512	0.0676643	0.214697	UP	NO
Pop1	0.659977	3.7092	0.0068423	0.0439316	UP	NO
Slc2a4	0.658997	3.19808	0.00552538	0.0376151	UP	NO
D930015E06Rik	0.658267	8.15456	2.12651e-06	6.91142e-05	UP	NO
Gm11739	0.658228	0.820848	0.0841313	0.245971	UP	NO
Sall3	0.656965	5.62512	8.31673e-05	0.00146415	UP	NO
Fam126a	0.656745	6.86713	2.05679e-06	6.71818e-05	UP	NO
Mcm5	0.656159	5.66898	8.82028e-06	0.000226519	UP	NO
Tmem98	0.656007	3.85198	0.00121562	0.0121266	UP	NO
Runx1t1	0.655332	6.57833	5.08828e-06	0.000142712	UP	NO
Haus2	0.654146	4.40711	0.00035488	0.0046755	UP	NO
Asf1b	0.654017	2.16126	0.0286402	0.12097	UP	NO
Thtpa	0.653776	5.85788	0.000130729	0.00210096	UP	NO
Gab1	0.653396	5.60687	7.84027e-06	0.000202832	UP	NO
4930420N18Rik	0.653304	-0.381493	0.13733	0.332855	UP	NO
RP24-399H16.1	0.653185	1.74391	0.015078	0.0771451	UP	NO
Fanci	0.653163	3.03952	0.00446384	0.0321957	UP	NO
Olfml2b	0.653018	2.74024	0.012749	0.0683811	UP	NO
Nnt	0.652844	5.33694	0.000116308	0.00191143	UP	NO
Traf2	0.652677	3.62837	0.00362313	0.0275745	UP	NO
Rccd1	0.652616	4.32732	0.000384422	0.00494613	UP	NO
Csad	0.652181	4.15729	0.00079813	0.00884425	UP	NO
Ino80dos	0.651868	2.15802	0.0893307	0.255518	UP	NO
Lrpprc	0.651818	7.12287	1.94785e-06	6.42643e-05	UP	NO
Rbbp9	0.651466	4.76497	0.000812858	0.00897684	UP	NO
Gm11706	0.651389	-1.37162	0.295557	0.53103	UP	NO
Cenpu	0.650789	2.81308	0.0101568	0.0582461	UP	NO
Tle2	0.650494	5.14627	0.000221263	0.00325629	UP	NO
Gprc5b	0.649688	5.44563	0.000128566	0.0020764	UP	NO
Notch1	0.649024	7.44894	4.0816e-06	0.000119332	UP	NO
Shmt1	0.648919	3.32709	0.00492032	0.0346672	UP	NO
Raly	0.648915	6.70587	0.00336022	0.026089	UP	NO
Rsrp1	0.648602	6.78022	2.30293e-05	0.00051125	UP	NO
Kcnn2	0.648448	5.20267	0.00332044	0.0258876	UP	NO
Ptpn21	0.648122	4.01575	0.000977777	0.0103198	UP	NO
Ift80	0.647821	4.50094	0.000839246	0.00918931	UP	NO
Hbp1	0.646381	6.54359	2.44333e-05	0.000531607	UP	NO
Gm26909	0.645441	-0.586002	0.167855	0.378085	UP	NO
Fyco1	0.645325	5.36503	3.77263e-05	0.000763739	UP	NO
2810006K23Rik	0.645241	2.94822	0.0145821	0.0753734	UP	NO
Gm26935	0.644841	1.0497	0.0401325	0.153259	UP	NO
Zfp758	0.64438	2.86992	0.0209904	0.0973558	UP	NO
Rpl41	0.643331	7.30847	0.000492107	0.0060127	UP	NO
Prkd2	0.643177	3.15235	0.00460621	0.0330225	UP	NO
Tmem44	0.643133	7.21937	1.07506e-05	0.000267193	UP	NO
Igsf11	0.643102	5.00637	0.000874695	0.00950768	UP	NO
Syne2	0.642283	7.73093	4.15251e-07	1.71576e-05	UP	NO
Gm15344	0.641723	0.446505	0.105514	0.281872	UP	NO
Stk36	0.641645	4.43819	0.00154989	0.01449	UP	NO
Hdac1	0.641303	3.86229	0.00181444	0.0163562	UP	NO
Pax6	0.64088	4.73362	0.00408726	0.0301548	UP	NO
Gm38372	0.640751	3.30951	0.0196456	0.0926603	UP	NO
2810405F17Rik	0.640459	1.33628	0.0762899	0.231844	UP	NO
Tmem108	0.640032	4.10973	0.0135056	0.0712106	UP	NO
1700010I14Rik	0.639087	1.68135	0.0396902	0.152274	UP	NO
Fdxr	0.638748	4.13665	0.00275582	0.0225458	UP	NO
C730034F03Rik	0.638255	0.837507	0.0815153	0.241394	UP	NO
Gm27239	0.637758	-0.100483	0.173918	0.385901	UP	NO
Gm37818	0.637629	2.22664	0.0875011	0.252054	UP	NO
Pus1	0.637573	2.88835	0.00671354	0.0432746	UP	NO
Mpped2	0.637155	7.95075	5.85913e-07	2.29083e-05	UP	NO
Cdk5rap2	0.63681	6.71939	1.14842e-05	0.00028116	UP	NO
Fn3krp	0.636139	3.66438	0.0106516	0.0602654	UP	NO
Zfp451	0.635174	5.97312	0.0479932	0.171706	UP	NO
Zbtb26	0.634691	4.30807	0.0120698	0.065926	UP	NO
Thap3	0.634681	4.2055	0.000687564	0.0078447	UP	NO
Fignl1	0.634481	3.29364	0.0153397	0.0779968	UP	NO
Gm10146	0.634142	4.25355	0.00288968	0.0233924	UP	NO
Plekhh3	0.634091	2.38181	0.0376578	0.147035	UP	NO
Psmg3	0.633604	3.86074	0.00152098	0.0143323	UP	NO
Ahsa2	0.633504	6.51553	0.00252885	0.0212014	UP	NO
Atrip	0.632859	3.51829	0.00840697	0.050744	UP	NO
Chrm4	0.632354	3.54064	0.010436	0.0594309	UP	NO
2310015A10Rik	0.631604	3.39101	0.00766319	0.0476829	UP	NO
Decr2	0.630908	3.52869	0.00437385	0.0316337	UP	NO
43353	0.630836	3.69887	0.00312552	0.0247211	UP	NO
2810408A11Rik	0.630789	3.88673	0.00161978	0.0150467	UP	NO
Egln3	0.630658	3.25545	0.00575116	0.0387892	UP	NO
Zfp646	0.630592	5.91572	8.97361e-05	0.00154827	UP	NO
C330027C09Rik	0.630308	4.9844	0.000208431	0.00309879	UP	NO
Racgap1	0.63021	6.39669	6.66269e-06	0.000178833	UP	NO
Adamts4	0.629886	2.51128	0.0379567	0.147875	UP	NO
Chaf1a	0.629027	4.72438	0.00114082	0.0116193	UP	NO
RP23-142A14.9	0.628993	0.57379	0.0714885	0.222404	UP	NO
Enox2	0.628764	3.51799	0.00851912	0.051145	UP	NO
Tgfb3	0.628422	3.54251	0.00400606	0.0296448	UP	NO
Shkbp1	0.627926	5.17391	5.94128e-05	0.0010945	UP	NO
Usmg5	0.627563	4.29621	0.00102855	0.0107055	UP	NO
Smc2	0.627473	5.99912	1.03125e-05	0.000257774	UP	NO
Mybl2	0.627463	3.92608	0.00167434	0.0153682	UP	NO
Mcm2	0.626414	5.52924	1.64147e-05	0.000382562	UP	NO
Rbm20	0.626372	2.88397	0.00626616	0.0411771	UP	NO
Ppp1cc	0.626193	5.08555	0.000460554	0.00572328	UP	NO
Fam69c	0.626056	2.95197	0.00503814	0.0351686	UP	NO
Skida1	0.625888	5.09512	0.000817771	0.00901614	UP	NO
Zfp462	0.625874	7.53727	2.62194e-06	8.13795e-05	UP	NO
Mis18bp1	0.624968	4.76176	0.000478211	0.0058703	UP	NO
Adamts3	0.624909	5.08985	0.00263345	0.0217896	UP	NO
Dnajc24	0.624671	3.10889	0.00586545	0.039297	UP	NO
Gm37249	0.623594	2.65614	0.0160268	0.0802138	UP	NO
Pmf1	0.623408	3.91659	0.00254575	0.0212655	UP	NO
Glcci1	0.623186	5.10571	0.00379766	0.0284727	UP	NO
Nsl1	0.623183	3.17375	0.00779149	0.0482292	UP	NO
Gm17193	0.623008	0.851923	0.107276	0.284894	UP	NO
Camk1	0.622576	5.44785	0.000464025	0.00575004	UP	NO
E2f7	0.622103	4.21097	0.00222046	0.0192097	UP	NO
Cntrob	0.62165	5.56905	2.90923e-05	0.000613609	UP	NO
Chd7	0.620524	6.88133	3.01038e-05	0.000632906	UP	NO
Lrp4	0.620508	4.99374	0.000424642	0.00535834	UP	NO
Dll3	0.620367	4.06763	0.00211338	0.0185157	UP	NO
Lzts2	0.619806	5.09115	8.86117e-05	0.0015332	UP	NO
AW121686	0.619054	1.65786	0.0360653	0.142585	UP	NO
Mrc2	0.618905	3.46306	0.00398514	0.0295401	UP	NO
Zfp217	0.618844	3.92392	0.00560113	0.0380122	UP	NO
Cdc6	0.61858	3.14644	0.00493863	0.0347588	UP	NO
Sgsm3	0.618228	5.09224	0.00952144	0.0554473	UP	NO
Tomm6os	0.618143	1.7193	0.0334132	0.13495	UP	NO
Pnrc1	0.617992	5.90698	0.000285455	0.00395231	UP	NO
Gm42913	0.617803	1.37462	0.0621796	0.203281	UP	NO
Arid3b	0.617759	3.77242	0.00654385	0.0424314	UP	NO
Gm37056	0.617547	1.29611	0.0544906	0.18547	UP	NO
BC043934	0.617477	2.90658	0.0257875	0.112625	UP	NO
Dynlt1c	0.617079	3.91724	0.0171615	0.0844091	UP	NO
Brca1	0.616773	4.15205	0.00147668	0.0140284	UP	NO
Ska2	0.616645	5.88738	4.35279e-05	0.000853485	UP	NO
Ksr1	0.616409	5.89762	0.000250289	0.00357891	UP	NO
Cdca3	0.615966	4.22858	0.00130031	0.0126911	UP	NO
Gm43398	0.614235	2.49354	0.0868982	0.25098	UP	NO
Cish	0.613741	3.41545	0.0476036	0.17076	UP	NO
Cdkn3	0.613612	0.0796401	0.119284	0.304828	UP	NO
Ebp	0.613526	2.90414	0.00753935	0.0471137	UP	NO
Hhipl1	0.61332	3.07846	0.0133729	0.0707422	UP	NO
Btbd17	0.613318	3.5022	0.0147794	0.0760035	UP	NO
Mtrf1l	0.61247	3.11155	0.0110973	0.0621427	UP	NO
Prim2	0.611443	4.4908	0.000606635	0.00708805	UP	NO
Ispd	0.611393	2.02728	0.0341862	0.137017	UP	NO
AI480526	0.611233	5.97978	4.44352e-05	0.000865837	UP	NO
Grb10	0.610963	6.45502	7.33903e-05	0.00132042	UP	NO
Fancd2	0.610894	3.32989	0.00523492	0.0362063	UP	NO
Zfp105	0.610705	3.52878	0.0127021	0.0682411	UP	NO
Zfp605	0.61051	4.39167	0.00119352	0.0119791	UP	NO
Gm10282	0.6105	6.29604	0.00166668	0.0153302	UP	NO
Eif1-ps1	0.610332	0.732008	0.0676196	0.214664	UP	NO
Thap2	0.610155	4.75813	0.068606	0.217054	UP	NO
Fam60a	0.609316	4.79928	0.00035747	0.00469623	UP	NO
Gabpb2	0.608938	5.43237	3.37346e-05	0.000696933	UP	NO
Arhgef2	0.608737	7.33645	3.45024e-05	0.000709438	UP	NO
Gpr17	0.608502	5.05929	0.0136989	0.0719729	UP	NO
Sema5b	0.60848	6.38667	5.88731e-05	0.00108983	UP	NO
Mars	0.608351	6.23467	2.26614e-05	0.000503938	UP	NO
Sh3pxd2b	0.608091	7.23727	1.18668e-05	0.000289985	UP	NO
Tmed5	0.60808	4.24826	0.00489345	0.0345709	UP	NO
Plin3	0.608058	2.74775	0.0135839	0.0714992	UP	NO
Ccnd3	0.60745	4.11862	0.0853011	0.247691	UP	NO
Smo	0.607089	5.30365	4.38837e-05	0.000858135	UP	NO
Hnrnph3	0.606893	6.53594	2.52001e-05	0.000546475	UP	NO
Rab7	0.606603	7.2595	0.00273945	0.0224973	UP	NO
Mcm3	0.606286	4.93203	0.000567059	0.00670237	UP	NO
Sh3bp5l	0.605758	5.5784	0.00133022	0.012906	UP	NO
Mthfd2l	0.60542	4.96023	0.000248025	0.0035582	UP	NO
Tcp11l2	0.605399	5.18842	8.10217e-05	0.00143797	UP	NO
Casp6	0.60417	2.79036	0.00761824	0.0474756	UP	NO
Ankrd27	0.603968	5.15858	0.000137176	0.00218296	UP	NO
Plp2	0.601826	2.73762	0.0111422	0.0623678	UP	NO
Parpbp	0.601652	2.84709	0.0161951	0.0807783	UP	NO
Sncaip	0.601558	6.30146	1.27604e-05	0.000307801	UP	NO
Tmem51	0.601173	1.93796	0.0216279	0.0991538	UP	NO
Cyp4f16	0.601122	3.35675	0.00797492	0.0489712	UP	NO
Bard1	0.600921	2.55179	0.0274959	0.117578	UP	NO
E2f1	0.600264	4.18415	0.00148821	0.0141148	UP	NO
Ccdc8	0.600202	3.57414	0.00765602	0.0476609	UP	NO
Neurl2	0.599966	2.21656	0.0258268	0.112625	UP	NO
Plcb4	0.599517	5.06147	0.00103706	0.0107685	UP	NO
St8sia1	0.598424	5.98449	2.24367e-05	0.000499789	UP	NO
Tbc1d8b	0.598351	2.20169	0.0194316	0.0919493	UP	NO
G2e3	0.598019	6.22536	0.000109921	0.00182941	UP	NO
Rbm12b1	0.597687	3.19843	0.254483	0.487242	UP	NO
Esrra	0.597303	4.55704	0.00314104	0.0247989	UP	NO
Gm15954	0.596663	0.654882	0.11894	0.304391	UP	NO
4930453N24Rik	0.596154	3.83936	0.0828902	0.243828	UP	NO
Cyr61	0.595538	3.85419	0.00825125	0.0502207	UP	NO
Gm37988	0.594538	0.230044	0.121068	0.307196	UP	NO
Foxm1	0.593676	5.31756	0.00120947	0.0120836	UP	NO
Reck	0.59341	4.65469	0.00558786	0.0379615	UP	NO
Srbd1	0.593089	4.95185	0.00139769	0.0134314	UP	NO
RP23-370A2.7	0.592024	0.526037	0.137613	0.333085	UP	NO
Gm12407	0.592006	1.15379	0.0814672	0.241394	UP	NO
Ncaph2	0.591959	6.65411	2.309e-05	0.000511731	UP	NO
Mfap2	0.591461	5.80484	9.73003e-05	0.00165512	UP	NO
Aifm3	0.590708	2.97531	0.0132051	0.0701411	UP	NO
Mamdc4	0.590042	3.10678	0.00884989	0.0526648	UP	NO
Ano8	0.589921	7.52599	9.93089e-06	0.000249186	UP	NO
Brd3	0.589633	7.92105	0.00108136	0.0111262	UP	NO
Mtbp	0.589435	3.55284	0.0099377	0.0572317	UP	NO
Zfp219	0.589181	6.75026	5.39369e-05	0.0010165	UP	NO
Cep192	0.588384	5.89296	8.14939e-05	0.0014405	UP	NO
Sult2b1	0.588285	1.67223	0.0436889	0.162383	UP	NO
1700020D05Rik	0.587403	1.51369	0.0799704	0.238635	UP	NO
Ttc32	0.586891	1.18346	0.0792112	0.237416	UP	NO
2810428I15Rik	0.586719	4.78559	0.00105479	0.0109128	UP	NO
Tob2	0.586197	4.38575	0.00474036	0.0337258	UP	NO
5830417I10Rik	0.58494	5.00645	0.000370931	0.00481035	UP	NO
Oraov1	0.584753	4.66218	0.000693257	0.00787545	UP	NO
2610306M01Rik	0.584647	2.77851	0.0240588	0.107221	UP	NO
Zfp418	0.584509	2.68149	0.11642	0.300208	UP	NO
Pcdhga9	0.583475	4.16568	0.0816849	0.241678	UP	NO
C030034I22Rik	0.583313	2.31718	0.0555083	0.187771	UP	NO
Mxd3	0.583251	3.88355	0.00377709	0.0283553	UP	NO
Fgd4	0.583156	5.7604	0.000584504	0.00686622	UP	NO
0610030E20Rik	0.582955	4.91444	0.000562763	0.00667669	UP	NO
Ruvbl1	0.582614	4.76166	0.00117424	0.0118401	UP	NO
Cacul1	0.582362	5.6662	0.0311743	0.129215	UP	NO
Gm13111	0.582294	3.56542	0.0140265	0.0732533	UP	NO
Lrrc8a	0.581763	5.48628	0.00128188	0.0125863	UP	NO
Crk	0.581669	5.79133	8.44798e-05	0.00148327	UP	NO
Pttg1	0.581329	3.38058	0.00986604	0.0569787	UP	NO
AF529169	0.580876	3.44274	0.0664367	0.211828	UP	NO
Plcl1	0.580822	5.64739	0.000348518	0.00460635	UP	NO
Hmg20b	0.580647	4.10314	0.00318436	0.0250503	UP	NO
5930403N24Rik	0.580368	3.02827	0.0419011	0.157571	UP	NO
E530011L22Rik	0.580319	2.46006	0.0197337	0.0928754	UP	NO
Cckbr	0.579892	1.87138	0.0365057	0.143848	UP	NO
Bambi	0.579359	2.50805	0.10524	0.281546	UP	NO
Gm36995	0.579176	4.23177	0.00544699	0.0372947	UP	NO
Gm42693	0.57891	-0.482021	0.203918	0.42544	UP	NO
RP23-64D23.6	0.578624	0.312528	0.105711	0.282236	UP	NO
Gm43681	0.578212	2.84364	0.0369007	0.144882	UP	NO
A930004D18Rik	0.578154	2.59841	0.0235555	0.105733	UP	NO
Myo10	0.577937	6.04571	5.26239e-05	0.00099894	UP	NO
Aplf	0.577912	3.9116	0.0151314	0.0772987	UP	NO
Fbxo32	0.577733	5.74841	0.00124742	0.0123778	UP	NO
Birc2	0.577483	5.95961	4.3896e-05	0.000858135	UP	NO
Nt5dc2	0.57747	5.49478	0.000256473	0.0036514	UP	NO
2900055J20Rik	0.576932	0.115704	0.135669	0.33005	UP	NO
Ccdc24	0.5767	3.37468	0.0652883	0.209314	UP	NO
Hsdl2	0.576269	4.6444	0.00327645	0.0256201	UP	NO
Rbl1	0.57579	4.83295	0.000657218	0.00758435	UP	NO
Ube2v1	0.575768	3.21741	0.0702267	0.220055	UP	NO
Gm9804	0.575728	1.05242	0.0702964	0.220115	UP	NO
1700110C19Rik	0.575664	-0.171735	0.180485	0.394013	UP	NO
Taf8	0.575551	5.02701	0.00153677	0.0144131	UP	NO
Rab39	0.574721	1.86749	0.0518042	0.180125	UP	NO
Gm10036	0.574545	6.97613	5.07214e-05	0.000969852	UP	NO
Eef1g	0.574292	7.82833	4.07129e-05	0.000814134	UP	NO
Hnrnpm	0.574106	7.86349	5.83257e-06	0.000159156	UP	NO
Lime1	0.573855	3.16109	0.0180753	0.0875037	UP	NO
Bmper	0.573335	3.60702	0.0075809	0.0473057	UP	NO
Cklf	0.573079	2.20218	0.0423934	0.158912	UP	NO
Rilpl1	0.572877	3.43663	0.0146305	0.0755638	UP	NO
Nmral1	0.572324	5.13703	0.000168274	0.00257989	UP	NO
Gm37494	0.571977	6.235	0.000218008	0.00321563	UP	NO
Tmem194	0.571972	4.42759	0.00150037	0.0142096	UP	NO
Top1	0.571947	7.70257	9.94751e-05	0.00168337	UP	NO
Six5	0.57186	2.79868	0.0199916	0.0936853	UP	NO
Banp	0.571719	4.24714	0.00265704	0.021936	UP	NO
Degs2	0.57161	4.64013	0.0214699	0.0986873	UP	NO
Bcl2l12	0.571144	1.71828	0.0525361	0.181669	UP	NO
Pdzrn4	0.570293	2.80093	0.042678	0.159464	UP	NO
Mterf1b	0.569941	1.39806	0.105419	0.281793	UP	NO
Paqr6	0.569426	1.63978	0.0680738	0.215839	UP	NO
Ube2s	0.568986	4.87498	0.0026465	0.0218837	UP	NO
Zbtb5	0.568172	5.59963	0.00154707	0.014474	UP	NO
1700021K19Rik	0.567216	6.36821	0.00218009	0.018965	UP	NO
Sox1	0.566564	7.66339	0.000168408	0.00257989	UP	NO
Gm15835	0.566348	-0.963539	0.335742	0.571259	UP	NO
Papss2	0.566211	2.53818	0.0334233	0.13495	UP	NO
Tead1	0.565831	4.79298	0.0560224	0.188827	UP	NO
Rgs12	0.56483	6.72607	4.2472e-05	0.00083654	UP	NO
RP23-136G1.3	0.564806	0.122103	0.169366	0.379985	UP	NO
Shank2	0.564459	6.76142	0.00411732	0.0303481	UP	NO
Tmsb15b2	0.563845	0.899538	0.121911	0.30844	UP	NO
Zfp128	0.563626	3.67683	0.0323574	0.132567	UP	NO
Cx3cr1	0.563549	3.60466	0.0215176	0.0987864	UP	NO
Fgfr3	0.563	5.19496	0.00109963	0.0112787	UP	NO
Macrod2	0.562958	4.53578	0.0179488	0.0870395	UP	NO
Aga	0.562631	1.31354	0.0612151	0.200917	UP	NO
Rabl2	0.562466	4.79768	0.00316219	0.0249508	UP	NO
Smc4	0.562326	6.18767	0.000244931	0.00352926	UP	NO
Gm16153	0.562045	3.44727	0.0836053	0.245145	UP	NO
Kcnc3	0.561707	5.384	0.000858734	0.00935749	UP	NO
Gpr83	0.561045	3.42234	0.0169562	0.0837767	UP	NO
Nedd1	0.560579	3.68716	0.0118122	0.0650616	UP	NO
Ctnnbl1	0.560409	5.87017	0.000194074	0.0029018	UP	NO
Cnot3	0.56001	6.43578	0.000475393	0.00584119	UP	NO
Lpin1	0.559894	5.47536	0.0173142	0.0848415	UP	NO
Eme2	0.559854	5.41332	0.000548476	0.00654274	UP	NO
Zfp57	0.559715	7.54262	3.97582e-05	0.000797477	UP	NO
2610005L07Rik	0.559588	5.4221	0.00018988	0.0028456	UP	NO
Ankrd23	0.558879	3.29814	0.0674731	0.214437	UP	NO
Ccnjl	0.558824	3.34694	0.0114222	0.0635259	UP	NO
RP23-89F9.2	0.558451	1.88553	0.0793888	0.237785	UP	NO
Tdp1	0.558343	5.29865	0.00142678	0.0136607	UP	NO
2810410L24Rik	0.558248	3.76093	0.0117225	0.0647052	UP	NO
Lrrfip2	0.557524	4.67972	0.00082272	0.00905545	UP	NO
Frmd8	0.557468	4.2325	0.0151043	0.0772194	UP	NO
Inppl1	0.557214	5.16267	0.000717147	0.0081256	UP	NO
Tspo	0.557027	0.737694	0.102914	0.277522	UP	NO
Dgkq	0.55689	5.21138	0.000587908	0.00690002	UP	NO
Gys1	0.556818	4.31218	0.00274059	0.0224973	UP	NO
Ap3m1	0.555935	5.77834	0.0934426	0.262417	UP	NO
Pou3f4	0.555492	6.59271	0.000436223	0.00548043	UP	NO
Vegfc	0.55526	1.00269	0.0834222	0.244718	UP	NO
Cep85	0.555144	3.98501	0.00779925	0.0482316	UP	NO
Zfp791	0.554782	1.78161	0.0548279	0.186248	UP	NO
Brip1os	0.554554	4.9087	0.0037435	0.028212	UP	NO
Gm43511	0.553724	1.15314	0.0824134	0.243058	UP	NO
Rbpj	0.553625	5.19242	0.000447249	0.00558976	UP	NO
Cyth4	0.553461	2.08218	0.0338388	0.136124	UP	NO
Zfp874b	0.553343	3.11915	0.0318573	0.131093	UP	NO
Jpx	0.552556	2.3975	0.033705	0.135713	UP	NO
Rab10os	0.552113	5.59041	0.00145268	0.013848	UP	NO
Gm11611	0.551587	2.62348	0.0315626	0.130207	UP	NO
Gse1	0.551377	7.49305	4.43883e-05	0.000865837	UP	NO
Gm12371	0.551306	3.68209	0.0132741	0.0703051	UP	NO
Caskin2	0.550883	5.19922	0.000397192	0.00507059	UP	NO
Nrip2	0.550748	3.52938	0.0116538	0.0645145	UP	NO
E130114P18Rik	0.550585	3.11839	0.0395374	0.151955	UP	NO
Gon4l	0.550514	6.94241	0.000265396	0.00372579	UP	NO
Igdcc3	0.550171	3.42129	0.0117228	0.0647052	UP	NO
Ikbkb	0.550039	6.3134	8.59237e-05	0.00150057	UP	NO
Dusp10	0.549186	2.24281	0.0689537	0.217785	UP	NO
Gm20537	0.548988	0.512974	0.266258	0.500749	UP	NO
Lipe	0.548931	3.87452	0.0307139	0.127671	UP	NO
Gm10311	0.548754	0.0771446	0.160586	0.367142	UP	NO
Sfrp1	0.548534	7.26374	0.000137192	0.00218296	UP	NO
Plce1	0.548519	4.843	0.00085381	0.00931934	UP	NO
0610009O20Rik	0.548332	5.53685	0.00027911	0.00388499	UP	NO
Smtn	0.548239	3.75305	0.0146772	0.0756821	UP	NO
Tmco3	0.548123	4.68271	0.00279613	0.0228043	UP	NO
Sapcd2	0.54806	3.6735	0.0251305	0.110716	UP	NO
Oard1	0.547965	3.86749	0.0123004	0.0668526	UP	NO
Lmcd1	0.547431	2.25643	0.0361728	0.142846	UP	NO
Baz1b	0.547313	7.90158	8.56578e-05	0.00149993	UP	NO
Tax1bp3	0.547301	3.57429	0.00846613	0.0509134	UP	NO
Wdr62	0.546531	4.06112	0.0101475	0.058229	UP	NO
Sh3bp2	0.546402	5.65658	0.00503269	0.0351564	UP	NO
Thbs1	0.546375	4.67657	0.0274746	0.117525	UP	NO
Nudt4	0.54616	7.92882	1.64536e-05	0.000382788	UP	NO
Athl1	0.546089	3.06863	0.0170253	0.0838861	UP	NO
Abca8b	0.545297	3.49049	0.0321907	0.132091	UP	NO
Hmgn5	0.544875	3.78375	0.00992313	0.0571813	UP	NO
Klhl33	0.54477	0.748353	0.11892	0.304391	UP	NO
Pdp2	0.544653	3.76362	0.029419	0.123424	UP	NO
Galr2	0.544009	1.9582	0.152551	0.354904	UP	NO
Uevld	0.54373	4.55953	0.00190615	0.0170305	UP	NO
Abi2	0.543704	6.20883	0.0164265	0.0816525	UP	NO
Zfp113	0.543573	4.9847	0.00303108	0.0242228	UP	NO
L3hypdh	0.543136	2.4215	0.0581848	0.193922	UP	NO
Enox1	0.541763	6.52758	0.00015655	0.00242949	UP	NO
Lig1	0.541626	5.67396	0.00045707	0.00568538	UP	NO
Trafd1	0.54153	6.59254	0.000284742	0.00394662	UP	NO
Gm15911	0.541288	-0.0486499	0.184116	0.398622	UP	NO
Napepld	0.541216	2.58104	0.0326185	0.133345	UP	NO
Spaca6	0.540945	6.22277	0.000273793	0.00382725	UP	NO
Yae1d1	0.540666	4.66671	0.0152351	0.0775553	UP	NO
Pcbp3	0.540362	5.16769	0.000840514	0.00918953	UP	NO
Haus5	0.53966	3.62475	0.0330869	0.134213	UP	NO
Tmem181b-ps	0.539524	6.58916	0.000933162	0.00998575	UP	NO
Tekt2	0.539487	2.79813	0.0300594	0.12549	UP	NO
Gm43481	0.538584	3.34246	0.0454727	0.166091	UP	NO
Inhba	0.538434	3.05196	0.0415663	0.156855	UP	NO
A730020E08Rik	0.538089	3.23391	0.0236709	0.106053	UP	NO
Zwilch	0.537565	3.31929	0.0133834	0.0707693	UP	NO
Nmnat1	0.536318	2.42137	0.0773126	0.23375	UP	NO
Tyw1	0.536058	4.42752	0.00218941	0.0190291	UP	NO
Npff	0.53584	0.951965	0.0867278	0.250795	UP	NO
Parva	0.534972	5.3013	0.00229888	0.0196473	UP	NO
Epb41l3	0.534731	6.31507	0.000127545	0.00206499	UP	NO
4932442E05Rik	0.534316	1.27748	0.105855	0.282381	UP	NO
Pex12	0.533782	3.88349	0.0180779	0.0875037	UP	NO
Rpl28	0.533092	4.44493	0.00547219	0.0374281	UP	NO
Uba52	0.533089	3.90499	0.0236599	0.106053	UP	NO
Celsr1	0.532673	5.67936	0.00127609	0.0125615	UP	NO
Matn2	0.532565	2.86911	0.0356332	0.141389	UP	NO
Ints8	0.53243	5.49467	0.00255299	0.0213123	UP	NO
Pask	0.532109	4.50329	0.00357349	0.0273243	UP	NO
Zfp454	0.532022	3.3704	0.0516525	0.179836	UP	NO
Gm17251	0.53199	2.0742	0.0437654	0.162608	UP	NO
Pkd2	0.531918	6.63102	0.000146518	0.00229283	UP	NO
Pdgfrl	0.531693	1.71632	0.0625753	0.203883	UP	NO
Ppt2	0.530814	3.79075	0.0197462	0.0929005	UP	NO
RP24-417N21.5	0.530664	0.0186965	0.238646	0.469037	UP	NO
Kirrel	0.530381	6.73301	0.000157076	0.00243466	UP	NO
Nup93	0.530331	6.00242	0.000430352	0.00542516	UP	NO
Rcn3	0.529984	2.69965	0.0366932	0.14437	UP	NO
Gtf2ird2	0.529597	4.24848	0.00927267	0.054439	UP	NO
Sgol1	0.529492	3.49144	0.0143102	0.0742905	UP	NO
Gm14288	0.529468	2.67875	0.0498849	0.175785	UP	NO
Tmem177	0.529416	3.26478	0.0450791	0.165298	UP	NO
Satb1	0.529183	6.09207	0.000233879	0.00340751	UP	NO
Ezh2	0.528199	6.70946	0.00127021	0.012528	UP	NO
2310033P09Rik	0.528173	4.04409	0.00566316	0.0382745	UP	NO
Pram1	0.527876	1.41671	0.171343	0.382358	UP	NO
Gtf2i	0.527502	7.87307	0.000652256	0.00754704	UP	NO
Snrnp70	0.527449	8.44126	3.87471e-05	0.000780785	UP	NO
Hus1	0.526798	3.94758	0.0123656	0.0670772	UP	NO
Rps6ka1	0.526586	3.50017	0.0147674	0.0759715	UP	NO
Tcp11l1	0.525765	5.31036	0.0783007	0.235549	UP	NO
Ccdc102a	0.525441	1.72479	0.0725791	0.224367	UP	NO
Elavl4	0.525396	6.50805	0.00620804	0.0409225	UP	NO
Gm37226	0.525144	1.68414	0.101919	0.275927	UP	NO
Atp7a	0.524993	4.58807	0.00294959	0.0237162	UP	NO
Dynll2	0.524701	7.98629	0.0202322	0.0943065	UP	NO
Soga3	0.523606	7.76674	5.70738e-05	0.00106287	UP	NO
Obsl1	0.523232	5.59128	0.000364727	0.00476766	UP	NO
Tpra1	0.522136	3.94581	0.0129608	0.0692332	UP	NO
Trhr2	0.522122	0.671291	0.130939	0.323166	UP	NO
Zbtb1	0.521833	4.77051	0.00376258	0.0283069	UP	NO
Zfp526	0.521774	3.69293	0.0186631	0.0895419	UP	NO
Adck2	0.521218	4.77999	0.0258142	0.112625	UP	NO
Fkbp1a	0.520924	6.36946	0.0218098	0.0997431	UP	NO
Gm43597	0.520306	4.08786	0.0156679	0.0789299	UP	NO
Il11ra1	0.520185	2.685	0.0288953	0.121773	UP	NO
Lxn	0.520057	4.73182	0.0170179	0.0838861	UP	NO
Nol4	0.51981	7.06938	0.000383655	0.00494112	UP	NO
Syna	0.519351	1.40441	0.120534	0.306495	UP	NO
Adat3	0.518653	4.51285	0.0428518	0.159952	UP	NO
Gm16892	0.518269	1.91867	0.0753727	0.230124	UP	NO
Mcm7	0.518134	6.78297	0.000777958	0.00867946	UP	NO
Gm1976	0.517009	3.70563	0.0363137	0.143264	UP	NO
Eri2	0.516922	4.1775	0.110733	0.290656	UP	NO
Tmco6	0.516283	3.51341	0.0148646	0.0762621	UP	NO
Rbm14	0.516251	5.7407	0.00229953	0.0196473	UP	NO
Lats2	0.516221	3.83081	0.00988367	0.0570041	UP	NO
Pcdh19	0.515642	6.23679	0.0542258	0.185202	UP	NO
Mllt6	0.515502	6.91473	0.00151779	0.0143125	UP	NO
Coprs	0.515406	3.36222	0.0272268	0.1167	UP	NO
Nanos3	0.515405	0.318713	0.174566	0.386619	UP	NO
Tmem260	0.5153	3.11566	0.064772	0.208288	UP	NO
Bckdha	0.515295	5.1979	0.00533712	0.0366958	UP	NO
Galnt10	0.514978	4.78873	0.00216072	0.0188548	UP	NO
RP24-157O12.2	0.514925	0.603116	0.130887	0.323158	UP	NO
Dusp1	0.514778	4.89584	0.00307759	0.0244704	UP	NO
Tmpo	0.514759	7.97568	5.23895e-05	0.000995933	UP	NO
Lrch3	0.514451	6.49401	0.000224357	0.00329073	UP	NO
Trp53i11	0.514412	6.43959	0.00745822	0.0467428	UP	NO
Midn	0.514065	8.21093	4.20782e-05	0.000831282	UP	NO
Zscan12	0.513943	3.34653	0.0202247	0.0943065	UP	NO
Gm17116	0.513873	0.715324	0.139872	0.336848	UP	NO
Fus	0.513718	8.49424	4.0871e-05	0.000815844	UP	NO
Wdhd1	0.513445	4.75421	0.00265117	0.0219086	UP	NO
Jarid2	0.513373	6.72994	0.000338284	0.00449376	UP	NO
Gng10	0.513124	5.84389	0.000693266	0.00787545	UP	NO
Unkl	0.513051	4.70402	0.00458622	0.0329152	UP	NO
Scpep1	0.512656	4.04612	0.00713478	0.0452743	UP	NO
Tas1r1	0.512652	2.06559	0.0415823	0.156855	UP	NO
Prr36	0.512554	7.51413	8.05608e-05	0.00143368	UP	NO
Acrbp	0.512364	3.89524	0.0138948	0.0728171	UP	NO
4930563E22Rik	0.512078	2.67917	0.0605443	0.199593	UP	NO
Gm20501	0.511987	-0.529208	0.258132	0.491283	UP	NO
Tmem9	0.511898	5.16211	0.061535	0.201648	UP	NO
Taf6	0.511278	4.76137	0.00260189	0.0215997	UP	NO
Ctss	0.510954	2.60906	0.0559297	0.188684	UP	NO
Gm4189	0.510698	-0.140225	0.235951	0.466066	UP	NO
Plin2	0.510515	3.98546	0.0118816	0.0652517	UP	NO
Arx	0.510233	7.69219	0.00136851	0.0132188	UP	NO
Sdf2	0.510184	5.02629	0.00818474	0.0499319	UP	NO
Ehhadh	0.509996	1.8199	0.0727211	0.224588	UP	NO
Zfp608	0.509612	6.32776	0.00096552	0.0102069	UP	NO
Mpeg1	0.509485	3.24083	0.0413578	0.15657	UP	NO
Nfil3	0.509215	4.74277	0.00431995	0.0313826	UP	NO
Etohi1	0.509096	3.03492	0.0394523	0.151806	UP	NO
Gm42742	0.508747	4.26251	0.217895	0.443373	UP	NO
Gm26940	0.508356	-2.08901	0.629836	0.799612	UP	NO
Pdk2	0.508159	4.21758	0.00676625	0.0435286	UP	NO
Ccdc77	0.507987	3.72894	0.0217634	0.0996355	UP	NO
Dpf2	0.507868	6.45383	0.00276743	0.0226266	UP	NO
Flii	0.507779	6.54182	0.000614246	0.0071642	UP	NO
Amotl1	0.507663	6.28195	0.000259596	0.00367543	UP	NO
Nynrin	0.507454	6.19041	0.00125524	0.0124178	UP	NO
Cir1	0.507084	4.70842	0.00249956	0.0210001	UP	NO
Mxra8	0.506721	3.828	0.0223485	0.101756	UP	NO
Camkk1	0.506708	4.26922	0.0272167	0.1167	UP	NO
Snx1	0.506637	5.63279	0.000692008	0.00787482	UP	NO
Mettl3	0.506542	4.33748	0.00583121	0.0391399	UP	NO
Zfp41	0.506239	6.01728	0.00489667	0.034575	UP	NO
Timm21	0.506157	4.17042	0.0186052	0.0893621	UP	NO
Mad2l1bp	0.505944	3.32015	0.0264105	0.114318	UP	NO
L3mbtl3	0.505855	5.81812	0.00205885	0.018135	UP	NO
Gm17275	0.505169	5.72484	0.00637414	0.0417443	UP	NO
Rad52	0.505152	4.0201	0.0128631	0.06888	UP	NO
Chordc1	0.505136	5.48815	0.0087333	0.0521133	UP	NO
Ccng2	0.504923	7.46114	0.000493473	0.00601816	UP	NO
Slc12a7	0.504651	4.62659	0.00417897	0.0306645	UP	NO
Tceal3	0.504646	4.0658	0.0101494	0.058229	UP	NO
Fam107a	0.504607	3.22675	0.172078	0.383314	UP	NO
Hnrnph1	0.504565	8.94853	0.000264189	0.00371681	UP	NO
Ppp1r9a	0.503961	7.07583	0.038628	0.149951	UP	NO
Lemd1	0.503959	4.57008	0.0083602	0.0506016	UP	NO
Foxn3	0.503776	4.87294	0.026087	0.113442	UP	NO
Kcnab3	0.503691	3.02363	0.0611791	0.200917	UP	NO
Anxa6	0.50361	5.00824	0.0296783	0.124233	UP	NO
Socs4	0.503384	5.47831	0.00536908	0.0368768	UP	NO
Zfp647	0.503304	4.5578	0.0111655	0.0624446	UP	NO
Plk4	0.502934	4.24529	0.032827	0.13379	UP	NO
Zfp119b	0.502488	1.93954	0.0605576	0.199593	UP	NO
RP23-20K24.11	0.501821	-1.36422	0.459387	0.677748	UP	NO
Bbx	0.50151	4.6959	0.00906877	0.0536266	UP	NO
Sh2b2	0.501432	5.45928	0.00235167	0.0199496	UP	NO
Ahdc1	0.501088	4.43302	0.103907	0.279123	UP	NO
Gm11266	0.500136	1.49371	0.134491	0.328634	UP	NO
Slc38a2	0.499736	8.47234	0.00242542	0.0204165	UP	NO
Rit1	0.499609	4.00774	0.0124002	0.067131	UP	NO
Cox6c	0.499579	5.97869	0.000621797	0.00723937	UP	NO
Ctdsp1	0.499328	4.65638	0.00382885	0.0286246	UP	NO
Strn3	0.499009	6.67389	0.00840561	0.050744	UP	NO
Ppp1r18	0.498872	5.2463	0.0011199	0.0114419	UP	NO
2810002D19Rik	0.498526	1.42359	0.112982	0.295142	UP	NO
Usp21	0.498335	5.64581	0.00696696	0.0445164	UP	NO
Cdca7l	0.497999	3.07731	0.0391136	0.151124	UP	NO
Abcd4	0.497718	3.58789	0.0227341	0.103005	UP	NO
Slc16a13	0.497714	3.35796	0.0494162	0.174792	UP	NO
Rbbp5	0.497668	5.71488	0.0767293	0.23284	UP	NO
Nckap1l	0.497442	2.49822	0.0658491	0.210554	UP	NO
Cntn2	0.496432	6.13612	0.045825	0.166883	UP	NO
Pola1	0.4961	4.71343	0.00799366	0.0490228	UP	NO
Kin	0.496002	4.22385	0.0234654	0.105502	UP	NO
Pold2	0.495751	4.01311	0.0167443	0.0830371	UP	NO
Emx2	0.495633	3.46479	0.0386384	0.149951	UP	NO
Mtfr1	0.494975	4.39325	0.0326146	0.133345	UP	NO
S100a1	0.494937	3.14965	0.0415032	0.156855	UP	NO
Kbtbd6	0.494863	1.40548	0.0953266	0.265008	UP	NO
Slc4a2	0.494474	4.8517	0.0045572	0.0327663	UP	NO
Lppr3	0.494456	8.44018	0.000486436	0.0059601	UP	NO
Cenpm	0.493834	2.54945	0.0410592	0.155837	UP	NO
Lrwd1	0.493643	5.4035	0.00083765	0.00918931	UP	NO
Cacfd1	0.49362	6.50026	0.000691253	0.00787307	UP	NO
BC037039	0.492118	2.99061	0.0822614	0.242726	UP	NO
Erap1	0.492073	2.31206	0.0469293	0.169446	UP	NO
Nudt22	0.491862	2.20935	0.0647218	0.208226	UP	NO
Adamts10	0.491593	5.89263	0.00369352	0.0279802	UP	NO
Gm12942	0.491326	1.97008	0.0661721	0.211292	UP	NO
Urod	0.491249	4.07362	0.0173724	0.0850949	UP	NO
mt-Atp8	0.490813	9.04222	0.00112183	0.0114526	UP	NO
Eml2	0.490789	5.76076	0.000858372	0.00935749	UP	NO
A530017D24Rik	0.490586	3.32515	0.0773407	0.23375	UP	NO
Nab1	0.489957	4.79701	0.00317345	0.0250096	UP	NO
Rhbdf1	0.489818	4.12368	0.022991	0.103947	UP	NO
4932422M17Rik	0.489189	5.82766	0.00302958	0.0242228	UP	NO
Prpsap1	0.48918	6.15127	0.000749786	0.00843703	UP	NO
Matn4	0.489055	2.71113	0.134048	0.328219	UP	NO
Dsn1	0.489041	3.9193	0.0143426	0.0743995	UP	NO
Rhebl1	0.488945	4.38629	0.00734604	0.0462588	UP	NO
Styx	0.488849	0.860885	0.127331	0.31719	UP	NO
Khnyn	0.488386	5.00629	0.00464708	0.0332094	UP	NO
Ccdc136	0.488359	5.24444	0.00112732	0.0114997	UP	NO
Prmt2	0.488254	6.6619	0.000442378	0.00554475	UP	NO
Zfp862-ps	0.488211	5.22193	0.00594413	0.0396618	UP	NO
Zfp536	0.488039	4.52974	0.053108	0.182766	UP	NO
Ypel1	0.487801	6.07617	0.000980016	0.0103268	UP	NO
Fam83h	0.487787	2.08307	0.0923433	0.26074	UP	NO
Cenpn	0.486865	3.06112	0.0483073	0.172547	UP	NO
Ppwd1	0.486722	3.8609	0.0333307	0.134784	UP	NO
Zfp687	0.486629	5.5451	0.00494813	0.0347898	UP	NO
Slc2a10	0.486452	1.92739	0.0696985	0.218844	UP	NO
Flot1	0.486149	5.0567	0.00723839	0.0457791	UP	NO
Mcts2	0.485926	3.69155	0.0247734	0.109733	UP	NO
Slc39a7	0.485774	5.15955	0.0637289	0.206257	UP	NO
Socs3	0.485649	3.13457	0.0748736	0.228974	UP	NO
Fv1	0.485586	2.33854	0.17313	0.385001	UP	NO
Pcna	0.485577	6.25625	0.000673825	0.00773189	UP	NO
Trp53	0.485231	6.0882	0.00369119	0.0279787	UP	NO
Gm36989	0.484522	2.06637	0.223652	0.450954	UP	NO
Svil	0.48452	4.76312	0.00839805	0.0507369	UP	NO
Slc35d3	0.484381	4.65023	0.0107327	0.0605936	UP	NO
0610011F06Rik	0.484286	2.8549	0.0577809	0.192868	UP	NO
Gm5796	0.48408	2.37299	0.224582	0.452298	UP	NO
Ccdc28a	0.483971	2.82749	0.0439814	0.163099	UP	NO
Brs3	0.483749	2.66488	0.0375163	0.146596	UP	NO
Dyrk1b	0.483705	5.56118	0.00109632	0.0112536	UP	NO
Tigd3	0.483466	4.02402	0.017729	0.0863253	UP	NO
Zfp551	0.483237	3.42548	0.0313754	0.12975	UP	NO
Aff1	0.483202	3.82703	0.0157998	0.079361	UP	NO
Sox10	0.482883	3.91029	0.0199415	0.0935174	UP	NO
Ppm1m	0.482868	2.24428	0.0619603	0.202788	UP	NO
Tmem170	0.482204	1.14421	0.244056	0.47578	UP	NO
Metrn	0.481815	5.00001	0.0124974	0.0675299	UP	NO
Sdc1	0.481081	3.71049	0.0203342	0.0946808	UP	NO
Cul9	0.480972	6.62291	0.000944317	0.010064	UP	NO
Hmgb1-ps2	0.48016	6.15726	0.000932684	0.00998575	UP	NO
Eno3	0.480075	2.72256	0.0505414	0.17728	UP	NO
BC051226	0.479926	2.77259	0.248329	0.479948	UP	NO
Kdelc1	0.479695	3.97112	0.0162594	0.0810064	UP	NO
AI854517	0.479481	5.84971	0.0332718	0.134754	UP	NO
Rassf1	0.478965	4.36965	0.0128822	0.0689294	UP	NO
Tjap1	0.478547	4.53409	0.0060407	0.0400816	UP	NO
Mbtd1	0.477988	7.0767	0.000880706	0.00956157	UP	NO
Zscan29	0.477593	4.2964	0.0922941	0.26074	UP	NO
Mybl1	0.477349	3.4102	0.0361503	0.142835	UP	NO
Gm16740	0.476889	0.979435	0.180327	0.393785	UP	NO
A930015D03Rik	0.476763	1.49593	0.175283	0.387389	UP	NO
Fhod1	0.476715	4.20886	0.0156149	0.0787842	UP	NO
Vipr2	0.476651	2.43199	0.0540322	0.184867	UP	NO
Aldh1l2	0.476086	6.48152	0.000629747	0.00732542	UP	NO
Zgrf1	0.475888	4.12006	0.0107827	0.0607972	UP	NO
C1qb	0.475662	2.53594	0.0592042	0.196288	UP	NO
Nkain4	0.47565	3.88501	0.0236447	0.106053	UP	NO
Gm27194	0.475542	1.84949	0.226885	0.454952	UP	NO
Azin2	0.475536	3.14289	0.0323335	0.132511	UP	NO
Pnp	0.475394	3.65518	0.0489965	0.174059	UP	NO
2500004C02Rik	0.475247	2.95189	0.0474199	0.170306	UP	NO
Ncbp2	0.47482	5.89177	0.00619241	0.0408811	UP	NO
Sgce	0.474613	4.60612	0.00789561	0.0486896	UP	NO
Suclg2	0.474572	3.35976	0.0374891	0.146596	UP	NO
Pot1a	0.474458	4.13934	0.0277634	0.118244	UP	NO
Cfp	0.473313	3.72658	0.0256677	0.112215	UP	NO
E430018J23Rik	0.472968	2.8612	0.0394894	0.151904	UP	NO
Chd6	0.47281	7.72588	0.000507855	0.00613702	UP	NO
Kcnh8	0.472118	3.62902	0.0307135	0.127671	UP	NO
Mul1	0.472014	3.59183	0.0918832	0.259893	UP	NO
Trim56	0.471894	3.77722	0.0282553	0.119619	UP	NO
Mon1a	0.471889	3.81013	0.0840255	0.245971	UP	NO
Rrm1	0.471339	6.7829	0.000503422	0.0061054	UP	NO
Ogfod3	0.471125	2.27624	0.0842955	0.246177	UP	NO
Phf8	0.470995	6.02868	0.0033782	0.0261666	UP	NO
Usp54	0.470791	5.92352	0.00107902	0.0111162	UP	NO
Mcm6	0.470429	5.83221	0.00178842	0.0161773	UP	NO
Celf3	0.470119	8.31983	0.000213299	0.00315683	UP	NO
Gm37123	0.470098	2.01461	0.0757293	0.230706	UP	NO
Acsf2	0.470007	3.55351	0.0346672	0.138385	UP	NO
Oat	0.469983	6.17563	0.000930757	0.00997632	UP	NO
Casp2	0.469924	5.79541	0.00153689	0.0144131	UP	NO
Gtpbp3	0.469738	4.21275	0.0172826	0.0848136	UP	NO
RP23-26P10.2	0.46952	0.717705	0.160113	0.366572	UP	NO
2810454H06Rik	0.469274	1.9328	0.0990215	0.271847	UP	NO
Tmem102	0.469241	1.47342	0.146876	0.346546	UP	NO
Zc3h4	0.469049	7.36208	0.000359233	0.00470994	UP	NO
Gdpd2	0.468642	3.79666	0.101262	0.274772	UP	NO
Ccdc167	0.468465	4.1789	0.0160133	0.0802072	UP	NO
Mfsd12	0.468239	4.16342	0.0157588	0.0793294	UP	NO
Lamb2	0.468057	5.33638	0.00215765	0.0188406	UP	NO
Umad1	0.467784	4.57913	0.286512	0.522447	UP	NO
1700020A23Rik	0.467728	0.781804	0.151125	0.352821	UP	NO
Ift140	0.467612	5.68344	0.00143106	0.0136818	UP	NO
Crybb1	0.467513	0.917294	0.184262	0.398788	UP	NO
Lix1l	0.467345	6.51541	0.000740506	0.00835414	UP	NO
D930016D06Rik	0.467209	5.03607	0.0114224	0.0635259	UP	NO
Zfp786	0.466984	4.06236	0.0182675	0.0881604	UP	NO
Cln8	0.466819	4.84008	0.0591517	0.196243	UP	NO
Gm9887	0.466787	0.127943	0.224159	0.451834	UP	NO
Gm12258	0.466368	5.43805	0.0759975	0.231307	UP	NO
Fos	0.466365	2.55311	0.0495197	0.174954	UP	NO
Ccp110	0.466099	6.61058	0.0049923	0.0350106	UP	NO
Sp9	0.466089	7.70316	0.00129556	0.0126542	UP	NO
Mcee	0.466069	1.67043	0.106665	0.283849	UP	NO
Bcorl1	0.465734	5.46822	0.0258774	0.112718	UP	NO
Gprasp2	0.465438	4.42678	0.0557019	0.188092	UP	NO
Tvp23b	0.465286	4.15612	0.0224991	0.102253	UP	NO
Atad2b	0.465015	5.35573	0.00371361	0.0280837	UP	NO
Dna2	0.464872	3.64099	0.024652	0.109307	UP	NO
Gm26944	0.46475	-0.193265	0.297925	0.533674	UP	NO
Zfp738	0.464612	3.97693	0.0470018	0.169627	UP	NO
Map3k3	0.464579	5.56957	0.00838932	0.050731	UP	NO
Sltm	0.463948	7.00322	0.00183246	0.0164959	UP	NO
RP23-207N15.7	0.463156	4.19726	0.0131779	0.0700786	UP	NO
Pdgfrb	0.462876	5.80556	0.00184668	0.0166011	UP	NO
Vcam1	0.462842	5.8415	0.00766964	0.0477004	UP	NO
Spg20	0.462799	4.47965	0.020322	0.0946579	UP	NO
Slc46a1	0.462761	4.30858	0.0417439	0.157236	UP	NO
Sin3b	0.462549	7.07682	0.00310518	0.024627	UP	NO
Tfcp2	0.462055	4.51988	0.0229889	0.103947	UP	NO
Rbm3	0.461872	7.36326	0.00120036	0.0120109	UP	NO
Hdac8	0.461535	3.34209	0.0375143	0.146596	UP	NO
Akt1s1	0.461519	5.63291	0.0116249	0.0644088	UP	NO
Ier2	0.46125	2.73725	0.132997	0.326384	UP	NO
Llgl1	0.461222	7.14583	0.000796136	0.00883656	UP	NO
Naglu	0.461002	2.77659	0.0558403	0.188456	UP	NO
Kdm3a	0.460988	6.56743	0.00145248	0.013848	UP	NO
Gm26750	0.460852	2.01598	0.216748	0.442068	UP	NO
Gm16052	0.460128	-0.0261066	0.288456	0.52433	UP	NO
Gm12592	0.46008	1.75172	0.100862	0.274359	UP	NO
Cbx1	0.45991	6.855	0.000999745	0.0104841	UP	NO
Pex26	0.459559	4.12789	0.0664307	0.211828	UP	NO
Tcf3	0.459552	6.71713	0.00153278	0.0144123	UP	NO
Map4k4	0.459459	9.40614	0.000371331	0.00481077	UP	NO
Trappc13	0.459329	5.35404	0.00465002	0.0332094	UP	NO
Rttn	0.458697	4.07282	0.0206892	0.096129	UP	NO
Ccdc34	0.45869	5.10209	0.00303088	0.0242228	UP	NO
Triobp	0.458634	6.19435	0.00496608	0.0348958	UP	NO
Rbm5	0.4586	8.26862	0.00537855	0.0369226	UP	NO
Gm16323	0.458544	-0.631368	0.371387	0.603973	UP	NO
Fgd5	0.45837	3.97771	0.0448795	0.164823	UP	NO
Whrn	0.45789	5.10167	0.0223835	0.101798	UP	NO
Plxnb1	0.457628	8.41941	0.000395391	0.0050624	UP	NO
Sufu	0.457611	5.96502	0.00354598	0.0271768	UP	NO
Gm26848	0.457294	2.81706	0.0556791	0.188092	UP	NO
Tob1	0.457084	4.8969	0.0062924	0.0413122	UP	NO
Gm26770	0.457062	1.05253	0.246014	0.477712	UP	NO
Gm20754	0.457036	1.99271	0.0943352	0.263894	UP	NO
BC002059	0.456946	3.18607	0.0682879	0.216275	UP	NO
Ap2m1	0.456712	6.7521	0.0012533	0.012408	UP	NO
Gm10461	0.456674	2.48648	0.0720677	0.223524	UP	NO
Szt2	0.456433	7.29826	0.00172796	0.015761	UP	NO
Ssh1	0.456395	5.13983	0.00826955	0.0502455	UP	NO
Armcx1	0.456269	5.14579	0.0295815	0.123961	UP	NO
Saysd1	0.456017	2.70495	0.0527423	0.181842	UP	NO
Rrm2	0.456006	6.01547	0.00153946	0.0144131	UP	NO
Ccdc93	0.455995	5.80751	0.00354075	0.0271526	UP	NO
Lrrc45	0.455695	6.46187	0.00116272	0.0117463	UP	NO
Dck	0.455578	5.64172	0.00223114	0.019264	UP	NO
Txnrd1	0.455515	7.79991	0.000529471	0.00637409	UP	NO
Shisa7	0.45545	7.53779	0.00102399	0.0106785	UP	NO
Lrrc20	0.455388	4.98273	0.0091725	0.0540447	UP	NO
Cbx2	0.45528	5.65879	0.00362872	0.027601	UP	NO
Arvcf	0.455102	6.76049	0.00198894	0.0175902	UP	NO
Ddx23	0.455079	6.6588	0.00122388	0.0121997	UP	NO
Cd320	0.455055	3.45004	0.0365685	0.144009	UP	NO
Gm14230	0.454752	0.923822	0.228836	0.457253	UP	NO
Rnls	0.454335	1.94103	0.0925012	0.260945	UP	NO
Atg2a	0.454142	5.98155	0.00230271	0.0196616	UP	NO
Topbp1	0.45342	6.45284	0.00175258	0.015908	UP	NO
Nfatc4	0.453011	3.60445	0.0335154	0.135114	UP	NO
Dclk2	0.45288	9.34139	0.00134448	0.0130348	UP	NO
Zfp672	0.452635	5.14394	0.0123007	0.0668526	UP	NO
Gtpbp6	0.452541	5.21583	0.0123676	0.0670772	UP	NO
Ackr3	0.452499	4.73911	0.00754321	0.0471154	UP	NO
8430422M14Rik	0.452431	0.791351	0.195296	0.413981	UP	NO
Zswim5	0.452136	6.16594	0.00301942	0.0241886	UP	NO
Rnf165	0.452081	7.47349	0.00141626	0.01358	UP	NO
Zfp566	0.452004	4.23851	0.0443645	0.164149	UP	NO
RP23-64D23.5	0.451371	1.65481	0.232652	0.461638	UP	NO
Pogk	0.451149	6.92907	0.162467	0.370283	UP	NO
1500002C15Rik	0.451039	1.94354	0.0743747	0.227925	UP	NO
Yap1	0.45083	4.51289	0.0140901	0.0734391	UP	NO
Agpat4	0.450609	4.48237	0.0113253	0.0632307	UP	NO
Gpc4	0.450531	3.5408	0.0371524	0.145608	UP	NO
Efnb1	0.450492	6.41889	0.00140074	0.0134508	UP	NO
Ccdc15	0.450321	2.95126	0.0927201	0.261264	UP	NO
Cdk2	0.450036	4.08104	0.0216556	0.0992111	UP	NO
Etv1	0.449662	6.16153	0.0118735	0.0652345	UP	NO
Slc35f4	0.449377	3.20499	0.0791436	0.237322	UP	NO
Vezf1	0.449372	7.23293	0.00275261	0.0225458	UP	NO
Ago1	0.449323	8.615	0.00234059	0.0198684	UP	NO
Haus3	0.449205	3.20882	0.106556	0.283614	UP	NO
Rbm4b	0.44919	6.93285	0.000912662	0.00984682	UP	NO
Gm12264	0.449185	1.54929	0.169845	0.380735	UP	NO
Recql4	0.449082	3.32649	0.0440962	0.163324	UP	NO
Grn	0.448881	5.11936	0.00661843	0.0428513	UP	NO
Ap3b1	0.448789	5.26237	0.00386113	0.0288166	UP	NO
Ttll4	0.44841	5.95622	0.00947674	0.0552655	UP	NO
Vit	0.448405	4.40179	0.0262929	0.113884	UP	NO
Zgpat	0.448371	5.79899	0.00311037	0.0246458	UP	NO
Hjurp	0.4482	6.11977	0.00131287	0.0127634	UP	NO
Fastkd3	0.448165	3.95717	0.0767276	0.23284	UP	NO
Spag9	0.448044	8.91195	0.000539122	0.00645468	UP	NO
Npr2	0.448002	5.8408	0.00791182	0.0486978	UP	NO
Gpsm2	0.44799	4.78554	0.015859	0.0795867	UP	NO
Med24	0.44797	7.31798	0.00115883	0.0117366	UP	NO
Gm28756	0.447927	0.921883	0.149446	0.350168	UP	NO
Pcdhgc3	0.447829	7.54369	0.425884	0.649236	UP	NO
BC030343	0.447765	2.47934	0.0895807	0.25585	UP	NO
Ccdc61	0.447632	3.48618	0.0346336	0.138385	UP	NO
Htra3	0.447608	2.77014	0.0756072	0.230464	UP	NO
Srek1ip1	0.447507	4.33443	0.0327758	0.133728	UP	NO
Stil	0.447264	3.5943	0.0430413	0.160523	UP	NO
Igf2bp3	0.446271	4.88093	0.0092963	0.0544806	UP	NO
Kcnk10	0.446264	4.42317	0.0130811	0.0696208	UP	NO
Calm1	0.44609	8.26343	0.00106108	0.0109519	UP	NO
Klhl24	0.44554	7.23773	0.00163186	0.0151267	UP	NO
Klhl25	0.445312	4.32025	0.046148	0.167414	UP	NO
Fstl1	0.445181	6.30099	0.00273094	0.0224685	UP	NO
Cdc7	0.444932	5.44156	0.00498225	0.0349719	UP	NO
Abca1	0.444494	7.4309	0.00399302	0.0295818	UP	NO
Afap1	0.444316	7.44014	0.000690807	0.00787307	UP	NO
Lgals1	0.444166	1.86107	0.115698	0.29937	UP	NO
Gm10644	0.44406	3.93352	0.0235042	0.105576	UP	NO
Gm3625	0.444032	-1.46667	0.525401	0.72814	UP	NO
Golm1	0.443949	5.88052	0.00462558	0.033107	UP	NO
Ing1	0.443679	6.03797	0.0104341	0.0594309	UP	NO
Cep164	0.443658	5.67548	0.00301268	0.0241642	UP	NO
Magi1	0.443242	7.41338	0.00160341	0.0149158	UP	NO
2900037B21Rik	0.442996	1.04711	0.164601	0.373376	UP	NO
R3hcc1l	0.442922	3.87976	0.0367894	0.144662	UP	NO
Clk3	0.442148	6.53479	0.00258256	0.0214771	UP	NO
Serpinh1	0.441821	4.97414	0.0489481	0.173982	UP	NO
Mt1	0.441747	5.29665	0.0902968	0.256887	UP	NO
Pam16	0.441216	2.81222	0.0725051	0.224254	UP	NO
Gm16861	0.441138	1.54847	0.191238	0.408152	UP	NO
Mtr	0.441086	4.47464	0.0328858	0.133811	UP	NO
Tchp	0.441057	4.76666	0.0225787	0.102544	UP	NO
Thsd7b	0.440973	4.14034	0.0491219	0.174315	UP	NO
Gad1	0.440845	8.55041	0.000770445	0.00861032	UP	NO
Tnrc6b	0.4408	7.30049	0.00145816	0.0138901	UP	NO
Sfpq	0.440461	9.63951	0.000445304	0.00557609	UP	NO
Gm3985	0.440363	2.26083	0.119421	0.304907	UP	NO
Ciz1	0.439976	6.28841	0.00227727	0.0195463	UP	NO
Prodh	0.439179	3.39643	0.0498321	0.175651	UP	NO
Vps72	0.439033	6.17324	0.00208364	0.0182797	UP	NO
Arhgef9	0.439	6.82623	0.0236754	0.106053	UP	NO
Adat1	0.438921	3.63221	0.0340181	0.136503	UP	NO
Arrdc2	0.438731	3.15334	0.0456878	0.166691	UP	NO
Cpeb3	0.438574	4.79558	0.0106866	0.0604112	UP	NO
Ctbp2	0.438484	4.7598	0.0142056	0.0738941	UP	NO
Fat1	0.438309	7.73249	0.0117585	0.0648205	UP	NO
Tyk2	0.43805	4.43553	0.0158019	0.079361	UP	NO
Oplah	0.437838	3.74258	0.0392584	0.151275	UP	NO
Rbmxl1	0.437757	5.61671	0.00308403	0.0244816	UP	NO
Wdfy2	0.437347	3.58554	0.0612927	0.201105	UP	NO
Plxna3	0.437313	8.17677	0.00167182	0.015356	UP	NO
Nelfb	0.437098	5.54644	0.00233285	0.0198414	UP	NO
C030039L03Rik	0.43672	4.19152	0.0426021	0.159384	UP	NO
Gm38155	0.436662	1.51051	0.153093	0.355577	UP	NO
Lbr	0.436512	5.01854	0.0174859	0.085427	UP	NO
Cntrl	0.436255	6.04595	0.0042752	0.0312364	UP	NO
Skp1a	0.436201	8.0937	0.0339521	0.136413	UP	NO
Prkag1	0.436139	5.17163	0.00377768	0.0283553	UP	NO
Gpr37l1	0.436059	1.53495	0.162748	0.370511	UP	NO
Col6a1	0.436018	6.41198	0.00140717	0.0135026	UP	NO
Snapc3	0.435723	5.65101	0.00334261	0.026014	UP	NO
Eif4ebp1	0.435517	0.5926	0.229806	0.458282	UP	NO
Gareml	0.434928	5.14933	0.0090221	0.0534229	UP	NO
Rmnd1	0.4347	4.49967	0.023524	0.105628	UP	NO
Shd	0.434498	5.36717	0.00709574	0.0450988	UP	NO
Map3k14	0.434424	3.13631	0.0676214	0.214664	UP	NO
Lsm8	0.434349	5.10514	0.00704309	0.0448962	UP	NO
Lrp1	0.434096	9.54216	0.00105298	0.0109027	UP	NO
Sh3rf3	0.434007	6.14831	0.00349425	0.0269222	UP	NO
Arid1a	0.433641	8.8869	0.0232524	0.104804	UP	NO
Pcdh1	0.433468	7.04937	0.00542137	0.0371581	UP	NO
C2cd2	0.433238	4.14532	0.0386756	0.149963	UP	NO
Ddx26b	0.433128	6.68312	0.00139706	0.0134314	UP	NO
Slfn9	0.432661	3.30157	0.0997301	0.273106	UP	NO
43344	0.43256	2.45104	0.0742345	0.227604	UP	NO
Gm37694	0.432517	1.13459	0.280435	0.516107	UP	NO
Gm38384	0.432367	1.04088	0.179412	0.39277	UP	NO
Aldh1a3	0.432307	2.32502	0.321417	0.557457	UP	NO
Ckb	0.432137	8.86387	0.00255807	0.0213411	UP	NO
Ammecr1l	0.431894	6.44803	0.00924222	0.0543311	UP	NO
Gm2974	0.431751	3.93614	0.367608	0.60059	UP	NO
Dnmt1	0.431723	7.88624	0.000953563	0.0101543	UP	NO
Gm26507	0.431161	1.59998	0.186892	0.402413	UP	NO
Prr13	0.430802	3.47626	0.0614667	0.201474	UP	NO
Sardh	0.430638	3.53429	0.0451018	0.165315	UP	NO
Psme2	0.430528	3.66106	0.0459272	0.167016	UP	NO
Arhgap19	0.430485	4.20749	0.042036	0.157935	UP	NO
Dlgap2	0.430453	3.88707	0.033303	0.134755	UP	NO
Ticam1	0.43022	1.75417	0.117011	0.301102	UP	NO
Prox1	0.430026	6.0625	0.0714438	0.222326	UP	NO
Tdrkh	0.43002	5.55015	0.00668584	0.043181	UP	NO
Taok3	0.429899	5.87816	0.0194223	0.0919429	UP	NO
Fbxl20	0.429651	7.09117	0.00305389	0.0243456	UP	NO
5430416N02Rik	0.429534	4.86784	0.0254324	0.111484	UP	NO
Lims2	0.429524	0.896143	0.18561	0.400749	UP	NO
Gm14634	0.429463	2.64553	0.0826644	0.24335	UP	NO
Gm2115	0.429421	1.5868	0.150692	0.352207	UP	NO
Mthfr	0.428819	5.32804	0.00500073	0.0350452	UP	NO
Ddah2	0.428744	6.92512	0.0105064	0.0597505	UP	NO
Pdap1	0.428508	6.67521	0.00552942	0.037623	UP	NO
Rab24	0.428456	6.09643	0.00355872	0.0272585	UP	NO
Flrt2	0.42811	7.72271	0.00821217	0.050022	UP	NO
Colec12	0.427965	2.13793	0.120668	0.306657	UP	NO
Abcd2	0.427536	4.10944	0.0393323	0.151477	UP	NO
Tmod3	0.427495	5.72864	0.00519842	0.0360068	UP	NO
Parp11	0.427475	6.12738	0.00361684	0.0275427	UP	NO
Klf15	0.427403	4.10738	0.0327064	0.133621	UP	NO
Stxbp5l	0.427259	4.11958	0.0406092	0.154487	UP	NO
Angpt1	0.427031	3.60272	0.0527121	0.181834	UP	NO
Hivep2	0.426987	5.75853	0.0143926	0.0746001	UP	NO
Rpl23a	0.426367	1.53623	0.136158	0.330686	UP	NO
Dnaic1	0.426321	1.67536	0.147152	0.346592	UP	NO
3010003L21Rik	0.42628	1.68629	0.187445	0.403146	UP	NO
Zfyve1	0.425901	6.11693	0.0106071	0.0601175	UP	NO
Kbtbd11	0.425578	5.96999	0.059314	0.196492	UP	NO
Senp7	0.425527	6.37663	0.00585819	0.0392685	UP	NO
Efnb2	0.425471	7.57085	0.0114096	0.0635118	UP	NO
Nme4	0.425338	2.25088	0.105466	0.281801	UP	NO
Cyp26b1	0.425139	5.96783	0.0832135	0.244365	UP	NO
Jup	0.424792	5.87408	0.00452451	0.0325795	UP	NO
Gm15879	0.424791	1.29497	0.185602	0.400749	UP	NO
Zfp239	0.424599	4.11728	0.0646138	0.208195	UP	NO
Borcs8	0.424573	4.02485	0.0556146	0.18804	UP	NO
Pafah2	0.424532	3.15396	0.137254	0.332794	UP	NO
Serac1	0.424285	5.06972	0.00583193	0.0391399	UP	NO
Mis18a	0.424196	4.36626	0.0246697	0.109348	UP	NO
Vcl	0.423852	5.8959	0.0543891	0.185421	UP	NO
Slc39a2	0.423816	2.46848	0.100848	0.274359	UP	NO
Ehd2	0.423576	2.76119	0.0814317	0.241394	UP	NO
Arl6ip6	0.423394	4.6809	0.0369647	0.145003	UP	NO
Mocs1	0.422916	3.0119	0.066902	0.213084	UP	NO
Aaed1	0.422877	0.844147	0.203412	0.42509	UP	NO
Arc	0.422846	3.98101	0.101736	0.27583	UP	NO
Rnaseh2b	0.422475	4.87294	0.00899497	0.0532864	UP	NO
Zfyve21	0.422347	3.34516	0.0807009	0.239905	UP	NO
Palld	0.422296	3.64716	0.0470489	0.169705	UP	NO
Kif1c	0.421548	5.57039	0.00412586	0.030394	UP	NO
Map2k3	0.421547	3.11783	0.0588799	0.195698	UP	NO
Man1c1	0.42148	4.24304	0.0317284	0.130741	UP	NO
Coq9	0.42136	5.10225	0.0078317	0.048341	UP	NO
Gins1	0.421176	2.86659	0.0648738	0.208418	UP	NO
Rab26os	0.420463	-0.170593	0.413862	0.6389	UP	NO
Rgs16	0.420455	4.40336	0.0285867	0.120784	UP	NO
Map3k4	0.420236	6.19678	0.00223798	0.0192921	UP	NO
Gm9996	0.420213	3.99687	0.0339053	0.136308	UP	NO
Gm42936	0.419175	0.235665	0.390335	0.618721	UP	NO
Cenpo	0.419087	3.63776	0.0698784	0.219226	UP	NO
Ccdc9	0.418874	5.21435	0.00835101	0.0505694	UP	NO
Cul7	0.418769	7.05319	0.00206191	0.0181498	UP	NO
Zfp207	0.418482	7.83765	0.00295345	0.0237327	UP	NO
Epb41l5	0.417879	5.02481	0.0119179	0.065308	UP	NO
Ift43	0.417711	2.36401	0.097758	0.269565	UP	NO
Rps6	0.417632	2.49413	0.113726	0.296258	UP	NO
Trmt1l	0.417584	4.40306	0.0331645	0.134444	UP	NO
Cks1b	0.41748	4.20489	0.0424934	0.159111	UP	NO
Rpl9-ps6	0.417478	6.93635	0.00890173	0.0528728	UP	NO
Klhl7	0.41724	7.8601	0.107725	0.28545	UP	NO
Gm37829	0.41704	2.33528	0.126421	0.315301	UP	NO
Thnsl1	0.416637	3.65095	0.142376	0.340247	UP	NO
Polh	0.416496	3.82292	0.0715907	0.22249	UP	NO
Tert	0.416363	3.69746	0.0972132	0.268545	UP	NO
Gm43844	0.416352	2.75668	0.325517	0.56141	UP	NO
Cenpt	0.416104	5.39237	0.00564232	0.0381928	UP	NO
Lmo2	0.416085	4.41824	0.122825	0.309774	UP	NO
Cep97	0.416057	5.66677	0.0635599	0.20588	UP	NO
Hist1h2ai	0.415957	-0.141072	0.337704	0.572737	UP	NO
Armt1	0.415772	3.41019	0.208542	0.431446	UP	NO
Dusp16	0.415696	3.96745	0.0849671	0.247146	UP	NO
Gm2427	0.415647	1.79798	0.589314	0.775139	UP	NO
Zfp367	0.415515	3.74623	0.0840897	0.245971	UP	NO
Cln3	0.415408	3.71995	0.0493074	0.174548	UP	NO
Kctd17	0.415202	6.32607	0.00649436	0.042237	UP	NO
Ldlrad4	0.415144	3.62826	0.0648741	0.208418	UP	NO
Adam1a	0.414918	4.06813	0.0324957	0.132926	UP	NO
Srsf9	0.414696	5.25886	0.00606381	0.0401942	UP	NO
Gm10184	0.414555	4.17473	0.0755168	0.230242	UP	NO
Gtf3c6	0.414445	4.68771	0.0145655	0.0753472	UP	NO
Acat2	0.41439	6.56149	0.00568734	0.0384181	UP	NO
BC037034	0.414382	5.96294	0.00336995	0.0261336	UP	NO
Stom	0.414271	2.80767	0.131585	0.324087	UP	NO
Btbd7	0.414096	5.71137	0.00503032	0.0351564	UP	NO
Pcdhga4	0.414041	4.00157	0.565731	0.757276	UP	NO
Wdfy3	0.41372	8.46076	0.00151473	0.0143066	UP	NO
Taf15	0.413655	6.26159	0.00366365	0.0278183	UP	NO
Adamts7	0.413584	5.37007	0.0133971	0.0707849	UP	NO
Il18	0.413542	2.66778	0.102004	0.275985	UP	NO
Hadha	0.413384	6.19954	0.00305018	0.0243309	UP	NO
Sstr2	0.413248	4.33594	0.0280223	0.119013	UP	NO
Dapk1	0.413233	8.01352	0.00166588	0.0153302	UP	NO
Leng8	0.413211	8.46695	0.00462501	0.033107	UP	NO
Irf2	0.413205	3.03361	0.0793851	0.237785	UP	NO
Ip6k2	0.413097	7.39686	0.0022881	0.0196136	UP	NO
Mgme1	0.413074	2.49595	0.0967508	0.267859	UP	NO
Dusp4	0.412961	6.26173	0.0156437	0.0788386	UP	NO
Snrnp25	0.412941	3.14617	0.0941909	0.263783	UP	NO
Foxo3	0.412885	6.71155	0.00672997	0.0433378	UP	NO
Sigmar1	0.412614	4.25045	0.115106	0.298546	UP	NO
1700048M11Rik	0.412559	-0.608071	0.380359	0.61112	UP	NO
Wnk1	0.412419	7.83757	0.00596931	0.0397691	UP	NO
Yif1a	0.412366	3.7856	0.04179	0.157334	UP	NO
1110012L19Rik	0.41231	3.46987	0.0623924	0.203642	UP	NO
Ccdc51	0.411755	2.6337	0.128254	0.31852	UP	NO
1700008J07Rik	0.41139	2.08782	0.11282	0.294883	UP	NO
Pxylp1	0.411069	5.18824	0.0345269	0.138087	UP	NO
Rassf2	0.411043	6.01532	0.00478927	0.0339815	UP	NO
Prkcdbp	0.410423	3.27035	0.064966	0.20856	UP	NO
Cntf	0.41026	0.422137	0.311401	0.547113	UP	NO
Gm26660	0.410254	1.29517	0.183473	0.398067	UP	NO
Igsf9	0.410206	7.11891	0.00464974	0.0332094	UP	NO
Gpatch11	0.409935	5.18118	0.0600727	0.198494	UP	NO
Gm12473	0.409915	1.38846	0.178833	0.392157	UP	NO
Gm26658	0.409903	1.37627	0.157909	0.362927	UP	NO
Igf2bp1	0.409045	3.59949	0.0690417	0.217958	UP	NO
Rexo4	0.408889	4.96563	0.0272877	0.116917	UP	NO
Ska3	0.408852	3.30264	0.0670039	0.213169	UP	NO
Mad2l1	0.408829	4.575	0.0215893	0.0990462	UP	NO
Gm26618	0.408493	-0.573562	0.440324	0.661016	UP	NO
Ift172	0.40847	5.91366	0.0113841	0.0634504	UP	NO
Zfp697	0.408369	4.43415	0.120574	0.306537	UP	NO
Zfp618	0.408104	6.29327	0.00685935	0.0440101	UP	NO
Tra2a	0.408093	7.07065	0.0168859	0.0834924	UP	NO
Mthfsd	0.407994	5.35947	0.00524212	0.0362063	UP	NO
Notch3	0.40779	6.27089	0.00639987	0.04185	UP	NO
Gltscr1l	0.40772	6.24447	0.00422747	0.0309684	UP	NO
Zfp276	0.407663	4.76336	0.0179287	0.0869987	UP	NO
Gm21811	0.407497	4.95941	0.0111806	0.0625025	UP	NO
Lnx2	0.407479	3.05754	0.0910832	0.258506	UP	NO
Zfp740	0.407294	7.81461	0.00367748	0.0279071	UP	NO
Pcdhgb4	0.407126	7.53989	0.684173	0.836361	UP	NO
Lrp11	0.407115	5.04526	0.0241026	0.107343	UP	NO
Zfp84	0.407064	4.95462	0.0415856	0.156855	UP	NO
Gm37979	0.40703	-0.075796	0.332774	0.56835	UP	NO
Uhrf2	0.406922	6.58377	0.00915349	0.0540056	UP	NO
Ubxn2b	0.406871	5.76119	0.0127306	0.0683102	UP	NO
Ccdc12	0.406814	3.97092	0.0487432	0.173592	UP	NO
Zfp874a	0.406739	2.54089	0.105292	0.281568	UP	NO
Tcn2	0.406637	3.16558	0.0799423	0.238624	UP	NO
Tcea2	0.406597	4.08807	0.0447825	0.164808	UP	NO
Dhx38	0.406476	6.28616	0.0102629	0.0587003	UP	NO
Gm16008	0.406448	0.606116	0.245639	0.477379	UP	NO
Gm15775	0.406271	-0.29394	0.351374	0.584904	UP	NO
Gm26773	0.406038	1.78639	0.189273	0.405578	UP	NO
Necap2	0.405623	4.5633	0.0234216	0.105385	UP	NO
Ints9	0.405488	4.69727	0.0173941	0.0851694	UP	NO
Paox	0.405467	1.58868	0.195261	0.413973	UP	NO
Daxx	0.405381	5.15914	0.0245146	0.108882	UP	NO
Plcg1	0.405229	8.48955	0.0060379	0.0400816	UP	NO
Ypel2	0.405038	4.10963	0.0397186	0.152338	UP	NO
Rfx4	0.405037	4.4067	0.0439936	0.163099	UP	NO
Acat3	0.404971	2.67424	0.0898977	0.25638	UP	NO
Fam214b	0.40496	5.75805	0.00665753	0.0430325	UP	NO
Gm43518	0.404919	-0.340215	0.370436	0.603028	UP	NO
Klhdc1	0.404698	3.14344	0.123452	0.31059	UP	NO
Slc15a4	0.404696	4.36575	0.0353309	0.140487	UP	NO
Myo9b	0.404215	7.42113	0.00199803	0.0176349	UP	NO
Bbs12	0.404033	2.53118	0.118651	0.304009	UP	NO
Naa10	0.403893	4.96995	0.0167494	0.0830371	UP	NO
Tceal1	0.403753	3.64495	0.0731293	0.225284	UP	NO
Inhbb	0.40347	3.86607	0.0526811	0.181823	UP	NO
Cyb5r4	0.403419	4.51249	0.0427387	0.159621	UP	NO
Slc27a2	0.403159	3.88993	0.0451193	0.165315	UP	NO
Stk16	0.403056	5.58745	0.00548783	0.0374764	UP	NO
1700021J08Rik	0.40304	0.880099	0.235675	0.465617	UP	NO
Rgs19	0.403029	4.27714	0.0870305	0.251306	UP	NO
Zranb3	0.402647	3.73126	0.0560642	0.188919	UP	NO
Rbp1	0.402394	6.35101	0.0111613	0.0624446	UP	NO
Mettl8	0.401987	3.48453	0.0749586	0.229127	UP	NO
Gpr137b	0.40151	4.66011	0.0233403	0.105091	UP	NO
A430033K04Rik	0.401292	4.81201	0.052581	0.181669	UP	NO
Zfp286	0.401113	4.98054	0.0259186	0.112833	UP	NO
Acvr2b	0.400825	4.27323	0.0426211	0.159405	UP	NO
Mitd1	0.400754	2.71449	0.19985	0.420233	UP	NO
Mmp14	0.400641	6.025	0.0137321	0.0720892	UP	NO
Plec	0.400557	5.50911	0.00919757	0.0541194	UP	NO
Itch	0.400507	6.17021	0.018719	0.0897116	UP	NO
Vangl2	0.400421	6.74602	0.00626868	0.0411771	UP	NO
Zfp455	0.40036	1.44045	0.247486	0.479171	UP	NO
Appl2	0.400304	5.12967	0.0119331	0.0653263	UP	NO
2010315B03Rik	0.400291	2.81467	0.15364	0.35654	UP	NO
Aqr	0.399825	6.184	0.00500899	0.0350841	UP	NO
Gm10138	0.39967	2.36842	0.134844	0.328722	UP	NO
Stx5a	0.399589	5.74854	0.00693026	0.0443658	UP	NO
Dhrs4	0.399443	3.16593	0.0731827	0.225328	UP	NO
Pomt1	0.399296	4.84528	0.0187146	0.0897116	UP	NO
Srrm2	0.399287	9.16895	0.00233906	0.0198683	UP	NO
Gm42979	0.399062	3.66536	0.337904	0.572929	UP	NO
Phyhd1	0.39903	2.92192	0.154118	0.357471	UP	NO
S1pr1	0.398935	5.74751	0.0135937	0.0715063	UP	NO
Nipal3	0.39893	5.41174	0.00833071	0.0505165	UP	NO
Gemin8	0.398892	2.815	0.0846424	0.24675	UP	NO
Adgra3	0.398788	6.30982	0.00398447	0.0295401	UP	NO
Git2	0.398742	5.98239	0.00523979	0.0362063	UP	NO
Tradd	0.398687	1.85083	0.218157	0.443561	UP	NO
Gm7367	0.398314	4.40942	0.0693508	0.218041	UP	NO
Gm6710	0.398308	3.06935	0.181174	0.394845	UP	NO
Evc2	0.398157	3.13038	0.172761	0.384441	UP	NO
Stk10	0.398106	3.60677	0.0613943	0.201298	UP	NO
Nubp1	0.397871	4.37229	0.0368731	0.144854	UP	NO
Gm6525	0.397501	0.0640272	0.38771	0.617248	UP	NO
Gm37292	0.397348	-0.294824	0.353233	0.586804	UP	NO
D030047H15Rik	0.39695	2.30468	0.135738	0.330158	UP	NO
St8sia4	0.39661	6.51082	0.0706583	0.220776	UP	NO
Patz1	0.396599	6.08406	0.00481227	0.0341262	UP	NO
Mrpl18	0.39644	5.09065	0.0101298	0.0581676	UP	NO
Tcf12	0.396396	7.26667	0.00497343	0.0349287	UP	NO
Acot8	0.39611	3.47605	0.0813339	0.241293	UP	NO
Gm37174	0.396002	1.99153	0.131177	0.323509	UP	NO
Polr2k	0.395774	1.1889	0.179089	0.392522	UP	NO
Cyp2j9	0.395513	3.02212	0.0825152	0.243201	UP	NO
Msra	0.395337	4.80447	0.0161481	0.0805743	UP	NO
Pias3	0.395334	4.43473	0.0508559	0.178057	UP	NO
Dvl3	0.395251	6.65884	0.00382249	0.0286246	UP	NO
Ctns	0.395202	4.69958	0.0648576	0.208418	UP	NO
Spry3	0.394967	2.76622	0.166279	0.375697	UP	NO
Vrk3	0.394931	4.44615	0.0276096	0.117795	UP	NO
Sema6c	0.394862	7.23576	0.00372276	0.0281204	UP	NO
Akr1b10	0.394732	2.23524	0.174739	0.386773	UP	NO
2610044O15Rik8	0.394466	4.45591	0.0484003	0.172764	UP	NO
C530008M17Rik	0.394412	8.36643	0.0025079	0.0210567	UP	NO
Chek1	0.394338	3.35313	0.070388	0.22017	UP	NO
Tef	0.393993	6.37577	0.0865827	0.250501	UP	NO
Mtfr2	0.393885	2.34857	0.13666	0.331723	UP	NO
Tmppe	0.393763	3.61686	0.0872367	0.251791	UP	NO
Gm37274	0.393632	0.885197	0.231306	0.459943	UP	NO
Arid4b	0.393587	6.65738	0.00344117	0.0266071	UP	NO
Josd2	0.393454	3.23058	0.146739	0.346303	UP	NO
Insig2	0.39333	5.26614	0.0138039	0.0723791	UP	NO
St3gal2	0.393217	6.32303	0.013211	0.0701411	UP	NO
Lrrc57	0.392651	3.59549	0.0622047	0.203281	UP	NO
Hinfp	0.392646	4.65717	0.0502127	0.176512	UP	NO
Trmu	0.392406	4.54604	0.0303507	0.126482	UP	NO
Rbmx	0.392102	8.25474	0.0124881	0.0675299	UP	NO
Tfb1m	0.392028	3.07926	0.0760471	0.231374	UP	NO
Ctc1	0.392014	6.61174	0.00415296	0.0305186	UP	NO
Gm9955	0.391992	-1.05608	0.463009	0.680333	UP	NO
Ing4	0.391719	6.48644	0.00415443	0.0305186	UP	NO
Anapc7	0.391666	5.93681	0.0170296	0.0838861	UP	NO
5930409G06Rik	0.3916	1.9855	0.142102	0.339769	UP	NO
Kcnj8	0.391506	2.2099	0.143747	0.342172	UP	NO
Tmem176b	0.391434	4.19325	0.0552914	0.18722	UP	NO
Cntln	0.391406	4.56145	0.0337971	0.136029	UP	NO
Akr1b3	0.391302	3.39854	0.0675661	0.214645	UP	NO
Gnpda2	0.391181	3.97397	0.0980175	0.270053	UP	NO
Nfix	0.391144	7.64766	0.0047235	0.0336585	UP	NO
Kank2	0.390812	3.14874	0.0831934	0.244365	UP	NO
Ankrd40	0.390526	5.30943	0.0444208	0.164247	UP	NO
Pantr2	0.390334	2.54354	0.120794	0.306826	UP	NO
Tubgcp4	0.390323	5.03095	0.0187732	0.0899052	UP	NO
Suz12	0.390207	5.9799	0.0519817	0.180551	UP	NO
Arhgef1	0.390164	7.16503	0.00747031	0.0467715	UP	NO
Abtb2	0.389977	4.26768	0.0704435	0.22026	UP	NO
Pabpn1	0.389885	7.48831	0.00292777	0.0236278	UP	NO
Hsf1	0.389563	5.19554	0.010515	0.0597505	UP	NO
Arl13b	0.389503	4.694	0.0569431	0.191094	UP	NO
Gm42547	0.389479	2.04442	0.14083	0.338146	UP	NO
Notch2	0.389427	6.54248	0.00799085	0.0490228	UP	NO
Rnf44	0.389402	7.77545	0.00383111	0.0286252	UP	NO
Phf3	0.389142	6.73892	0.0319066	0.131213	UP	NO
Wdr55	0.389104	4.11628	0.0442023	0.163641	UP	NO
Ncor2	0.389005	8.0609	0.00370327	0.0280216	UP	NO
Chmp5	0.388768	6.06471	0.00863582	0.0516493	UP	NO
Eef2kmt	0.388594	2.58933	0.119364	0.304847	UP	NO
Men1	0.388351	6.01548	0.0116091	0.0643761	UP	NO
Nono	0.38816	8.66186	0.00239133	0.0202075	UP	NO
Mrps12	0.387829	3.28007	0.113796	0.296382	UP	NO
Lyplal1	0.387594	2.89158	0.309243	0.544784	UP	NO
Eefsec	0.38735	3.94508	0.0495493	0.174979	UP	NO
Sema4c	0.387311	6.74481	0.0535458	0.183694	UP	NO
Gucy1a2	0.387146	3.89177	0.0788893	0.236776	UP	NO
Ctsl	0.387139	6.00224	0.0174605	0.0853964	UP	NO
Apeh	0.38697	4.69939	0.0322038	0.132103	UP	NO
Phf21a	0.386829	6.64236	0.00598749	0.0398294	UP	NO
Tbccd1	0.386817	3.40998	0.071642	0.22249	UP	NO
Gpc2	0.386793	7.27051	0.0213405	0.098318	UP	NO
C130046K22Rik	0.386783	0.785758	0.254809	0.487439	UP	NO
Gcdh	0.386621	4.32228	0.0361749	0.142846	UP	NO
Hspa8	0.386161	9.52062	0.0116181	0.0643988	UP	NO
Scamp2	0.385922	4.95953	0.0217986	0.0997431	UP	NO
A430105I19Rik	0.385857	3.2103	0.10242	0.276768	UP	NO
Dpp9	0.385474	6.11967	0.0109587	0.0616039	UP	NO
Ormdl2	0.385417	1.72939	0.183853	0.398402	UP	NO
Slc18b1	0.385228	4.04487	0.0635812	0.20588	UP	NO
Gm14508	0.385176	0.547934	0.274919	0.509417	UP	NO
Blvrb	0.385165	1.6093	0.225245	0.452911	UP	NO
Neil1	0.384864	3.25122	0.0832965	0.244478	UP	NO
Gm10093	0.384862	4.44142	0.0282628	0.119619	UP	NO
Arl5b	0.384312	6.22991	0.413988	0.6389	UP	NO
Vkorc1	0.384266	2.73482	0.110349	0.289998	UP	NO
Epha5	0.383855	6.90107	0.0140864	0.0734391	UP	NO
Gm11642	0.383746	0.198394	0.390191	0.618721	UP	NO
Ndufab1	0.383157	4.05382	0.0509832	0.178312	UP	NO
Odf2l	0.382313	4.87854	0.028339	0.119882	UP	NO
Ggnbp1	0.382248	5.41222	0.0237366	0.106291	UP	NO
Vash1	0.382156	6.64223	0.00696557	0.0445164	UP	NO
Nudt1	0.382149	1.24884	0.247349	0.479116	UP	NO
BC026585	0.3821	2.03248	0.132871	0.326274	UP	NO
Kdm2b	0.382039	6.62964	0.00443018	0.0320058	UP	NO
Pitrm1	0.381819	5.95	0.0180931	0.0875448	UP	NO
Tcf7l1	0.381435	3.08484	0.125909	0.314532	UP	NO
Pum1	0.38143	7.50508	0.00313696	0.0247816	UP	NO
Upf2	0.381274	5.93964	0.0108882	0.0612863	UP	NO
Trrap	0.381261	8.24408	0.0039279	0.0292187	UP	NO
Phactr2	0.381162	4.30038	0.0517433	0.180009	UP	NO
Sfxn2	0.380965	4.55159	0.0412844	0.15642	UP	NO
2010107G23Rik	0.380673	4.39599	0.102338	0.276662	UP	NO
Mms22l	0.380481	4.75851	0.0352155	0.140071	UP	NO
Acaa2	0.380444	4.76831	0.0326781	0.133547	UP	NO
1110034G24Rik	0.380355	2.55215	0.108422	0.28666	UP	NO
Gltscr1	0.380174	6.48986	0.0130096	0.069353	UP	NO
Pank4	0.380055	5.43563	0.0142856	0.0741923	UP	NO
Gm42528	0.380038	2.27894	0.377151	0.608665	UP	NO
Zcchc7	0.379917	5.84118	0.0132829	0.0703232	UP	NO
Rfx2	0.379816	2.44063	0.175385	0.387516	UP	NO
Scrt2	0.379807	6.56789	0.0279896	0.118913	UP	NO
Ptprs	0.379801	10.1187	0.0044614	0.0321957	UP	NO
Mrpl49	0.379785	5.00778	0.0350752	0.139555	UP	NO
Ldhb	0.379769	7.53021	0.00379351	0.0284578	UP	NO
Rps12	0.379669	4.90117	0.0400067	0.152905	UP	NO
Gm43604	0.379281	0.772684	0.259091	0.492466	UP	NO
1810043H04Rik	0.379179	3.07344	0.168195	0.378648	UP	NO
Armc10	0.379152	5.9769	0.00737311	0.046299	UP	NO
E2f2	0.378611	3.40038	0.130308	0.322154	UP	NO
Gins3	0.37852	2.50043	0.220051	0.446	UP	NO
Tfdp2	0.378464	5.24486	0.30659	0.541921	UP	NO
Skiv2l2	0.378303	6.55425	0.00955091	0.055525	UP	NO
5530601H04Rik	0.378082	4.69512	0.0268239	0.115686	UP	NO
Wnt7a	0.377729	5.79249	0.0124975	0.0675299	UP	NO
Zfp764	0.377625	2.71181	0.148697	0.348976	UP	NO
Gm6297	0.377444	1.90546	0.148846	0.34923	UP	NO
Rps28	0.377431	4.80112	0.143057	0.340964	UP	NO
Litaf	0.377134	3.92212	0.060965	0.200331	UP	NO
Abtb1	0.37711	5.51493	0.0248247	0.109849	UP	NO
Dcaf8	0.376739	6.82717	0.00886236	0.0526914	UP	NO
Polr2a	0.376674	8.02954	0.00603449	0.0400816	UP	NO
Ppil2	0.376585	6.51552	0.00573264	0.0386843	UP	NO
Schip1	0.376529	6.33904	0.0162478	0.0809792	UP	NO
Gripap1	0.376378	6.86111	0.00852026	0.051145	UP	NO
Arfgap1	0.376125	5.95415	0.0118312	0.0651173	UP	NO
Ak2	0.37608	5.22094	0.0177922	0.0865364	UP	NO
5031425E22Rik	0.375986	4.40373	0.143599	0.341912	UP	NO
Trim45	0.375875	4.02099	0.0805015	0.239552	UP	NO
Bsdc1	0.3756	6.17637	0.0145805	0.0753734	UP	NO
Miip	0.375559	4.63576	0.0340371	0.136503	UP	NO
Gss	0.375438	3.07926	0.108388	0.28666	UP	NO
Lims1	0.375334	5.49226	0.0109767	0.0616521	UP	NO
Tuba1b	0.375313	8.48297	0.00484367	0.0343118	UP	NO
2610318N02Rik	0.3751	2.37004	0.158328	0.363651	UP	NO
Zfp882	0.374901	4.46503	0.15498	0.35888	UP	NO
Pidd1	0.374597	3.80622	0.0639631	0.206759	UP	NO
Wdr83	0.374361	4.82695	0.0373986	0.146398	UP	NO
Tinf2	0.374307	4.51693	0.0451216	0.165315	UP	NO
Arid5b	0.373648	4.39352	0.0631127	0.20487	UP	NO
Pnrc2	0.373646	6.11903	0.0426322	0.159405	UP	NO
Srsf5	0.373585	7.81766	0.00307888	0.0244704	UP	NO
Slc38a5	0.372976	2.48485	0.160232	0.366717	UP	NO
Map2	0.372809	9.75755	0.0783696	0.235703	UP	NO
Fam221b	0.372709	5.21624	0.0245954	0.109129	UP	NO
Rras2	0.372384	4.6936	0.0855892	0.248404	UP	NO
Fancg	0.372286	3.72241	0.0851134	0.247462	UP	NO
Tctn1	0.37225	5.39723	0.0151039	0.0772194	UP	NO
St5	0.372153	4.17291	0.0776228	0.234155	UP	NO
Natd1	0.371979	6.18551	0.0157857	0.079361	UP	NO
3110082J24Rik	0.371943	0.376747	0.342685	0.577372	UP	NO
Ncoa5	0.371679	6.77285	0.025072	0.110533	UP	NO
Ccdc50	0.371559	7.40856	0.00529109	0.0364751	UP	NO
Mex3b	0.371522	7.67106	0.00656679	0.042538	UP	NO
Melk	0.371177	3.68475	0.0820715	0.242493	UP	NO
Pls3	0.371127	4.83387	0.0775982	0.234135	UP	NO
9030612E09Rik	0.370985	0.988885	0.267659	0.502407	UP	NO
Ankhd1	0.370981	6.96186	0.00734178	0.0462543	UP	NO
Tcf19	0.370899	3.66228	0.0927563	0.261264	UP	NO
Trp53inp1	0.370646	5.77625	0.0168535	0.0834097	UP	NO
Nxt2	0.370607	4.29847	0.0659961	0.210833	UP	NO
Nup133	0.370087	5.76207	0.0174195	0.0852617	UP	NO
Zfp619	0.369856	3.73633	0.0994622	0.272771	UP	NO
Plekhm3	0.369772	5.01237	0.0293579	0.123286	UP	NO
Gpr161	0.369557	7.08779	0.0282372	0.119619	UP	NO
Recql	0.36954	4.62	0.0493654	0.174659	UP	NO
Nup35	0.369462	2.93809	0.169707	0.380554	UP	NO
Kat2b	0.369111	5.62401	0.0154912	0.0784983	UP	NO
Cmtm3	0.368855	3.67617	0.114279	0.297167	UP	NO
Bbs10	0.368701	1.97393	0.183772	0.39832	UP	NO
Ercc1	0.368445	4.23299	0.0547521	0.186174	UP	NO
Ampd2	0.368411	6.00653	0.0103622	0.0591648	UP	NO
Nat9	0.36831	2.89102	0.100717	0.274359	UP	NO
Gm15122	0.367901	1.61132	0.180304	0.393785	UP	NO
Zfp78	0.367665	1.55652	0.260554	0.493598	UP	NO
Mfsd3	0.367526	2.71304	0.17446	0.386547	UP	NO
Ptchd2	0.367492	4.73254	0.0328461	0.13379	UP	NO
Tmem87b	0.36749	5.18074	0.0709274	0.221249	UP	NO
Mfge8	0.367449	6.63952	0.0152842	0.0777449	UP	NO
Itgb8	0.367422	5.84027	0.0218811	0.0999994	UP	NO
[truncated: 11,101 more rows]

## Sheet: Biological process
Supplementary Table 8. DEGs identified and enriched in Six3-CKO mice
Sheet3: DEG biological processes were enriched (adjusted P < 0.05).
ID	Description	GeneRatio	BgRatio	pvalue	p.adjust	qvalue	geneID	Count
GO:0030900	forebrain development	26/326	383/23174	4.37227e-11	1.53467e-07	1.22654e-07	13390/381293/14843/24136/100182/12316/14183/58198/22418/329628/13869/15904/22422/21960/15114/242620/21869/59058/11924/13489/18991/18012/21375/13813/54713/11922	26
GO:0000280	nuclear division	26/326	403/23174	1.33251e-10	2.33855e-07	1.86902e-07	381293/12236/73804/22137/268465/229841/12235/68298/56742/12316/14183/105988/22418/18817/68612/70218/66197/54141/100502766/107995/71819/214901/17345/12577/332110/21802	26
GO:0140014	mitotic nuclear division	20/326	256/23174	7.20708e-10	8.43228e-07	6.73925e-07	381293/12236/73804/22137/229841/12235/68298/56742/14183/105988/18817/68612/70218/54141/100502766/107995/71819/17345/12577/21802	20
GO:0048285	organelle fission	26/326	450/23174	1.41228e-09	1.23928e-06	9.90455e-07	381293/12236/73804/22137/268465/229841/12235/68298/56742/12316/14183/105988/22418/18817/68612/70218/66197/54141/100502766/107995/71819/214901/17345/12577/332110/21802	26
GO:0021537	telencephalon development	19/326	248/23174	2.67859e-09	1.88037e-06	1.50283e-06	13390/381293/14843/24136/12316/58198/22418/329628/13869/15904/21960/242620/21869/59058/13489/18012/13813/54713/11922	19
GO:0003002	regionalization	23/326	372/23174	3.61879e-09	1.94345e-06	1.55324e-06	13390/15258/20472/26564/14843/21389/24136/14183/22418/320145/110796/68151/22422/18749/242620/21869/20348/14174/59058/18012/21375/13813/54713	23
GO:0021872	forebrain generation of neurons	12/326	88/23174	3.87582e-09	1.94345e-06	1.55324e-06	13390/14843/100182/12316/14183/58198/22418/13869/21869/13489/21375/54713	12
GO:0007389	pattern specification process	25/326	467/23174	1.36006e-08	5.96725e-06	4.76915e-06	13390/15258/20472/26564/14843/21389/24136/14183/22418/320145/110796/13869/68151/22422/22771/18749/242620/21869/20348/14174/59058/18012/21375/13813/54713	25
GO:0000070	mitotic sister chromatid segregation	14/326	144/23174	1.71234e-08	6.67811e-06	5.33728e-06	381293/12236/73804/22137/229841/12235/68298/56742/105988/18817/70218/54141/107995/71819	14
GO:0007626	locomotory behavior	18/326	254/23174	2.37717e-08	8.34387e-06	6.66859e-06	11816/15258/214084/18516/12444/243914/11540/12661/320840/14708/11438/21960/22771/21869/93688/268890/13489/54713	18
GO:0000819	sister chromatid segregation	15/326	178/23174	3.66189e-08	1.16847e-05	9.33869e-06	381293/12236/73804/22137/229841/12235/68298/56742/105988/18817/70218/54141/107995/71819/332110	15
GO:0021871	forebrain regionalization	7/326	27/23174	7.12929e-08	2.08532e-05	1.66663e-05	14843/22422/242620/21869/59058/13813/54713	7
GO:0021879	forebrain neuron differentiation	10/326	75/23174	9.7611e-08	2.6355e-05	2.10634e-05	13390/14843/14183/58198/22418/13869/21869/13489/21375/54713	10
GO:0007059	chromosome segregation	19/326	313/23174	1.13674e-07	2.84998e-05	2.27776e-05	381293/12236/73804/22137/268465/229841/12235/68298/56742/108000/105988/18817/70218/54141/107995/71819/214901/17345/332110	19
GO:0098813	nuclear chromosome segregation	17/326	254/23174	1.33788e-07	2.98568e-05	2.38622e-05	381293/12236/73804/22137/268465/229841/12235/68298/56742/108000/105988/18817/70218/54141/107995/71819/332110	17
GO:0021761	limbic system development	11/326	98/23174	1.361e-07	2.98568e-05	2.38622e-05	13390/381293/24136/14183/15904/15114/21869/18012/21375/54713/11922	11
GO:0043524	negative regulation of neuron apoptotic process	14/326	179/23174	2.64054e-07	5.45194e-05	4.3573e-05	11816/13390/15258/16476/381293/18008/18546/244579/11540/11606/12661/18039/18053/18125	14
GO:2000027	regulation of animal organ morphogenesis	15/326	208/23174	2.83599e-07	5.53019e-05	4.41984e-05	20472/26564/114142/14183/58198/22418/11350/11606/18053/21834/22422/216021/20348/12490/14174	15
GO:0021543	pallium development	13/326	157/23174	3.67855e-07	6.79564e-05	5.43121e-05	13390/381293/24136/12316/329628/15904/242620/21869/59058/18012/13813/54713/11922	13
GO:0045165	cell fate commitment	17/326	275/23174	4.12998e-07	7.24811e-05	5.79284e-05	13390/20472/26564/14843/21389/14183/22418/13869/22422/20667/242620/21869/11924/18012/21375/13813/54713	17
GO:0051321	meiotic cell cycle	18/326	309/23174	4.50957e-07	7.53743e-05	6.02407e-05	574437/12236/22446/22137/268465/12235/68298/12316/105988/12532/22418/18817/66197/107995/214901/17345/18749/332110	18
GO:0007346	regulation of mitotic cell cycle	23/326	492/23174	5.81473e-07	9.27714e-05	7.41447e-05	381293/19941/12236/52468/22137/268465/229841/12235/56742/12444/108000/14183/12532/18817/12544/68612/66197/11350/17345/216021/12577/215378/21802	23
GO:0045666	positive regulation of neuron differentiation	22/326	458/23174	6.54818e-07	9.32972e-05	7.4565e-05	11816/13390/18546/21648/574437/24136/228839/58198/22418/11606/18039/18053/320840/15114/19735/320705/215378/20202/11924/18012/54713/18013	22
GO:1903046	meiotic cell cycle process	14/326	193/23174	6.60371e-07	9.32972e-05	7.4565e-05	12236/22137/268465/12235/68298/12316/105988/12532/22418/18817/66197/107995/214901/332110	14
GO:0002181	cytoplasmic translation	10/326	92/23174	6.87566e-07	9.32972e-05	7.4565e-05	19941/100041859/16785/114641/19921/19946/100042734/67248/19944/100039748	10
GO:0021953	central nervous system neuron differentiation	15/326	223/23174	6.9109e-07	9.32972e-05	7.4565e-05	13390/14843/24136/14183/58198/22418/13869/15904/21869/59058/11924/13489/21375/13813/54713	15
GO:0021895	cerebral cortex neuron differentiation	6/326	24/23174	8.04613e-07	0.0001046	8.35981e-05	13390/15904/21869/13489/13813/54713	6
GO:0051402	neuron apoptotic process	17/326	293/23174	9.97277e-07	0.000125016	9.99151e-05	11816/20302/13390/15258/16476/381293/18008/114774/18546/244579/11540/11606/12661/18039/18053/18125/21834	17
GO:2001025	positive regulation of response to drug	7/326	39/23174	1.06829e-06	0.0001293	0.000103339	114774/18546/11540/11606/11438/14419/13489	7
GO:0051656	establishment of organelle localization	22/326	474/23174	1.15776e-06	0.000135458	0.000108261	381293/21648/73804/229841/56742/108000/14183/18817/54141/100502766/12615/71819/11540/18039/11438/15114/237625/208898/332110/13489/68404/18441	22
GO:0043523	regulation of neuron apoptotic process	16/326	265/23174	1.2373e-06	0.000140095	0.000111967	11816/20302/13390/15258/16476/381293/18008/114774/18546/244579/11540/11606/12661/18039/18053/18125	16
GO:1901214	regulation of neuron death	19/326	368/23174	1.33452e-06	0.000142892	0.000114202	11816/20302/13390/15258/16476/381293/18008/114774/18546/244579/22418/11350/11540/11606/12661/18039/18053/18125/12490	19
GO:0070997	neuron death	20/326	404/23174	1.34343e-06	0.000142892	0.000114202	11816/20302/13390/15258/16476/381293/18008/114774/18546/244579/22418/11350/11540/11606/12661/18039/18053/18125/21834/12490	20
GO:0051983	regulation of chromosome segregation	10/326	102/23174	1.79428e-06	0.000185233	0.000148042	12236/73804/22137/229841/12235/18817/54141/214901/17345/332110	10
GO:0061351	neural precursor cell proliferation	13/326	183/23174	2.09545e-06	0.000210143	0.000167951	381293/22326/24136/100182/12316/14183/58198/22418/18053/15904/22422/242620/13489	13
GO:1901215	negative regulation of neuron death	15/326	245/23174	2.2442e-06	0.00021881	0.000174877	11816/13390/15258/16476/381293/18008/18546/244579/11540/11606/12661/18039/18053/18125/12490	15
GO:0015844	monoamine transport	10/326	108/23174	3.02813e-06	0.000280485	0.00022417	18546/214084/11540/11606/18125/11438/80976/332110/13489/18441	10
GO:0043270	positive regulation of ion transport	17/326	318/23174	3.03659e-06	0.000280485	0.00022417	11816/18546/11350/15561/11540/11606/18125/14805/11438/15114/23796/207911/14419/217154/56089/13489/18441	17
GO:0007409	axonogenesis	21/326	466/23174	3.22834e-06	0.000287109	0.000229463	11816/22326/24136/14183/22418/11350/117606/12661/18039/18053/22422/21960/21869/20348/59058/11924/13489/68404/21375/20564/54713	21
GO:0044772	mitotic cell cycle phase transition	18/326	355/23174	3.27189e-06	0.000287109	0.000229463	381293/19941/12236/52468/448987/22137/229841/12235/12444/108000/12532/18817/12544/68612/66197/15904/216021/12577	18
GO:0044770	cell cycle phase transition	19/326	393/23174	3.4939e-06	0.000299112	0.000239056	381293/19941/12236/52468/448987/22137/229841/12235/12444/108000/12532/18817/12544/68612/66197/15904/216021/12577/332110	19
GO:1901987	regulation of cell cycle phase transition	16/326	289/23174	3.80349e-06	0.000317863	0.000254042	381293/19941/12236/52468/22137/229841/12235/12444/108000/12532/18817/12544/68612/216021/12577/332110	16
GO:0051961	negative regulation of nervous system development	18/326	360/23174	3.97487e-06	0.00031895	0.000254911	11816/13390/21648/22326/21389/12316/22418/668253/13869/18053/21834/15904/22422/21960/18749/20348/54713/18013	18
GO:0051783	regulation of nuclear division	13/326	194/23174	3.99823e-06	0.00031895	0.000254911	12236/22137/229841/12235/14183/22418/18817/68612/107995/17345/12577/332110/21802	13
GO:1901990	regulation of mitotic cell cycle phase transition	15/326	258/23174	4.23083e-06	0.000330005	0.000263746	381293/19941/12236/52468/22137/229841/12235/12444/108000/12532/18817/12544/68612/216021/12577	15
GO:0051304	chromosome separation	9/326	92/23174	6.02794e-06	0.000459958	0.000367608	12236/22137/268465/229841/12235/68298/105988/18817/332110	9
GO:0140013	meiotic nuclear division	12/326	174/23174	7.01027e-06	0.000523533	0.000418418	12236/22137/268465/12235/12316/105988/22418/18817/66197/107995/214901/332110	12
GO:0015837	amine transport	10/326	122/23174	9.06274e-06	0.000662713	0.000529654	18546/214084/11540/11606/14805/11438/80976/19735/13489/18441	10
GO:0021766	hippocampus development	8/326	74/23174	9.46981e-06	0.000675839	0.000540144	13390/381293/24136/15904/21869/18012/54713/11922	8
GO:0045787	positive regulation of cell cycle	17/326	347/23174	9.62733e-06	0.000675839	0.000540144	381293/19941/229841/56742/12444/14183/12532/22418/12544/68612/54141/11350/71819/216021/332110/13489/21802	17
GO:0010721	negative regulation of cell development	18/326	385/23174	9.97898e-06	0.000686789	0.000548896	11816/13390/21648/22326/21389/12316/22418/668253/13869/18053/21834/15904/22422/21960/20348/19735/14419/54713	18
GO:0021892	cerebral cortex GABAergic interneuron differentiation	4/326	11/23174	1.17362e-05	0.000792193	0.000633137	13390/21869/13489/54713	4
GO:0090068	positive regulation of cell cycle process	14/326	248/23174	1.23354e-05	0.00081693	0.000652907	381293/19941/229841/12444/12532/22418/12544/68612/54141/71819/216021/332110/13489/21802	14
GO:0110110	positive regulation of animal organ morphogenesis	9/326	101/23174	1.29732e-05	0.000843261	0.000673951	114142/14183/58198/11606/18053/216021/20348/12490/14174	9
GO:0051302	regulation of cell division	11/326	156/23174	1.37146e-05	0.000875243	0.000699512	381293/12316/14183/18817/70218/71819/233406/14174/13489/56338/21802	11
GO:0051445	regulation of meiotic cell cycle	7/326	57/23174	1.4785e-05	0.000926705	0.000740641	22137/12316/12532/22418/107995/18749/332110	7
GO:0021877	forebrain neuron fate commitment	4/326	13/23174	2.4868e-05	0.0015051	0.00120291	13390/21869/21375/54713	4
GO:0050768	negative regulation of neurogenesis	16/326	336/23174	2.48706e-05	0.0015051	0.00120291	11816/13390/21648/22326/21389/12316/22418/668253/13869/18053/21834/15904/22422/21960/20348/54713	16
GO:0072089	stem cell proliferation	10/326	139/23174	2.83889e-05	0.0016889	0.0013498	20472/22326/100182/12316/14183/22418/15904/242620/12490/13489	10
GO:0097154	GABAergic neuron differentiation	4/326	14/23174	3.44296e-05	0.00201413	0.00160974	13390/21869/13489/54713	4
GO:0051937	catecholamine transport	8/326	89/23174	3.69763e-05	0.00212765	0.00170046	18546/11540/11606/11438/80976/332110/13489/18441	8
GO:2001023	regulation of response to drug	9/326	116/23174	3.93993e-05	0.00223051	0.00178267	114774/18546/11540/11606/11438/80976/19735/14419/13489	9
GO:0034765	regulation of ion transmembrane transport	19/326	468/23174	4.00934e-05	0.00223377	0.00178528	17999/11350/15561/11606/18125/209195/11438/15114/23796/56808/19735/16512/14419/217154/56089/12299/56543/16538/13489	19
GO:0021772	olfactory bulb development	6/326	46/23174	4.31595e-05	0.00236703	0.00189178	381293/14843/58198/22418/13869/13813	6
GO:0051952	regulation of amine transport	9/326	118/23174	4.5088e-05	0.00243475	0.0019459	18546/11540/11606/14805/11438/80976/19735/13489/18441	9
GO:0007405	neuroblast proliferation	7/326	69/23174	5.22377e-05	0.0027781	0.00222031	22326/100182/12316/14183/15904/242620/13489	7
GO:0021988	olfactory lobe development	6/326	48/23174	5.52246e-05	0.00285056	0.00227823	381293/14843/58198/22418/13869/13813	6
GO:0051985	negative regulation of chromosome segregation	6/326	48/23174	5.52246e-05	0.00285056	0.00227823	12236/22137/229841/12235/18817/214901	6
GO:0035640	exploration behavior	5/326	30/23174	5.70292e-05	0.00290105	0.00231858	11816/12661/11438/21960/268890	5
GO:0021978	telencephalon regionalization	4/326	16/23174	6.12214e-05	0.00302658	0.00241891	14843/242620/59058/13813	4
GO:0032230	positive regulation of synaptic transmission, GABAergic	4/326	16/23174	6.12214e-05	0.00302658	0.00241891	13869/11540/14805/15114	4
GO:0050433	regulation of catecholamine secretion	7/326	71/23174	6.28643e-05	0.00306463	0.00244932	18546/11540/11606/11438/80976/13489/18441	7
GO:0007631	feeding behavior	9/326	125/23174	7.07716e-05	0.00340285	0.00271963	11540/11606/320840/21869/207911/14419/13489/18441/21375	9
GO:0030534	adult behavior	11/326	187/23174	7.28409e-05	0.00345502	0.00276132	15258/18516/12444/243914/12661/18125/14805/11438/22771/93688/13489	11
GO:0051954	positive regulation of amine transport	6/326	51/23174	7.82293e-05	0.00361296	0.00288755	18546/11540/11606/14805/11438/13489	6
GO:0060428	lung epithelium development	6/326	51/23174	7.82293e-05	0.00361296	0.00288755	74123/114142/14183/21834/22422/21869	6
GO:0050432	catecholamine secretion	7/326	74/23174	8.20619e-05	0.00374074	0.00298968	18546/11540/11606/11438/80976/13489/18441	7
GO:0007271	synaptic transmission, cholinergic	5/326	33/23174	9.17528e-05	0.00412888	0.00329988	11540/18053/72585/11438/12671	5
GO:0030177	positive regulation of Wnt signaling pathway	9/326	130/23174	9.58549e-05	0.00425887	0.00340378	26564/20379/24136/12316/14183/58198/22418/11350/68151	9
GO:1900271	regulation of long-term synaptic potentiation	6/326	53/23174	9.73991e-05	0.00427339	0.00341538	11816/11350/11540/18125/64011/13489	6
GO:0007088	regulation of mitotic nuclear division	10/326	162/23174	0.000103697	0.00449352	0.00359131	12236/22137/229841/12235/14183/18817/68612/17345/12577/21802	10
GO:0045839	negative regulation of mitotic nuclear division	6/326	54/23174	0.000108291	0.00457241	0.00365436	12236/22137/229841/12235/14183/18817	6
GO:1902099	regulation of metaphase/anaphase transition of cell cycle	6/326	54/23174	0.000108291	0.00457241	0.00365436	12236/22137/229841/12235/18817/332110	6
GO:0021700	developmental maturation	14/326	303/23174	0.000109425	0.00457241	0.00365436	381293/21389/243914/22418/329628/668253/107995/13869/18039/12577/208898/14419/11924/18013	14
GO:0030902	hindbrain development	10/326	164/23174	0.000114784	0.00473991	0.00378823	381293/114142/14843/11350/68151/15114/93688/18012/21375/18013	10
GO:0035249	synaptic transmission, glutamatergic	8/326	105/23174	0.000120219	0.0048369	0.00386575	26564/11540/18053/14805/21960/208898/13489/140919	8
GO:0007051	spindle organization	10/326	165/23174	0.000120693	0.0048369	0.00386575	229841/56742/12316/105988/18817/54141/100502766/107995/71819/332110	10
GO:0021846	cell proliferation in forebrain	5/326	35/23174	0.000122645	0.0048369	0.00386575	381293/24136/100182/14183/22422	5
GO:0032228	regulation of synaptic transmission, GABAergic	5/326	35/23174	0.000122645	0.0048369	0.00386575	13869/11540/14805/15114/13489	5
GO:0060485	mesenchyme development	13/326	272/23174	0.000137316	0.00535534	0.0042801	114774/20472/24136/100182/100169/14183/17999/22418/13869/22422/21869/20348/13813	13
GO:0042311	vasodilation	5/326	36/23174	0.000140797	0.00543075	0.00434037	11816/11540/11606/18125/19735	5
GO:0051310	metaphase plate congression	6/326	57/23174	0.000146871	0.00560345	0.00447839	381293/73804/229841/56742/108000/54141	6
GO:0008344	adult locomotory behavior	8/326	109/23174	0.000156058	0.0057987	0.00463444	15258/18516/12444/243914/12661/22771/93688/13489	8
GO:0007094	mitotic spindle assembly checkpoint	5/326	37/23174	0.000160935	0.0057987	0.00463444	12236/22137/229841/12235/18817	5
GO:0031577	spindle checkpoint	5/326	37/23174	0.000160935	0.0057987	0.00463444	12236/22137/229841/12235/18817	5
GO:0071173	spindle assembly checkpoint	5/326	37/23174	0.000160935	0.0057987	0.00463444	12236/22137/229841/12235/18817	5
GO:0071174	mitotic spindle checkpoint	5/326	37/23174	0.000160935	0.0057987	0.00463444	12236/22137/229841/12235/18817	5
GO:0044784	metaphase/anaphase transition of cell cycle	6/326	58/23174	0.000161901	0.0057987	0.00463444	12236/22137/229841/12235/18817/332110	6
GO:1905330	regulation of morphogenesis of an epithelium	8/326	111/23174	0.00017703	0.0062765	0.00501631	20472/26564/58198/22418/11350/11606/22422/216021	8
GO:0090288	negative regulation of cellular response to growth factor stimulus	9/326	142/23174	0.00018776	0.00659037	0.00526716	13390/15258/17999/22418/11350/11606/18053/386655/21869	9
GO:0007411	axon guidance	12/326	244/23174	0.000189637	0.00659037	0.00526716	22326/22418/117606/12661/18053/22422/21869/20348/11924/21375/20564/54713	12
GO:0097485	neuron projection guidance	12/326	245/23174	0.00019694	0.00674526	0.00539095	22326/22418/117606/12661/18053/22422/21869/20348/11924/21375/20564/54713	12
GO:0007224	smoothened signaling pathway	9/326	143/23174	0.000197938	0.00674526	0.00539095	15258/26564/14183/58198/117606/22422/22771/18749/64706	9
GO:0019935	cyclic-nucleotide-mediated signaling	11/326	210/23174	0.0002029	0.00684788	0.00547297	11816/239134/11540/18125/237175/23796/19735/14419/56089/13489/381489	11
GO:0045841	negative regulation of mitotic metaphase/anaphase transition	5/326	39/23174	0.000207741	0.00694449	0.00555017	12236/22137/229841/12235/18817	5
GO:0050808	synapse organization	17/326	447/23174	0.000220797	0.0073113	0.00584334	11816/574437/237979/14183/17999/22418/11350/107995/13869/18039/22422/21960/272381/56808/208898/13489/18013	17
GO:1905818	regulation of chromosome separation	6/326	62/23174	0.000234595	0.00762795	0.00609641	12236/22137/229841/12235/18817/332110	6
GO:2000816	negative regulation of mitotic sister chromatid separation	5/326	40/23174	0.000234706	0.00762795	0.00609641	12236/22137/229841/12235/18817	5
GO:0048762	mesenchymal cell differentiation	11/326	216/23174	0.000258754	0.00833236	0.00665939	114774/20472/24136/100182/100169/14183/22418/13869/21869/20348/13813	11
GO:1902100	negative regulation of metaphase/anaphase transition of cell cycle	5/326	41/23174	0.000264252	0.00843203	0.00673905	12236/22137/229841/12235/18817	5
GO:1905819	negative regulation of chromosome separation	5/326	42/23174	0.000296537	0.00937698	0.00749427	12236/22137/229841/12235/18817	5
GO:0021954	central nervous system neuron development	7/326	91/23174	0.000301166	0.00943832	0.0075433	24136/14183/22418/59058/11924/13489/54713	7
GO:0003407	neural retina development	6/326	65/23174	0.000304288	0.00945178	0.00755406	13390/15258/237979/21834/59058/18012	6
GO:0021873	forebrain neuroblast division	3/326	10/23174	0.000307606	0.00947102	0.00756943	100182/12316/14183	3
GO:0021889	olfactory bulb interneuron differentiation	4/326	24/23174	0.000327059	0.00995177	0.00795366	14843/58198/22418/13869	4
GO:0051784	negative regulation of nuclear division	6/326	66/23174	0.000330808	0.00995177	0.00795366	12236/22137/229841/12235/14183/18817	6
GO:0033048	negative regulation of mitotic sister chromatid segregation	5/326	43/23174	0.000331726	0.00995177	0.00795366	12236/22137/229841/12235/18817	5
GO:0045665	negative regulation of neuron differentiation	12/326	260/23174	0.000338858	0.0100796	0.00805581	11816/13390/21389/12316/22418/668253/18053/21834/15904/21960/20348/54713	12
GO:0090596	sensory organ morphogenesis	13/326	300/23174	0.000355722	0.010417	0.00832547	15258/20472/26564/237979/100169/14183/58198/22418/110796/21834/216021/14174/59058	13
GO:1904062	regulation of cation transmembrane transport	14/326	340/23174	0.000357275	0.010417	0.00832547	17999/11350/11606/18125/11438/15114/23796/19735/14419/217154/56089/12299/16538/13489	14
GO:0060688	regulation of morphogenesis of a branching structure	6/326	67/23174	0.000359104	0.010417	0.00832547	20472/14183/58198/22418/11350/11606	6
GO:0045132	meiotic chromosome segregation	7/326	95/23174	0.000391984	0.0112776	0.00901327	12236/22137/268465/12235/105988/18817/332110	7
GO:0019932	second-messenger-mediated signaling	16/326	427/23174	0.000395715	0.0112924	0.00902509	11816/244579/239134/11540/18125/237175/15114/23796/215999/19735/14419/56089/13489/381489/18012/18013	16
GO:0033046	negative regulation of sister chromatid segregation	5/326	45/23174	0.000411486	0.0114776	0.00917314	12236/22137/229841/12235/18817	5
GO:1901989	positive regulation of cell cycle phase transition	7/326	96/23174	0.000417799	0.0114776	0.00917314	229841/12444/12532/12544/68612/216021/332110	7
GO:0046532	regulation of photoreceptor cell differentiation	3/326	11/23174	0.000418557	0.0114776	0.00917314	13390/100043902/21834	3
GO:0071600	otic vesicle morphogenesis	3/326	11/23174	0.000418557	0.0114776	0.00917314	14183/216021/14174	3
GO:0086103	G protein-coupled receptor signaling pathway involved in heart process	3/326	11/23174	0.000418557	0.0114776	0.00917314	18125/19735/56089	3
GO:0009952	anterior/posterior pattern specification	11/326	230/23174	0.000441256	0.0120063	0.00959566	15258/20472/26564/21389/24136/22418/110796/68151/20348/18012/54713	11
GO:0060560	developmental growth involved in morphogenesis	12/326	268/23174	0.000444839	0.0120106	0.00959915	11816/24136/14183/58198/22418/11350/22422/21960/20348/14419/68404/20564	12
GO:0043010	camera-type eye development	14/326	348/23174	0.000450503	0.0120707	0.00964716	13390/15258/16476/22326/114142/24136/228839/237979/100169/14183/21834/12577/59058/18012	14
GO:0045930	negative regulation of mitotic cell cycle	11/326	232/23174	0.000474512	0.0126177	0.0100843	19941/12236/52468/22137/268465/229841/12235/14183/18817/11350/215378	11
GO:0051924	regulation of calcium ion transport	12/326	271/23174	0.000491206	0.0129634	0.0103606	114774/11350/11540/11606/18125/15114/23796/207911/217154/56089/12299/13489	12
GO:1902850	microtubule cytoskeleton organization involved in mitosis	8/326	130/23174	0.000517569	0.0135572	0.0108352	21648/229841/56742/18817/100502766/107995/12615/71819	8
GO:0051307	meiotic chromosome separation	4/326	27/23174	0.000522521	0.0135855	0.0108578	22137/268465/105988/332110	4
GO:0010001	glial cell differentiation	11/326	236/23174	0.000547341	0.0141262	0.01129	13390/26564/14843/243914/11350/11540/11606/15904/21869/20202/18991	11
GO:0051653	spindle localization	5/326	48/23174	0.000557207	0.0142759	0.0114096	21648/12316/18817/54141/12615	5
GO:0015850	organic hydroxy compound transport	11/326	237/23174	0.000566938	0.01442	0.0115247	11816/18546/11540/11606/18125/11438/80976/14419/332110/13489/18441	11
GO:0051225	spindle assembly	7/326	102/23174	0.00060262	0.0151156	0.0120807	12316/18817/54141/100502766/107995/71819/332110	7
GO:1900273	positive regulation of long-term synaptic potentiation	4/326	28/23174	0.0006029	0.0151156	0.0120807	11540/18125/64011/13489	4
GO:0043583	ear development	11/326	239/23174	0.000607894	0.0151327	0.0120944	20472/26564/14183/58198/22418/329628/110796/216021/14174/57266/18012	11
GO:0055123	digestive system development	8/326	134/23174	0.000632706	0.0156394	0.0124993	20472/74123/14183/58198/22418/329628/68151/12577	8
GO:0007188	adenylate cyclase-modulating G protein-coupled receptor signaling pathway	10/326	204/23174	0.000658252	0.0160794	0.012851	11540/18125/237175/18749/19735/56089/12671/13489/381489/18441	10
GO:0051303	establishment of chromosome localization	6/326	75/23174	0.000659668	0.0160794	0.012851	381293/73804/229841/56742/108000/54141	6
GO:0042471	ear morphogenesis	8/326	135/23174	0.000664498	0.0160854	0.0128558	20472/26564/14183/58198/22418/110796/216021/14174	8
GO:0042063	gliogenesis	13/326	321/23174	0.000671514	0.0161439	0.0129026	20302/13390/26564/14843/243914/11350/11540/11606/15904/21869/20202/18441/18991	13
GO:0021549	cerebellum development	7/326	104/23174	0.000676897	0.0161626	0.0129175	381293/114142/11350/15114/93688/18012/18013	7
GO:0007612	learning	9/326	170/23174	0.000704003	0.0166416	0.0133003	16476/114142/11606/53324/21960/13489/67405/21375/18013	9
GO:0050000	chromosome localization	6/326	76/23174	0.000707868	0.0166416	0.0133003	381293/73804/229841/56742/108000/54141	6
GO:0050890	cognition	13/326	323/23174	0.00071118	0.0166416	0.0133003	11816/16476/114142/12444/11606/12661/53324/11438/21960/13489/67405/21375/18013	13
GO:0008306	associative learning	7/326	105/23174	0.000716659	0.0166588	0.013314	11606/53324/21960/13489/67405/21375/18013	7
GO:2000241	regulation of reproductive process	9/326	171/23174	0.000734124	0.0168344	0.0134544	22137/12316/12532/22418/107995/18749/11857/332110/18441	9
GO:0015893	drug transport	10/326	207/23174	0.000736628	0.0168344	0.0134544	18546/214084/11540/11606/11438/80976/19735/14419/332110/13489	10
GO:0030071	regulation of mitotic metaphase/anaphase transition	5/326	51/23174	0.000738602	0.0168344	0.0134544	12236/22137/229841/12235/18817	5
GO:0051966	regulation of synaptic transmission, glutamatergic	6/326	77/23174	0.000758748	0.017182	0.0137322	26564/11540/18053/14805/21960/13489	6
GO:0021782	glial cell development	7/326	108/23174	0.000847145	0.0189393	0.0151367	26564/243914/11540/11606/15904/20202/18991	7
GO:0021987	cerebral cortex development	7/326	108/23174	0.000847145	0.0189393	0.0151367	381293/12316/329628/242620/21869/59058/13813	7
GO:0034767	positive regulation of ion transmembrane transport	9/326	175/23174	0.000865309	0.0191824	0.015331	11350/15561/11606/18125/15114/23796/14419/217154/56089	9
GO:0051781	positive regulation of cell division	6/326	79/23174	0.000868948	0.0191824	0.015331	381293/14183/71819/14174/13489/21802	6
GO:0051932	synaptic transmission, GABAergic	5/326	53/23174	0.000881888	0.0193004	0.0154253	13869/11540/14805/15114/13489	5
GO:0035815	positive regulation of renal sodium excretion	3/326	14/23174	0.000894875	0.0193004	0.0154253	11540/11606/13489	3
GO:1903430	negative regulation of cell maturation	3/326	14/23174	0.000894875	0.0193004	0.0154253	21389/668253/14419	3
GO:0060074	synapse maturation	4/326	31/23174	0.000896285	0.0193004	0.0154253	107995/13869/18039/18013	4
GO:0010959	regulation of metal ion transport	15/326	419/23174	0.000947678	0.0202826	0.0162103	114774/17999/11350/11540/11606/18125/15114/23796/207911/14419/217154/56089/12299/16538/13489	15
GO:0033045	regulation of sister chromatid segregation	6/326	81/23174	0.000991085	0.0209561	0.0167485	12236/22137/229841/12235/18817/332110	6
GO:0048663	neuron fate commitment	6/326	81/23174	0.000991085	0.0209561	0.0167485	13390/14843/242620/21869/21375/54713	6
GO:0019933	cAMP-mediated signaling	9/326	179/23174	0.00101495	0.0212052	0.0169476	11540/18125/237175/23796/19735/14419/56089/13489/381489	9
GO:0051588	regulation of neurotransmitter transport	9/326	179/23174	0.00101495	0.0212052	0.0169476	214084/11540/18125/14805/11438/19735/13489/68404/18441	9
GO:0048732	gland development	16/326	467/23174	0.00102831	0.0213571	0.0170691	16476/14183/22418/11350/13869/68151/17345/21834/15904/12577/21869/20348/14174/13489/381489/21802	16
GO:0007091	metaphase/anaphase transition of mitotic cell cycle	5/326	55/23174	0.0010449	0.0214175	0.0171173	12236/22137/229841/12235/18817	5
GO:0035567	non-canonical Wnt signaling pathway	5/326	55/23174	0.0010449	0.0214175	0.0171173	26564/20379/22418/11350/22422	5
GO:0061982	meiosis I cell cycle process	7/326	112/23174	0.00104952	0.0214175	0.0171173	268465/105988/12532/18817/66197/214901/332110	7
GO:0006816	calcium ion transport	15/326	425/23174	0.00109205	0.0217744	0.0174025	114774/11350/11540/11606/18125/11438/15114/23796/215999/56808/207911/217154/56089/12299/13489	15
GO:2000177	regulation of neural precursor cell proliferation	7/326	113/23174	0.0011056	0.0217744	0.0174025	22326/12316/58198/22418/18053/242620/13489	7
GO:0035641	locomotory exploration behavior	3/326	15/23174	0.00110699	0.0217744	0.0174025	11816/21960/268890	3
GO:0042095	interferon-gamma biosynthetic process	3/326	15/23174	0.00110699	0.0217744	0.0174025	12479/23882/22761	3
GO:0071599	otic vesicle development	3/326	15/23174	0.00110699	0.0217744	0.0174025	14183/216021/14174	3
GO:0048708	astrocyte differentiation	6/326	83/23174	0.001126	0.0217744	0.0174025	26564/11350/11540/11606/15904/20202	6
GO:1901992	positive regulation of mitotic cell cycle phase transition	6/326	83/23174	0.001126	0.0217744	0.0174025	229841/12444/12532/12544/68612/216021	6
GO:0001736	establishment of planar polarity	5/326	56/23174	0.0011343	0.0217744	0.0174025	26564/22418/329628/11350/22422	5
GO:0010965	regulation of mitotic sister chromatid separation	5/326	56/23174	0.0011343	0.0217744	0.0174025	12236/22137/229841/12235/18817	5
GO:0048588	developmental cell growth	11/326	258/23174	0.00113525	0.0217744	0.0174025	11816/24136/22418/11350/11606/21960/20348/19735/14419/68404/20564	11
GO:0051650	establishment of vesicle localization	11/326	258/23174	0.00113525	0.0217744	0.0174025	14183/100502766/71819/11540/11438/15114/208898/332110/13489/68404/18441	11
GO:0070838	divalent metal ion transport	16/326	473/23174	0.00117378	0.0223911	0.0178954	114774/11350/277468/11540/11606/18125/11438/15114/23796/215999/56808/207911/217154/56089/12299/13489	16
GO:0003151	outflow tract morphogenesis	6/326	84/23174	0.00119852	0.0227395	0.0181739	16476/14183/17999/22418/22761/20348	6
GO:0007164	establishment of tissue polarity	5/326	57/23174	0.00122925	0.023073	0.0184404	26564/22418/329628/11350/22422	5
GO:0010463	mesenchymal cell proliferation	5/326	57/23174	0.00122925	0.023073	0.0184404	20472/114142/14183/22418/329628	5
GO:0072511	divalent inorganic cation transport	16/326	476/23174	0.00125281	0.0233903	0.018694	114774/11350/277468/11540/11606/18125/11438/15114/23796/215999/56808/207911/217154/56089/12299/13489	16
GO:1903429	regulation of cell maturation	4/326	34/23174	0.001278	0.0237342	0.0189689	381293/21389/668253/14419	4
GO:0022037	metencephalon development	7/326	116/23174	0.00128807	0.0237954	0.0190178	381293/114142/11350/15114/93688/18012/18013	7
GO:0036445	neuronal stem cell division	3/326	16/23174	0.00134832	0.0246489	0.0196999	100182/12316/14183	3
GO:0055057	neuroblast division	3/326	16/23174	0.00134832	0.0246489	0.0196999	100182/12316/14183	3
GO:1901216	positive regulation of neuron death	7/326	118/23174	0.00142224	0.0258656	0.0206723	20302/16476/114774/22418/11350/18053/18125	7
GO:0015872	dopamine transport	5/326	59/23174	0.00143659	0.0258778	0.0206821	18546/11438/80976/332110/13489	5
GO:0008589	regulation of smoothened signaling pathway	6/326	87/23174	0.00143766	0.0258778	0.0206821	14183/58198/22422/22771/18749/64706	6
GO:0031109	microtubule polymerization or depolymerization	7/326	119/23174	0.00149329	0.0267421	0.0213728	17318/73804/56742/70218/11350/277468/80986	7
GO:0051306	mitotic sister chromatid separation	5/326	60/23174	0.00154941	0.0276062	0.0220634	12236/22137/229841/12235/18817	5
GO:0014002	astrocyte development	4/326	36/23174	0.00158786	0.0278669	0.0222718	26564/11540/11606/20202	4
GO:0051294	establishment of spindle orientation	4/326	36/23174	0.00158786	0.0278669	0.0222718	21648/18817/54141/12615	4
GO:0060071	Wnt signaling pathway, planar cell polarity pathway	4/326	36/23174	0.00158786	0.0278669	0.0222718	26564/22418/11350/22422	4
GO:0001654	eye development	14/326	397/23174	0.00159713	0.0278901	0.0222904	13390/15258/16476/22326/114142/24136/228839/237979/100169/14183/21834/12577/59058/18012	14
GO:0034764	positive regulation of transmembrane transport	10/326	230/23174	0.00163018	0.0283263	0.022639	11350/15561/13869/11606/18125/15114/23796/14419/217154/56089	10
GO:0003013	circulatory system process	16/326	489/23174	0.00164931	0.0285177	0.0227919	11816/27494/11540/11606/18125/21834/56808/21869/19735/12490/56089/12671/56543/13489/18441/67405	16
GO:0048568	embryonic organ development	16/326	490/23174	0.00168375	0.0289704	0.0231538	15258/20472/26564/111970/100169/14183/58198/22418/110796/22761/22422/216021/12577/14174/18012/13813	16
GO:0150063	visual system development	14/326	400/23174	0.00171253	0.0293218	0.0234346	13390/15258/16476/22326/114142/24136/228839/237979/100169/14183/21834/12577/59058/18012	14
GO:0032886	regulation of microtubule-based process	10/326	232/23174	0.00173768	0.029608	0.0236633	17318/56742/18817/54141/100502766/11350/277468/80986/15114/332110	10
GO:0021884	forebrain neuron development	4/326	37/23174	0.00176082	0.0297138	0.0237479	14183/22418/13489/54713	4
GO:0040020	regulation of meiotic nuclear division	4/326	37/23174	0.00176082	0.0297138	0.0237479	22137/22418/107995/332110	4
GO:0007187	G protein-coupled receptor signaling pathway, coupled to cyclic nucleotide second messenger	10/326	233/23174	0.00179354	0.0301212	0.0240735	11540/18125/237175/18749/19735/56089/12671/13489/381489/18441	10
GO:0014706	striated muscle tissue development	15/326	448/23174	0.00182931	0.0304964	0.0243733	22326/17996/114142/108000/14183/22418/13869/117606/11606/22761/242620/20348/19735/14174/13813	15
GO:0048880	sensory system development	14/326	403/23174	0.00183479	0.0304964	0.0243733	13390/15258/16476/22326/114142/24136/228839/237979/100169/14183/21834/12577/59058/18012	14
GO:0048562	embryonic organ morphogenesis	12/326	316/23174	0.00184195	0.0304964	0.0243733	15258/20472/26564/111970/100169/14183/58198/22418/110796/216021/14174/18012	12
GO:0045786	negative regulation of cell cycle	15/326	449/23174	0.00186903	0.0307995	0.0246156	19941/12236/52468/22137/268465/229841/12235/14183/18817/100502766/11350/18749/12577/215378/18012	15
GO:0010976	positive regulation of neuron projection development	13/326	360/23174	0.00188612	0.0309359	0.0247246	11816/18546/21648/574437/24136/22418/11606/18039/18053/320840/15114/19735/20202	13
GO:1904064	positive regulation of cation transmembrane transport	8/326	159/23174	0.00190387	0.0309807	0.0247604	11350/11606/18125/15114/23796/14419/217154/56089	8
GO:0014061	regulation of norepinephrine secretion	3/326	18/23174	0.0019242	0.0309807	0.0247604	11540/11606/18441	3
GO:0021542	dentate gyrus development	3/326	18/23174	0.0019242	0.0309807	0.0247604	18012/54713/11922	3
GO:0048243	norepinephrine secretion	3/326	18/23174	0.0019242	0.0309807	0.0247604	11540/11606/18441	3
GO:0051968	positive regulation of synaptic transmission, glutamatergic	4/326	38/23174	0.00194642	0.0309807	0.0247604	26564/11540/18053/21960	4
GO:0090175	regulation of establishment of planar polarity	4/326	38/23174	0.00194642	0.0309807	0.0247604	26564/22418/11350/22422	4
GO:0042326	negative regulation of phosphorylation	15/326	451/23174	0.00195063	0.0309807	0.0247604	11816/16476/18546/21648/20379/52468/18817/23882/11350/216505/11540/18125/12577/19735/13489	15
GO:0070507	regulation of microtubule cytoskeleton organization	9/326	197/23174	0.00196917	0.0310512	0.0248168	17318/56742/18817/54141/100502766/11350/277468/80986/332110	9
GO:0072175	epithelial tube formation	8/326	160/23174	0.00198015	0.0310512	0.0248168	24136/100169/14183/58198/22418/11350/18749/14174	8
GO:0072503	cellular divalent inorganic cation homeostasis	16/326	498/23174	0.00198162	0.0310512	0.0248168	11816/20302/114774/22418/11350/277468/11606/18125/15114/23796/215999/207911/56089/13489/18441/140741	16
GO:0051648	vesicle localization	11/326	277/23174	0.00199306	0.0310917	0.0248491	14183/100502766/71819/11540/11438/15114/208898/332110/13489/68404/18441	11
GO:0001570	vasculogenesis	6/326	93/23174	0.00202331	0.031424	0.0251147	65255/27494/14183/22422/23796/12490	6
GO:0001707	mesoderm formation	5/326	64/23174	0.00206661	0.0319551	0.0255392	20472/21389/22418/68151/13813	5
GO:0050679	positive regulation of epithelial cell proliferation	9/326	199/23174	0.0021089	0.0324659	0.0259474	16476/114142/12444/14183/22418/13869/216021/23796/21802	9
GO:1902692	regulation of neuroblast proliferation	4/326	39/23174	0.00214513	0.0328795	0.0262779	22326/12316/242620/13489	4
GO:0003018	vascular process in circulatory system	9/326	200/23174	0.00218167	0.0332941	0.0266094	11816/27494/11540/11606/18125/19735/12671/18441/67405	9
GO:0042274	ribosomal small subunit biogenesis	5/326	65/23174	0.00221347	0.0336333	0.0268804	16785/20085/75617/20116/670565	5
GO:0050770	regulation of axonogenesis	9/326	201/23174	0.00225642	0.03397	0.0271495	11816/24136/22418/11350/18039/21960/20348/21375/54713	9
GO:0001975	response to amphetamine	3/326	19/23174	0.00226134	0.03397	0.0271495	214084/11540/13489	3
GO:0007093	mitotic cell cycle checkpoint	7/326	128/23174	0.00226467	0.03397	0.0271495	19941/12236/22137/268465/229841/12235/18817	7
GO:1905332	positive regulation of morphogenesis of an epithelium	4/326	40/23174	0.0023574	0.0352105	0.0281409	58198/11350/11606/216021	4
GO:0008277	regulation of G protein-coupled receptor signaling pathway	7/326	130/23174	0.00247162	0.036605	0.0292555	21648/22418/18125/23796/19735/56089/13489	7
GO:0015696	ammonium transport	7/326	130/23174	0.00247162	0.036605	0.0292555	18546/11540/18125/11438/80976/332110/13489	7
GO:0045931	positive regulation of mitotic cell cycle	8/326	166/23174	0.0024898	0.0367193	0.0293468	229841/12444/12532/12544/68612/11350/216021/21802	8
GO:0033047	regulation of mitotic sister chromatid segregation	5/326	67/23174	0.00252978	0.0371528	0.0296933	12236/22137/229841/12235/18817	5
GO:0014075	response to amine	3/326	20/23174	0.00263289	0.0383904	0.0306824	214084/11540/13489	3
GO:0033555	multicellular organismal response to stress	6/326	98/23174	0.00263592	0.0383904	0.0306824	11816/18125/14805/72585/14708/18013	6
GO:0048332	mesoderm morphogenesis	5/326	68/23174	0.00269966	0.0391563	0.0312945	20472/21389/22418/68151/13813	5
GO:0051480	regulation of cytosolic calcium ion concentration	13/326	376/23174	0.00274773	0.0396895	0.0317206	20302/114774/22418/11350/11606/18125/15114/23796/207911/56089/13489/18441/140741	13
GO:0007611	learning or memory	11/326	289/23174	0.00276541	0.0397811	0.0317938	11816/16476/114142/12444/11606/53324/21960/13489/67405/21375/18013	11
GO:0007369	gastrulation	8/326	169/23174	0.00278042	0.0398338	0.031836	20472/21389/228839/27494/22418/68151/23796/13813	8
GO:0007080	mitotic metaphase plate congression	4/326	42/23174	0.00282443	0.0401367	0.0320781	381293/73804/229841/56742	4
GO:0090224	regulation of spindle organization	4/326	42/23174	0.00282443	0.0401367	0.0320781	56742/18817/54141/332110	4
GO:0021536	diencephalon development	5/326	69/23174	0.00287766	0.0407281	0.0325507	24136/22418/15114/21869/13489	5
GO:0060537	muscle tissue development	15/326	471/23174	0.0029428	0.0414829	0.033154	22326/17996/114142/108000/14183/22418/13869/117606/11606/22761/242620/20348/19735/14174/13813	15
GO:0032874	positive regulation of stress-activated MAPK cascade	8/326	171/23174	0.00298842	0.0419575	0.0335333	15258/26564/15469/17318/24136/22418/23882/22422	8
GO:0000028	ribosomal small subunit assembly	3/326	21/23174	0.00303996	0.042461	0.0339357	16785/20085/75617	3
GO:0035023	regulation of Rho protein signal transduction	7/326	135/23174	0.00305276	0.042461	0.0339357	11816/230098/11350/30938/24001/18053/11857	7
GO:0031128	developmental induction	4/326	43/23174	0.0030801	0.042461	0.0339357	15258/58198/21869/14174	4
GO:0051293	establishment of spindle localization	4/326	43/23174	0.0030801	0.042461	0.0339357	21648/18817/54141/12615	4
GO:0050880	regulation of blood vessel size	8/326	172/23174	0.00309687	0.042461	0.0339357	11816/11540/11606/18125/19735/12671/18441/67405	8
GO:0070304	positive regulation of stress-activated protein kinase signaling cascade	8/326	172/23174	0.00309687	0.042461	0.0339357	15258/26564/15469/17318/24136/22418/23882/22422	8
GO:0006874	cellular calcium ion homeostasis	15/326	474/23174	0.00312241	0.0426446	0.0340825	11816/20302/114774/22418/11350/11606/18125/15114/23796/215999/207911/56089/13489/18441/140741	15
GO:0010769	regulation of cell morphogenesis involved in differentiation	12/326	338/23174	0.00319224	0.0434293	0.0347095	11816/574437/20440/24136/17999/22418/11350/18039/21960/20348/21375/54713	12
GO:0035150	regulation of tube size	8/326	173/23174	0.00320835	0.04348	0.0347501	11816/11540/11606/18125/19735/12671/18441/67405	8
GO:0035148	tube formation	8/326	175/23174	0.00344066	0.0457114	0.0365335	24136/100169/14183/58198/22418/11350/18749/14174	8
GO:0008015	blood circulation	15/326	479/23174	0.00344179	0.0457114	0.0365335	11816/27494/11540/11606/18125/21834/56808/21869/19735/12490/12671/56543/13489/18441/67405	15
GO:0097755	positive regulation of blood vessel diameter	5/326	72/23174	0.00346248	0.0457114	0.0365335	11816/11540/11606/18125/19735	5
GO:0015874	norepinephrine transport	3/326	22/23174	0.00348361	0.0457114	0.0365335	11540/11606/18441	3
GO:0051797	regulation of hair follicle development	3/326	22/23174	0.00348361	0.0457114	0.0365335	22418/18053/14419	3
GO:0060080	inhibitory postsynaptic potential	3/326	22/23174	0.00348361	0.0457114	0.0365335	11540/14805/11438	3
GO:0071459	protein localization to chromosome, centromeric region	3/326	22/23174	0.00348361	0.0457114	0.0365335	12236/22137/12615	3
GO:0099170	postsynaptic modulation of chemical synaptic transmission	3/326	22/23174	0.00348361	0.0457114	0.0365335	17999/64011/13489	3
GO:0006836	neurotransmitter transport	11/326	298/23174	0.00349022	0.0457114	0.0365335	214084/11540/18125/14805/11438/19735/208898/13489/68404/140919/18441	11
GO:0051403	stress-activated MAPK cascade	10/326	257/23174	0.00363346	0.046945	0.0375194	15258/26564/15469/20379/17318/24136/22418/23882/11606/22422	10
GO:0014046	dopamine secretion	4/326	45/23174	0.0036379	0.046945	0.0375194	18546/11438/80976/13489	4
GO:0014059	regulation of dopamine secretion	4/326	45/23174	0.0036379	0.046945	0.0375194	18546/11438/80976/13489	4
GO:1902667	regulation of axon guidance	4/326	45/23174	0.0036379	0.046945	0.0375194	22418/20348/21375/54713	4
GO:0007052	mitotic spindle organization	6/326	105/23174	0.00371486	0.0477625	0.0381728	229841/56742/18817/100502766/107995/71819	6
GO:0045860	positive regulation of protein kinase activity	14/326	437/23174	0.0038028	0.0487147	0.0389338	381293/26564/24136/229841/56742/12444/22418/23882/11350/11606/22422/216021/13489/21802	14
GO:0051056	regulation of small GTPase mediated signal transduction	10/326	259/23174	0.00383713	0.0489757	0.0391424	11816/381293/385354/230098/27494/11350/30938/24001/18053/11857	10
GO:0070374	positive regulation of ERK1 and ERK2 cascade	9/326	218/23174	0.00386949	0.0490018	0.0391632	11816/20302/16476/14183/11350/13869/56089/13489/18441	9
GO:1901991	negative regulation of mitotic cell cycle phase transition	7/326	141/23174	0.00388193	0.0490018	0.0391632	19941/12236/52468/22137/229841/12235/18817	7
GO:0008543	fibroblast growth factor receptor signaling pathway	5/326	74/23174	0.00389691	0.0490018	0.0391632	14183/22418/329628/18053/14174	5
GO:0001504	neurotransmitter uptake	4/326	46/23174	0.0039409	0.0490018	0.0391632	18125/19735/13489/140919	4
GO:0007628	adult walking behavior	4/326	46/23174	0.0039409	0.0490018	0.0391632	15258/22771/93688/13489	4
GO:0023019	signal transduction involved in regulation of gene expression	3/326	23/23174	0.00396482	0.0490018	0.0391632	21389/18441/18012	3
GO:0051580	regulation of neurotransmitter uptake	3/326	23/23174	0.00396482	0.0490018	0.0391632	18125/19735/13489	3
GO:0051969	regulation of transmission of nerve impulse	3/326	23/23174	0.00396482	0.0490018	0.0391632	114774/11606/21960	3
GO:0072202	cell differentiation involved in metanephros development	3/326	23/23174	0.00396482	0.0490018	0.0391632	20472/58198/329628	3
