# Supplementary material for: Transcriptional profiling reveals the transcription factor networks regulating the survival of striatal neurons
Source: Cell Death Dis. 2021 Mar 12;12(3):262. doi: 10.1038/s41419-021-03552-8 (PMC7955055; doi:10.1038/s41419-021-03552-8)
Supplement: Supplementary file 18 — Supplementary Table 9. DEGs identified and enriched in Meis2-CKO mice [file 41419_2021_3552_MOESM18_ESM.xlsx]

## Sheet: Meis2-CKO_RNA_Seq
Supplementary Table 9. DEGs identified and enriched in Meis2-CKO mice
Sheet1: A list of 14,175 genes identified in at least two of four replicates of Meis2-CKO mice.
GeneSymbol	Control1_FPKM	Control2_FPKM	Control3_FPKM	Control4_FPKM	Control_FPKM	Meis2-CKO1_FPKM	Meis2-CKO2_FPKM	Meis2-CKO3_FPKM	Meis2-CKO4_FPKM	Meis2-CKO_FPKM_Mean
Zzz3	17.67	15.25	16.48	17.47	16.7175	14.74	15.39	16.04	15.62	15.4475
Zzef1	15.11	13.09	17.2	16.56	15.49	11.06	13.73	13.42	13.96	13.0425
Zyx	13.58	14.3	15.06	14.29	14.3075	16.7	15.16	15.17	17.1	16.0325
Zyg11b	33.96	31.33	33.05	31.67	32.5025	14.98	13.27	13.3	15.92	14.3675
Zxdc	12.15	12.86	11.53	12.88	12.355	8.41	7.58	9.7	10.16	8.9625
Zxdb	3.55	3.09	3.45	3.84	3.4825	1.55	1.08	0.98	1.65	1.315
Zwint	181.8	144.47	156.63	154.11	159.252	155.85	129.44	136.23	145.18	141.675
Zwilch	10.26	12.19	13.08	13.37	12.225	17.17	20	21.22	22.03	20.105
Zw10	15.61	15.56	15.65	16.33	15.7875	12.09	14.86	13.16	20.74	15.2125
Zufsp	8.91	7.09	7.54	7.81	7.8375	6.42	7.3	7.65	7.63	7.25
Zswim8	34.34	36.03	39.4	36.49	36.565	31.19	33.07	30.64	34.97	32.4675
Zswim7	3.96	3.62	3.73	4.32	3.9075	4.54	5.34	4.3	4.83	4.7525
Zswim6	21.39	22.4	24.65	23.53	22.9925	13.65	11.74	11.24	11.79	12.105
Zswim5	17.15	20.6	20.7	23.74	20.5475	22.11	19.2	18.16	19.12	19.6475
Zswim4	24.33	31.43	27.05	28.91	27.93	32.37	31.34	28.95	30.54	30.8
Zswim3	3.27	3.99	4.09	4.26	3.9025	4.74	4.48	4.81	4.22	4.5625
Zswim1	4.84	5.69	6.23	5.28	5.51	6.14	6.13	6.48	6.46	6.3025
Zscan29	4.88	7.21	6.6	7.28	6.4925	8.06	8.14	7.03	8.88	8.0275
Zscan26	16.23	13.14	18.17	16.67	16.0525	12.49	17.13	14.65	19.05	15.83
Zscan25	8.31	11.44	10.81	10.33	10.2225	10.05	8.48	8.2	10.27	9.25
Zscan22	3.98	3.49	4.98	5.59	4.51	6.08	5.34	4.99	5.63	5.51
Zscan21	38.83	39.41	31.47	34.11	35.955	50.29	52.4	55.82	45.87	51.095
Zscan20	5.16	5.36	4.98	4.21	4.9275	3.5	3.06	3.46	2.76	3.195
Zscan2	18.33	20.63	19.01	21.57	19.885	29.76	25.19	22.05	23.41	25.1025
Zscan18	11.26	8.2	15.76	9.89	11.2775	5.97	7.26	6.45	8.16	6.96
Zscan12	7.62	8.09	6.8	7.33	7.46	8.41	7.86	7.94	8.3	8.1275
Zrsr2	21.51	21.95	22.81	23.14	22.3525	38.92	29.24	36.73	30.39	33.82
Zrsr1	4.87	4.02	4.77	3.88	4.385	6.51	5.67	6.87	5.08	6.0325
Zranb3	4.64	5.62	6.33	4.57	5.29	4.06	4.14	5.07	5.94	4.8025
Zranb2	60.18	48.48	61.48	61.7	57.96	46.66	45.24	39.78	49.24	45.23
Zranb1	27.74	24.82	23	24.52	25.02	25.3	27.45	25.11	25.13	25.7475
Zpr1	19.03	17.04	18.51	17.84	18.105	24.04	23.98	22.93	19.82	22.6925
Znrf3	2.63	3.06	2.56	2.61	2.715	1.86	1.86	1.57	1.86	1.7875
Znrf2	8.26	8.17	8.55	8.21	8.2975	7.54	7.22	5.47	6.02	6.5625
Znrf1	80.29	68.88	97.72	70.84	79.4325	64.02	84.91	78.77	84.9	78.15
Znrd1as	2.1	2.14	1.56	2.08	1.97	3.88	3.5	4.3	3.64	3.83
Znrd1	39.09	40.88	31.75	30.06	35.445	58.5	53.91	53.23	48.94	53.645
Znhit6	16	13.1	13.66	14.03	14.1975	15.74	18.43	20.72	17.23	18.03
Znhit3	22.5	18.46	15.12	16.42	18.125	23.94	27.64	26.57	26.33	26.12
Znhit2	13.29	15.21	11.91	13.4	13.4525	19.13	20.74	19.49	18.34	19.425
Znhit1	80.37	58.66	61.81	57.66	64.625	93.04	84.21	92.2	72.22	85.4175
Znfx1	9.64	8.84	9.83	10.81	9.78	8.27	8.56	8.61	9.57	8.7525
Znf41-ps	1.58	1.05	1.79	1.95	1.5925	0.64	0.94	0.44	0.81	0.7075
Zmynd8	30.24	26.82	30.82	29.46	29.335	29.89	28.71	28.98	26.54	28.53
Zmynd19	31.39	33.57	32.93	35.89	33.445	37.2	42.9	44.4	36.77	40.3175
Zmynd11	89.72	81.68	102.07	82.7	89.0425	69.06	78.19	73.41	81.5	75.54
Zmynd10	2.54	2.1	2.33	1.55	2.13	0.89	2.27	1.6	2.07	1.7075
Zmym6	14.82	13.34	17.22	16.73	15.5275	8	12.89	11.12	12.08	11.0225
Zmym5	19.13	15.71	17.86	16.01	17.1775	11.73	15.73	13.96	16.91	14.5825
Zmym4	27.13	28.74	27.84	25.16	27.2175	21.97	21.62	20.41	24.03	22.0075
Zmym3	58.54	45.6	65.83	54.67	56.16	37.19	34.27	35.62	37.02	36.025
Zmym2	29.88	28.19	25.19	27.04	27.575	18.69	20.85	17.4	20.62	19.39
Zmym1	11.3	10.81	12.85	9.01	10.9925	6.45	8.64	8.93	12.81	9.2075
Zmpste24	10.65	9.79	9.3	9.77	9.8775	8.97	7.47	7.3	8.61	8.0875
Zmiz2	79.37	86.69	93.61	87.44	86.7775	95.7	93.94	91.62	93.86	93.78
Zmiz1	62.47	78.31	84.59	81.11	76.62	75.76	64.34	65.67	63.54	67.3275
Zmat5	14.69	17.89	11.53	13.04	14.2875	23.03	22.01	24.76	21.56	22.84
Zmat4	0.82	0.3	0.9	0.57	0.6475	0.81	0.93	1.17	1.33	1.06
Zmat3	7.57	10.12	9.04	9.6	9.0825	5.91	5.79	5.48	7.88	6.265
Zmat2	47.26	43.61	39.66	43.25	43.445	66.51	54.94	61.9	53.58	59.2325
Zmat1	2.43	2.13	2.59	2.26	2.3525	1.64	2.05	1.99	2.67	2.0875
Zkscan8	6.05	6.21	5.19	7.53	6.245	3.2	3.36	2.95	3.45	3.24
Zkscan7	3.8	3.41	4.93	3.88	4.005	1.76	3.3	2.66	3.49	2.8025
Zkscan6	6.58	7.22	6.75	7.21	6.94	8	6.74	7.45	7.45	7.41
Zkscan5	7.7	8.66	8.39	7.77	8.13	9.57	8.43	8.87	10.81	9.42
Zkscan4	1.64	1.5	1.53	2.07	1.685	3.05	2.55	2.38	2.44	2.605
Zkscan3	33.27	30.2	32.23	33.46	32.29	27.7	34.78	30.53	37.33	32.585
Zkscan2	13.73	10.02	13.48	11.66	12.2225	6.92	8.8	8.37	9.9	8.4975
Zkscan17	8.42	14.1	11.32	13.26	11.775	15.07	14.97	14.63	17.27	15.485
Zkscan14	4.88	4.65	3.91	4.08	4.38	6.39	6.65	5.78	5.95	6.1925
Zkscan1	18.46	19.87	20.27	21.82	20.105	14.33	12.68	11.82	14.34	13.2925
Zim1	2.72	0.85	2.35	1.4	1.83	0.87	1.68	1.39	1.43	1.3425
Zik1	23.93	20.58	20.25	20.2	21.24	12.11	15.05	12.35	16.15	13.915
Zic4	2.11	1.08	2.61	0.68	1.62	1.37	2.36	2.15	2.48	2.09
Zic3	2.45	2.08	2.67	2.41	2.4025	4.02	4.28	3.07	3.02	3.5975
Zic2	1.88	1.64	1.31	1.2	1.5075	2.14	2.23	2.58	1.96	2.2275
Zic1	6.44	3.9	6.82	5.98	5.785	7.82	8.73	10.14	5.73	8.105
Zhx3	12.67	13.89	13.57	14.69	13.705	6.93	7.3	6.73	8	7.24
Zhx2	11.83	17.67	12.89	15.25	14.41	15.57	14.52	15.76	17.33	15.795
Zhx1	20.44	21.11	19.3	19.35	20.05	14.08	12.91	12.44	15.21	13.66
Zgrf1	5.89	6.27	6.88	6.66	6.425	5.29	7.13	5.23	8.61	6.565
Zgpat	46.8	35.9	48.05	39.88	42.6575	27.05	33.54	32.28	41.74	33.6525
Zfyve9	14.74	14.3	15.13	12.48	14.1625	11.89	11.31	11.79	10.42	11.3525
Zfyve28	2.79	2.34	2.31	2.63	2.5175	1.27	1.09	1.1	1.28	1.185
Zfyve27	42.58	31.56	44.19	36.89	38.805	23.37	31.51	24.38	36.15	28.8525
Zfyve26	12.98	10.45	9.26	17.25	12.485	13.76	13.21	13.2	16.73	14.225
Zfyve21	9.74	13.24	10.17	10.16	10.8275	13.7	15.45	13.36	12.87	13.845
Zfyve19	22.11	18.75	23.5	23.98	22.085	21.12	19.69	20.69	24.05	21.3875
Zfyve16	8.17	6.81	7.65	8.34	7.7425	4.49	5.32	3.91	5.53	4.8125
Zfyve1	17.56	19.84	18.16	19.26	18.705	16.57	17.69	15.54	18.86	17.165
Zfx	13.57	13.34	11.65	11.65	12.5525	8.38	9.07	8.21	9.76	8.855
Zfr2	9.1	6.15	10.8	8.75	8.7	6.73	7.52	5.81	8.28	7.085
Zfr	57.55	50.15	52.45	57.09	54.31	46.49	56.17	49.32	49.88	50.465
Zfpm2	1.84	2.24	2.02	1.92	2.005	2.12	2.06	1.83	2.49	2.125
Zfpm1	1.21	1.42	3.11	1.33	1.7675	1.51	1.81	1.93	1.56	1.7025
Zfpl1	30.35	30.01	28.85	29.11	29.58	39.36	38.35	39.08	34.97	37.94
Zfp995	6.43	4.3	3.89	3.96	4.645	2.52	3.24	1.93	2.83	2.63
Zfp994	2.29	1.65	1.53	1.29	1.69	0.96	1.43	0.86	1.15	1.1
Zfp991	2.63	2.3	3.07	3.56	2.89	2.15	1.41	1.9	1.8	1.815
Zfp984	2.51	1.84	2.03	2.83	2.3025	1.53	1.58	1.28	1.75	1.535
Zfp983	7.92	5.05	12.24	10.33	8.885	2.22	4.47	5.36	7.5	4.8875
Zfp982	1.1	1.86	1.22	1.77	1.4875	1.17	0.51	0.94	1.07	0.9225
Zfp976	1.11	1.15	1.15	1.32	1.1825	0.72	0.79	0.83	0.92	0.815
Zfp975	1.77	1.38	1.26	1.63	1.51	1.33	2.17	1.26	1.76	1.63
Zfp974	6.15	5.22	6.27	5.8	5.86	3.05	3.75	3.28	4.14	3.555
Zfp973	3.48	3.07	2.54	3.76	3.2125	2.24	2.75	3.28	2.75	2.755
Zfp971	4.92	5.63	4.51	4.73	4.9475	2.28	3.78	2.86	2.8	2.93
Zfp970	3.64	3.2	3.34	4.24	3.605	4.4	5.88	4.75	5.05	5.02
Zfp968	2.57	2.52	2.35	4.03	2.8675	1.32	4.16	2.27	2.1	2.4625
Zfp966	4.47	4.59	4.36	4.73	4.5375	2.91	3.11	3.04	3.42	3.12
Zfp965	1.28	1.35	1.69	1.26	1.395	0.9	1.11	0.83	0.79	0.9075
Zfp964	2.04	1.4	1.44	1.67	1.6375	0.8	1	0.71	1.12	0.9075
Zfp963	4.87	4.55	4.27	4.5	4.5475	4.79	5.02	4.87	5.57	5.0625
Zfp961	15.16	12.57	11.93	10.09	12.4375	12	9.75	10.66	11.67	11.02
Zfp960	1.71	1.2	1.31	1.46	1.42	0.91	1.43	1.16	1.2	1.175
Zfp959	4.36	4.91	5.1	5.03	4.85	3.1	4.67	3.65	5.7	4.28
Zfp958	6.54	5.3	5.35	5.72	5.7275	3.12	4.7	4.33	4.99	4.285
Zfp956	9.68	7.2	9.22	7.6	8.425	6.38	7.16	7.42	6.82	6.945
Zfp955b	9.37	7.47	5.39	6.58	7.2025	2.71	3.07	2.89	3.25	2.98
Zfp955a	12.98	9.64	8.85	9.17	10.16	4.91	6.05	5.23	5.73	5.48
Zfp954	10.53	8.35	8.68	8.57	9.0325	11.42	9.35	9.94	9.38	10.0225
Zfp952	10.78	8.5	7.28	8.38	8.735	7.26	9.11	8.25	8.27	8.2225
Zfp950	14.23	7.75	12.98	8.47	10.8575	3.99	6.61	5.55	7.82	5.9925
Zfp949	8.43	6.12	7.79	7.04	7.345	6.27	6.77	5.73	7.45	6.555
Zfp948	11.09	6.28	8.17	8.56	8.525	5.67	7.56	6.63	7.16	6.755
Zfp946	18.41	13.77	14.38	15.65	15.5525	10.48	12.51	9.21	13.6	11.45
Zfp945	10.82	9.57	7.24	11.37	9.75	7.33	12.07	10.88	9.13	9.8525
Zfp944	8.08	5.56	4.86	5.34	5.96	4.94	5.33	3.64	4.63	4.635
Zfp943	9.97	7.89	6.35	7.18	7.8475	5.08	6.45	4.61	5.06	5.3
Zfp942	9.45	6.68	6.6	7.61	7.585	4.98	5.23	4.24	5.23	4.92
Zfp941	2.04	1.65	1.97	1.52	1.795	2.14	1.94	1.82	1.57	1.8675
Zfp940	6.08	6.02	6.53	5.93	6.14	6.75	5.95	6.33	6.64	6.4175
Zfp94	6.14	5.23	7.94	9.04	7.0875	8.23	7.35	6.72	9.93	8.0575
Zfp939	4.55	3.85	4.66	4.02	4.27	3.03	3.06	3.06	3.37	3.13
Zfp938	7.7	5.21	5.94	6.1	6.2375	4.7	6.53	5.02	5.65	5.475
Zfp937	3.67	3.62	3.86	3.96	3.7775	0.94	1.15	1.01	1.47	1.1425
Zfp935	5.99	4.66	5.02	7.01	5.67	2.44	2.77	1.86	2.3	2.3425
Zfp934	1.29	1.31	1.87	1.04	1.3775	0.91	0.89	0.72	1.66	1.045
Zfp933	5.77	4.84	5.24	5.17	5.255	3.79	4.16	3.49	3.87	3.8275
Zfp932	25.98	15.01	27.1	24.87	23.24	11.56	17.33	12.14	17.98	14.7525
Zfp931	4.53	4.95	4.48	4.86	4.705	3.1	2.66	3.1	2.81	2.9175
Zfp930	6.97	5.02	4.78	5.05	5.455	3.28	6.93	4.73	5.12	5.015
Zfp93	3.87	3.61	3.29	3.78	3.6375	4.34	3.58	4.26	3.79	3.9925
Zfp91	27.56	30.6	28.63	31.04	29.4575	26.15	26.54	24.27	27.86	26.205
Zfp90	24.87	21.37	21.08	23.02	22.585	30.81	30.45	28.92	27.92	29.525
Zfp9	4.77	4.27	4.57	4.1	4.4275	6.5	6.12	5.78	5.72	6.03
Zfp882	13.11	11.3	10.89	10.86	11.54	6.06	7.83	4.43	6.05	6.0925
Zfp879	1.41	1.16	1.48	1.53	1.395	1.35	1.17	0.65	0.94	1.0275
Zfp874b	2.51	2.53	2.01	2.04	2.2725	1.12	1.91	1.43	1.81	1.5675
Zfp874a	2.42	2.19	1.67	2.01	2.0725	1	1.41	1.07	1.51	1.2475
Zfp873	8.74	6.82	8.57	8.62	8.1875	5.29	7.13	6.28	6.6	6.325
Zfp871	14.17	16.18	13.09	16.16	14.9	2.86	1.97	2.26	3.01	2.525
Zfp870	3.55	4.1	3.59	4	3.81	3.04	3.3	3.14	3.26	3.185
Zfp87	11.95	10.22	10.33	9.05	10.3875	11.23	9.79	8.23	10.26	9.8775
Zfp869	11.65	10.16	10.85	12.77	11.3575	11.56	11.23	9.77	11.92	11.12
Zfp868	25.62	19.5	25.06	21.86	23.01	21.14	27.5	22.4	28.41	24.8625
Zfp867	8.17	6.04	6.25	6.91	6.8425	4.89	5.74	5.07	6.68	5.595
Zfp866	25.9	27.3	26.31	27.47	26.745	19.73	20.2	19.85	23.38	20.79
Zfp865	16.22	16.51	18.95	17.58	17.315	15.85	17.78	15.92	18.33	16.97
Zfp862-ps	8.38	8.05	7.43	7.42	7.82	4.34	4.71	4.57	5.78	4.85
Zfp850	3.82	3.05	3.58	3.42	3.4675	2.7	2.86	2.05	2.32	2.4825
Zfp85	4.06	3.48	2.94	2.63	3.2775	2.76	3.61	1.74	2.83	2.735
Zfp846	12.41	10.54	12.5	12.12	11.8925	10.73	12.36	11.61	10.45	11.2875
Zfp84	8.9	9.22	9.18	9.62	9.23	6.4	5.93	5.65	6.54	6.13
Zfp839	1.85	2.16	2.26	1.97	2.06	1.41	1.53	1.81	1.74	1.6225
Zfp830	12.71	13.42	11.12	11.95	12.3	17.86	15.36	17.06	13.01	15.8225
Zfp827	11.67	12.1	14.13	12.89	12.6975	10.04	10.24	9.15	9.64	9.7675
Zfp825	6.58	4.6	5.37	5.37	5.48	4.86	5.77	5.33	7.43	5.8475
Zfp821	52.11	48.4	56.15	52.3	52.24	63.62	67.14	62.68	71.62	66.265
Zfp820	1.64	1.58	1.23	1.67	1.53	1.1	1.2	1.35	1.59	1.31
Zfp82	6.06	4.89	5.32	4.45	5.18	6.23	7.11	5.82	6.79	6.4875
Zfp811	20.68	19.45	21.72	23.47	21.33	14.23	14.53	12.91	21.49	15.79
Zfp810	20.14	14.23	17.04	17.13	17.135	11.2	15.01	11.98	15.08	13.3175
Zfp81	16.37	11.66	12.36	12.46	13.2125	9.41	9.21	7.48	8.7	8.7
Zfp809	4.65	5.77	5.13	6.1	5.4125	3.25	3.43	3.12	3.78	3.395
Zfp804a	4.6	2.46	4.26	3.07	3.5975	1.52	1.7	1.46	1.3	1.495
Zfp800	3.87	6.29	3.2	5.15	4.6275	3.56	2.99	2.24	3.09	2.97
Zfp799	15.44	13.8	16.82	15.8	15.465	8.35	6.82	7.23	9.53	7.9825
Zfp791	1.91	1.25	1.32	1.52	1.5	1.37	1.68	1.33	1.57	1.4875
Zfp790	11.33	9.4	9.68	9.44	9.9625	9.16	7.95	7.1	6.17	7.595
Zfp788	16.22	10.93	12.91	13.68	13.435	10.05	14.48	10.32	12.39	11.81
Zfp787	15.44	17.48	13.18	15.82	15.48	18.97	24.58	20.95	23.42	21.98
Zfp786	4.31	4.41	4.63	4.75	4.525	4.65	4.76	5.54	4.48	4.8575
Zfp784	3.83	3.56	3.7	3.37	3.615	4.89	4.86	4.51	4.18	4.61
Zfp783	3.77	5.74	6.12	5.31	5.235	3.12	4.6	5.22	5.55	4.6225
Zfp781	5.38	3.9	4.25	4.5	4.5075	3.18	2.93	2.67	3.12	2.975
Zfp780b	9.57	7.92	8.49	8.8	8.695	5.62	6.58	5.37	6.05	5.905
Zfp78	2.13	1.74	1.83	2.06	1.94	1.53	2.3	1.71	3.1	2.16
Zfp777	10.92	16.37	14.22	13.68	13.7975	13.98	13.38	13.64	13.92	13.73
Zfp775	5.72	5.83	7.56	6.92	6.5075	4.78	5.26	4.46	6.02	5.13
Zfp773	6.47	5.76	6.91	6.49	6.4075	6.36	6.22	5.55	6.34	6.1175
Zfp772	3.3	3.18	4.13	3.57	3.545	3.3	3.63	2.87	4.04	3.46
Zfp771	21.14	28.56	20.25	23.57	23.38	22.73	27.57	24.18	24.22	24.675
Zfp770	7.37	6.43	6.68	6.36	6.71	4.32	5.32	4.53	4.8	4.7425
Zfp768	8.8	14.74	11.91	13.23	12.17	24.59	23.55	22.05	19.37	22.39
Zfp764	3	2.61	2.64	2.44	2.6725	3.42	3.61	3.61	2.84	3.37
Zfp763	11.45	9.79	9.29	9.33	9.965	7.66	8.54	6.94	7.22	7.59
Zfp760	11.27	8.85	10.64	12.52	10.82	7.07	8.71	7.78	10.78	8.585
Zfp759	2.47	1.48	1.73	1.58	1.815	1.15	1.33	0.92	1.21	1.1525
Zfp758	3.14	2.81	1.74	2.11	2.45	1.59	1.6	1.15	1.57	1.4775
Zfp748	8.49	7.38	5.52	9.05	7.61	5.17	4.8	4.09	4.41	4.6175
Zfp747	3.39	3.54	2.8	2.95	3.17	3.45	3.11	2.58	3.8	3.235
Zfp746	16.14	16.17	17.14	16.4	16.4625	13.81	15.12	15.08	15.87	14.97
Zfp740	76.44	78.21	79.23	75.36	77.31	61.21	64.39	62.08	67.15	63.7075
Zfp74	10.05	11.15	11.44	9.45	10.5225	7.45	7.08	6.75	5.72	6.75
Zfp738	5.51	4.97	4.24	6.08	5.2	2.85	2.94	3.51	4.69	3.4975
Zfp729b	4.6	4.31	2.82	3.56	3.8225	2.48	2.46	1.71	2.25	2.225
Zfp729a	4.22	3.85	3.85	4.48	4.1	1.78	2.18	1.56	2.54	2.015
Zfp72	2.54	0.9	1.67	1.74	1.7125	0.69	1.23	0.69	1.01	0.905
Zfp719	5.59	4.63	4.47	4.97	4.915	3.17	3.43	2.73	3.37	3.175
Zfp715	10.09	6.01	8.29	8.13	8.13	4.41	6.09	4.83	5.4	5.1825
Zfp712	2.98	1.97	1.93	2.49	2.3425	1.48	1.72	1.18	1.41	1.4475
Zfp711	12.48	8.85	11.77	10.15	10.8125	6.44	8.28	7.23	7.68	7.4075
Zfp710	13.68	16	17.41	15.29	15.595	16.61	16.77	15.44	15.37	16.0475
Zfp709	4.36	3.17	3.47	3.53	3.6325	1.34	1.71	1.32	2.15	1.63
Zfp708	3.01	1.8	2.37	1.9	2.27	1.58	1.53	1.57	1.84	1.63
Zfp707	8.33	6.29	8.19	7.52	7.5825	8.94	10.31	8.71	10.16	9.53
Zfp706	37.07	38.39	38.38	41.16	38.75	43.95	45.2	44.49	42.7	44.085
Zfp704	20.5	28.43	27.08	29.43	26.36	25.1	21.09	16.76	19.28	20.5575
Zfp703	10.95	17.57	13.29	15.75	14.39	16.24	17.12	15.94	13.34	15.66
Zfp7	6.61	6.16	5.76	5.91	6.11	7.6	6.87	7.74	7.16	7.3425
Zfp697	4.98	4.31	7.38	7.53	6.05	7.43	6.88	6.99	6.35	6.9125
Zfp692	14.4	11.51	17.21	14.19	14.3275	11.83	16.34	16.46	20.54	16.2925
Zfp691	3.41	3.78	2.92	3.75	3.465	7.2	6.67	6.64	7.48	6.9975
Zfp69	2.17	1.51	2.36	2.25	2.0725	3.59	3.59	3.57	3	3.4375
Zfp689	5.91	6.31	5.03	6.36	5.9025	6.73	6.57	6.79	6.06	6.5375
Zfp688	8.39	9	7.26	8.39	8.26	11.82	12.21	11.26	12.8	12.0225
Zfp687	12.51	19.63	15.99	17.9	16.5075	15.17	15.57	16.42	15.57	15.6825
Zfp68	37.82	28.33	28.74	31.8	31.6725	27.55	33.29	26.62	29.58	29.26
Zfp677	1.77	1.58	1.87	1.87	1.7725	1.01	1.36	1.15	1.65	1.2925
Zfp672	15.97	15.67	15.42	16.8	15.965	9.68	10.94	11.11	13.45	11.295
Zfp668	11.15	12.47	13.39	11.54	12.1375	13.32	13.51	11.91	14.22	13.24
Zfp667	7.02	5.49	6.09	6.24	6.21	4.32	3.9	4.02	4.15	4.0975
Zfp664	57.43	70.39	60.14	66.87	63.7075	53.11	50.19	46.41	58.05	51.94
Zfp663	5.26	3.44	4.76	5.37	4.7075	5.06	4.95	4.69	5.72	5.105
Zfp661	3.89	4.1	5.56	4.01	4.39	4.54	5.02	4.3	5.38	4.81
Zfp658	8.21	7.57	8.02	7.93	7.9325	9.31	9.15	8.69	9.35	9.125
Zfp655	13.51	11.16	12.6	11.49	12.19	7.78	11.22	10.66	10.85	10.1275
Zfp654	5.77	4.51	4.6	5.1	4.995	3.55	3.54	3.16	3.42	3.4175
Zfp653	14.75	15.23	15.8	15.25	15.2575	13.83	17.48	14.59	20.17	16.5175
Zfp652os	0.33	0.96	1.37	2.15	1.2025	1.27	0.55	2.08	1.07	1.2425
Zfp652	15.71	17.76	19.52	18.68	17.9175	17.34	17.41	17.46	16.8	17.2525
Zfp651	17.29	17.68	19.2	18.53	18.175	16.97	19.51	18.33	19.3	18.5275
Zfp65	8.17	8.77	7.99	7.74	8.1675	6.86	7.14	5.76	5.94	6.425
Zfp647	11.17	11.2	10.99	11.21	11.1425	16.12	15.51	14.78	12.5	14.7275
Zfp646	17.01	23.54	21.21	23.51	21.3175	20.87	18.77	18.52	19.59	19.4375
Zfp644	26.06	24.79	21.49	27.27	24.9025	18.6	19.13	17.23	15.82	17.695
Zfp641	3.12	1.95	3.5	2.62	2.7975	2.44	2.6	2.67	3.53	2.81
Zfp64	16.89	14.29	12.75	11.41	13.835	13.14	13.03	14.32	11.95	13.11
Zfp639	26.44	22.82	25.61	22.91	24.445	22.47	28.02	25.19	29.38	26.265
Zfp638	76.21	60.77	60.85	60.61	64.61	60.51	87.31	80.88	71.3	75
Zfp637	55.3	62.6	49.59	57.1	56.1475	83.14	74.41	80.84	72.73	77.78
Zfp629	17.58	20.84	20.95	20.73	20.025	21.95	22.68	21.47	21.9	22
Zfp628	5.66	6.82	6.62	6.46	6.39	8.27	7.88	8.34	8.44	8.2325
Zfp626	6.14	5.83	5.64	5.85	5.865	4.49	4.84	3.99	5.96	4.82
Zfp623	9.57	10.12	9.04	9.38	9.5275	13.76	11.88	12.21	11.49	12.335
Zfp622	13.59	13.71	12.18	12.04	12.88	13.55	14.53	13.61	13.3	13.7475
Zfp62	25.94	24.23	22.07	24.86	24.275	23.15	25.89	22.26	23.06	23.59
Zfp619	1.75	2.02	1.4	2.03	1.8	1.57	1.25	1.38	1.26	1.365
Zfp618	9.73	11.71	12.03	36.86	17.5825	8.46	7.96	7.86	8.77	8.2625
Zfp617	12.27	10.52	12.69	12.54	12.005	9.78	11.97	11.1	14.71	11.89
Zfp612	7.94	7.27	8.68	8.22	8.0275	6.69	7.3	6.47	7.48	6.985
Zfp61	25.56	17.03	17.58	16.9	19.2675	19.45	19.56	19.02	22.88	20.2275
Zfp609	21.48	27.53	26.96	27.46	25.8575	17.58	15.79	15.19	17.9	16.615
Zfp608	14.25	17.89	15.7	19.73	16.8925	17.8	16.07	14.93	14.62	15.855
Zfp607b	5	4.3	4.54	4.68	4.63	2.98	3.94	3.44	4.13	3.6225
Zfp607a	1.68	1.63	1.14	1.33	1.445	0.73	0.91	0.85	1.04	0.8825
Zfp606	18.62	16.62	14.53	16.4	16.5425	13.44	18.34	13.41	16.62	15.4525
Zfp605	9.84	7.53	13.99	12.78	11.035	15.38	12.88	6.65	6.81	10.43
Zfp60	32.25	29.92	27.33	32.41	30.4775	22.43	23.44	22.38	23.04	22.8225
Zfp599	4.1	2.42	3.68	2.84	3.26	1.36	1.67	1.7	1.63	1.59
Zfp598	19.3	18.38	20.18	18.23	19.0225	16.89	19.51	18.25	21.74	19.0975
Zfp597	10.7	6.79	7.72	7.33	8.135	4.91	3.68	6.26	7.81	5.665
Zfp593	6.42	7.17	5.73	6.6	6.48	6.46	7.75	7.6	8.09	7.475
Zfp592	9.64	13	9.71	11.14	10.8725	12.23	11.49	12.03	12.91	12.165
Zfp59	6.14	5.49	5.92	5.41	5.74	3.71	4.35	3.76	4.97	4.1975
Zfp583	4.28	2.77	3.76	3.62	3.6075	3.39	4.11	3.33	4.27	3.775
Zfp580	26.17	24.26	25.64	23.45	24.88	42.27	41.9	42.59	31.69	39.6125
Zfp58	5.01	3.65	3.79	3.94	4.0975	3.44	4.31	4.04	4.36	4.0375
Zfp579	30.04	29.8	37.67	39.01	34.13	41.93	47.23	40.24	53.28	45.67
Zfp575	3.16	2.74	4.02	2.65	3.1425	3.52	3.64	3.48	2.85	3.3725
Zfp574	12.1	15.98	15.29	14.52	14.4725	16.09	15.6	15.57	16.04	15.825
Zfp57	175.54	117.18	183.47	153.76	157.488	128.46	165.47	144.57	185.16	155.915
Zfp568	3.17	3.14	2.5	3.16	2.9925	1.76	1.83	1.73	2.22	1.885
Zfp566	8.72	11.26	8.51	10.36	9.7125	9.3	11.72	7.5	8.68	9.3
Zfp563	17.2	12.12	11.39	12.92	13.4075	7.36	7.55	4.73	5.37	6.2525
Zfp560	14.48	12.48	12.35	12.11	12.855	13.59	15.3	14.13	14.01	14.2575
Zfp558	20.25	17.64	18.85	18.72	18.865	6.98	5.27	4.98	7.35	6.145
Zfp553	19.74	24	23.18	23.41	22.5825	35.24	34.78	35.57	32.26	34.4625
Zfp551	3.54	3.71	3.08	3.65	3.495	1.62	1.33	1.29	1.32	1.39
Zfp536	13.44	15.5	16.42	18.6	15.99	18.05	17.15	16.62	16.34	17.04
Zfp532	38.01	42.26	49.31	50.39	44.9925	45.97	41.7	35.55	39.38	40.65
Zfp53	3.11	2.64	2.7	2.85	2.825	1.84	2.55	1.91	2.98	2.32
Zfp526	2.95	4.57	4.26	4.6	4.095	3.46	2.84	2.55	3.41	3.065
Zfp524	4.02	4.77	4.71	5.2	4.675	6.74	6.24	6.23	9.05	7.065
Zfp523	26.68	24.18	27.74	27.34	26.485	31.81	34.3	36.99	29.38	33.12
Zfp521	12.33	9.1	14.67	9.8	11.475	3.82	3.53	5.04	3.32	3.9275
Zfp518b	17.64	21.27	20.18	20.94	20.0075	14.44	12.71	13.02	12.98	13.2875
Zfp518a	4.41	3.56	3.29	4.22	3.87	2.42	2.73	2.35	2.69	2.5475
Zfp516	7.36	11.44	9.04	11.03	9.7175	9.37	9.01	8.15	9.12	8.9125
Zfp513	18.01	22.63	22.68	23.69	21.7525	30.97	30.34	27.08	26.35	28.685
Zfp512b	68.14	54.36	77.25	62.47	65.555	32.61	40.58	36.55	53.97	40.9275
Zfp512	44.1	45.63	52.29	44.91	46.7325	45.22	48.99	44.28	47.76	46.5625
Zfp511	22.82	21.13	30.08	26.72	25.1875	34.45	32.06	34.32	34.41	33.81
Zfp51	3.85	3.04	2.58	3.13	3.15	2.01	2.44	1.95	2.52	2.23
Zfp507	9.44	9.45	10.08	9.49	9.615	6.61	5.62	6	7.22	6.3625
Zfp503	29.92	23.65	26.62	22.96	25.7875	2.69	2.46	7.59	2.16	3.725
Zfp472	5.78	4.59	4.12	3.99	4.62	2.68	5.48	4.24	5.67	4.5175
Zfp467	17.74	15.28	18.02	15.43	16.6175	17.52	18.66	15.79	15.56	16.8825
Zfp462	28.25	35.04	37.32	39.45	35.015	20.66	16.05	17.82	21.77	19.075
Zfp46	25.93	33.13	31.01	30.05	30.03	31.45	26.99	26.68	24.46	27.395
Zfp458	1.64	1.73	1.24	1.8	1.6025	0.73	0.84	0.47	0.54	0.645
Zfp455	1.4	0.87	0.86	1.07	1.05	0.67	0.89	0.5	0.43	0.6225
Zfp454	5.98	5.67	5.72	7.71	6.27	7.29	7.55	7.97	8.03	7.71
Zfp451	19.76	19.54	20.77	21.8	20.4675	16.49	17.65	15.48	20.48	17.525
Zfp449	3.04	2.75	2.81	2.92	2.88	1.5	1.85	1.36	2.18	1.7225
Zfp446	6.5	6.6	8.02	6.78	6.975	4.71	6.11	5.56	7.35	5.9325
Zfp445	89.72	78.87	88.03	87.73	86.0875	45	59.19	48.57	60.52	53.32
Zfp444	32.23	32.42	30.81	32.03	31.8725	32.32	39.2	37.49	35.25	36.065
Zfp442	2.88	2.47	2.66	3.08	2.7725	0.43	0.55	0.36	0.59	0.4825
Zfp438	2.19	3.33	2.52	2.75	2.6975	2.78	2.2	2.54	2.98	2.625
Zfp433	5.04	5.72	3.71	5.03	4.875	2.9	2.59	2.99	3.11	2.8975
Zfp429	1.47	1.27	1.36	1.14	1.31	1.08	1.12	1.19	1.56	1.2375
Zfp428	80.79	88.71	86.53	80.37	84.1	135.58	134.46	134.64	112.85	129.382
Zfp426	23.47	20.49	17.24	20.14	20.335	15.99	18.48	15.09	18.92	17.12
Zfp423	4.46	6.23	4	5.52	5.0525	6.29	6.9	5.87	5.66	6.18
Zfp422-ps	9.44	8.74	4.37	3.74	6.5725	4.75	4.7	3.6	4.77	4.455
Zfp422	55.68	63.13	61.58	66.37	61.69	79.89	72.34	77.61	73.41	75.8125
Zfp420	9.44	6.51	9.55	7.5	8.25	4.68	7.25	5.71	7.43	6.2675
Zfp418	2.27	2.77	2.12	2.26	2.355	2.09	1.68	1.96	2.12	1.9625
Zfp414	46.18	43.24	47.78	44.01	45.3025	59.24	60.53	57.56	59.16	59.1225
Zfp410	19.23	21.78	20.07	21.39	20.6175	24.91	26	25.31	27.26	25.87
Zfp41	32.56	42.79	34.98	39.74	37.5175	29.6	27.93	27.29	31.61	29.1075
Zfp408	10.87	10.96	11.41	10.24	10.87	11.04	12.12	10.36	13.83	11.8375
Zfp407	5.96	7.48	5.88	6.83	6.5375	5.36	4.73	4.73	4.28	4.775
Zfp40	18.8	11.53	11.65	12.34	13.58	9.72	10.71	8.93	14.56	10.98
Zfp398	7.17	6.28	7.82	7.55	7.205	4.09	3.71	3.23	4.44	3.8675
Zfp397	21.97	20.55	20.73	22.1	21.3375	13.33	13.7	11.95	15.01	13.4975
Zfp395	4.9	6.13	6.22	6.61	5.965	4.31	4.5	4.55	5.68	4.76
Zfp39	4.35	4.59	4.66	5.02	4.655	5.15	4.55	4.23	3.68	4.4025
Zfp386	24.05	21.64	19.32	22.42	21.8575	15.71	15.73	17.29	18.7	16.8575
Zfp385b	1.99	2.29	2	1.84	2.03	1.61	2.21	2.03	1.25	1.775
Zfp385a	13.25	18.69	19.32	15.86	16.78	23	24.91	25	22.45	23.84
Zfp384	28.35	28.63	33.2	33.41	30.8975	33.24	35.01	34.72	33.75	34.18
Zfp383	11.2	10.54	9.52	11.22	10.62	8.49	11.82	10.04	10.76	10.2775
Zfp382	8.76	10.64	8.89	6.43	8.68	3.17	1.66	2.36	2.83	2.505
Zfp37	9.29	7.78	7.81	8.3	8.295	7.92	7.52	6.51	6.59	7.135
Zfp36l2	13.11	19.82	14.84	17.79	16.39	16.35	20.29	18.9	18.24	18.445
Zfp36l1	17.29	18.91	12.81	15.11	16.03	16.99	18.49	18.12	17.08	17.67
Zfp369	10.35	10.76	9.05	11.15	10.3275	6.26	7.1	6.34	6.76	6.615
Zfp367	8.57	11.54	10.74	11.47	10.58	10.04	10.76	12.11	13.44	11.5875
Zfp365	2.67	2.08	3.15	2.14	2.51	1.07	0.9	1.02	1.06	1.0125
Zfp362	37.45	48.95	48.29	46.58	45.3175	69.44	66.66	64.81	57.66	64.6425
Zfp36	2.3	2.79	2.52	2.3	2.4775	3.1	2.72	3.62	2.61	3.0125
Zfp358	35.93	43.85	35.94	38.79	38.6275	54.7	46.44	45.63	44.32	47.7725
Zfp354c	31.83	32.61	31.64	30.65	31.6825	20.99	18.4	17.98	18.24	18.9025
Zfp354b	1.34	0.98	1	1.53	1.2125	1.3	1.4	0.87	1.13	1.175
Zfp354a	6.18	6.17	6.62	7.37	6.585	4.81	5.29	5.64	7.02	5.69
Zfp35	12.23	9.72	8.66	10.54	10.2875	10.58	10.64	10.52	10.62	10.59
Zfp346	17.4	16.97	17.73	18.65	17.6875	12.28	11.68	12.55	16.47	13.245
Zfp341	4.55	4.31	5.65	5.54	5.0125	4.33	4.8	4.1	5.44	4.6675
Zfp335os	3.27	2.21	2.96	2.34	2.695	2.85	3.74	3.79	3.04	3.355
Zfp335	12.01	11.67	13.87	13.07	12.655	11.43	11.78	11.35	13.38	11.985
Zfp334	9.47	11.99	10.9	11.7	11.015	10.83	9.84	9.48	11.23	10.345
Zfp330	35.47	32.2	30.54	28.32	31.6325	29.09	38.41	31.09	35.13	33.43
Zfp329	14.86	14.6	12.57	13.01	13.76	10.09	12.15	10.21	13.28	11.4325
Zfp326	31.61	30.3	33.21	33.56	32.17	45.74	38.49	43.07	38.14	41.36
Zfp324	7.26	7.24	7.54	7.18	7.305	5.23	4.88	4.5	5.45	5.015
Zfp322a	17.07	15.85	14.91	16.46	16.0725	9.68	10.55	9.33	10.9	10.115
Zfp319	14.52	16.85	16.51	16.41	16.0725	14.22	13.17	13.37	13.93	13.6725
Zfp318	16.02	12.36	18.03	15.68	15.5225	13.49	12.98	11.14	12.46	12.5175
Zfp317	18.75	16.14	17.75	18.56	17.8	12.52	12.31	12.53	14.64	13
Zfp316	14.51	17.74	15.07	17.65	16.2425	12.79	13.24	11.76	12.83	12.655
Zfp300	1.59	1.27	1.26	1.62	1.435	0.95	0.58	0.38	0.76	0.6675
Zfp30	7.32	6.77	7.83	8.25	7.5425	9.05	8.57	8.96	7.46	8.51
Zfp3	6.23	6.34	6.65	5.74	6.24	6.51	6	6.27	5.94	6.18
Zfp292	22.07	21.38	17.59	22.27	20.8275	13.88	14.53	12.49	13.31	13.5525
Zfp287	8.43	8.55	7.88	8.43	8.3225	7.17	6.61	6.27	6.61	6.665
Zfp286	16.79	16.39	14.89	13.57	15.41	16.9	15.39	13.13	15.66	15.27
Zfp282	13.79	14.45	13.13	13.82	13.7975	13.51	13.06	12.53	13.02	13.03
Zfp281	18.17	15.92	15.66	17.17	16.73	11.77	12.21	10.28	11.21	11.3675
Zfp280d	30.55	27.19	32.02	30.21	29.9925	22	33.56	32.61	34.48	30.6625
Zfp280c	13.53	11.72	16.29	14.11	13.9125	7.66	9.72	8.3	11.11	9.1975
Zfp280b	5.42	5.6	6.08	5.78	5.72	4.91	5.54	5.36	5.5	5.3275
Zfp28	8.21	7.85	8.88	9.7	8.66	8.92	12.43	7.92	10.46	9.9325
Zfp277	12.82	11.47	10.25	10.7	11.31	10.82	11.59	10.48	12.37	11.315
Zfp276	16.81	17.31	18.12	16.44	17.17	13.01	16.03	14.44	16.83	15.0775
Zfp275	11.87	13.18	10.3	12.6	11.9875	7.85	8.04	7.85	9.08	8.205
Zfp273	4.97	2.76	3.31	3.14	3.545	2.31	3.16	2.32	2.42	2.5525
Zfp27	8.11	7.54	7.59	8.61	7.9625	9.29	8.82	7.91	7.64	8.415
Zfp266	47.52	47.24	41.76	46.71	45.8075	30.98	26.47	26.98	29.96	28.5975
Zfp263	15.16	13.97	14.25	15.02	14.6	14.86	16.26	15.28	17.48	15.97
Zfp260	46.06	39.29	35.8	41.98	40.7825	34	38.93	33.96	40.98	36.9675
Zfp26	11.35	11.52	11.83	12.53	11.8075	4.28	5.63	4.38	5.83	5.03
Zfp251	17.36	18.65	18.94	18.11	18.265	17.83	15.44	14.62	15.72	15.9025
Zfp248	3.8	2.96	3.32	3.26	3.335	4.22	3.75	4.25	5.3	4.38
Zfp24	27.49	27.78	23.32	25.96	26.1375	22.69	22.53	20.49	23.52	22.3075
Zfp239	7	6.04	4.42	4.99	5.6125	4.89	5.11	4.89	4.71	4.9
Zfp236	11.44	10.89	11.59	12.34	11.565	6.97	7.65	6.99	7.79	7.35
Zfp235	7.25	6.25	7.66	7.78	7.235	7.05	6.25	6.26	7.47	6.7575
Zfp229	5.62	4.38	4.63	5.57	5.05	3.53	3.19	3.58	3.51	3.4525
Zfp219	56.03	65.74	58.77	60.96	60.375	78.78	97	85.53	93.49	88.7
Zfp217	3.38	4.65	4.23	4.62	4.22	4.62	4.89	4.4	5.69	4.9
Zfp213	8.37	8.61	7.05	8.35	8.095	8.68	8.89	7.7	8.28	8.3875
Zfp212	14.64	17.62	14.68	14.55	15.3725	19.12	19.43	20.61	18.47	19.4075
Zfp207	148.3	129.74	119.95	128.79	131.695	155.46	159.69	145.18	144.29	151.155
Zfp202	5.1	3.56	4.67	3.75	4.27	3.35	3.71	3.48	4.22	3.69
Zfp2	17.38	15.14	16.18	17.4	16.525	10.02	12.58	10.61	12.78	11.4975
Zfp189	5.41	5.64	5.11	5.17	5.3325	4.93	5.59	4.85	5.05	5.105
Zfp184	11.78	9.63	8.97	10.05	10.1075	13.05	12.47	10.74	11.27	11.8825
Zfp182	5.82	4.23	4.82	4.89	4.94	4.14	4.79	4.1	4.58	4.4025
Zfp180	18.19	17.47	17.7	18.17	17.8825	15.9	16.66	15.01	17.87	16.36
Zfp174	1.82	1.88	2.04	1.89	1.9075	1.06	1.08	1.08	1.18	1.1
Zfp169	7.29	4.98	6.83	6.72	6.455	3.46	2.22	2.47	2.5	2.6625
Zfp160	12.77	9.08	9.68	9.58	10.2775	5.95	9.46	6.9	8.27	7.645
Zfp157	20.65	19.02	17.72	20.66	19.5125	13.85	15.34	14.71	16.13	15.0075
Zfp148	17.76	17.18	15.51	19.13	17.395	10.8	10.41	10.61	10.29	10.5275
Zfp146	55.15	60.48	50.47	56.79	55.7225	73.37	68.51	63.75	62.26	66.9725
Zfp143	9.54	11.56	10.94	12.03	11.0175	13.58	11.87	11.44	13.85	12.685
Zfp142	9.58	11.11	11.63	10.93	10.8125	8.93	7.93	7.94	9.76	8.64
Zfp141	7.48	6.24	7.33	7.87	7.23	5.98	6.04	4.7	5.5	5.555
Zfp14	6.43	4.41	5.25	4.37	5.115	5.02	5.09	4.7	5.84	5.1625
Zfp133-ps	2.33	1.18	0.93	0.94	1.345	2.07	3.76	3.17	3.36	3.09
Zfp131	24.81	21.82	19.64	20.98	21.8125	21.13	22.13	23.74	24.02	22.755
Zfp13	12.45	14.16	12.65	14.04	13.325	17.35	14.98	14.12	14.1	15.1375
Zfp128	4.39	4.02	4.27	4.71	4.3475	5.04	4.93	4.42	4.36	4.6875
Zfp125	0.83	0.75	2.18	1.04	1.2	1.14	1.59	1.02	0.22	0.9925
Zfp120	3.96	4.14	3.17	3.34	3.6525	2.99	3.2	2.82	3.15	3.04
Zfp12	15.17	15.68	16.03	17.06	15.985	15.13	15.24	14.63	16.47	15.3675
Zfp119b	2.7	2.22	1.34	2.43	2.1725	1.46	1.9	1.25	2.14	1.6875
Zfp119a	3.07	2.55	2.67	3.48	2.9425	1.66	2.47	1.63	2.24	2
Zfp114	1.81	2.22	2.65	2.5	2.295	1.77	1.25	1.55	1.25	1.455
Zfp113	12.55	15.04	12.02	12.85	13.115	7.43	5.5	6.29	8.49	6.9275
Zfp112	3.02	2.36	2.58	2.16	2.53	1.77	2.09	1.81	2.12	1.9475
Zfp111	4.01	5.34	4	6.58	4.9825	4.21	4.32	4.54	5.14	4.5525
Zfp110	12.65	11.85	10.41	10.97	11.47	12.94	12.34	12.75	11.53	12.39
Zfp11	3.15	2.95	3.14	3.71	3.2375	3.94	2.59	2.93	2.95	3.1025
Zfp109	2.77	2.66	2.15	1.78	2.34	1.39	0.93	1.7	1.07	1.2725
Zfp108	2.77	1.97	2.54	2.11	2.3475	2.27	1.97	2.06	1.33	1.9075
Zfp106	32.24	39.4	33.56	38.57	35.9425	24.48	19.24	21.09	22.31	21.78
Zfp105	6.92	9.28	7.72	10.2	8.53	13.91	14.4	13.3	12.55	13.54
Zfp101	14.23	11.98	11.57	11.87	12.4125	10.16	11.78	8.03	11.51	10.37
Zfp1	14.5	10.76	11.08	12.99	12.3325	19	16.12	16.95	15.54	16.9025
Zfhx4	8.43	9.11	8.8	9.58	8.98	5.03	5.22	5.05	4.2	4.875
Zfhx3	8.72	6.57	10.63	8.35	8.5675	4.66	4.57	5.3	4.59	4.78
Zfhx2os	4.57	3.29	5.46	5.75	4.7675	1.37	2.88	1.26	5.83	2.835
Zfhx2	19.22	15.47	23.02	20.06	19.4425	10.56	13.14	10.13	16.31	12.535
Zfc3h1	32.14	22.63	31.85	32.87	29.8725	17.32	23.44	20.1	28.66	22.38
Zfat	2.45	2.89	2.99	2.49	2.705	2.83	2.37	2.53	2.5	2.5575
Zfas1	94.66	69.94	67.2	68.11	74.9775	66.81	85.06	81.36	78.88	78.0275
Zfand6	92.39	62.57	69.52	71.3	73.945	58.06	69.23	66.17	77.87	67.8325
Zfand5	47.22	50.8	51.69	53.24	50.7375	47.83	59.41	52.4	53.3	53.235
Zfand4	3.69	3.79	2.87	3.06	3.3525	2.59	2.81	3.28	3.06	2.935
Zfand3	32.68	46.42	31.44	33.7	36.06	56.05	57.76	54.91	44.72	53.36
Zfand2b	13.55	17.05	13.44	15.36	14.85	18.67	16.65	17.26	18.47	17.7625
Zfand2a	13.65	13.43	13.52	10.92	12.88	9.56	9.16	9.58	10.21	9.6275
Zfand1	18.72	15.08	17.09	17.99	17.22	14.92	16.05	14.01	16.07	15.2625
Zer1	27.29	25.32	32.89	30.98	29.12	27.36	28.93	26.31	33.57	29.0425
Zeb2os	6	6.73	4.84	5.37	5.735	10.58	12.47	12.31	12.94	12.075
Zeb2	44.56	74.46	58.46	66.76	61.06	69.32	56.22	51.09	55.53	58.04
Zeb1	31.89	37.96	34.06	36.42	35.0825	28.92	27.44	27.56	29.87	28.4475
Zdhhc9	18.49	17.25	22.95	18.59	19.32	16.99	15.26	16.89	16.8	16.485
Zdhhc8	11.48	10.88	12.48	10.99	11.4575	9.94	11.03	11.11	11.74	10.955
Zdhhc7	13.9	13.62	14.3	13.92	13.935	12.42	12.23	10.17	11.46	11.57
Zdhhc6	11.19	12.31	10.09	10.86	11.1125	11.27	12.99	12.38	14.04	12.67
Zdhhc5	12.21	13.59	14.29	13.37	13.365	12.53	12.21	11.91	12.69	12.335
Zdhhc4	26.95	24.57	23.05	25.89	25.115	23.61	24.47	26.28	30.89	26.3125
Zdhhc3	24.29	26.11	25.11	24.23	24.935	25.31	25.56	25.32	26.56	25.6875
Zdhhc24	9.93	8.69	9.4	9.27	9.3225	6.56	7.49	6.67	9.25	7.4925
Zdhhc23	2.6	1.76	2.79	1.56	2.1775	0.25	0.33	0.49	0.37	0.36
Zdhhc21	7.92	8.16	7.77	8.56	8.1025	5.5	4.92	4.85	5.84	5.2775
Zdhhc20	12.72	10.82	13.44	12.15	12.2825	10.28	10.81	9.43	11.36	10.47
Zdhhc2	13.72	11.25	13.12	13.34	12.8575	10.1	10.58	11	15.1	11.695
Zdhhc18	15.2	12.04	14.46	12.35	13.5125	18.96	17.26	12.99	14.96	16.0425
Zdhhc17	32.46	27.43	33.07	28.12	30.27	21.06	24.82	20.24	22.86	22.245
Zdhhc16	19.95	19.13	19.22	20.05	19.5875	20.34	21.2	21.97	22.11	21.405
Zdhhc15	2.31	2.31	2.04	2.3	2.24	1.56	1.88	1.75	2.15	1.835
Zdhhc14	7.08	4.74	6.99	5.52	6.0825	5.11	5.24	5.5	5.19	5.26
Zdhhc13	14.34	12.96	12.63	12.86	13.1975	11.66	10.79	12.24	12.87	11.89
Zdhhc12	5.54	5.95	5.63	6.04	5.79	7.89	9.47	9.54	10.07	9.2425
Zdhhc1	13.32	12.33	12.7	13.02	12.8425	10.3	12.71	10.65	13.16	11.705
Zdbf2	7.64	6.5	5.55	6.63	6.58	3.11	2.76	3.19	3.02	3.02
Zcwpw1	8.51	9.48	7.62	7.63	8.31	10.48	9.74	13.97	13.11	11.825
Zcrb1	68.03	59.19	67.91	62.27	64.35	95.83	107.35	90.46	89.06	95.675
Zcchc9	16.21	13.93	16.28	14.34	15.19	14.32	15.19	14.83	17.45	15.4475
Zcchc8	42.94	40.92	49.74	44.52	44.53	40.62	54.01	54.01	62.37	52.7525
Zcchc7	21	14.49	18.73	19.18	18.35	17.53	21.03	15.88	20.94	18.845
Zcchc6	15.43	17.24	17.01	16.56	16.56	15.99	15.75	15.93	14.92	15.6475
Zcchc4	6.11	5.67	7.14	6.31	6.3075	6.27	7.06	6.32	7.41	6.765
Zcchc3	8.47	11.18	10.29	10.19	10.0325	12.96	12.57	11.68	12.93	12.535
Zcchc24	10.13	14.49	11.07	14.03	12.43	12.17	11.66	13.13	12.29	12.3125
Zcchc2	3.51	3.46	4.31	3.92	3.8	2.46	2.79	2.99	2.83	2.7675
Zcchc18	75.51	52.95	65.48	55.99	62.4825	53.49	64.68	62.09	58.47	59.6825
Zcchc17	20.55	19.29	15.17	18.62	18.4075	27.3	25.62	24.76	23.55	25.3075
Zcchc14	53.91	58.61	68.26	62.83	60.9025	43.06	42.09	39.26	39.48	40.9725
Zcchc12	116.76	67.6	103.67	80.57	92.15	49.05	53.84	63.45	52.07	54.6025
Zcchc11	42.46	40.2	42.86	41.58	41.775	68.06	55.5	55.86	44.82	56.06
Zcchc10	4.68	3.95	4.47	4.49	4.3975	7.46	6.43	8.06	5.61	6.89
Zc4h2	36.33	28.98	28.7	30.72	31.1825	33.96	32.29	28.77	29.69	31.1775
Zc3hc1	24.05	26.4	22.79	26.06	24.825	30.78	32.72	33.66	29.55	31.6775
Zc3hav1l	7.72	9.12	9.64	10.13	9.1525	6.45	5.04	4.8	6.3	5.6475
Zc3h8	5.26	4	5.23	4.71	4.8	4.29	4.79	3.97	4.66	4.4275
Zc3h7b	41.54	52.47	51.34	49.37	48.68	48.84	46.64	47.2	44.92	46.9
Zc3h7a	55.57	39.61	46.55	47.36	47.2725	39.42	44.41	43.13	55.01	45.4925
Zc3h6	2.27	2.32	2.75	2.46	2.45	2.1	2.07	1.96	1.89	2.005
Zc3h4	35.4	41.77	41.96	40.65	39.945	37.92	37.04	36.17	36.58	36.9275
Zc3h3	7.03	6.2	6.68	7.01	6.73	8.07	7.85	7.89	8.59	8.1
Zc3h18	25.52	32.19	31.01	30.34	29.765	34.04	33.44	32.67	35.2	33.8375
Zc3h15	70.56	73.41	68.42	69.51	70.475	108.55	75.82	83.26	72.18	84.9525
Zc3h14	40.17	36.92	35.12	37.57	37.445	42.17	38.57	42.36	38.99	40.5225
Zc3h13	20.27	21.68	21.82	21.75	21.38	25.14	21.45	22.37	23.16	23.03
Zc3h12c	8.14	9.23	8.08	9.5	8.7375	5.38	5.45	4.46	5.93	5.305
Zc3h12b	1.47	1.49	1.65	1.48	1.5225	0.62	0.58	0.91	0.64	0.6875
Zc3h11a	77.73	64.78	78.64	74.01	73.79	54.79	66.78	59.94	68.44	62.4875
Zc3h10	9.38	13.05	11.26	9.77	10.865	13.42	14.14	13.66	14.21	13.8575
Zc2hc1a	20.33	15.99	21.82	20.78	19.73	13.93	14.13	11.97	14.68	13.6775
Zbtb9	6.74	8.08	7.54	8.67	7.7575	8.18	7.25	7.98	7.55	7.74
Zbtb8os	15.16	16.58	12.69	13.09	14.38	23.2	20.25	25.61	20.33	22.3475
Zbtb8a	5.49	5.32	5.28	5.91	5.5	8.15	7.62	7.05	8.1	7.73
Zbtb7b	0.95	2.52	1.07	1.05	1.3975	1.59	0.96	1.03	2.27	1.4625
Zbtb7a	7.38	7.03	7.71	6.9	7.255	5.4	7.38	5.71	6.72	6.3025
Zbtb6	9.53	8.04	9.71	9.67	9.2375	7.45	6.52	6.31	6.3	6.645
Zbtb5	15.81	19.54	16.39	18.33	17.5175	15.49	14.25	13.54	15.52	14.7
Zbtb49	11.58	13.42	14.73	13.03	13.19	9.81	12.11	10.32	13.5	11.435
Zbtb48	9.49	9.03	9.35	9.98	9.4625	8.47	7.9	8.4	13.52	9.5725
Zbtb46	1.97	2.44	2.81	2.59	2.4525	2.62	2.5	2.38	2.43	2.4825
Zbtb45	18.4	22.02	17.68	18.5	19.15	23.97	21.79	23.33	21.88	22.7425
Zbtb44	5.39	6.09	5.77	7.31	6.14	5.59	5.28	4.8	5.78	5.3625
Zbtb43	13.43	11.8	14.6	13.6	13.3575	9.99	9.9	8.44	9.66	9.4975
Zbtb41	13.05	12.25	11.75	12.55	12.4	7.28	7.02	6.33	6.75	6.845
Zbtb40	6.02	7.06	7.78	6.8	6.915	5.42	5.42	5.13	7.56	5.8825
Zbtb4	7.18	5.44	7.89	4.97	6.37	2.75	3.78	3.22	3.97	3.43
Zbtb39	6.35	8.84	8	8.57	7.94	6.8	6.83	6.81	7.62	7.015
Zbtb38	5.14	3.86	4.69	4.18	4.4675	2.56	2.26	2.12	2.55	2.3725
Zbtb37	6.63	4.44	5.28	5.33	5.42	2.69	1.58	1.81	1.85	1.9825
Zbtb34	7.76	10.01	9.88	8.19	8.96	4.99	5.19	4.13	6.1	5.1025
Zbtb33	18.06	18.24	18.07	19.14	18.3775	11.16	10.35	8.55	11.01	10.2675
Zbtb3	3.08	3.44	2.87	3.05	3.11	3.61	3.37	3.53	2.94	3.3625
Zbtb26	5.86	4.97	4.44	5.22	5.1225	3.05	4.06	2.84	3.96	3.4775
Zbtb25	7.92	5.68	7.71	6.94	7.0625	7.07	6.53	7.08	7	6.92
Zbtb24	9.15	8.73	9.16	8.98	9.005	8.19	8.22	7.15	8.22	7.945
Zbtb22	17.92	21.35	16.73	16.86	18.215	20.94	22.13	19.58	18.97	20.405
Zbtb21	3.77	3.86	4.91	4.45	4.2475	3.76	4.08	3.88	3.81	3.8825
Zbtb20	25.91	26.87	24.48	28.08	26.335	8.99	7.58	7.86	10.12	8.6375
Zbtb2	7.71	8.9	8.57	8.2	8.345	9.56	8.38	8.01	8.37	8.58
Zbtb18	47.93	70.01	52.35	67.42	59.4275	61.62	57.92	45.56	59.87	56.2425
Zbtb17	28.54	27.72	26.1	26.59	27.2375	30.09	29.75	28.96	30.16	29.74
Zbtb16	0.92	1.74	1.6	2.34	1.65	1.93	1.18	0.93	1.88	1.48
Zbtb14	12.61	14.14	15.02	16.07	14.46	11.66	11.32	10.48	12.85	11.5775
Zbtb12	64.02	74.12	63.44	63.25	66.2075	112.94	109.7	107.25	82.49	103.095
Zbtb11os1	2.09	2.23	2.28	1.79	2.0975	2.29	2.35	2.4	2.07	2.2775
Zbtb11	7.52	5.61	7.71	7.47	7.0775	4.44	5.74	4.95	5.41	5.135
Zbtb10	4.25	4.83	5	5.41	4.8725	3.67	3.56	3.29	3.88	3.6
Zbtb1	2.09	2.17	2.13	2.25	2.16	1.59	1.78	1.44	1.87	1.67
Zbed6	9.7	5.95	7.07	7.81	7.6325	2.04	2.74	2.65	3.61	2.76
Zbed5	9.62	7.38	7.93	8.13	8.265	5.59	7.99	7.31	4.73	6.405
Zbed4	16.55	18.95	17.08	18.05	17.6575	15.4	15.14	15.14	15.34	15.255
Zbed3	9.87	14.74	13.37	12.39	12.5925	20.4	20.97	20.57	16.49	19.6075
Zadh2	6.28	6.84	6.69	6.57	6.595	5.42	5.96	4.93	6.11	5.605
Yy2	1.13	0.67	0.99	1.78	1.1425	1.67	1.58	1.56	1.25	1.515
Yy1	29.15	31.89	31.78	32.28	31.275	34.21	33.12	37.63	31.89	34.2125
Ywhaz	267.4	273.06	276.47	279.49	274.105	283.69	258.4	270.54	261.29	268.48
Ywhaq	415.49	403.63	354.27	378.47	387.965	377.32	372.06	337.04	398.3	371.18
Ywhah	145.8	132.33	152.93	141.04	143.025	179.83	168.28	184.54	165.35	174.5
Ywhag	204.43	193.61	232.99	195.91	206.735	224.4	209.15	207.72	180.24	205.377
Ywhae	645.68	718.15	685.78	666.25	678.965	887.53	681	729.15	739.96	759.41
Ywhab	127.6	120.92	126.2	123.36	124.52	121.02	124.71	124.38	117.2	121.828
Ythdf3	22.62	22.95	22.62	25.43	23.405	17.85	19.15	16.5	19.3	18.2
Ythdf2	30.97	35.67	34.89	35.05	34.145	47.94	49.75	54.42	45.92	49.5075
Ythdf1	26.54	29.8	27.77	28.04	28.0375	26.57	24.22	24.55	28.04	25.845
Ythdc2	5.47	4.55	5.08	5.33	5.1075	3.26	4.01	3.91	4.18	3.84
Ythdc1	46	50.9	55.33	51.53	50.94	51.27	44.16	43.47	48.67	46.8925
Yrdc	25.86	25.81	27.47	22.48	25.405	33.93	35.18	34.21	32.19	33.8775
Ypel5	19.7	18.15	14.32	15.67	16.96	21.44	20.04	17.66	16.58	18.93
Ypel4	11.32	11.26	13.8	12.98	12.34	16.3	18.07	14.95	19.84	17.29
Ypel3	80.41	94.81	83.6	90.35	87.2925	154.94	171.59	146.15	128.72	150.35
Ypel2	4.76	4.34	4.16	4.07	4.3325	2.55	2.79	2.08	3.12	2.635
Ypel1	41.21	46.44	45.42	45.89	44.74	60.7	66.52	62.5	60.77	62.6225
Yod1	3.35	3.3	3.15	3.64	3.36	2.96	3.09	2.56	3.44	3.0125
Yme1l1	30.77	24.49	28.11	29.53	28.225	15.74	19.64	16.89	21.05	18.33
Ylpm1	40.62	43.63	44.59	45.28	43.53	45.81	46.64	48.01	50.72	47.795
Ykt6	78.22	75.57	74.67	71.96	75.105	58.63	54.91	57.37	67.7	59.6525
Yjefn3	2.69	2.21	1.57	2.33	2.2	1.61	3.38	2.03	3.57	2.6475
Yipf6	7.78	10.7	8.31	8.9	8.9225	6.59	5.95	6.07	8.12	6.6825
Yipf5	16.03	15.63	17.9	15.8	16.34	12.36	11.48	11.13	14.4	12.3425
Yipf4	16.45	16.64	14.79	16.33	16.0525	14.63	15.81	13.93	15.25	14.905
Yipf3	21.52	25.54	24.79	27.15	24.75	30.27	32.05	27.93	34.15	31.1
Yipf2	6.91	8.91	6.7	8.25	7.6925	12.76	10.79	12.9	10.31	11.69
Yipf1	16.48	15.33	15.16	16.12	15.7725	14.36	13.79	15.72	17.19	15.265
Yif1b	21.69	22.29	18.69	18.3	20.2425	24.08	26.58	28.06	25.49	26.0525
Yif1a	14.96	16.3	12.73	13.02	14.2525	17.03	16.17	17.65	18.14	17.2475
Yes1	10.62	13.14	10.59	11.21	11.39	8.33	9.1	7.54	8.31	8.32
Yeats4	65.55	68.64	60.28	61.88	64.0875	102.88	100.62	96.42	85.79	96.4275
Yeats2	17.73	19.86	20.53	19.82	19.485	17.09	17.32	16.69	19.89	17.7475
Ydjc	18.79	10.39	17.43	11.22	14.4575	6.4	9.45	8.56	7.24	7.9125
Ybx3	39.8	42.7	45.26	45.09	43.2125	66.73	63.31	72.49	56.97	64.875
Ybx2	6.05	3.76	7.64	3.71	5.29	4.91	6.66	3.5	6.31	5.345
Ybx1-ps2	0.52	0.5	0.86	0.51	0.5975	1.45	0.85	1.04	0.69	1.0075
Ybx1	503.3	479.35	491.02	483.52	489.298	797.06	752.89	767.38	627.73	736.265
Ybey	1.71	1.97	1.71	1.8	1.7975	2.16	2.14	2.4	1.94	2.16
Yars2	12.5	11.28	10.32	10.72	11.205	9.75	11.33	11.7	12.25	11.2575
Yars	37.38	34.89	42.24	43.22	39.4325	41.72	39.89	42.75	48.44	43.2
Yap1	9.13	13.3	8.41	11.27	10.5275	8.91	9.74	11.02	11.51	10.295
Yaf2	21.58	20.64	22.08	20.38	21.17	27.16	29.11	28.39	24.59	27.3125
Yae1d1	15.64	13.01	12.05	12.85	13.3875	11.37	11.45	10.84	11.72	11.345
Xylt2	9.02	7.5	8.51	8.16	8.2975	7.26	7.31	6.98	9.7	7.8125
Xylt1	2.95	4.18	3.15	3.73	3.5025	2.15	2.3	1.76	2.05	2.065
Xylb	2.53	3.42	2.39	2.68	2.755	3.41	3.09	3.25	3.58	3.3325
Xxylt1	5.91	6.22	6.37	5.59	6.0225	4.64	4.32	4.41	4.03	4.35
Xrn2	64.31	51.08	62.38	49.9	56.9175	49.06	33.63	42.2	40.18	41.2675
Xrn1	8	8.04	8.64	9.21	8.4725	5.34	5.83	4.4	5.54	5.2775
Xrcc6	17.49	19.83	16.55	20.18	18.5125	18.63	19.8	21.61	22.78	20.705
Xrcc5	12.07	12.58	9.87	11.3	11.455	14.58	14.64	15.49	14.23	14.735
Xrcc4	11.39	9.54	8.18	7.01	9.03	7.81	8.52	8.53	9.18	8.51
Xrcc3	6.07	5.33	5.27	4.93	5.4	4.13	6.45	5.43	10.59	6.65
Xrcc2	5.01	6.32	5.12	6.34	5.6975	4.19	4.84	4.29	5.67	4.7475
Xrcc1	32.39	34.6	37.28	34.2	34.6175	43.14	44.01	49.08	54.24	47.6175
Xpr1	70.49	58.68	73.23	64.95	66.8375	20.93	19.81	19.81	21.61	20.54
Xpot	20.39	20.16	19.6	18.76	19.7275	19.4	19.26	20.53	21.97	20.29
Xpo7	9.74	10.61	10.31	10.63	10.3225	8.22	7.49	7.47	8.28	7.865
Xpo6	38.38	47.23	43.22	44.23	43.265	69.69	76.54	79.16	66.8	73.0475
Xpo5	23.01	28.13	23.59	26.55	25.32	18.45	14.8	15.75	18.54	16.885
Xpo4	5.78	6.66	5.25	6.2	5.9725	2.44	2.68	2.55	3.04	2.6775
Xpo1	87.7	74.59	75.19	78.06	78.885	39.16	59.57	46.58	62.21	51.88
Xpnpep3	3.77	3.42	4.77	4.26	4.055	1.49	1.27	1.52	2.2	1.62
Xpnpep1	36.78	42.14	37.32	38.66	38.725	42.92	38.14	39.94	37.58	39.645
Xpc	7.27	7.9	7.86	8.03	7.765	7.9	7.71	6.84	7.43	7.47
Xpa	21.57	16.24	15.07	16.06	17.235	21.47	20.16	20.5	18.28	20.1025
Xntrpc	1.86	1.54	1.17	1.24	1.4525	2	2.04	3.1	3.14	2.57
Xndc1	28.82	28.51	34.39	34.23	31.4875	24.58	31.44	26.36	42.28	31.165
Xlr3b	4.23	5.42	11.4	12.13	8.295	4.72	6.86	2.26	2.71	4.1375
Xlr3a	0.48	0.64	2.62	2.09	1.4575	0.54	0.71	0.47	0.34	0.515
Xkr8	0.94	2.4	1.46	1.61	1.6025	1.33	1.14	1.79	1.72	1.495
Xkr7	6.79	6.92	6.92	6.96	6.8975	2.66	1.86	2.1	2.28	2.225
Xkr6	6.72	5.41	7.16	5.63	6.23	3.71	5.09	4.22	5.19	4.5525
Xkr5	0.8	1.17	0.85	1.29	1.0275	0.93	1.16	1.24	1.12	1.1125
Xkr4	3.86	3.37	3.07	3.59	3.4725	1.13	0.88	1.42	1.06	1.1225
Xk	1.07	0.81	1.22	1.03	1.0325	0.56	0.75	0.71	0.61	0.6575
Xist	0.02	0.02	0.12	0.02	0.045	122.98	222.56	0	0.03	86.3925
Xiap	18.06	17.47	18.3	17.73	17.89	13.41	14.22	12.46	14.46	13.6375
Xbp1	32.95	26.38	27.9	25.17	28.1	27.21	25.55	26.76	27.45	26.7425
Xab2	24.2	28.42	25.67	28.1	26.5975	31.04	32.18	32.51	35.94	32.9175
Wwtr1	7.93	11.75	8.62	11.59	9.9725	9.06	8.88	8.77	8.24	8.7375
Wwp2	19.03	19.5	17.79	18.36	18.67	18.42	17.31	16.39	21	18.28
Wwp1	4.75	4.65	4.81	5.23	4.86	3.53	2.9	3.11	2.77	3.0775
Wwox	4.06	4.61	4.5	4.47	4.41	4.78	4.96	4.96	4.87	4.8925
Wwc2	3.66	3.45	3.78	3.5	3.5975	2.05	1.98	2.44	1.83	2.075
Wwc1	18.43	22.78	17.25	19.07	19.3825	16.93	15.24	17.04	16.43	16.41
Wtip	19.68	12.24	15.69	13.4	15.2525	12.36	18.05	17.25	18.88	16.635
Wtap	67.17	63.11	61.3	63.65	63.8075	68.48	69.61	63.35	61.17	65.6525
Wscd2	3.4	2.88	4.13	3.17	3.395	7.05	7.81	6.57	6.31	6.935
Wscd1	14.69	21.6	15.01	18.92	17.555	16.9	19.09	17.43	19.88	18.325
Wsb2	62.06	56.9	66.84	56.29	60.5225	67.54	66.23	67.77	67.04	67.145
Wsb1	194.11	153.49	190.7	181.36	179.915	115.49	184.81	143.78	158.1	150.545
Wrnip1	28.66	28.56	27.56	26.74	27.88	25.25	28.16	25.93	26.93	26.5675
Wrn	2.25	2.96	2.25	2.6	2.515	2.16	2.22	1.87	2.27	2.13
Wrb	35.89	31.18	34	31.64	33.1775	22.94	25.48	23.29	27.74	24.8625
Wrap73	22.01	23.99	20.04	21.68	21.93	19.99	22.25	23.11	22.5	21.9625
Wrap53	9.49	12.02	8.85	8.91	9.8175	15.86	14.78	14.99	15.75	15.345
Wnt7b	8.29	14.74	6.24	12.86	10.5325	12.95	9.36	8.72	9.37	10.1
Wnt7a	24.23	30.66	25.22	23.83	25.985	36.38	36.55	35.19	30.53	34.6625
Wnt5b	1.22	1.95	1.65	1.43	1.5625	1.59	1.47	1.8	1.97	1.7075
Wnt5a	4.39	8.07	6.2	8.85	6.8775	25.19	26.25	18.12	19.93	22.3725
Wnt3	1.07	1.13	1.41	1.23	1.21	0.48	0.78	0.7	0.64	0.65
Wnk3	13.56	11.33	11.95	13.12	12.49	5.07	5.32	4.7	4.93	5.005
Wnk2	38.98	35.74	44.11	36.8	38.9075	30.48	27.43	28.16	29.11	28.795
Wnk1	67.6	75.23	75.89	78.27	74.2475	78.64	75.4	78.9	80.11	78.2625
Wls	9.66	14.66	11.18	14.29	12.4475	16.26	16.27	13.07	15.11	15.1775
Wiz	49.23	60.17	63.37	59.89	58.165	61.61	59.67	60.85	57.23	59.84
Wipi2	22.07	24.45	26.68	22.7	23.975	22.17	24.27	24.38	25.58	24.1
Wipi1	4.2	6.15	4.6	5.67	5.155	6.5	5.18	5.63	4.58	5.4725
Wipf3	5.44	3.64	6.6	4.03	4.9275	2.93	2.81	3.01	2.9	2.9125
Wipf2	6.5	8.33	8.47	7.36	7.665	6.27	6.25	6.83	6.9	6.5625
Wipf1	1.77	2.97	1.81	2.45	2.25	2.19	2.08	1.98	2.78	2.2575
Whrn	16.69	14.01	17.32	16.77	16.1975	13.4	15.13	17.62	17.64	15.9475
Whamm	5.65	4.9	6.11	4.98	5.41	6.26	6.56	6.28	5.49	6.1475
Wfs1	3.73	2.25	4.14	2.63	3.1875	2.97	2.85	2.79	2.82	2.8575
Wee1	7.63	15.31	10.54	14.27	11.9375	9.66	9.4	9.33	11.69	10.02
Wdyhv1	6.76	5.32	6.1	6.91	6.2725	6.89	9.83	10.13	9.4	9.0625
Wdtc1	18.58	20.89	20.21	19.4	19.77	19.17	18.18	18.23	19.06	18.66
Wdsub1	6.99	6.49	7.46	5.62	6.64	4.23	4.22	5.04	4.91	4.6
Wdr92	7.14	6.15	6.36	6.61	6.565	8.69	7.88	9.24	8.55	8.59
Wdr91	11.79	12.54	13.62	12.76	12.6775	9.91	10.31	8.87	11.31	10.1
Wdr90	14.35	17.59	16.9	17.21	16.5125	12.74	17.96	17.21	20.17	17.02
Wdr89	2.12	2.06	2.14	1.87	2.0475	1.7	1.92	2.29	2.02	1.9825
Wdr83os	44.8	46.95	40.2	44.95	44.225	67.32	62.84	62.94	56.08	62.295
Wdr83	23.23	20.02	22.95	22.05	22.0625	30.65	33.64	29.93	29.86	31.02
Wdr82	78.47	85.16	78.19	85.12	81.735	74.72	70.43	72.73	75.04	73.23
Wdr81	6.67	7.64	6.84	7.43	7.145	7.95	8.46	7.73	8.71	8.2125
Wdr78	4.39	3.78	3.44	4.28	3.9725	2.74	2.97	3.64	3.96	3.3275
Wdr77	30.89	29.84	35.23	32.82	32.195	22.42	23.85	23.74	31.87	25.47
Wdr76	5.9	7.37	7.17	7.53	6.9925	4.58	4.56	4.13	6.82	5.0225
Wdr75	24.7	19.1	16.94	16.35	19.2725	17.45	18.13	18.19	18.97	18.185
Wdr74	27.6	28.89	24.58	25.06	26.5325	33.75	33.44	34.75	30.72	33.165
Wdr73	22.66	22.41	20.26	19.85	21.295	18.63	20.92	20.36	20.94	20.2125
Wdr70	11.8	14.56	12.44	12.42	12.805	19.14	16.57	18.56	17.89	18.04
Wdr7	12.89	12.54	13.66	13.01	13.025	7.24	6.57	5.66	7.4	6.7175
Wdr66	1.07	1.09	0.92	1.11	1.0475	0.58	0.61	0.63	0.65	0.6175
Wdr62	7.04	10.96	11.76	9.92	9.92	16.22	15.98	17.48	20.36	17.51
Wdr61	39.81	40.62	32.5	34.89	36.955	45.02	49.4	51.42	44.1	47.485
Wdr60	5.74	5.57	6.04	6.01	5.84	3.79	3.73	3.68	4.14	3.835
Wdr6	75.02	85.75	81.42	85.79	81.995	92.61	93.65	86.65	99.25	93.04
Wdr5b	6	6.18	6.02	6.27	6.1175	7.83	8.53	6.84	7.44	7.66
Wdr59	7.2	7.31	7.09	7.28	7.22	5.26	4.95	4.48	5.1	4.9475
Wdr55	14.1	12.07	12.97	12.85	12.9975	16.78	16.41	17.44	13.98	16.1525
Wdr54	6.75	5.49	6.28	6.73	6.3125	7.39	8.63	9.27	8.67	8.49
Wdr53	7.64	8.73	5.52	8.13	7.505	10.59	11.12	12.06	10.65	11.105
Wdr5	29.79	32.76	30.56	33.12	31.5575	33.05	36.3	36.98	35.46	35.4475
Wdr48	41.96	41.94	42.37	41.77	42.01	39.81	38.46	36.5	38.02	38.1975
Wdr47	49.4	43.81	49.19	51.8	48.55	36.77	36.64	33.96	33.98	35.3375
Wdr46	14.25	16.79	16.03	15.56	15.6575	20.78	20.16	23.01	20.85	21.2
Wdr45b	36.97	33.58	30.88	31.85	33.32	29.22	27.41	28.33	28.87	28.4575
Wdr45	19.45	19.96	22.38	21.85	20.91	27.32	25.91	26.62	27.47	26.83
Wdr44	3.86	3.6	3.82	3.69	3.7425	2.25	2.36	2.72	2.82	2.5375
Wdr43	19.36	18.1	16.48	16.34	17.57	15.67	17.27	16.56	18.05	16.8875
Wdr41	9.56	9.23	10.01	10.34	9.785	9.84	10.84	11.1	11.55	10.8325
Wdr4	17.99	19.51	19.91	20.23	19.41	15.47	16.39	14.76	22.08	17.175
Wdr37	17.02	14.81	16.63	15.67	16.0325	10.79	12.12	11.63	13.67	12.0525
Wdr36	14.34	12.63	12.75	12.69	13.1025	10.03	10.41	10.1	11.46	10.5
Wdr35	11.08	11.46	11.16	12.05	11.4375	8.34	9.15	8.73	11.06	9.32
Wdr34	29.06	24.35	27.96	23.96	26.3325	21.95	25.19	24.12	28.51	24.9425
Wdr33	19.7	19.96	22.58	22.06	21.075	16.41	16.26	15.72	17.71	16.525
Wdr31	4.35	3.71	4.19	3.96	4.0525	2.3	2.07	2.04	3.35	2.44
Wdr3	19.12	22.04	18.62	17.68	19.365	13.16	14.35	15.04	18.51	15.265
Wdr26	37.62	43.55	40.06	45.39	41.655	34.21	33.78	31.49	35.43	33.7275
Wdr25	2.26	2.41	1.93	2.27	2.2175	2.27	1.97	2.39	2.66	2.3225
Wdr24	13.01	13.77	12.23	15.07	13.52	11.31	11.39	12.97	13.54	12.3025
Wdr20	18.28	15.79	15.62	16.35	16.51	12.7	16.07	12.99	14.02	13.945
Wdr19	5.71	5.67	6.1	5.39	5.7175	3.75	5.15	4.53	6.09	4.88
Wdr18	22.84	22.17	25.97	23.58	23.64	26.5	35.18	35.36	34.73	32.9425
Wdr17	8.4	4.14	7.2	6.17	6.4775	2.87	2.9	2.82	5.46	3.5125
Wdr13	79.9	55.22	84.71	62.08	70.4775	40.18	46.61	44.1	50.09	45.245
Wdr12	13.73	10.93	12	10.96	11.905	10.34	12.69	13.12	11.81	11.99
Wdr11	21.19	20.8	21.12	20.65	20.94	20.51	23.33	23.47	25.47	23.195
Wdr1	55.32	57.55	57.56	53.77	56.05	52.06	46.23	48.25	49.58	49.03
Wdpcp	5.32	5.26	3.98	4.81	4.8425	4.89	5.24	5.42	4.25	4.95
Wdhd1	10.89	14.59	11.38	13.44	12.575	13.24	16.14	13.47	15.41	14.565
Wdfy3	24.17	27.26	28.81	28.66	27.225	13.96	13.19	12.25	16.65	14.0125
Wdfy2	5.68	7.27	5.5	7.25	6.425	2.41	2.23	1.55	2.92	2.2775
Wdfy1	18.61	16.1	26.12	24.04	21.2175	11.65	10.79	14.94	14.46	12.96
Wdcp	5.41	5.75	4.7	5.75	5.4025	4.85	5.55	6.58	6.26	5.81
Wbscr27	1.96	3.85	1.44	2.51	2.44	4.92	3.71	4.06	4.11	4.2
Wbscr22	33.73	35.49	34.8	31.96	33.995	42.21	44.47	43.48	40.48	42.66
Wbscr17	4.73	3.3	4.51	3.63	4.0425	1.8	1.81	1.32	1.45	1.595
Wbp4	15.95	16.26	16.37	16.62	16.3	16.97	16.09	16.52	18.27	16.9625
Wbp2	58.42	81.42	78.92	76.19	73.7375	137.8	129.23	129.96	110.66	126.912
Wbp1l	17.81	21.66	22.09	23.34	21.225	22.27	21.59	19.34	23.57	21.6925
Wbp11	29.84	39.53	40.78	39.82	37.4925	57.43	56.22	61.4	50.27	56.33
Wbp1	117.78	116.14	105.74	107.57	111.808	151.26	163.69	159.24	150.21	156.1
Wasl	14.06	14.52	15.68	15.02	14.82	12.71	11.93	11.01	13.25	12.225
Washc5	20.79	22.49	20.49	20.07	20.96	17.62	15.88	16.35	16.87	16.68
Washc4	10	8.57	8.08	9.5	9.0375	6.16	6.48	5.71	6.62	6.2425
Washc3	17.73	13.86	10.64	13.62	13.9625	15.64	14.98	18.15	16.59	16.34
Washc2	29.32	30.73	33.14	29.61	30.7	25.74	29.07	22.99	28.63	26.6075
Washc1	12.95	14.05	13.55	13.79	13.585	17.31	18.47	18.56	17.66	18
Wasf3	9.05	8.37	10.93	9.48	9.4575	8.08	8.17	7.86	8.47	8.145
Wasf2	8.66	13.26	10.85	12.25	11.255	10.76	9.63	10.06	11.23	10.42
Wasf1	27.88	26.75	34.78	33.03	30.61	29.16	25.3	26.32	25.37	26.5375
Was	0.3	0.87	0.56	0.41	0.535	1.2	1.2	0.79	1.54	1.1825
Wars2	3.11	4.31	4.48	4.56	4.115	1.84	2.11	1.65	2.39	1.9975
Wars	33.85	39.13	38.67	37.57	37.305	42.21	42.29	45.48	45.2	43.795
Wapl	20.18	22.4	16.69	19.19	19.615	13.63	15.54	12.24	14.88	14.0725
Wac	74.12	81.29	72.72	72.17	75.075	71.96	67.68	62.23	70.03	67.975
Vwf	3.52	5.74	6.18	6.84	5.57	6.66	7.5	9.45	7.45	7.765
Vwc2	1.37	0.6	1.5	0.84	1.0775	1.94	2.3	1.48	2.6	2.08
Vwa8	3.12	4.08	3.45	3.72	3.5925	2.74	2.93	2.97	3.06	2.925
Vwa5b2	2.98	2.03	3.14	2.15	2.575	1.39	2.24	1.81	3.89	2.3325
Vwa5a	3.87	4.49	2.54	4.21	3.7775	3.14	3.12	3.8	3.31	3.3425
Vwa1	6.55	7.16	7.22	6.57	6.875	6.67	6.53	7.18	8.01	7.0975
Vtn	9.89	10.77	11.48	12.14	11.07	15.14	14.47	14.35	12.27	14.0575
Vti1b	52.57	41.66	42.49	38.68	43.85	44.75	45.42	43.71	45.66	44.885
Vti1a	9.18	9.62	9.9	9.14	9.46	9.79	9.14	8.99	9.26	9.295
Vta1	70.5	66.32	60.31	63.97	65.275	92.4	81.96	78.47	77.43	82.565
Vstm5	4.86	1.94	4.76	2.69	3.5625	2.86	2.36	2.66	2.7	2.645
Vstm4	0.8	1.33	1.02	0.94	1.0225	1.15	0.91	1.09	1.2	1.0875
Vstm2l	46.53	29.28	40.23	28.79	36.2075	23.6	30.07	31.05	25.5	27.555
Vstm2b	5.76	4.7	6.14	5.11	5.4275	14.55	21.85	11.94	20.24	17.145
Vstm2a	31.01	16.24	28.75	18.82	23.705	10.88	11.38	14.15	6.9	10.8275
Vsnl1	14.9	6.48	16.71	9.19	11.82	9.78	10.29	12.02	7.82	9.9775
Vsir	3.16	6.09	3.17	6.29	4.6775	5.14	3.04	3.94	5.7	4.455
Vsig2	0.93	0.61	1.75	1.95	1.31	0.35	1.03	1.37	1.66	1.1025
Vsig10l	0.97	1.99	0.94	1.84	1.435	1.44	2.39	1.94	2.03	1.95
Vrk3	15.74	22.73	18.47	22.58	19.88	25.33	24.7	26.97	26.89	25.9725
Vrk2	2.42	3.59	2.18	2.92	2.7775	2.9	2.44	4.32	4.11	3.4425
Vrk1	19.38	20.06	19.02	20.24	19.675	21.59	21.28	22.01	20.59	21.3675
Vps9d1	22.65	19.74	25.98	22.2	22.6425	21.02	20.88	20.66	21.72	21.07
Vps8	15.23	13.9	14.17	13.28	14.145	23.36	16.53	15.75	13.61	17.3125
Vps72	63.65	76.8	71.96	80.28	73.1725	136.97	137.07	136.07	119.01	132.28
Vps54	13.95	12.4	14.56	12.73	13.41	11.71	12.65	11.69	12.93	12.245
Vps53	22.17	22.88	24.36	25.92	23.8325	28.63	28.1	28.51	26.86	28.025
Vps52	42.91	37.32	46.66	38.45	41.335	44.51	51.99	54.18	59.58	52.565
Vps51	37.01	33.18	36.82	33.95	35.24	39.9	40.61	43.02	41.75	41.32
Vps50	23.52	16.16	19.35	19.68	19.6775	12.4	15.74	15.01	17.51	15.165
Vps4b	22.06	25.19	22	23.87	23.28	19.53	19.73	16.94	24.1	20.075
Vps4a	50.65	50.78	51.73	49.1	50.565	52.19	49.04	49.12	53.22	50.8925
Vps45	21.87	23.36	15.76	19.87	20.215	17.32	25.3	24.81	22.81	22.56
Vps41	35.05	31.14	31.49	32.65	32.5825	31.4	31.01	32.54	31.77	31.68
Vps39	28.14	24.33	27.65	22.99	25.7775	21.62	20.11	19.48	20.87	20.52
Vps37d	29.2	26.86	26.11	23.39	26.39	29.5	33.5	31.74	28.18	30.73
Vps37c	12.41	13.97	13.16	14.14	13.42	12.13	13.33	12.59	14.78	13.2075
Vps37b	30.63	40.91	33.7	38.62	35.965	43.94	44.52	41.6	42.63	43.1725
Vps37a	7.95	5.62	7.56	6.71	6.96	4.31	5.2	4.89	5.89	5.0725
Vps36	17.69	16.8	15.78	16.58	16.7125	19.48	19.48	19.35	20.02	19.5825
Vps35	70.62	54.26	51.03	52.02	56.9825	33.82	33.64	33.12	38.5	34.77
Vps33b	16.52	10.76	15.56	13.44	14.07	10.91	11.76	10.16	14.63	11.865
Vps33a	21.02	22.26	21.98	21.61	21.7175	16.85	16.29	15.73	20.14	17.2525
Vps29	80.61	56.43	55.78	58.73	62.8875	76.38	71.6	81.4	67.91	74.3225
Vps26b	34.77	37.83	39.82	37.96	37.595	36.16	32.42	33.4	32.19	33.5425
Vps26a	20.21	21.39	20.52	19.98	20.525	23.92	19.98	21.92	22.56	22.095
Vps25	38.82	43.84	42.44	40.66	41.44	66.9	72	71.87	66.89	69.415
Vps18	9.79	11.63	11.67	12.08	11.2925	12.65	12.81	12.86	11.64	12.49
Vps16	52.61	53.81	57.52	56.47	55.1025	62.72	73.5	72.06	80.43	72.1775
Vps13d	17.06	19.74	19.29	18.09	18.545	29.11	23.26	29.9	21.63	25.975
Vps13c	12.08	10.92	11.68	11.67	11.5875	5.73	7.8	6.99	7.52	7.01
Vps13b	3.35	3.52	3.63	3.85	3.5875	1.7	1.59	1.61	1.86	1.69
Vps13a	2.64	2.49	1.83	2.57	2.3825	1.21	1.34	1.21	1.27	1.2575
Vps11	21.5	22.65	21.04	20.92	21.5275	22.01	20.65	20.75	22.78	21.5475
Vprbp	18.72	20.55	22.23	17.82	19.83	18	22.63	23.17	23.64	21.86
Vopp1	74.08	62.34	67.07	64.13	66.905	61.49	63.32	63.38	57.69	61.47
Vmp1	28.75	27.7	21.09	17.43	23.7425	27.46	33.33	34.25	27.54	30.645
Vmac	7.11	7.39	6.86	7.63	7.2475	11.02	8.84	8.95	7.24	9.0125
Vma21	11.41	10.34	10.75	11.79	11.0725	10.2	9.14	9.1	8.82	9.315
Vldlr	16.84	13.89	16.05	14.13	15.2275	9.97	12.14	8.3	11.39	10.45
Vkorc1l1	19.8	22.01	22.3	19.7	20.9525	18.08	17.13	19	21.67	18.97
Vkorc1	21.51	19.38	17.35	21.44	19.92	19.29	24	22.51	24.26	22.515
Vit	15.34	20.66	11.81	15.5	15.8275	14.71	17.37	18.91	19.51	17.625
Vipr2	1.16	1.84	1.29	1.4	1.4225	1.28	1.44	1.78	1.94	1.61
Vipas39	30.09	32.09	29.58	30.25	30.5025	31.71	26.85	27.13	28.78	28.6175
Vim	263.73	437.66	271.1	347	329.873	467.02	446.6	506.33	441.84	465.447
Vill	0.8	1.29	1.13	1.22	1.11	0.15	0.05	0.18	0.35	0.1825
Vhl	28.51	32.27	27.76	28.56	29.275	24.28	24.37	25.06	28.53	25.56
Vgll4	38.5	49.96	38.86	45.57	43.2225	42.04	37.53	39.01	39.7	39.57
Vgf	10.17	2.99	9.21	2.68	6.2625	1.66	2.17	1.58	1.85	1.815
Vezt	22.07	19.06	19.4	17.49	19.505	17.4	15.82	16.18	14.89	16.0725
Vezf1	31.23	39.68	37.33	41.33	37.3925	38.29	33.73	33.29	37.85	35.79
Veph1	4.76	7.92	2.99	5.13	5.2	3.81	3.32	3.55	4.64	3.83
Vegfc	0.71	0.96	0.52	0.73	0.73	1.32	1.51	1.1	1.18	1.2775
Vegfb	28.35	30.89	30.07	31.39	30.175	41.11	48.54	46.9	42.5	44.7625
Vegfa	50.73	41.53	55.79	59.57	51.905	30.98	39.4	36.37	47.34	38.5225
Vdac3-ps1	0.9	0.69	0.72	1	0.8275	0.97	1.45	0.96	1.42	1.2
Vdac3	137.77	125.69	120.34	126	127.45	141.11	162.2	163.13	144.11	152.637
Vdac2	92.74	94.51	88.51	87.1	90.715	131.06	127.96	123	120.75	125.692
Vdac1	149.95	150.89	148.86	139.02	147.18	175.3	153.29	163.59	156.1	162.07
Vcp-rs	61.65	70.91	68.92	71.12	68.15	55.95	47.83	51.23	63.94	54.7375
Vcpkmt	11.29	8.17	8.8	8.52	9.195	10.89	11.09	9.23	9.67	10.22
Vcpip1	6.61	7.38	7.59	7.95	7.3825	4.46	3.95	3.57	4.61	4.1475
Vcp	106.12	124.95	115.59	121	116.915	124.17	107.07	118.32	126.3	118.965
Vcl	7.06	5.92	6.18	5.96	6.28	2.79	2.49	2.45	2.83	2.64
Vcan	46.82	44.2	36.74	39.66	41.855	35.45	44.28	40.29	38.34	39.59
Vcam1	27.52	33.02	19.54	27	26.77	23.05	24.46	26.68	26.54	25.1825
Vbp1	80.93	61.13	64.33	71.99	69.595	59.24	68.88	57.33	62.87	62.08
Vax1	33.21	39.99	43.39	44.85	40.36	73.26	84.71	65.98	77.96	75.4775
Vav3	3.18	2.26	2.87	2.66	2.7425	1.18	1.18	1.61	1.18	1.2875
Vav2	23.79	31.2	31.44	32.24	29.6675	27.78	32.34	27.2	35.48	30.7
Vav1	1.48	3.5	1.88	2.22	2.27	3.19	2.81	3.06	2.99	3.0125
Vat1l	11.62	8.62	12.43	9.38	10.5125	13.84	10.54	11.53	10.32	11.5575
Vat1	34.31	37.74	36.34	38.28	36.6675	35.67	34.05	41.55	35.89	36.79
Vasp	16.68	19.62	20.53	18.72	18.8875	21.63	21.08	22.97	21.8	21.87
Vasn	3.45	3.1	3.35	3.58	3.37	1.6	2.57	1.49	2.33	1.9975
Vash2	20.65	22.23	25.57	22.83	22.82	21.23	19.64	19.38	19.37	19.905
Vash1	37.37	43.5	43.33	41.39	41.3975	18.53	14.51	13.56	21.74	17.085
Vars2	9.58	11.6	12.56	11.7	11.36	8.87	9.22	9.09	11.4	9.645
Vars	41.54	48.04	56.07	49.73	48.845	41.99	50.98	46.61	58.45	49.5075
Vapb	27.2	28.31	28.08	26.97	27.64	29.76	25.47	28.8	28.6	28.1575
Vapa	74.08	73.89	72.06	75.17	73.8	101.03	93.93	96.81	78.01	92.445
Vangl2	31.01	37.09	30.42	32.81	32.8325	25.24	27.52	26.31	31.72	27.6975
Vangl1	1.57	2.06	1.39	1.65	1.6675	1.68	0.54	1.36	0.84	1.105
Vamp8	5.65	5.51	3.74	5.63	5.1325	9.36	9.25	9.87	8.86	9.335
Vamp5	1.3	1.49	1.24	1.71	1.435	1.81	0.91	1.31	1.09	1.28
Vamp4	25.16	21.01	24.12	24.89	23.795	20.75	20.97	20.08	22.05	20.9625
Vamp3	27.39	33.32	26.51	31.78	29.75	25.92	26.08	26.87	30.18	27.2625
Vamp2	85.09	74.92	89.96	72.68	80.6625	85.09	70.63	60.26	74.78	72.69
Vamp1	2.91	2.14	3.55	3.26	2.965	1.76	2.56	2.48	3.56	2.59
Vac14	14.27	15.01	17.64	16.25	15.7925	16.9	16.32	18.64	17.62	17.37
Uxt	18.43	20.76	12.6	17.35	17.285	33.29	38.38	31.22	29.22	33.0275
Uxs1	15.79	15.17	11.18	14.28	14.105	12.59	14.42	13.23	13.3	13.385
Uvssa	3.69	3.5	4.05	3.9	3.785	2.64	2.43	2.37	3.08	2.63
Uvrag	5.11	4.87	6.17	4.65	5.2	5.24	5.89	5.45	6.57	5.7875
Uty	7.9	7.84	6.54	7.82	7.525	0	0	4.06	5.27	2.3325
Utrn	4.94	4.12	7.05	5.81	5.48	3.56	3.59	3.23	3.57	3.4875
Utp6	27.34	28.09	25.46	26.99	26.97	42.58	32.36	32.36	37.31	36.1525
Utp4	13.62	14.49	12.55	12.24	13.225	13.44	12.75	13.22	13.03	13.11
Utp3	27.85	29.28	25.64	27.75	27.63	41.13	39.77	43.49	37.17	40.39
Utp23	8.72	7.63	9.14	6.64	8.0325	13.78	13.02	14.06	10.82	12.92
Utp20	12.74	12.93	13.48	11.06	12.5525	10.48	12.67	10.38	13.55	11.77
Utp18	19.32	17.49	15.84	15.6	17.0625	12.76	14.56	14.57	16.11	14.5
Utp15	10.72	10.73	11.37	11.68	11.125	10.39	10.35	10.13	9.7	10.1425
Utp14b	2.47	3.01	2.88	3.11	2.8675	1.58	1.93	1.82	2	1.8325
Utp14a	16.89	15.53	14.06	15.16	15.41	22.21	18.74	19.42	18.41	19.695
Utp11	19.53	18.68	17.72	16.02	17.9875	29.23	25.14	28.3	23.44	26.5275
Ust	0.95	1.89	1.12	1.5	1.365	1.3	1.27	1.26	0.8	1.1575
Uspl1	22.56	19.07	22.04	20.98	21.1625	16.19	18.08	18.28	20.4	18.2375
Usp9x	54.06	58.28	54.42	56.47	55.8075	30.95	30.03	28.34	32.23	30.3875
Usp8	15.06	16.11	14.77	16.28	15.555	16.32	15.93	14.82	14.55	15.405
Usp7	70.09	65.81	71.93	70.84	69.6675	55.13	63.53	57.76	62.83	59.8125
Usp6nl	8.43	8.95	8.46	8.18	8.505	6.7	6.05	5.82	6.16	6.1825
Usp54	10.71	12.84	11.81	12.18	11.885	9.02	8.96	8.35	9.68	9.0025
Usp53	2.23	3.3	1.55	1.73	2.2025	1.1	1.39	1.29	1.66	1.36
Usp51	1.44	1.83	1.17	1.61	1.5125	0.82	0.96	0.84	0.72	0.835
Usp5	68.18	74.4	77.54	74.77	73.7225	64.07	60.93	60.8	79.11	66.2275
Usp49	17.99	21.23	22.47	20.73	20.605	14.46	14.03	12.7	16.95	14.535
Usp48	59.1	51.33	61.65	51.52	55.9	53.69	62.24	53.46	62.57	57.99
Usp47	48.33	48.56	45.72	47.97	47.645	40.06	37.48	37.94	38.69	38.5425
Usp46	9.56	9.51	10.28	9.45	9.7	6.95	6.48	7.72	7.51	7.165
Usp45	6.84	5.38	6.41	5.16	5.9475	3.77	4.77	3.55	4.23	4.08
Usp42	18.38	18.41	19.37	17.5	18.415	15.38	13.74	13.9	16.05	14.7675
Usp40	11.53	11.3	11.53	11.54	11.475	6.56	8.33	6.92	11.5	8.3275
Usp4	76.68	72.65	79.64	73.62	75.6475	77.19	80.59	75.68	80.92	78.595
Usp39	30.15	31.91	26.13	27.64	28.9575	30.51	26.28	29.85	29.7	29.085
Usp38	10.01	11.38	9.85	10.93	10.5425	7.78	7.69	6.89	9.09	7.8625
Usp37	12.4	15.44	13.52	14.7	14.015	9.07	10.51	9.3	11.19	10.0175
Usp36	9.39	9.56	10.99	8.93	9.7175	7.28	9.15	7.53	8.73	8.1725
Usp35	5.8	4.14	7.24	6.77	5.9875	5.15	6.52	5.24	6.31	5.805
Usp34	34.23	31.45	34.77	34.86	33.8275	20.93	21.61	20.63	24.45	21.905
Usp33	26.3	28.54	27.68	25.77	27.0725	26.84	29.79	27.91	22.82	26.84
Usp32	14.72	15.71	15.86	16.08	15.5925	13.97	12.46	11.93	11.19	12.3875
Usp31	6.97	6.18	7.84	7.12	7.0275	3.33	4.01	3.09	4.47	3.725
Usp30	12.09	12.78	12.13	12.57	12.3925	12.53	11.6	11.71	12.27	12.0275
Usp3	34.68	39.96	35.86	47.29	39.4475	32.61	36.2	33.94	37.23	34.995
Usp29	9.86	7.9	9.46	8.91	9.0325	7.92	6.8	7.09	8.04	7.4625
Usp28	19.98	16.52	20.82	20.04	19.34	14.64	20.01	16.03	22.2	18.22
Usp27x	4.63	4.53	6.17	4.32	4.9125	4.29	4.04	4.34	3.74	4.1025
Usp25	6.48	8.12	7.24	8.19	7.5075	7.14	6.24	6.99	6.96	6.8325
Usp24	13.85	13.86	15.28	14.57	14.39	7.69	8.33	9.11	9.12	8.5625
Usp22	160.37	153.12	176.48	162.62	163.148	117.32	107.43	113.81	118.2	114.19
Usp21	42.33	45.13	43.55	43.08	43.5225	52.79	54.57	58.37	59.76	56.3725
Usp20	11.73	11.57	13.62	12.67	12.3975	8.71	9.6	8.98	10.65	9.485
Usp2	2.48	4.05	3.01	3.68	3.305	4.76	3.6	3.81	2.99	3.79
Usp19	60.92	64.9	73.05	67.91	66.695	53.74	59.02	51.11	71.97	58.96
Usp16	32.22	27.23	28.2	25.66	28.3275	25.35	27.46	23.76	26.09	25.665
Usp15	31.43	21.74	25.78	22.13	25.27	19.64	21.62	19.94	21.09	20.5725
Usp14	39.01	40.52	36.69	38.13	38.5875	31.14	31.57	28.64	37.15	32.125
Usp13	1.8	1.31	2.55	2	1.915	1.88	1.25	1.44	1.88	1.6125
Usp12	15	13.74	15.3	12.92	14.24	10.17	10.71	10.74	10.97	10.6475
Usp11	32.28	33.6	35.49	33.91	33.82	38.16	33.84	33.9	38.57	36.1175
Usp10	53.41	55.02	65.94	59.85	58.555	70.22	61.54	67.36	63.28	65.6
Usp1	40.54	41.45	27.12	34.42	35.8825	33.82	34.46	28.36	35.45	33.0225
Uso1	27.57	28.58	29.2	27.6	28.2375	27.97	28.89	28.98	28.08	28.48
Usmg5	380.63	278.29	251.98	281.01	297.978	311.26	436.21	347.1	359.42	363.498
Ushbp1	1.93	1.2	2.28	2.07	1.87	1.3	1.74	1.44	2.56	1.76
Ush1c	1.36	1.07	0.99	1.21	1.1575	0.79	0.73	0.66	0.6	0.695
Usf3	7.9	8.53	8.35	9.13	8.4775	4.59	4.45	4.18	4.78	4.5
Usf2	79.13	94.43	84.63	99.65	89.46	117.05	104.95	110.03	119.32	112.837
Usf1	111.41	115.37	116.33	103.17	111.57	185.04	178.07	192.15	203.27	189.632
Use1	86.23	70.56	64.89	67.62	72.325	82.86	85.87	79.28	79.53	81.885
Usb1	21.42	18.27	17.68	16.86	18.5575	21.65	22.69	23.58	20.65	22.1425
Uros	14.12	10.17	11.38	13.25	12.23	10.15	10.71	10.46	12.68	11
Urod	26.56	32.48	26.08	25.58	27.675	43.21	38.56	37.93	53.02	43.18
Urm1	28.02	24.65	20.75	23.78	24.3	23.97	24.7	27.89	24.6	25.29
Uri1	14.64	15.27	14.77	14.78	14.865	15.81	13.81	16.6	19.94	16.54
Urgcp	8.77	8.93	9.36	8.53	8.8975	8.85	8.48	8.24	9.51	8.77
Urb2	5.12	5.68	5.58	6.03	5.6025	3.37	3.36	3.26	3.94	3.4825
Urb1	5.25	5.35	6.58	6.16	5.835	3.3	3.22	3.3	4.35	3.5425
Uqcrq	155.91	120.59	116	120.45	128.238	168.37	234.14	251.49	187.7	210.425
Uqcrh	360.83	317.06	234.2	295.68	301.942	454.77	447.82	468.82	383.76	438.792
Uqcrfs1	76.69	80	68.5	75.07	75.065	94.12	102.36	104.73	88.91	97.53
Uqcrc2	108.62	90.94	91.22	88.29	94.7675	105.26	108.29	114.76	94.8	105.778
Uqcrc1	92.13	99	98.15	91.08	95.09	143.31	139.65	145.85	131.65	140.115
Uqcrb	168.93	137.24	130.12	131.5	141.947	208.87	222.38	235.51	194.26	215.255
Uqcr11	204.08	185.21	153.91	162.87	176.518	238.37	269.83	252.6	230.33	247.782
Uqcr10	191.51	169.78	123.18	141.33	156.45	235.03	245.38	259.38	195.65	233.86
Uqcc3	23.32	21.49	18.5	17.32	20.1575	34.47	35.92	32.42	26.71	32.38
Uqcc2	149.43	122.41	96.27	105.59	118.425	159.89	166.67	183.83	149.51	164.975
Uqcc1	28.92	30.11	25.25	25.16	27.36	24.89	20.77	28.99	25.94	25.1475
Uprt	2.74	3.44	2.84	3.12	3.035	0.93	0.71	0.7	0.9	0.81
Upp2	6.52	5.38	5.38	5.3	5.645	8.86	8.66	8.28	9.07	8.7175
Upf3b	27.62	24.02	24.95	26.63	25.805	38.74	35.5	34.52	33.11	35.4675
Upf3a	25.86	27.91	24.8	24.19	25.69	38.27	37.04	40.71	35.94	37.99
Upf2	15.23	15.5	13.42	15.03	14.795	15.97	16.21	15.61	14.62	15.6025
Upf1	19.83	25.9	26.88	26.27	24.72	28.26	29.51	30.79	31.44	30
Unkl	9.56	8.95	9.6	9.5	9.4025	6.87	8.34	7.17	8.5	7.72
Unk	23.31	25.1	28.72	27.07	26.05	23.22	28.81	23.54	33.08	27.1625
Ung	8.27	11.58	9.1	10.6	9.8875	15.62	18.08	20.41	17.63	17.935
Unc93b1	9.03	10.39	7.29	10.26	9.2425	12.59	11.65	14.1	13.25	12.8975
Unc80	2.5	1.08	2.28	2.5	2.09	0.69	0.78	0.73	0.55	0.6875
Unc79	18.21	15.85	19.63	16.26	17.4875	11.63	11.15	11.28	11.07	11.2825
Unc5d	2.38	6.99	2.36	5.83	4.39	3.35	2.71	1.82	2.2	2.52
Unc5b	1.8	2.13	2.89	2.54	2.34	2.34	1.98	2	2.46	2.195
Unc5a	2.7	3.05	2.31	2.96	2.755	2.56	2.99	1.94	3.15	2.66
Unc50	39.63	36.28	27.09	30.87	33.4675	28.4	35.94	33.05	33.15	32.635
Unc45a	31.2	28.72	27.96	27.36	28.81	23.94	25.09	26.96	30.47	26.615
Unc13b	23.4	21.54	28.45	25.89	24.82	13.66	14.53	12.01	17.17	14.3425
Unc13a	41.88	25.85	46.33	29.94	36	17.82	21.81	19.59	22.07	20.3225
Unc119b	23.79	27.51	23.25	27	25.3875	19.64	19.81	19.16	22.82	20.3575
Unc119	32.67	33.71	29.98	29.81	31.5425	50.78	57.06	56.78	49.47	53.5225
Umps	14.1	16.75	14.5	16.27	15.405	15.43	18	16.88	17.43	16.935
Umad1	10.91	8.97	9.17	9.06	9.5275	10.62	9.13	9	8.52	9.3175
Ulk4	4.09	4.36	5.37	4.49	4.5775	2.99	2.69	4.67	2.44	3.1975
Ulk3	19.78	10.16	20.47	15.35	16.44	7.74	10.42	9.37	14.5	10.5075
Ulk2	30.28	32.03	31.27	31.52	31.275	24.23	19.33	19.16	21.73	21.1125
Ulk1	54.63	54.06	60.81	60.63	57.5325	46.88	46.46	40.29	51.53	46.29
Ulbp1	0.92	2.26	0.96	2.47	1.6525	0.79	1.33	1.05	1.69	1.215
Uimc1	17.7	16.44	16.06	15.01	16.3025	15.33	17.88	17.81	18.78	17.45
Uhrf2	52.11	46.12	52.68	54.18	51.2725	41.27	48.83	46.71	56.42	48.3075
Uhrf1bp1l	16.69	14.69	13.9	15.76	15.26	10.66	13.45	13.43	12.24	12.445
Uhrf1bp1	6.85	7.26	7.64	6.99	7.185	4.48	4.62	4.73	4.85	4.67
Uhrf1	37.18	63.8	50.81	58.88	52.6675	59.3	61.87	64.35	76.18	65.425
Uhmk1	11.62	11.23	11.28	10.68	11.2025	5.06	5.35	4.75	6.92	5.52
Ugt1a7c	1.26	1.18	1.21	1.86	1.3775	1.82	1.32	1.48	1.45	1.5175
Ugt1a6a	0.84	1.6	0.32	0.91	0.9175	1.25	1.47	1.19	1.75	1.415
Ugp2	21.06	21.46	19.28	19.4	20.3	17.2	20.15	18.36	18.99	18.675
Uggt2	3.84	5.69	7.29	7.57	6.0975	5.06	6.47	5.29	7.52	6.085
Uggt1	17.71	19	17.79	19.64	18.535	15.05	17.55	17.99	17.38	16.9925
Ugdh	27.55	29.81	27.47	27.53	28.09	29.45	33.72	33.37	33.59	32.5325
Ugcg	16.95	15.98	18.37	17.28	17.145	13.47	14.33	12.71	13.02	13.3825
Ufsp2	17.19	15.23	15.95	15.54	15.9775	18.73	18.71	18.31	18.36	18.5275
Ufsp1	2.53	2.37	3.09	2.45	2.61	2.79	3.64	2.75	2.15	2.8325
Ufm1	34.79	39.78	36.47	34.34	36.345	31.94	48.16	49.47	49.23	44.7
Ufl1	13.65	15.78	14.12	15.09	14.66	14.29	13.98	12.67	12.9	13.46
Ufd1l	46.72	39.43	45.12	43.46	43.6825	43.16	43.88	47.84	46.87	45.4375
Ufc1	53.02	48.78	40.69	44.14	46.6575	63.3	64.77	69.41	66.38	65.965
Uevld	5.56	6.31	5.55	6.4	5.955	4.71	4.51	4.65	5.38	4.8125
Ucp2	25.21	30.73	27.79	27.97	27.925	33.98	28.85	36.35	37.92	34.275
Uckl1	22.61	19.07	22.35	20.54	21.1425	20.97	24.67	21.3	21.08	22.005
Uck2	30.22	29.25	30.77	30.38	30.155	26.13	23.82	24.85	24.58	24.845
Uck1	31.97	31.07	28.59	30.99	30.655	31.7	31.49	33.61	36.29	33.2725
Uchl5	18.4	18.86	17.47	17.24	17.9925	22.46	22.17	25.16	21.16	22.7375
Uchl3	59.72	38.52	42.29	41.76	45.5725	47.73	58.21	52.88	46.21	51.2575
Uchl1	447.45	371.8	427.72	383.69	407.665	415.7	458.04	486.76	434.67	448.793
Ubxn8	3.1	3.38	3.96	3.37	3.4525	4.21	3.98	5.78	5.57	4.885
Ubxn7	13.66	14.24	14.27	15.09	14.315	10.54	9.17	8.55	11.06	9.83
Ubxn6	47.83	47.71	43.83	48.53	46.975	52.98	47.68	47.72	58.4	51.695
Ubxn4	27.33	27.17	28.61	28.14	27.8125	28.86	29.13	32.37	25.8	29.04
Ubxn2b	7.12	7.01	7.25	7.86	7.31	5.31	5.52	5.29	5.15	5.3175
Ubxn2a	8.92	7.31	8.69	8.14	8.265	5.69	5.33	5.78	6.01	5.7025
Ubxn11	6.05	3.91	5.46	3.82	4.81	1.43	3.91	3.54	3.16	3.01
Ubxn1	103.05	120.18	97.34	104.33	106.225	195.92	170.46	188.83	157.93	178.285
Ubtf	61.73	74.24	72.43	72.43	70.2075	71.03	72.71	80.31	82.65	76.675
Ubtd2	38.94	47.25	43.57	41.61	42.8425	31.65	22.9	22.76	27.48	26.1975
Ubtd1	3.82	4.15	3.68	2.86	3.6275	5.17	6.08	5.72	6.55	5.88
Ubr7	26.56	32.13	24.57	29.36	28.155	25.35	26.68	25.99	26.28	26.075
Ubr5	36.75	41.99	39.81	42.44	40.2475	30.01	29.75	27.42	30.2	29.345
Ubr4	54.2	59.25	64.96	67.8	61.5525	75.61	73.26	74.24	79.08	75.5475
Ubr3	22.31	19.37	21.49	20.4	20.8925	18.93	17.86	16.97	18.81	18.1425
Ubr2	15.21	15.51	17.05	16.48	16.0625	11.25	11.79	11.67	13.13	11.96
Ubr1	14.38	11.34	12.05	12.62	12.5975	6.78	8.64	8.48	7.89	7.9475
Ubqln4	35.94	40.09	45.83	42.75	41.1525	37.79	40.83	39.45	47.87	41.485
Ubqln2	68.1	83.95	91.66	95.96	84.9175	91.8	86.2	81.66	83.12	85.695
Ubqln1	47.64	58.58	58.61	58.03	55.715	56.84	50.11	52.95	55.52	53.855
Ubp1	52.21	44.35	53.2	50.27	50.0075	41.79	52.71	43.02	55.74	48.315
Ubox5	4.69	4.99	4.45	4.8	4.7325	4.13	5.37	5.02	4.78	4.825
Ubn2	16.29	14.11	16.15	17.52	16.0175	8.41	10.19	9.14	12.53	10.0675
Ubn1	16.39	19.56	17.49	18.71	18.0375	13.05	13.1	12.53	15.71	13.5975
Ublcp1	21.51	16.45	18.52	15.31	17.9475	14.31	15.56	17.21	15.93	15.7525
Ubl7	46.3	51.77	49.78	49.96	49.4525	82.11	73.8	80.2	71.47	76.895
Ubl5	359.22	383.06	301.75	304	337.007	721.94	502.22	580.13	451.06	563.837
Ubl4a	25.57	26.67	26.45	28.16	26.7125	28.49	31.5	33.49	30.29	30.9425
Ubl3	29.09	31.71	30.25	30.8	30.4625	42.91	34.6	38.06	31.31	36.72
Ubiad1	5.3	7.05	5.75	7.05	6.2875	7.26	7.23	7.17	7.27	7.2325
Ubfd1	31.3	30.42	30.47	30.4	30.6475	23.44	24.4	23.58	26.03	24.3625
Ube4bos3	2.18	1.44	2.18	1.93	1.9325	0.46	1.14	1.86	1.76	1.305
Ube4b	61.2	65.06	63.02	69.58	64.715	91.88	82.37	83.15	78.7	84.025
Ube4a	30.74	32.68	31.19	31.51	31.53	20	19.84	18.4	23.41	20.4125
Ube3c	28.9	27.13	27.25	27.57	27.7125	18.37	16.1	16.5	17.59	17.14
Ube3b	22.04	27.32	26.8	26.74	25.725	32.06	31.18	31.17	30.94	31.3375
Ube3a	21.89	21.07	16.21	21.22	20.0975	7.55	9.57	9.1	9.03	8.8125
Ube2z	27.29	27.57	28.04	25.15	27.0125	28.27	27.44	26.28	27.83	27.455
Ube2w	24.84	18.4	20.17	18.75	20.54	12.99	16.53	13.69	16.28	14.8725
Ube2v2	89.84	55.91	60.97	61.71	67.1075	61.17	63.69	61.16	62.58	62.15
Ube2v1	71.26	88.21	86.69	85.05	82.8025	96.18	87.42	93.14	95.09	92.9575
Ube2t	10.44	14.77	9.71	11.89	11.7025	19.2	21.25	20.97	22.43	20.9625
Ube2s	160.5	193.99	175.52	180.36	177.593	440.19	353.52	408.77	332.37	383.712
Ube2r2	48.04	61.49	58.18	61.27	57.245	98.44	100.74	104.32	96.87	100.093
Ube2ql1	42.2	61.35	56.84	59.86	55.0625	109.63	97.39	84.21	100.76	97.9975
Ube2q2	18.58	17.2	18.38	16.98	17.785	13.78	12.77	13.19	13.3	13.26
Ube2q1	37.23	38.97	40.94	39.22	39.09	52	49.85	49.18	51.88	50.7275
Ube2o	27.95	26.13	30.73	27.05	27.965	22.58	26.07	25.19	25.88	24.93
Ube2n-ps1	1.87	1.75	4.8	5.02	3.36	5.6	3.36	5.31	3.42	4.4225
Ube2n	179.22	196.08	185.15	185.82	186.567	245.42	246.81	257.44	231.41	245.27
Ube2m	80.25	84.43	85.71	81.33	82.93	112.14	115.03	115.57	105.19	111.983
Ube2l6	5.55	6.74	4.88	5.39	5.64	6.84	6.91	6.99	6.97	6.9275
Ube2l3	72.79	75.58	66.81	69.49	71.1675	99.14	82.38	94.49	81.26	89.3175
Ube2k	45.64	46.92	50.72	46.73	47.5025	73.47	65.63	75.05	59.72	68.4675
Ube2j2	70.11	75.07	69.32	62.1	69.15	84.76	88.55	83	84.47	85.195
Ube2j1	22.5	23.62	24.95	19.98	22.7625	22.71	22.96	26.56	26.54	24.6925
Ube2i	286.02	304.74	286.31	282.55	289.905	390.83	366.99	378.89	370.31	376.755
Ube2h	35.48	40.94	37.93	37.31	37.915	41.48	40.21	39.35	40.29	40.3325
Ube2g2	32.22	35.38	32.25	34.13	33.495	38.63	40.88	41.39	40.36	40.315
Ube2g1	27.6	25	26.27	25.03	25.975	19.8	20.04	17.48	19.77	19.2725
Ube2f	23.96	25.45	22.82	25.89	24.53	28.73	25.6	28.54	29.75	28.155
Ube2e3	89.56	86.52	90.05	87.5	88.4075	102.74	113.59	108.52	108.25	108.275
Ube2e2	28.46	26.85	25.58	18.94	24.9575	18.78	18.05	20.09	16.98	18.475
Ube2e1	63.31	52.74	61.81	62.59	60.1125	61.57	63.79	61.78	58.05	61.2975
Ube2d-ps	8.58	7.13	7.18	7.48	7.5925	7.65	7.46	7.9	6.96	7.4925
Ube2d3	149.27	153.05	144.12	153.12	149.89	138.8	137.59	134.8	143.3	138.623
Ube2d2a	83.98	84.83	82.76	88.83	85.1	84.23	98.49	88.44	100.39	92.8875
Ube2d1	99.5	90.79	100.47	99.12	97.47	107.97	97.47	101.93	97.08	101.112
Ube2cbp	2.14	1.94	1.64	1.86	1.895	2.86	2.58	2.4	2.09	2.4825
Ube2c	67.8	119.55	89.31	101.03	94.4225	257.95	222.25	287.13	211.47	244.7
Ube2b	121.25	100.75	96.98	100.96	104.985	142.03	130.61	133.25	111.64	129.382
Ube2a	25.93	30.22	26.91	27.54	27.65	37.76	40.97	47.15	41.34	41.805
Ubc	117.86	164.85	236.77	216.76	184.06	190.72	171.48	247.69	226.38	209.067
Ubb	1370.25	1341.14	939.5	962.84	1153.43	1422.67	1426.81	1578.52	1258.38	1421.6
Ubash3b	2.98	4.1	4.11	4.14	3.8325	6.02	4.88	4.08	4.24	4.805
Ubap2l	69.66	87.31	79.8	81.97	79.685	95.08	81.71	88.77	83.68	87.31
Ubap2	34.8	43	46.34	40.58	41.18	48.59	45.08	47.84	45.3	46.7025
Ubap1	18.15	20.64	20.44	23.57	20.7	24.45	30.3	27.65	27.63	27.5075
Ubald2	96.33	116.82	93.38	106.8	103.332	215.23	185.64	191.87	152.02	186.19
Ubald1	25.56	22.09	24.64	22.29	23.645	28.2	31.16	31	25.97	29.0825
Ubac2	15.1	18	14.45	15.52	15.7675	18.7	19.81	19.68	19.77	19.49
Ubac1	48.53	40.97	43.57	39.53	43.15	38.77	37.47	37.72	43.38	39.335
Uba7	1.46	1.27	1.93	1.45	1.5275	1.58	1.46	1.38	3.2	1.905
Uba6	9.45	8.02	6.31	7.57	7.8375	3.45	4.37	3.52	4.47	3.9525
Uba52	1372.23	1268.58	926.07	1101.09	1166.99	2235.31	1766.92	1960.71	1466.61	1857.39
Uba5	41.32	36.57	35.66	36.19	37.435	24.75	29.08	32.34	38.42	31.1475
Uba3	51.28	43.09	46.4	46.44	46.8025	40.2	47.03	42	50.45	44.92
Uba2	76.23	78.02	73.24	75.07	75.64	79.5	75.8	80.6	78.88	78.695
Uba1	247.97	250.4	265.94	256.2	255.127	289.17	263.92	288.05	261.35	275.623
Uap1l1	1.31	1.91	2.85	1.1	1.7925	1.78	1.6	3.03	2.37	2.195
Uap1	17.18	16.63	18.5	15.93	17.06	14.75	14.71	15.61	15.07	15.035
Uaca	5.36	8.06	6.05	7.84	6.8275	9.43	7.91	8.38	7.46	8.295
U2surp	33.26	34	32.4	36.32	33.995	32.08	29.22	27.88	33.59	30.6925
U2af2	151.94	187.53	181.67	181.69	175.707	227.62	242.06	239.2	230.25	234.782
U2af1l4	37.5	36.88	36.77	32.21	35.84	60.29	57.92	57.76	47.15	55.78
U2af1	137.64	153.17	125.04	133.76	137.402	244.89	226.77	263.22	205.17	235.012
Tyw5	13.59	9.74	11.57	11.8	11.675	17.37	17.43	17.17	12.86	16.2075
Tyw3	6.19	4.57	6.22	5.99	5.7425	7.02	5.38	7.28	6.7	6.595
Tyw1	9.63	10.74	9.29	8.49	9.5375	9.18	9.04	8.85	9.38	9.1125
Tysnd1	14.08	14.88	13.78	14.05	14.1975	14.9	17.63	15.51	18.06	16.525
Tyrobp	40.2	45.74	28.59	47.05	40.395	70.99	56.62	73.63	65.43	66.6675
Tyro3	15.07	16.37	17.2	16.52	16.29	11.26	15.74	13.9	17.5	14.6
Tyms	40.83	50.74	36.18	42.04	42.4475	77.83	73.85	96.19	83.15	82.755
Tyk2	4.57	3.92	4.58	4.47	4.385	3.36	3.74	3.55	4.62	3.8175
Txnrd3	4.17	4.18	3.97	3.84	4.04	3.6	3.82	4.14	4.11	3.9175
Txnrd2	7.4	10.09	5.9	7.16	7.6375	8.58	9.32	11.01	8.89	9.45
Txnrd1	82.83	104.39	99.99	100.99	97.05	83.06	71.54	72.79	89.18	79.1425
Txnl4b	5.56	6.08	4	5.88	5.38	8.08	8.72	8.99	7.35	8.285
Txnl4a	26.87	24.66	21.65	23.32	24.125	25.86	35.9	36.88	27.56	31.55
Txnl1	34.05	33.77	29.29	34.93	33.01	33.36	39.38	39.71	36.89	37.335
Txnip	14.75	21.82	15.49	19.48	17.885	19.54	23.29	23.62	17.08	20.8825
Txndc9	47.57	41.24	42.2	38.95	42.49	52.48	53.35	58.3	52.71	54.21
Txndc5	23.48	27.75	24.04	24.43	24.925	23.88	23.79	24.73	22.72	23.78
Txndc17	44.72	42.42	36.26	40.61	41.0025	54.44	49.99	48.21	52.15	51.1975
Txndc16	23.78	22.7	21.18	21.53	22.2975	17.3	16.92	15.76	18.49	17.1175
Txndc15	37.3	28.32	30.73	28.84	31.2975	31.7	37.06	38.08	33.16	35
Txndc12	36.63	38.31	31.96	36.27	35.7925	44.91	44.77	46.24	43.13	44.7625
Txndc11	14.87	12.2	14.79	11.39	13.3125	10.84	11.24	10.44	12.62	11.285
Txn2	85.55	85.46	76.99	79.09	81.7725	112.39	105.4	115.63	102.83	109.062
Txn1	74.36	65.17	61.52	66.47	66.88	70.68	86.03	95.1	87.21	84.755
Txlng	8.39	6.87	8.25	7.85	7.84	5.45	6.05	5.45	6.72	5.9175
Txlna	39.2	47.13	43.71	43.52	43.39	27.4	34.59	31.15	43.28	34.105
Twsg1	23.14	28.34	26.11	27.21	26.2	23.14	22.23	22.24	24.14	22.9375
Twnk	9.6	12.05	11.15	11.68	11.12	12.94	12.77	12.21	13.98	12.975
Twistnb	6.13	4.71	3.32	5.44	4.9	5	5.02	4.45	4.43	4.725
Twf2	26.58	22.74	21.37	22.96	23.4125	28.21	31.6	32.82	29.44	30.5175
Twf1	29.59	39.9	36.41	39.45	36.3375	39.44	33.05	33.79	36.04	35.58
Tvp23b	16.21	17.63	12.96	14.62	15.355	15.25	17.46	13.88	14.2	15.1975
Tvp23a	22.27	22.78	23.27	20.75	22.2675	19.52	17.15	17.38	20.52	18.6425
Tut1	11.75	12.87	12.74	11.83	12.2975	14.46	15.17	15.07	16.04	15.185
Tusc3	89.53	56.77	66.65	57.87	67.705	52.27	57.87	53.43	52.63	54.05
Tusc2	26.43	23.66	22.75	24.37	24.3025	23.54	24.61	25.39	23.06	24.15
Tusc1	5.78	4.36	5.15	5.03	5.08	5.16	7.88	6.78	7.13	6.7375
Tunar	6.93	5.18	7.64	4.74	6.1225	2.87	3.25	3.53	2.57	3.055
Tulp4	86.64	86.82	98.1	93.44	91.25	54.85	50.67	47.27	56.01	52.2
Tulp3	11.56	11.23	10.99	11.04	11.205	9.39	9.62	9.67	11.79	10.1175
Tug1	57.61	60.75	57.42	59	58.695	37.05	38.47	35.22	45.55	39.0725
Tuft1	1.28	0.94	1.11	0.78	1.0275	0.78	1.03	0.78	1.24	0.9575
Tufm	50.07	54.67	55.34	49.47	52.3875	61.55	57.91	60.61	64.5	61.1425
Tubgcp6	13.99	15.04	17.33	18.42	16.195	16.24	17.8	17.09	22.44	18.3925
Tubgcp5	16.4	15.38	15.52	15.25	15.6375	9.58	12.54	11.98	13.03	11.7825
Tubgcp4	19.66	16.19	21.74	22.03	19.905	12.66	15.66	14.27	19.1	15.4225
Tubgcp3	30.57	28.93	32.97	31.7	31.0425	29.35	32.15	31.77	34.06	31.8325
Tubgcp2	29.46	33.48	31.76	32.8	31.875	28.5	24.09	24.92	29.51	26.755
Tubg2	7.22	4.99	9.55	6.56	7.08	8.58	9.11	8.57	6.78	8.26
Tubg1	28.92	36.32	35.94	35.13	34.0775	59.09	55.4	60.88	55.27	57.66
Tube1	6.86	5.9	6.39	7.16	6.5775	6.28	7.69	7.28	7.05	7.075
Tubd1	3.35	3.46	3.83	3.48	3.53	3.94	3.73	4.55	4.93	4.2875
Tubb6	5.66	5.83	5.33	6.04	5.715	7.81	6.92	7.9	6.97	7.4
Tubb5	1407.66	1561.07	1491.74	1560.35	1505.2	2075.62	1919.56	1950.36	1803.01	1937.14
Tubb4b	100.38	139.33	111.65	124.79	119.038	189.04	192.29	209.02	187.59	194.485
Tubb4a	75.34	78.71	91.16	89.64	83.7125	181.42	160.97	153.48	129.31	156.295
Tubb3	1122.59	1127.63	1106.9	1120.73	1119.46	1599.87	1492.79	1451.25	1241.05	1446.24
Tubb2b	2411.19	2268.92	2081.67	2107.75	2217.38	3214.61	2571.49	2387.22	2071.62	2561.23
Tubb2a	528.74	405.06	462.66	410.56	451.755	501.45	530.52	789.31	687.86	627.285
Tuba4a	1.3	0.57	1.15	0.68	0.925	1.28	2	0.91	1.68	1.4675
Tuba1c	141.39	151.87	121.9	139.39	138.637	44.2	40.89	163.3	166.05	103.61
Tuba1b	675.33	933.27	679.84	805.99	773.608	1073.92	1000.65	1029.83	1023.09	1031.87
Tuba1a	6484.83	5798.22	5628.15	5676.48	5896.92	6641.49	5547.19	5444.23	5219.26	5713.04
Tub	35.96	24.34	42.95	35.27	34.63	21	23.26	22	23.53	22.4475
Ttyh3	139.01	171.76	152.62	155.43	154.705	118.87	141.55	124.28	143.76	132.115
Ttyh2	6.18	9.31	7.84	8.93	8.065	9.32	8.3	9.23	9.51	9.09
Ttyh1	110.68	146.67	98.41	113.07	117.207	108.44	129.7	134.33	136.05	127.13
Ttpal	21.26	16.5	20.75	20.63	19.785	14.55	12.99	13.19	16.68	14.3525
Ttll9	2.11	1.83	0.9	0.95	1.4475	1.04	1.15	1.54	1.86	1.3975
Ttll7	6.37	3.88	4.96	4.8	5.0025	2.69	2.3	2.54	3.42	2.7375
Ttll5	5.53	7.77	7.83	6.91	7.01	8.94	6.95	7.58	7.67	7.785
Ttll4	22.51	22.11	23.97	22.43	22.755	16.16	22.75	20.37	26.34	21.405
Ttll3	4.29	2.59	5.85	6.04	4.6925	3.49	4.18	3.81	6.74	4.555
Ttll12	21.38	23.76	24.31	23.02	23.1175	24.34	21.89	24.19	24.75	23.7925
Ttll11	3.74	3.23	4.02	2.06	3.2625	2.76	3.76	2.99	4.04	3.3875
Ttll1	30.82	26.8	31.42	24.71	28.4375	32.58	29.71	27.05	25.69	28.7575
Ttl	22.05	20.71	22.37	20.26	21.3475	18.2	16.36	15.68	15.89	16.5325
Ttk	12.37	15.99	11.1	13.99	13.3625	12.84	15.05	12.8	16.5	14.2975
Tti2	5.55	5.66	5.82	6.34	5.8425	6.82	6.83	6.61	7.37	6.9075
Tti1	9.98	11.59	9.89	10.92	10.595	10.64	9.09	10.01	11.13	10.2175
Ttf2	5.02	7.56	6.15	7.5	6.5575	5.5	5.9	6.71	7.75	6.465
Ttf1	7.12	8.97	10.25	8.56	8.725	7.39	6.79	6.45	8.42	7.2625
Ttc9c	34.78	33.83	31.89	32.32	33.205	25.76	22.9	22.06	26.07	24.1975
Ttc9b	24.88	26.62	29.16	24.19	26.2125	36.9	43.35	40.93	43.3	41.12
Ttc9	8.21	8.11	9.57	7.98	8.4675	7.43	7.15	6.41	6.67	6.915
Ttc8	13.9	10	10.96	11.39	11.5625	13.23	11.36	12.72	11.91	12.305
Ttc7b	9.37	9.78	10.47	9.65	9.8175	9.48	9.07	9.24	9.47	9.315
Ttc7	1.41	1.41	1.37	0.94	1.2825	1.27	1.55	1.17	1.63	1.405
Ttc5	44.76	38.82	39.3	39.38	40.565	33.99	37.95	40.11	40.73	38.195
Ttc41	0.66	1.03	1.63	1.09	1.1025	1.08	1.25	1.53	1.94	1.45
Ttc4	45.71	36.88	45.96	47.07	43.905	45.46	45.95	47.88	49.68	47.2425
Ttc39c	13.04	12.4	11.89	10.84	12.0425	16.42	18.31	16.15	15.75	16.6575
Ttc39b	2.45	1.41	2.47	2.08	2.1025	0.98	0.89	0.75	1.7	1.08
Ttc38	3.94	4.47	3.58	4.11	4.025	2.74	3.03	3.27	3.83	3.2175
Ttc37	7.14	7.13	6.42	7.29	6.995	3.52	3.61	3.19	4.12	3.61
Ttc33	19.52	16.9	15.62	17.91	17.4875	20.8	16.94	19.72	23.4	20.215
Ttc32	6.9	5.8	4.42	6.14	5.815	9.6	9.51	9.95	8.14	9.3
Ttc30b	4.85	4.73	3.98	5.14	4.675	3.86	3.55	3.65	4	3.765
Ttc30a2	1.15	0.97	1.1	0.84	1.015	0.96	0.85	0.86	1.04	0.9275
Ttc30a1	3.44	3.41	2.68	3.48	3.2525	2.87	3.16	2.9	2.99	2.98
Ttc3	302.75	288.34	263.69	280.12	283.725	239.56	195.84	193.68	193.03	205.527
Ttc28	13.3	22.11	16.4	21.18	18.2475	14.74	12.06	12.52	14.15	13.3675
Ttc27	8.25	8.15	6.81	7.23	7.61	7.25	7.28	7.98	7.27	7.445
Ttc26	4.46	4.64	4.37	5.05	4.63	3.51	3.72	4.22	4.16	3.9025
Ttc23	6.41	7.62	5.07	7.48	6.645	7.17	7.32	6.29	6.55	6.8325
Ttc21b	5.43	5.5	6.09	5.55	5.6425	5	5.45	5.46	5.73	5.41
Ttc19	16.25	12	16.15	12.69	14.2725	12.08	11.8	12.7	12.65	12.3075
Ttc17	12.91	11.85	12.14	12.08	12.245	13.57	12.5	12.7	11.87	12.66
Ttc14	23.87	16.78	23.34	23.17	21.79	10.72	15.59	12.08	17.97	14.09
Ttc13	20.6	17.01	17.81	18.81	18.5575	13.76	13.92	13.6	19.66	15.235
Ttc12	1.07	1.12	1.23	1.29	1.1775	1.32	1.17	1.5	1.37	1.34
Ttc1	24.55	22.92	23.52	24.37	23.84	32.78	30.21	32.74	25.59	30.33
Ttbk2	12.49	11.89	13.17	13.85	12.85	8.27	7.62	7.2	7.45	7.635
Ttbk1	12.23	11.83	13.87	12.25	12.545	7.59	6.62	7.07	8.12	7.35
Tstd3	4.46	3.45	3.68	4.59	4.045	6.98	6.99	7.35	6.99	7.0775
Tstd2	16.68	19.66	18.68	19.2	18.555	16.46	16.09	16.41	18.45	16.8525
Tstd1	1.97	1.63	1.8	1.2	1.65	2.31	3.34	1.61	3.5	2.69
Tsta3	22.3	21.38	18.66	20.35	20.6725	22.54	18.69	20.18	23.53	21.235
Tst	13.38	17	9.85	15.5	13.9325	15.37	17.32	19.31	17.82	17.455
Tssk6	2.65	1.94	2.41	2.06	2.265	2.01	2.31	2.02	1.99	2.0825
Tssc4	37.43	41.26	33.11	36.35	37.0375	42.24	47.07	49.75	53.36	48.105
Tssc1	19.42	19.33	17.58	15.65	17.995	18.29	17.29	18.46	17.52	17.89
Tsr3	22.05	22.44	20.11	19.05	20.9125	28.63	35.11	32.59	29.37	31.425
Tsr2	18.53	19.47	19.37	19.75	19.28	21.58	21.82	25.53	22.29	22.805
Tsr1	16.71	15.46	14.39	14.66	15.305	12.3	14.08	14.3	14.56	13.81
Tspyl5	6.52	4.7	5.79	5.57	5.645	4.45	4.57	3.93	4.3	4.3125
Tspyl4	69.45	56.54	66.55	57.96	62.625	45.05	38.53	37.2	41.54	40.58
Tspyl3	11.98	9.71	12.63	9.52	10.96	6.98	6.6	6.58	6.3	6.615
Tspyl2	33.73	25.93	34.82	29.88	31.09	33.94	35.2	35.03	40.94	36.2775
Tspyl1	39.4	35.78	36.8	35.55	36.8825	29.42	26.37	24.84	30.56	27.7975
Tspoap1	43.88	29.95	47.54	36.64	39.5025	22.24	29.74	28.57	41.45	30.5
Tspo2	1.93	0.87	0.49	1.34	1.1575	2.19	1.48	0.67	0.52	1.215
Tspo	5.11	6.43	4.69	4.36	5.1475	6.13	8.33	8.4	7.93	7.6975
Tspan9	63.01	48.05	64.17	44.45	54.92	13.4	12.41	16.25	11.32	13.345
Tspan7	94.24	98.64	101.79	98.89	98.39	82.67	88.86	83.29	69.47	81.0725
Tspan6	56.71	44.98	39.96	42.98	46.1575	43.74	53.11	53.98	53.97	51.2
Tspan5	26.83	32.94	32.76	29.79	30.58	34.7	31.92	29.28	34.02	32.48
Tspan4	8.54	7.13	8.01	7.47	7.7875	8.98	8.24	8.48	8.65	8.5875
Tspan33	2.06	3.26	2.57	3.23	2.78	3.19	3.52	3.3	3.06	3.2675
Tspan31	37.77	37.88	34.57	36.26	36.62	41.94	45.95	42.32	51.4	45.4025
Tspan3	122.39	127.31	108.77	120.27	119.685	133.11	157.29	149.96	136.37	144.183
Tspan2	3.49	3.85	4.81	2.9	3.7625	2.79	2.16	2.4	2.87	2.555
Tspan18	6.74	13.86	8.95	11.43	10.245	8.25	9.65	9.16	10.81	9.4675
Tspan17	2.72	3.36	3.89	3.11	3.27	4.81	4.82	5	5.65	5.07
Tspan15	7.29	5.97	6.66	8.33	7.0625	7.14	11.79	11.84	11.02	10.4475
Tspan14	27.19	33.82	28.43	32.8	30.56	36.09	35.74	33.4	36.37	35.4
Tspan13	78.95	61.49	73.35	61.84	68.9075	54.42	59.58	56.76	56.27	56.7575
Tspan12	8.9	11.67	9.36	10.25	10.045	8.32	6.95	7.31	11.4	8.495
Tspan11	3.9	5.53	6.72	5.24	5.3475	5.08	7.12	4.32	5.64	5.54
Tsnax	56.98	55.19	56.09	53.19	55.3625	54.02	57.67	52.35	54.21	54.5625
Tsn	120.23	121.52	117.23	122.71	120.422	107.43	112.14	111.19	125.92	114.17
Tsku	6.5	5.17	4.29	4.73	5.1725	4.66	4.38	5.18	4.46	4.67
Tshz3	2.38	1.16	2.03	1.14	1.6775	1.85	2.55	1.94	2.76	2.275
Tshz2	8.09	5.76	7.52	5.07	6.61	6.73	5.84	6.86	5.38	6.2025
Tshz1	18.14	24.87	22.88	23.49	22.345	24.68	21.91	17.67	17.88	20.535
Tsga10	11.89	9.61	9.4	10	10.225	8.24	9.65	7.6	8.57	8.515
Tsg101	99.95	102.12	103.14	95.45	100.165	152.52	135.99	137.52	136.89	140.73
Tsfm	16.61	18.87	17.07	15.85	17.1	22.36	22.36	27.52	26.03	24.5675
Tsen54	14.55	11.42	11.88	12.57	12.605	12.5	14.98	15.35	14.16	14.2475
Tsen34	111.17	116.97	98.82	108.82	108.945	129.68	141.66	133.5	130.51	133.838
Tsen2	16.53	15.82	14.92	15.11	15.595	16.72	13.94	13.61	15.19	14.865
Tsen15	16.98	20.2	15.52	17.51	17.5525	26.15	28.5	28.86	28.97	28.12
Tsc22d4	35.93	43.34	33.41	33.66	36.585	49.03	55.19	51.64	45.69	50.3875
Tsc22d3	18.64	17.96	16.75	18.57	17.98	19.99	22.76	22.45	19.61	21.2025
Tsc22d2	11.14	14.54	12.71	13.78	13.0425	12.51	13.23	11.71	11.93	12.345
Tsc22d1	225.39	202.03	204.36	197.77	207.387	220.76	239.04	223.25	220.47	225.88
Tsc2	22.66	25.14	26.14	25.38	24.83	24.02	22.21	20.45	25.04	22.93
Tsc1	19.46	19.06	21.38	20.13	20.0075	14.01	14.72	14.41	16.33	14.8675
Tsacc	1.6	1.44	3.07	1.6	1.9275	2.32	2.03	3.01	2.18	2.385
Trub2	22	21.92	19.43	21.94	21.3225	11.29	12.43	9	15.08	11.95
Trub1	3.9	3.46	3.68	3.46	3.625	3.28	3.56	3.28	3.63	3.4375
Trrap	67.21	82.11	84.89	84.87	79.77	97.45	98.99	97.42	102.45	99.0775
Trpv2	5.58	3.61	3.46	2.9	3.8875	2.53	2.63	2.63	2.8	2.6475
Trpt1	7.19	5.48	5.89	5.81	6.0925	6.7	9.48	8.68	9.71	8.6425
Trps1	2.28	3.07	2.38	2.42	2.5375	1.35	1.58	1.32	1.46	1.4275
Trpm7	24.03	20.73	22.07	19.36	21.5475	14.03	20.67	16.58	23.25	18.6325
Trpm4	4.71	4.57	5.86	5.85	5.2475	3.66	3.94	5.52	5.73	4.7125
Trpm3	1.76	0.88	1.91	1.11	1.415	0.65	0.61	0.73	0.86	0.7125
Trpm2	2.14	0.68	2.5	1.89	1.8025	0.52	0.98	0.78	1.03	0.8275
Trpc7	4.88	2.47	4.59	2.67	3.6525	0.39	0.67	0.69	0.49	0.56
Trpc4ap	72.72	75.16	73.74	75.03	74.1625	71.39	64.41	65.06	74.43	68.8225
Trpc4	2.42	3.1	3.31	2.83	2.915	7.07	6.95	4.58	4.64	5.81
Trpc3	2.05	1.1	2.81	2.76	2.18	1.23	2.77	1.03	2.93	1.99
Trpc2	1.93	1.87	0.71	0.73	1.31	0.18	0.78	0.29	1.73	0.745
Trpc1	4.57	2.84	4.8	2.9	3.7775	1.99	2.08	2.51	2.19	2.1925
Trp53rkb	3.96	4.36	2.58	3.42	3.58	4.19	4.74	4.71	6.06	4.925
Trp53rka	18.32	20.79	19.15	18.67	19.2325	22.97	26.62	25.72	25	25.0775
Trp53inp2	35.01	43.15	41.93	42.2	40.5725	41.71	42.11	41.15	40.19	41.29
Trp53inp1	20.39	21.5	18.88	24.02	21.1975	14.47	11.76	10.76	13.25	12.56
Trp53i13	5.63	7.6	5.99	6.77	6.4975	9.48	11.15	11.44	13.57	11.41
Trp53i11	54.55	67	69.44	67.49	64.62	103.06	101.1	96.45	97.8	99.6025
Trp53bp2	16.72	20.73	18.39	19.89	18.9325	24.83	21.83	23.35	22.81	23.205
Trp53bp1	84.74	81.35	94.78	88.34	87.3025	58.54	72.13	62.34	80.02	68.2575
Trp53	36.52	52.26	42.69	46.5	44.4925	86.08	80.07	91.94	70.2	82.0725
Trove2	14.03	12.83	12.54	14.6	13.5	7.32	6.13	5.95	7.06	6.615
Troap	8.08	10.88	9.41	9.69	9.515	18.05	19.21	21.21	18.35	19.205
Tro	47.36	34.47	45.28	37.55	41.165	21.58	24.3	22.82	27.52	24.055
Trnt1	26.2	23.69	23.74	23.74	24.3425	21.43	25.99	23.68	22.72	23.455
Trnp1	4.33	2.24	4.78	2.68	3.5075	3.17	3.89	3.87	2.81	3.435
Trnau1ap	38.73	33.36	24.2	25.66	30.4875	34.64	33.66	33.09	36.6	34.4975
Trmu	16.55	13.48	16.92	17.75	16.175	15.71	17.61	15.74	23.72	18.195
Trmt61b	5.1	3.09	5.04	3.86	4.2725	4.84	5.78	5.29	6.29	5.55
Trmt61a	6.3	6.61	5.78	5.54	6.0575	5.3	5.93	5.92	5.96	5.7775
Trmt6	15.76	13.09	17.38	15.67	15.475	10.62	14.38	12.32	16.02	13.335
Trmt5	5.1	4.82	4.24	5.14	4.825	5.25	5.63	5.61	5.46	5.4875
Trmt44	4.42	3.78	4.43	4.62	4.3125	3.72	4.04	3.76	4.64	4.04
Trmt2b	2.82	3.16	3.11	3.26	3.0875	3.29	2.86	3.57	3.25	3.2425
Trmt2a	31.67	32.66	36.44	35.05	33.955	31.95	40.58	37.14	44.7	38.5925
Trmt1l	12.88	13.36	12.92	12.49	12.9125	14.71	15.39	15.28	15.31	15.1725
Trmt13	12.36	9.13	10.18	8.85	10.13	8.39	13.5	13.01	11.76	11.665
Trmt12	2.56	3.1	2.94	2.87	2.8675	3.11	3.2	3.02	2.84	3.0425
Trmt112	54.11	62.97	53.9	59.45	57.6075	96.33	105.02	112.14	87.92	100.353
Trmt11	6.65	4.8	4.9	4.55	5.225	4.57	6.83	6.37	6.14	5.9775
Trmt10c	7.82	6.87	5.9	6.63	6.805	6.87	7.2	6.99	5.31	6.5925
Trmt10b	12.65	8.59	10.32	9.18	10.185	10.06	10.33	13.01	10.23	10.9075
Trmt10a	4.48	4.14	4.38	5.2	4.55	5.41	5.33	5.77	5.05	5.39
Trmt1	44.72	38.4	46.13	41.14	42.5975	41.8	41.2	41.93	49.07	43.5
Trmo	5.95	5.06	4.68	5	5.1725	6.15	6.38	6.25	6.41	6.2975
Trit1	15.32	12.21	15.35	13.21	14.0225	12.68	15.2	14	15.41	14.3225
Triqk	8.15	4.45	6.32	4.72	5.91	1.81	3.13	2.84	2.61	2.5975
Trip6	7.33	8.68	7.37	7.64	7.755	7.97	9.68	8.86	11.14	9.4125
Trip4	13.11	14.78	13.23	16.07	14.2975	11.71	11.23	11.11	12.65	11.675
Trip13	5.47	6.14	4.89	5.69	5.5475	6.96	7.25	7.11	8.03	7.3375
Trip12	79.02	80.4	73.68	86.44	79.885	57.22	65.13	57.91	74.49	63.6875
Trip11	5.72	6.23	5.85	6.02	5.955	3.91	3.96	3.91	4.5	4.07
Trip10	3.2	4.69	3.57	4.86	4.08	6.93	6.14	6.79	6.14	6.5
Triobp	19.12	22.02	21.88	23.09	21.5275	24.07	24.15	24.47	21.82	23.6275
Trio	26.91	25.29	29.3	25.67	26.7925	16.07	15.3	14.73	14.2	15.075
Trim9	14.04	18.57	14.27	17.17	16.0125	12.9	13.48	9.93	12.19	12.125
Trim8	29.12	36.83	30.95	34.06	32.74	47.2	47.84	47	43.05	46.2725
Trim68	3.05	3.11	1.16	1.96	2.32	1.73	2.25	2.2	3.96	2.535
Trim67	29.95	24.52	33.33	25.63	28.3575	21.35	21.2	20.32	20.55	20.855
Trim62	9.59	10	11.7	10.2	10.3725	13.27	11.38	12.37	10.79	11.9525
Trim59	35.18	37.44	33.5	37.57	35.9225	32.24	38.35	34.83	40.31	36.4325
Trim56	2.49	2.65	2.56	2.94	2.66	2.03	1.5	1.94	1.82	1.8225
Trim47	1.74	4.06	1.91	2.74	2.6125	3.46	4.01	2.45	3.64	3.39
Trim46	42.56	31.32	47.08	36.97	39.4825	29.69	33.34	30.81	38.29	33.0325
Trim45	4.76	5	4.75	4.71	4.805	5.67	5.79	6.14	6.09	5.9225
Trim44	50.69	53.51	57.37	56.75	54.58	42.99	36.82	35.8	43.93	39.885
Trim41	31.86	39.32	34.07	28.75	33.5	22.63	27.04	23.65	31.86	26.295
Trim39	17.43	14.31	18.32	16.27	16.5825	14.07	16.98	14.86	20.32	16.5575
Trim37	41.64	45.08	41.32	46.11	43.5375	35.95	35.21	36.32	35.62	35.775
Trim36	8.62	10.62	10.51	10.88	10.1575	10.18	10.45	9.72	10.41	10.19
Trim35	100.93	97.6	100.34	96.76	98.9075	71.64	73.47	67.6	79.95	73.165
Trim33	27	28.06	25.59	28.03	27.17	21.22	20.44	18.77	19.66	20.0225
Trim32	51.65	44.79	49.96	44.03	47.6075	39.06	41.93	39.73	37.85	39.6425
Trim3	48.6	33.88	50.76	41.34	43.645	33.43	37.2	35.3	41.64	36.8925
Trim28	236.79	279.94	265.37	269.9	263	355.62	364.35	392.07	372.71	371.188
Trim27	27	29.7	29.22	29.55	28.8675	39.03	43.2	47.18	46.67	44.02
Trim26	10.59	12.31	12.52	11.37	11.6975	14.09	12.64	13.61	14.51	13.7125
Trim25	2.03	3.48	2.35	2.81	2.6675	1.88	1.55	1.49	1.8	1.68
Trim24	27.41	25.76	27.73	28.03	27.2325	25.09	27.21	24.68	29.27	26.5625
Trim23	17	13.94	14.65	14.04	14.9075	8.13	9.9	7.91	9.88	8.955
Trim21	0.9	0.84	1.47	1.76	1.2425	0.57	0.67	0.84	1.07	0.7875
Trim2	53.13	62.74	55.45	65.16	59.12	36.87	33.16	31.02	34.06	33.7775
Trim13	27.79	22.47	22.57	25.36	24.5475	20.75	24.3	21.07	23.96	22.52
Trim12c	1.22	0.93	0.56	0.77	0.87	0.68	0.86	1.25	1.23	1.005
Trim12a	1.27	1.69	0	0	0.74	1.11	1.11	1.88	2.02	1.53
Trim11	13.33	12.59	14.47	13.23	13.405	12.53	15.07	14.11	16.78	14.6225
Tril	2.16	2.02	2.54	2.52	2.31	1.9	1.84	1.97	1.4	1.7775
Trib2	31.74	32.99	34.91	32.65	33.0725	40.47	41.43	38.54	38.53	39.7425
Trib1	2.65	3.23	2.93	3.1	2.9775	2.58	2.56	2.74	3.29	2.7925
Triap1	24.41	21.84	19.21	21.74	21.8	23.18	23.78	22.86	28.26	24.52
Trhr	1.63	0.71	1.12	0.76	1.055	0.05	0.03	0.06	0.05	0.0475
Trf	7.82	16.8	9.07	14.73	12.105	15.29	15.35	12.8	17.3	15.185
Trex1	10.52	11.76	9.73	10.75	10.69	13.21	15.78	13.83	16.65	14.8675
Trerf1	10.11	8.5	12.32	10.44	10.3425	8.02	8.55	8.56	9.66	8.6975
Trem2	15.63	23.46	13.01	22.35	18.6125	25.72	24.69	29.06	31.54	27.7525
Trdmt1	3.59	2.68	3.67	3.05	3.2475	2.68	2.93	2.74	2.59	2.735
Trbc2	1.15	0.95	0.63	1.06	0.9475	1.22	1.14	1.31	0.74	1.1025
Trappc9	15.09	16.48	16.51	15.53	15.9025	15.31	13.47	14.58	15.27	14.6575
Trappc8	13.75	14.05	13.55	13.53	13.72	10.44	11.42	10.41	11.37	10.91
Trappc6b	41.23	42.26	40.43	44.65	42.1425	77.1	72.74	65.19	56.87	67.975
Trappc6a	8.67	10.55	11.08	9.63	9.9825	15.26	18.94	20.35	15.1	17.4125
Trappc5	22.15	21.46	21.35	21.83	21.6975	27.79	26.38	28.53	24.17	26.7175
Trappc4	102.7	90.3	86.3	85.38	91.17	72.72	71.93	74.69	84.74	76.02
Trappc3	71.07	59.57	57.98	56.67	61.3225	84.29	85.58	82.8	69.21	80.47
Trappc2l	49.25	34.92	35.54	31.09	37.7	46.93	36.06	37.65	44.94	41.395
Trappc2	17.68	14.16	12.37	13.97	14.545	15.26	13.59	13.15	15.75	14.4375
Trappc13	24.01	22.74	20.9	22.58	22.5575	24.62	22.55	25.12	22.21	23.625
Trappc12	11.17	13.27	12.29	11.73	12.115	12.12	11.3	11.23	13.41	12.015
Trappc11	19.34	20.4	20.86	20.5	20.275	14.11	13.47	12.95	16.38	14.2275
Trappc10	21.44	22.73	23.38	22.98	22.6325	17.69	16.03	16.86	17.6	17.045
Trappc1	63.62	64.1	56.1	64.02	61.96	92.64	87.27	94.67	91.43	91.5025
Trap1	26.06	28.81	24.8	26.59	26.565	23.53	23.1	25.3	28.04	24.9925
Trank1	35.78	11.81	37.68	18.22	25.8725	4.32	9.08	11.46	11.96	9.205
Tram2	2.11	2.69	2.36	2.05	2.3025	1.36	1.82	1.49	2.27	1.735
Tram1l1	9.8	8.02	9.57	8.06	8.8625	7.94	8.3	8.19	7.93	8.09
Tram1	8.1	11.28	9.02	9.67	9.5175	10	9.09	10.46	11.17	10.18
Trak2	12.95	13.13	15.05	13.35	13.62	9.74	8.77	9.48	9.69	9.42
Trak1	25.84	34.55	32.59	33.2	31.545	26.09	24.37	22.63	26.5	24.8975
Traip	9.37	8.38	8.73	8.44	8.73	6.49	6.68	8.32	9.64	7.7825
Trafd1	42.42	42.31	43.33	38.92	41.745	46.14	51.72	48.38	57.93	51.0425
Traf7	78.05	72.46	78.67	72.26	75.36	61.29	61.09	53.56	71.49	61.8575
Traf6	8.52	9.16	9.47	9.1	9.0625	6.84	6.49	5.83	7.09	6.5625
Traf5	1.2	1.11	0.77	0.87	0.9875	0.93	1.78	1.95	0.98	1.41
Traf4	64.66	72.16	63.25	65.82	66.4725	75.71	74.36	78.05	76.69	76.2025
Traf3ip3	1.45	1.2	0.56	1.12	1.0825	2.29	1.2	1.9	2.04	1.8575
Traf3ip2	4.64	5.59	8.05	5.59	5.9675	0.86	1.62	1.56	2.4	1.61
Traf3ip1	9.08	7.87	8.25	7.71	8.2275	8.84	8.42	8.11	9.03	8.6
Traf3	10.75	12.02	11.7	12.35	11.705	10.14	10.63	9.58	11.04	10.3475
Traf2	9.2	10.92	9.02	10.56	9.925	10.56	12.52	12.24	12.4	11.93
Traf1	2.07	1.93	0.93	2.12	1.7625	0.82	1.31	0.74	0.62	0.8725
Tradd	5.91	4.35	4.7	5.01	4.9925	4.48	4.81	6.15	4.87	5.0775
Trabd	16.97	18.66	19.47	18.61	18.4275	18.52	20.02	20.4	23.71	20.6625
Tra2b	139.39	129.74	124.49	133.05	131.668	161.21	154.85	146.02	141.63	150.928
Tra2a	135.42	116.04	127.97	128.95	127.095	124.2	150.94	134.81	153.62	140.892
Tpx2	38.2	56.54	42.52	50.06	46.83	65.44	60.02	65.92	67.6	64.745
Tpt1-ps3	25.29	20.62	16.91	34.22	24.26	27.7	32.12	28.27	22.96	27.7625
Tpt1	2472.84	2109.17	1848.68	2112.44	2135.78	2406.74	2762.05	2366.55	2370.32	2476.41
Tpst2	8.9	14.11	11.82	11.49	11.58	13.51	14.39	13.83	16.39	14.53
Tpst1	13.77	14.83	15.1	13.13	14.2075	14.77	16.31	15.17	16.6	15.7125
Tprn	5.96	5.31	4.28	5.21	5.19	8.32	6.96	6.61	6.62	7.1275
Tprkb	23.92	20.36	23.82	21.73	22.4575	16.38	18.28	18.52	21.93	18.7775
Tprgl	69.42	68.39	59.21	65.7	65.68	61.86	65.36	64.14	61.54	63.225
Tpra1	18.79	19.86	30.93	21.78	22.84	22.28	29.79	21.73	28.68	25.62
Tpr	75.89	79.7	69.4	84.63	77.405	98.36	97.51	107.42	89.97	98.315
Tppp3	11.21	11.98	10.05	9.29	10.6325	13.34	13.74	12.78	14.56	13.605
Tppp	4.45	3.28	5.4	3.92	4.2625	2.24	1.94	2.26	2.17	2.1525
Tpp2	19.02	19.71	18.34	18.17	18.81	16.3	15.32	14.06	15.64	15.33
Tpp1	17.55	23.21	15.6	16.48	18.21	17.24	14.74	20.34	20.52	18.21
Tpmt	12.63	8.88	7.4	7.12	9.0075	12.47	9.95	8.33	9.41	10.04
Tpm4	70.88	83.06	67.98	78.2	75.03	84.27	85.85	89.41	88.47	87
Tpm3-rs7	47.13	56.56	26.09	25.42	38.8	39.77	32.66	36.24	34.46	35.7825
Tpm3	134.45	162.55	144.88	148.52	147.6	132.83	118.08	118.41	132.16	125.37
Tpm2	3.26	4.16	5.25	4.13	4.2	9.58	8.6	10.49	11.23	9.975
Tpm1	43	35.8	38.42	36.87	38.5225	39.13	41.62	43.57	43.56	41.97
Tpk1	1.26	1.54	1.27	1.45	1.38	1.17	1.33	1.35	1.33	1.295
Tpi1	128.89	130.9	118.89	140.4	129.77	135.94	107.8	126.72	134.71	126.293
Tpgs2	26.18	22.79	23.87	23.67	24.1275	27.76	24.48	26.22	25.39	25.9625
Tpgs1	32.7	32.14	28.94	29.83	30.9025	34.44	45.3	39.99	36.01	38.935
Tpd52l2	49.07	51.49	40.29	51.47	48.08	72.36	71.34	66.48	66.18	69.09
Tpd52l1	3.17	1.67	2.73	1.25	2.205	3.25	2.5	2.86	2.08	2.6725
Tpd52	9.89	9.01	10.41	10.63	9.985	10.72	10.11	10.93	10.47	10.5575
Tpcn2	2.38	2.57	2.71	2.28	2.485	1.65	2.55	1.92	2.89	2.2525
Tpcn1	7.03	9.99	8.31	8.42	8.4375	8.63	8.94	8.48	10.02	9.0175
Tpbpb	1.23	0.55	1.03	0	0.7025	3.03	1.41	6.21	1.32	2.9925
Tpbpa	1.72	0.32	1.13	0.27	0.86	2.06	0.86	4.81	0.69	2.105
Tpbgl	0.96	0.78	0.97	0.84	0.8875	1.66	1.36	1.72	1.32	1.515
Tpbg	6.67	7.21	4.53	5	5.8525	4.16	6.56	6.96	4.69	5.5925
Tox4	19.41	21.74	21.3	21.06	20.8775	22.03	20.16	17.18	18.63	19.5
Tox3	27.23	45.82	41.15	44.37	39.6425	50.46	44.34	45.22	46.19	46.5525
Tox2	14	12.21	15.78	13.99	13.995	25.54	24.5	23.92	19.16	23.28
Tox	6.1	9.12	6.99	8.85	7.765	11.6	11.66	10.16	9.01	10.6075
Tor4a	0.93	0.95	1.27	1.03	1.045	0.93	0.93	1.1	0.97	0.9825
Tor3a	1.92	2.56	2.42	3.92	2.705	1.91	2.66	2.34	2.64	2.3875
Tor2a	22.81	28.41	24.86	24.61	25.1725	26.64	29.7	31.29	28.73	29.09
Tor1b	18.1	17.82	19.2	18.28	18.35	14.03	17.9	17.07	19.93	17.2325
Tor1aip2	29.73	30.91	29.95	34.99	31.395	29.53	34.22	32.59	35.7	33.01
Tor1aip1	8.08	11.55	12.87	13.15	11.4125	10.56	10.16	10.2	10.11	10.2575
Tor1a	33.57	29.07	28.33	28.04	29.7525	32.84	37.52	42.49	33.43	36.57
Toporsos	3.58	2.97	1.81	3.25	2.9025	4.96	4.51	6.78	4.69	5.235
Topors	14.7	15.58	13.87	14.64	14.6975	17.66	17.62	17.95	15.33	17.14
Topbp1	28.22	46.07	31.36	41.44	36.7725	34.61	40.95	43.08	44.45	40.7725
Top3b	32.41	31.21	35.12	32.11	32.7125	28.77	32.19	29.81	30.41	30.295
Top3a	5.42	7.22	7.08	7.5	6.805	6.34	5.73	6.02	7.23	6.33
Top2b	113.25	114.42	100.59	110.31	109.642	119.78	117.83	112.19	105.74	113.885
Top2a	163.67	221.79	158.06	186.59	182.528	255.36	277.62	304.94	263.99	275.478
Top1mt	5.82	3.71	5.07	3.69	4.5725	3.01	3.4	4.48	3.32	3.5525
Top1	80.41	91.8	80.66	90.23	85.775	97.35	78.9	79.83	82.89	84.7425
Tonsl	95.73	87.5	85.13	83.86	88.055	120.83	122.57	126.16	127.39	124.237
Tomm70a	50.15	40.21	42.99	40.81	43.54	24.6	27.05	25.02	31.9	27.1425
Tomm7	63.39	54.84	43.94	50.4	53.1425	87.46	94.28	102.51	76.15	90.1
Tomm6os	1.16	1.01	0.88	0.94	0.9975	1.05	1.26	0.99	1	1.075
Tomm6	83.71	88.42	69.57	74.63	79.0825	131.53	132.47	133.27	112.78	127.512
Tomm5	56.2	48.64	40.56	41.92	46.83	57.08	61.99	58.73	53.9	57.925
Tomm40l	22.36	22.67	20.85	20.22	21.525	19.97	20.72	22.07	19.92	20.67
Tomm40	39.46	45.25	41.76	41.44	41.9775	56.7	63.05	60.87	59.17	59.9475
Tomm34	15.05	15.79	14.41	13.4	14.6625	18.1	18.29	18.13	18.72	18.31
Tomm22	66.72	56.56	50.21	54.25	56.935	80.27	81.11	82.03	71.06	78.6175
Tomm20	92.12	84.19	77.38	72.69	81.595	131.27	102.59	124.56	104.85	115.817
Tom1l2	28.79	29.71	30.91	28.57	29.495	21.5	21.84	18.8	23.85	21.4975
Tom1l1	4.93	4.29	4.85	5.37	4.86	3.97	5.09	4.72	4.57	4.5875
Tom1	5.56	7.52	6.97	6.52	6.6425	10.03	8.96	8.77	9.9	9.415
Tollip	29.33	34.96	33.02	33.66	32.7425	29.54	30.56	29.71	29.74	29.8875
Toe1	15.44	14.03	14.83	13.31	14.4025	14.91	17.12	16	16.02	16.0125
Tob2	5.06	7.28	6.06	8.19	6.6475	7.92	8.52	8.36	8.74	8.385
Tob1	9.79	12.13	10.94	13.17	11.5075	14.19	14.76	15.47	13.08	14.375
Tns3	17.24	27.89	18.83	24.71	22.1675	18.74	18.26	16.92	18.8	18.18
Tns2	1.45	1.6	1.93	1.54	1.63	1.79	1.43	1.69	1.81	1.68
Tns1	5.07	6.73	5.05	5.04	5.4725	4.38	3.57	3.06	3.02	3.5075
Tnrc6c	23.64	25.3	28.33	27.94	26.3025	19.7	18.17	17.07	20.52	18.865
Tnrc6b	9.21	10.47	9.97	10.26	9.9775	6.12	5.87	5.53	6.03	5.8875
Tnrc6a	29.53	30.98	34.27	28.98	30.94	23.14	22.78	21.1	22.87	22.4725
Tnrc18	90.86	96.66	106.32	97.49	97.8325	61.39	63.98	58.62	66.89	62.72
Tnr	4.02	4.03	4.62	4.79	4.365	2.09	2.19	1.91	2.47	2.165
Tnpo3	44.71	45.84	38.72	41.29	42.64	54.93	50.77	54.7	47.13	51.8825
Tnpo2	55.29	56.54	60.87	56.63	57.3325	41.27	42.29	43.22	42.78	42.39
Tnpo1	33.21	38.61	31.94	38.38	35.535	20.74	20.49	19.13	22.62	20.745
Tnni2	1.51	0.97	0.39	0.98	0.9625	1.43	1.67	1.43	0.9	1.3575
Tnks2	53.85	57.33	48.19	59.57	54.735	34.13	32.52	30.63	36.11	33.3475
Tnks1bp1	14.82	22.73	20.9	24.59	20.76	17.06	17.68	19.14	21.62	18.875
Tnks	26.29	27.37	30.03	27.79	27.87	14.07	12.68	11.7	14.52	13.2425
Tnk2os	1.21	0.8	1.07	1.5	1.145	0.2	0.42	0.13	0.58	0.3325
Tnk2	34.15	29.29	37.91	34.29	33.91	21.31	30.02	29.58	36.51	29.355
Tnip2	2.98	3.36	3.27	2.53	3.035	1.87	1.69	2.24	2.74	2.135
Tnip1	5.38	5.97	6.07	4.54	5.49	8.54	7.96	7.08	6.95	7.6325
Tnik	13.26	12.57	16.08	13.91	13.955	5.28	5.86	5.34	5.78	5.565
Tnfsf9	3.9	3.73	4.01	4.35	3.9975	4.39	5.76	5.98	5.32	5.3625
Tnfsf12	1.07	2.63	1.35	1.34	1.5975	2.27	2.82	2.19	2	2.32
Tnfrsf4	1.11	0.4	1.63	1.15	1.0725	0.77	1.16	1.82	2.49	1.56
Tnfrsf25	2.22	0.99	1.39	0.89	1.3725	0.8	0.78	1.19	1.69	1.115
Tnfrsf22	1.53	2.28	0.93	1.4	1.535	1.7	1.2	1.19	1.44	1.3825
Tnfrsf21	15.78	15.71	18.09	15.93	16.3775	14	13.88	12.34	11.87	13.0225
Tnfrsf1b	2.16	2.57	2.21	2.2	2.285	2.47	2	2.35	3.04	2.465
Tnfrsf1a	4.22	7.35	4.96	6.26	5.6975	8.37	8.29	8.59	8.05	8.325
Tnfrsf19	7.46	8.64	7.14	8.18	7.855	4.29	4.44	4.17	3.66	4.14
Tnfrsf18	1.52	1.09	0.67	1.36	1.16	0.73	0.6	0.43	1.57	0.8325
Tnfrsf12a	0.9	1.18	1.04	1.17	1.0725	1.42	1.41	1.44	1.7	1.4925
Tnfaip8l2	2.43	2.87	2.01	3.2	2.6275	4.09	3.9	5.51	4.32	4.455
Tnfaip8l1	5.11	5.27	5.44	4.88	5.175	5.75	5.11	5.09	5.63	5.395
Tnfaip8	4.93	7.44	5.59	6.57	6.1325	6.73	6.36	4.73	6.44	6.065
Tnfaip6	3.4	4.78	3.35	3.32	3.7125	5.95	5.07	6.75	5.31	5.77
Tnfaip3	1.64	1.48	1.61	1.16	1.4725	0.77	0.77	0.81	0.81	0.79
Tnfaip1	27.67	30.42	31.7	28.7	29.6225	28.76	27.92	28.4	29.15	28.5575
Tnc	36.06	80.73	38.13	57.36	53.07	33.06	33.89	24.24	26.27	29.365
Tmx4	30.92	26.13	29.99	28.47	28.8775	17.42	18.12	16.64	19.15	17.8325
Tmx3	12.75	9.83	10.05	10.6	10.8075	8.08	9.72	9	9.59	9.0975
Tmx2	53.4	43.17	53.75	43.21	48.3825	53.8	50.63	52.72	48.65	51.45
Tmx1	25.11	23.11	27.12	29.83	26.2925	25.62	25.98	24.75	25.78	25.5325
Tmub2	24.11	24.86	23.06	25.8	24.4575	29.44	28.82	30.08	28.15	29.1225
Tmub1	12.61	9.64	12.69	9.54	11.12	14.87	13.57	12.44	11.1	12.995
Tmtc4	17.21	14.99	16.13	14.12	15.6125	19.4	18.74	19.81	16.1	18.5125
Tmtc3	4.69	5.23	4.27	4.41	4.65	2.91	3.38	3.01	3.43	3.1825
Tmtc2	7.61	7.63	7.42	7.24	7.475	4.31	3.44	3.48	4.47	3.925
Tmtc1	1.86	0.91	2.3	1.2	1.5675	0.49	0.57	0.62	0.49	0.5425
Tmsb4x	2201.01	1939.25	1493	1820.85	1863.53	2394.04	2775.41	2732.1	2374.08	2568.91
Tmsb15l	1.24	1.85	1.28	1.77	1.535	2.54	2.05	2.35	2.17	2.2775
Tmsb15b2	13.76	8.48	11.21	10.75	11.05	13.42	15.58	10.81	10.42	12.5575
Tmsb15b1	3.8	3.35	1.72	2.16	2.7575	3.93	1.21	1.94	0.96	2.01
Tmsb10	1912.34	1865.96	1659.81	1484.14	1730.56	3725.19	3651	4130.22	2338.67	3461.27
Tmppe	1.44	2.18	2.14	2.5	2.065	0.98	0.63	0.68	0.96	0.8125
Tmpo	177.38	200.44	194.6	215.39	196.952	165.11	177.62	157.08	198.07	174.47
Tmod4	1.41	0.77	1.08	0.56	0.955	0.75	1.86	1.53	2.08	1.555
Tmod3	24.34	23.53	26.52	26.43	25.205	20.81	18.47	18.24	22.47	19.9975
Tmod2	42.76	33.74	43.88	36.85	39.3075	23.94	22.27	20.96	21.55	22.18
Tmf1	8.5	9.73	8.61	9.08	8.98	8.27	8.11	7.53	7.23	7.785
Tmem9b	26.98	22.62	22.95	23.75	24.075	23.72	24.96	23.96	24.7	24.335
Tmem98	15.68	24.03	17.81	20.89	19.6025	28.54	29.34	31	32.26	30.285
Tmem97	12.68	14.45	11.65	11.4	12.545	13.59	13.03	13.28	15.25	13.7875
Tmem94	17.78	18.15	19.77	17.81	18.3775	15.42	16.91	15.12	18.71	16.54
Tmem91	1.17	0.99	1.59	1.81	1.39	2.56	1.84	1.89	2.48	2.1925
Tmem9	36.69	35.67	37.79	36.68	36.7075	46.79	48.16	42.93	43.84	45.43
Tmem8b	16.81	19.46	18.55	17.45	18.0675	12	12.7	11.57	13.55	12.455
Tmem88	0.5	0.93	0.97	0.96	0.84	0.95	1	1.38	1.36	1.1725
Tmem87b	16.98	13.18	17.14	14.04	15.335	8.71	11.75	9.67	15.11	11.31
Tmem87a	13.26	11.37	12.77	11.65	12.2625	10.35	11.32	10.66	14.01	11.585
Tmem86b	10.66	7.63	12.72	12.46	10.8675	10.46	11.18	9.89	14.99	11.63
Tmem86a	10.78	13	10.06	10.33	11.0425	15.97	15.6	16.55	16.58	16.175
Tmem81	1.52	1.66	1.58	1.94	1.675	1.9	2.24	2.07	1.98	2.0475
Tmem80	31.86	26.36	29.49	29.78	29.3725	24.34	26.55	29.65	33.21	28.4375
Tmem8	0.8	0.94	0.92	0.84	0.875	0.8	0.99	1.25	1.43	1.1175
Tmem74b	9.6	7.34	10.13	7.89	8.74	4.7	5.63	5.47	6.33	5.5325
Tmem74	3.26	2.91	2.21	2.07	2.6125	0.91	0.73	0.65	1.23	0.88
Tmem70	16.07	13.04	14.34	13.4	14.2125	12.29	14.3	13.86	11.94	13.0975
Tmem69	10.23	9.42	8.35	8.73	9.1825	10.22	9.67	7.58	10.1	9.3925
Tmem68	16.71	14.01	14.93	15.42	15.2675	12.47	11.73	11.74	13.26	12.3
Tmem67	8.04	8.34	7.11	8.05	7.885	6.4	8.3	6.77	8.6	7.5175
Tmem65	22.37	21.01	25.22	22.13	22.6825	18.8	20.16	19.2	20.37	19.6325
Tmem64	2.58	2.73	2.47	2.8	2.645	2.19	2.35	2.18	2.41	2.2825
Tmem63c	2.39	1.27	2.44	1.62	1.93	1.28	0.97	1.31	1.89	1.3625
Tmem63b	80.4	68.77	82.82	65.04	74.2575	51.01	57.93	47.67	72.36	57.2425
Tmem63a	0.96	2.23	1.32	1.99	1.625	1.27	1.12	1.27	1.46	1.28
Tmem62	5.03	3.34	5	3.1	4.1175	2.88	4.39	3.5	3.68	3.6125
Tmem60	10.82	9.9	9.8	9.52	10.01	10.72	12.22	12.67	12.04	11.9125
Tmem59l	10.13	6.29	11.96	6.89	8.8175	8	10.77	8.75	8.84	9.09
Tmem59	69.61	74.27	80.83	75.95	75.165	78.69	83.93	84.25	81.36	82.0575
Tmem57	42.73	40.03	45.09	42.81	42.665	36.22	33.11	31.84	36.64	34.4525
Tmem56	1.65	2.17	1.89	1.9	1.9025	0.89	1.22	0.77	1.12	1
Tmem55b	37.69	37.82	37.72	33.1	36.5825	33.45	37.03	41.41	37.69	37.395
Tmem55a	21.32	21.56	22.26	24.49	22.4075	22.16	22.4	20.51	24.69	22.44
Tmem53	1.9	2.05	1.66	1.76	1.8425	1.97	2.52	2.15	2.91	2.3875
Tmem51	3.89	4.63	3.08	3.75	3.8375	3.82	6.12	5.17	5.21	5.08
Tmem50b	18.14	17.98	20.14	18.56	18.705	22.28	21.82	20.56	19.26	20.98
Tmem50a	65.65	61.83	53.84	52.73	58.5125	87.08	87.05	85.64	77.9	84.4175
Tmem5	10.1	8.92	10.41	9.92	9.8375	9.78	10.9	11.84	9.81	10.5825
Tmem47	15.95	15.48	14.78	18.79	16.25	13.02	15.66	11.39	13.61	13.42
Tmem44	45.46	33.4	50.76	39.2	42.205	25.23	30.36	28.98	37.25	30.455
Tmem43	28.21	28.67	30.57	28.79	29.06	26.43	27.35	26.18	33.33	28.3225
Tmem42	5.48	5.76	4.51	3.85	4.9	6.1	6.15	6.31	5.3	5.965
Tmem41b	23.46	20.71	18.4	19.95	20.63	17.22	16.71	18.3	21.34	18.3925
Tmem41a	7.39	6.83	7.73	6.1	7.0125	8.4	9.15	6.73	8.46	8.185
Tmem39b	15.83	15.1	17	17.69	16.405	22.06	23.12	25.78	22.32	23.32
Tmem39a	16.98	16.88	17.78	21.38	18.255	18.56	21.3	20.87	22.62	20.8375
Tmem38b	2.37	2.9	3.08	3.08	2.8575	2.16	2.81	2.67	2.25	2.4725
Tmem38a	7.96	7.92	8.94	8.13	8.2375	8.9	8.97	8.36	8.65	8.72
Tmem37	1.55	1.15	0.67	1	1.0925	1.44	1.33	1.84	1.68	1.5725
Tmem35b	4.28	3.16	2.88	3.29	3.4025	3.18	3.87	3.38	3.93	3.59
Tmem35a	53.4	44.84	50.71	43.56	48.1275	41.1	46.82	39.09	49.52	44.1325
Tmem33	29.22	28.55	23.24	28.21	27.305	21.09	21.66	22.16	25.9	22.7025
Tmem30a	39.24	31.94	34.43	36.95	35.64	23.98	27.86	22.29	27.99	25.53
Tmem29	21.4	14.04	15.83	16.64	16.9775	22.85	16.15	16.07	16.61	17.92
Tmem28	3.07	2.57	2.58	2.57	2.6975	2.14	2.38	2.51	2.49	2.38
Tmem268	2.96	3.5	3.06	3.24	3.19	2.42	2.21	2.62	4.63	2.97
Tmem267	4.13	5.17	3.91	3.3	4.1275	5.27	4.82	5.15	4.64	4.97
Tmem266	1.91	1.56	1.69	1.76	1.73	2.33	2.37	1.95	1.98	2.1575
Tmem263	13.31	14.35	12.91	12.65	13.305	9.9	7.58	7.43	8.23	8.285
Tmem261	45.88	48.8	39.18	43.57	44.3575	73.65	75.63	77.1	70.29	74.1675
Tmem260	4.09	3.69	3.42	3.8	3.75	2.93	3.35	2.67	3.19	3.035
Tmem259	58.73	58.37	59.29	55.75	58.035	56.35	68.42	62.85	69.14	64.19
Tmem258	109.21	94.71	66.91	75.54	86.5925	154.16	135.64	146.48	108.11	136.097
Tmem256	120.03	105.29	78.62	86.58	97.63	144.76	169.08	174.77	145.67	158.57
Tmem254c	2.62	4.95	0.98	5.05	3.4	5.05	2.26	4.09	4.46	3.965
Tmem254b	3.3	3.11	4.01	2.3	3.18	6.57	7.26	5.02	4.13	5.745
Tmem254a	3.3	3.11	4.01	2.3	3.18	6.57	7.26	5.02	4.13	5.745
Tmem252	1.28	1.07	1.04	1.15	1.135	1.51	1.2	1.57	1.36	1.41
Tmem251	4.03	3.57	3.55	3.23	3.595	3.59	3.93	3.93	3.78	3.8075
Tmem25	2.07	2.42	2.67	2.61	2.4425	2.53	3.18	2.43	2.78	2.73
Tmem248	11.2	12.88	13.66	12.01	12.4375	10.48	10.52	10.19	12.19	10.845
Tmem246	14.13	11.8	13.41	10.14	12.37	12.63	14.21	12.98	12.43	13.0625
Tmem245	4.43	4.1	4.89	4.78	4.55	2.06	2.14	1.91	3.05	2.29
Tmem243	4.34	4.03	3.63	3.22	3.805	4.45	4.18	4.43	4.6	4.415
Tmem242	51.01	53.58	41.07	43.4	47.265	68.31	66.17	69.46	57.99	65.4825
Tmem241	1.84	2.55	1.89	1.49	1.9425	2.07	1.25	1.44	1.3	1.515
Tmem240	8.27	3.56	8.24	4.82	6.2225	5.07	6.27	5.52	6.7	5.89
Tmem238	2.27	0.93	0.95	1.03	1.295	1.19	0.99	1.21	1.33	1.18
Tmem237	14.88	19.26	13.63	14.91	15.67	17.94	19.85	18.66	21.64	19.5225
Tmem234	81.52	75.78	70.89	72.28	75.1175	73.79	81.5	87.55	84.21	81.7625
Tmem231	6.39	4.82	5.45	4.91	5.3925	4.55	5.04	5.44	5.68	5.1775
Tmem230	11.52	11.47	10.07	10.94	11	13.51	13.71	14.73	12.66	13.6525
Tmem229b	43.5	36.5	40.09	34.45	38.635	35.46	32.36	34.14	27.6	32.39
Tmem229a	1.44	1.22	1.27	1.68	1.4025	0.97	1.28	0.88	0.87	1
Tmem222	38.39	35.13	35.03	34.27	35.705	41.24	42.89	40.86	40.67	41.415
Tmem219	20.43	17.9	19.94	18.14	19.1025	16.96	21.15	20.41	20.06	19.645
Tmem218	4.37	5.08	4.77	4.92	4.785	4.31	5.05	4.71	5.31	4.845
Tmem216	17.09	14.94	13.87	15.24	15.285	17.12	17.47	16.37	15.94	16.725
Tmem214	19.06	18.71	20.99	19.64	19.6	20.45	19.5	22.81	22.67	21.3575
Tmem209	16.47	16.02	14.52	14.42	15.3575	12.81	11.95	12.43	13.88	12.7675
Tmem208	46.24	40.92	34.74	35.75	39.4125	36.91	49.6	46.94	48.07	45.38
Tmem206	17.8	20.8	17.92	18.67	18.7975	20.99	25.51	24.33	24.47	23.825
Tmem205	15.82	14.53	15.16	12.89	14.6	18.94	21.72	21.69	17.89	20.06
Tmem204	2.42	1.99	2.14	2.31	2.215	2.93	3.23	3.23	2.33	2.93
Tmem203	9.85	9.85	12.18	8.98	10.215	11.13	11.49	10.31	11	10.9825
Tmem201	22.85	22.08	24.81	22.21	22.9875	19.89	19.18	18.25	21.73	19.7625
Tmem200c	0.86	1.15	1.23	1.09	1.0825	0.77	0.81	1.13	1.05	0.94
Tmem200a	10.65	6.52	8.19	6.95	8.0775	4.64	6.4	4.34	3.73	4.7775
Tmem2	18.76	22.02	23.56	24.03	22.0925	14.99	12.12	11.15	13.63	12.9725
Tmem199	25.73	20.65	23.9	23.97	23.5625	24.79	27.74	28.53	27.05	27.0275
Tmem198b	8.33	9.03	8.58	8.43	8.5925	7.83	6.91	6.12	9.1	7.49
Tmem198	16.31	14	15.14	12.5	14.4875	13.81	14.36	13.67	14	13.96
Tmem196	1.72	1.38	0.99	1.23	1.33	1.18	1.27	0.96	0.99	1.1
Tmem192	6.33	4.93	6.72	6.21	6.0475	5.63	5.64	5.88	4.32	5.3675
Tmem191c	16.82	9.83	20.08	14.47	15.3	13.82	15.75	13.94	25.25	17.19
Tmem19	17.83	17.47	17.79	14.18	16.8175	12.57	13.32	12.4	13.53	12.955
Tmem189	12.28	11.72	13.1	12.59	12.4225	15.12	14.05	16.1	12.76	14.5075
Tmem186	12.64	12.85	12.14	12.44	12.5175	12.98	14.21	14.68	13.82	13.9225
Tmem185b	7.01	7.88	7.09	7.11	7.2725	5.36	8.59	6.72	6.08	6.6875
Tmem185a	16.52	19.65	16.7	18.3	17.7925	16.89	18.43	18.24	16.92	17.62
Tmem184c	20.94	16.88	21.11	20.31	19.81	16.55	18.98	17.17	19.57	18.0675
Tmem184b	13.99	15.64	15.12	13.81	14.64	14.63	15.35	14.71	15.82	15.1275
Tmem183a	64.86	53.02	48.03	52.11	54.505	49.74	54.93	51.98	53.69	52.585
Tmem181b-ps	54.44	36.8	88.5	70.78	62.63	24.72	40.35	54.62	68.03	46.93
Tmem181a	15.18	12.38	20.39	15.82	15.9425	11.81	16.32	17	18.2	15.8325
Tmem18	10.43	9.55	10.29	10.13	10.1	7.54	7.12	8.39	9.29	8.085
Tmem179	13.9	10.6	15.7	12.08	13.07	11.11	13.94	11.62	13.03	12.425
Tmem178b	33.66	28.29	40.73	30.67	33.3375	17.16	15.26	17.68	16.66	16.69
Tmem178	8.97	14.13	11.06	13.24	11.85	13.51	14.46	12.77	15.75	14.1225
Tmem177	4.57	5.77	4.46	6.09	5.2225	6.1	6.34	5.77	5.85	6.015
Tmem176b	37.01	40.71	34.78	40.08	38.145	55.02	52.54	52.27	47.96	51.9475
Tmem176a	6.77	3.14	6.11	3.01	4.7575	14.33	7.96	11.39	8.39	10.5175
Tmem175	7.19	7.13	8.11	7.54	7.4925	5.76	8.44	7.21	9.49	7.725
Tmem170b	14.89	13.72	16.13	14.52	14.815	11.94	11.42	10.85	10.57	11.195
Tmem170	1.26	2.26	2.07	1.76	1.8375	1.47	2.04	1.96	2.44	1.9775
Tmem17	4.59	3.71	3.22	3.2	3.68	3.34	4.56	4.28	4.12	4.075
Tmem169	14.98	15.16	10.12	10.27	12.6325	16.8	17.26	10.3	8.99	13.3375
Tmem168	7.22	7.8	7.14	8.25	7.6025	5.56	7.17	5.41	6.84	6.245
Tmem167b	25.63	28.16	26.01	27.02	26.705	26.02	23.28	22.21	23.33	23.71
Tmem167	13.75	11.83	11.15	12.21	12.235	8.76	10.27	8.76	10.32	9.5275
Tmem165	29.51	30.82	24.5	26.04	27.7175	22.27	26.27	25.64	23.75	24.4825
Tmem164	11.37	13.8	11.7	13.34	12.5525	10.19	10.99	10.17	10.58	10.4825
Tmem163	0.35	0.29	0.47	0.38	0.3725	0.83	0.89	0.3	2.33	1.0875
Tmem161b	8.91	5.78	8.06	7.32	7.5175	5.17	8.64	6.55	9.35	7.4275
Tmem161a	20.42	22.42	21.61	18.89	20.835	22.4	29.58	28.38	24.26	26.155
Tmem160	26.35	24.2	20.84	21.03	23.105	33.96	35.31	27.06	27.56	30.9725
Tmem159	0.9	1.44	1.37	1.44	1.2875	1	1.39	1.48	1.27	1.285
Tmem158	29.5	20.68	31.39	20.4	25.4925	14.21	18.28	19.5	11.44	15.8575
Tmem151b	22.13	21.4	22.69	21.03	21.8125	15.24	15.47	13.89	16.48	15.27
Tmem151a	1.7	0.89	2.79	1.62	1.75	2.37	2.9	3.48	2.22	2.7425
Tmem150c	5.79	4.84	6.38	4.99	5.5	3.98	2.96	3.83	2.66	3.3575
Tmem150a	8.35	4.48	6.96	5.41	6.3	5.4	6.43	6.26	7.53	6.405
Tmem14c	42.94	44.35	40.48	39.74	41.8775	64.6	59.37	69.12	59.11	63.05
Tmem14a	3.9	4.78	4.36	3.49	4.1325	5.07	5.37	5.53	4.93	5.225
Tmem147os	15.05	9.89	12.52	12.73	12.5475	11.57	10.4	10.49	12.16	11.155
Tmem147	59.08	48.38	45.17	47.65	50.07	44.33	49.54	46.45	52.7	48.255
Tmem145	17.16	10.78	17.67	13.33	14.735	12.57	16.53	13.7	21.2	16
Tmem143	5.35	4.78	5.95	4.99	5.2675	5.57	4.79	4.74	4.54	4.91
Tmem141	4.59	3.11	5.3	3.7	4.175	6.38	6.96	8.12	8.85	7.5775
Tmem140	1.29	1.15	1.08	1.17	1.1725	1.01	1.47	1.22	1.93	1.4075
Tmem138	8.87	9.87	8.41	8.96	9.0275	12.25	12.73	14.46	13.69	13.2825
Tmem136	10.26	7.85	9.43	7.3	8.71	7.27	8.26	7.75	8.38	7.915
Tmem135	8.72	8.8	9.18	8.91	8.9025	9.89	9.73	9.28	8.37	9.3175
Tmem134	17.62	21.17	18.33	20.03	19.2875	27.05	32.46	31.87	29.15	30.1325
Tmem132e	2.81	1.59	2.71	1.34	2.1125	2.49	2.72	2.8	2.9	2.7275
Tmem132b	7.27	7.7	7.2	7.08	7.3125	2.19	2.62	1.82	2.06	2.1725
Tmem132a	69.42	67.15	73.65	66.08	69.075	55.86	66.94	62.57	67.95	63.33
Tmem131	20.15	22.45	24.99	24.9	23.1225	21.41	18.29	18.14	19.4	19.31
Tmem130	35.01	20.56	37.59	24.9	29.515	41.45	40.87	38.45	37.15	39.48
Tmem129	11.38	12.8	10.75	11.68	11.6525	13.49	15.22	15.19	13.94	14.46
Tmem128	34.9	32.33	26.72	30.13	31.02	31.75	34.48	34.82	33.14	33.5475
Tmem127	28.06	28.26	27.7	28.06	28.02	22.43	19.63	19.5	24.41	21.4925
Tmem126b	12.5	9.6	9.97	9.41	10.37	9.58	10.26	13.01	13.51	11.59
Tmem126a	31.95	25.98	23.77	24.7	26.6	30.53	32.02	31.76	28.37	30.67
Tmem123	21.92	24.1	21.79	22.75	22.64	15.93	13.06	15.21	14.62	14.705
Tmem121	14.42	11.51	10.41	10.56	11.725	12.91	13.99	13.5	12.89	13.3225
Tmem120b	3.98	3.25	3.83	4.97	4.0075	3.16	2.13	2.7	2.94	2.7325
Tmem120a	19.96	17.88	17.9	17.44	18.295	18.01	18.65	18.31	20.17	18.785
Tmem119	1.58	2.24	1.75	1.81	1.845	2.08	1.9	1.8	1.6	1.845
Tmem117	1.32	0.74	1.53	1.05	1.16	0.82	0.9	1.02	0.83	0.8925
Tmem116	1.75	1.55	1.62	1.1	1.505	0.73	0.82	1.02	1.36	0.9825
Tmem115	15.02	16.56	13.22	13.02	14.455	16.95	18.64	19.08	17.54	18.0525
Tmem110	9.11	7.46	10.15	9.24	8.99	6.49	7.1	7.96	9.06	7.6525
Tmem11	21.61	20.15	19.65	21.21	20.655	23.83	24.33	30.01	25.59	25.94
Tmem109	13.95	14.52	14.68	12.97	14.03	11.67	14.12	14.21	16.84	14.21
Tmem108	6.66	9.59	8.11	7.74	8.025	11.36	10.79	9.55	7.69	9.8475
Tmem107	14.59	17.91	12.28	15.38	15.04	12.19	19.44	14.48	19.17	16.32
Tmem106c	13.97	14.86	13.27	14.09	14.0475	23.22	24.82	22.24	19.6	22.47
Tmem106b	18.17	16.66	15.78	14.34	16.2375	8.11	9.2	10.14	9.39	9.21
Tmem106a	0.51	1.11	1.16	1.16	0.985	1.11	0.8	1.92	2.5	1.5825
Tmem104	3.62	4.4	3.73	2.97	3.68	3.01	3.12	3.37	3.13	3.1575
Tmem102	1.2	1.67	1.01	1.4	1.32	1.64	1.26	1.51	1.16	1.3925
Tmem101	16.52	18.81	14.84	14.22	16.0975	21.56	22.76	21.04	18.4	20.94
Tmem100	3.31	3.79	2.45	3.57	3.28	4.49	5.41	3.92	2.52	4.085
Tmeff2	6.31	4.85	6.61	5.29	5.765	4.96	4.69	4.93	4.65	4.8075
Tmeff1	111.15	95.2	109.21	97.12	103.17	110.5	113.78	106.79	88.22	104.822
Tmed9	73.84	73.5	65.65	63.51	69.125	87.94	96.78	95.19	83.6	90.8775
Tmed8	5.16	4.15	5.16	4.81	4.82	2.07	2.48	2.11	2.88	2.385
Tmed7	42.5	40.34	34.39	38.94	39.0425	25.06	28.5	23.13	27.14	25.9575
Tmed5	5.79	6.3	4.61	7.76	6.115	6.98	7.44	5.51	8.11	7.01
Tmed4	37.77	39.32	40.37	40.29	39.4375	46.47	52.93	53.52	54.9	51.955
Tmed3	17.66	16.63	16.66	14.08	16.2575	15.28	14.94	16.39	18.28	16.2225
Tmed2	98.69	98.73	93.85	96.32	96.8975	105.7	97.13	100.5	95.93	99.815
Tmed10	37.99	45.56	41.13	43.09	41.9425	36.32	39.62	37.53	41.31	38.695
Tmed1	15.93	19.84	14.95	15.4	16.53	17.34	22.58	20.88	20.94	20.435
Tmco6	6.99	6.2	7.71	7.12	7.005	6.72	7.66	7.27	6.79	7.11
Tmco3	14.94	14.47	12.46	11.95	13.455	19.01	20.67	22.25	17.97	19.975
Tmco1	37.69	34.48	32.31	39.85	36.0825	30.71	36.81	33.24	38.7	34.865
Tmcc3	3.35	2.47	2.62	2.78	2.805	1.28	1.15	1.17	1.48	1.27
Tmcc2	35.54	36.5	39.81	36.38	37.0575	27.92	30.48	30.87	27.65	29.23
Tmcc1	29.95	29.77	29.79	29.94	29.8625	31.72	27.6	28.14	25.26	28.18
Tmc7	4.99	5.3	5.71	5.66	5.415	4.25	5.06	4.21	7.08	5.15
Tmc6	1.89	1.86	2.03	1.05	1.7075	0.46	0.63	0.78	2.05	0.98
Tmc4	1.57	0.98	1.81	1.13	1.3725	0.68	1.64	0.94	1.45	1.1775
Tmbim6	88.97	111.87	90.85	98.79	97.62	107.66	112.83	111.89	117.33	112.427
Tmbim4	20.61	20.51	16.15	21.5	19.6925	23.68	27.51	24.93	26.58	25.675
Tmbim1	2.07	2.13	1.73	2.12	2.0125	1.79	2.68	1.37	1.84	1.92
Tma7-ps	81.93	55.82	35.11	39.99	53.2125	105.18	121.43	141.4	107.1	118.778
Tma7	181.74	156.67	142.14	163.89	161.11	242.63	246.63	259.2	221.44	242.475
Tma16	6.85	5.35	6.68	7	6.47	6.61	7.02	6.15	5.83	6.4025
Tm9sf4	27.75	28.92	31.73	31.45	29.9625	25.42	24.26	25.35	25.95	25.245
Tm9sf3	31.93	32.31	29.9	32.17	31.5775	19.3	19.93	17.14	22.93	19.825
Tm9sf2	25.49	29.36	25.19	26.84	26.72	24.38	26.07	26.23	23.41	25.0225
Tm9sf1	19.09	20.8	20.46	20.84	20.2975	16.15	18.46	16.33	19.84	17.695
Tm7sf3	7.13	9.87	8.3	8.99	8.5725	7.92	8.43	8.06	9.12	8.3825
Tm7sf2	29.43	19.19	24.71	21.17	23.625	13.45	18.68	16.46	19.68	17.0675
Tm6sf2	1.58	1.58	2.27	0.91	1.585	0.92	2.01	1.1	1.56	1.3975
Tm6sf1	4.92	4.36	4.12	6.16	4.89	3.06	5.88	4.75	4.28	4.4925
Tm4sf1	2	1.2	2.06	1.23	1.6225	0.84	0.7	0.85	1.85	1.06
Tm2d3	31.52	26.71	24.04	26.24	27.1275	36.76	35.95	36.17	32.84	35.43
Tm2d2	41.26	37.72	35.44	37.36	37.945	51.95	48.39	49.39	47.24	49.2425
Tm2d1	25.38	21.29	22.99	20.89	22.6375	19.18	19.86	16.34	22.55	19.4825
Tlr7	1.29	1.47	0.87	1.25	1.22	0.71	1.17	0.63	0.97	0.87
Tlr2	0.7	0.91	0.59	0.72	0.73	0.98	1.09	0.88	1.28	1.0575
Tlr1	0.9	1.27	0.83	1.33	1.0825	1.78	1.44	1.32	1.55	1.5225
Tln2	7.01	6.64	7.81	5.63	6.7725	5.77	5.44	6.24	5.04	5.6225
Tln1	24.56	26.07	19.94	23.89	23.615	26.57	31.96	29.95	27.51	28.9975
Tll2	1.66	1.2	1.38	1.4	1.41	1.07	1.02	0.8	1.37	1.065
Tlk2	28.09	32.36	30.51	29.98	30.235	30.07	27.13	27.85	29.64	28.6725
Tlk1	23.96	26.43	27.19	26.4	25.995	20.81	19.65	19.4	22.5	20.59
Tle6	2.29	0.51	1.19	1.21	1.3	2.28	2.5	3.82	1.9	2.625
Tle4	19.53	13.72	21.89	16.06	17.8	4.57	4.89	6.18	5.54	5.295
Tle3	38.18	61.63	50.86	52.87	50.885	49.95	50.63	53.95	54.67	52.3
Tle2	14.6	9.39	15.77	13.48	13.31	19.12	23.53	17.35	26.81	21.7025
Tle1	37.77	52.06	44.89	49.28	46	49.51	51.7	53.88	57.24	53.0825
Tldc1	6.93	8.04	7.21	7.76	7.485	7.2	7.19	7.03	7.42	7.21
Tlcd1	4.01	4.75	5.09	4.32	4.5425	2.95	5.32	4.41	4.46	4.285
Tkt	69.49	87.02	73.19	77.93	76.9075	111.54	108.51	118.58	100.71	109.835
Tkfc	9.14	10.04	10.71	9.61	9.875	10.74	11.46	12.83	12.07	11.775
Tk2	18.77	16.15	18.56	17.43	17.7275	22.53	21.72	21.16	21.32	21.6825
Tk1	28.03	38.65	28.77	38.1	33.3875	40.91	49.63	47.46	58.7	49.175
Tjp3	1.57	1.29	1.43	3.16	1.8625	1.78	2.49	2.67	2.04	2.245
Tjp2	7.82	12.56	8.68	10.93	9.9975	10.53	10.86	11.8	11.67	11.215
Tjp1	18.75	25.12	21.48	24.31	22.415	21.14	21.12	22.56	21.08	21.475
Tjap1	12.95	14.08	15.24	14.6	14.2175	15	18.57	16.5	21.65	17.93
Tirap	1.26	2.31	1.49	2.37	1.8575	1.37	1.25	1.49	1.5	1.4025
Tiprl	49.89	41.17	46.45	43.35	45.215	42.35	29.84	41.55	41.05	38.6975
Tipin	59.15	64.47	50.65	68.44	60.6775	97.68	97.46	120.57	92.33	102.01
Tiparp	7.61	8.83	9.5	10.48	9.105	7.47	7.92	6.08	6.97	7.11
Tinf2	13.54	17.63	13.48	14.96	14.9025	14.37	14.24	14.84	17.92	15.3425
Timp3	7.27	9.45	6.61	8.28	7.9025	7.29	6.73	6.72	7.29	7.0075
Timp2	34.34	36.54	38.87	34.52	36.0675	33.34	29.36	35.14	33.79	32.9075
Timmdc1	18.55	15.53	15.8	11.65	15.3825	13.64	16.18	15.07	17.87	15.69
Timm9	25.77	18.89	22.06	18.54	21.315	25.95	31.59	31.09	27.69	29.08
Timm8b	149.07	122.13	108.18	121.91	125.322	166.79	171.45	169.16	136.72	161.03
Timm8a1	16.34	12.03	14.29	13.42	14.02	13.12	16.24	13.78	15.45	14.6475
Timm50	59.48	60.36	50.76	50.71	55.3275	69.62	72.88	77.59	74.83	73.73
Timm44	38.05	35.65	38.89	39.48	38.0175	33.01	37.08	34.26	43.98	37.0825
Timm29	35.02	34.44	34.45	34.76	34.6675	32.78	31.94	30.85	32.63	32.05
Timm23	74.69	67.23	60.56	58.14	65.155	90.05	77.21	90.86	73.12	82.81
Timm22	31.93	31.95	29.4	28.12	30.35	34.86	35.94	37.32	33.49	35.4025
Timm21	18.3	15.73	14.12	16.21	16.09	15.35	23.08	19.44	18.8	19.1675
Timm17b	46.24	38.46	44.96	39.76	42.355	50.32	65.95	68.95	61.35	61.6425
Timm17a	31.12	30.48	27.45	31.54	30.1475	35.97	37.98	39.22	37.67	37.71
Timm13	86.47	98.74	82.45	74.37	85.5075	122.94	132.38	140.74	111.86	126.98
Timm10b	39.15	31.62	23.42	27.25	30.36	33.83	54.58	52.33	53.14	48.47
Timm10	34.9	27.18	25.07	23.42	27.6425	26.69	29.66	31.51	29.63	29.3725
Timeless	14.29	23.25	18.51	23.33	19.845	23.49	29	25.42	27.18	26.2725
Tigd5	3.48	4.34	3.97	3.79	3.895	3.5	3.9	3.32	3.4	3.53
Tigd3	7.54	8.38	8.25	9.45	8.405	9.37	10.81	10.34	10.81	10.3325
Tigd2	3.09	2.77	2.13	2.57	2.64	2.22	1.91	2.38	2.36	2.2175
Tigar	5.55	6.53	6.47	6.26	6.2025	6.15	6.36	6.43	7.15	6.5225
Tifab	0.93	1.37	0.86	1.17	1.0825	1.72	1.06	1.86	1.93	1.6425
Tifa	0.65	1.57	0.71	0.72	0.9125	0.94	1.45	1.24	0.85	1.12
Tie1	3.73	4.96	4.94	5.11	4.685	3.98	3.36	3.85	5.31	4.125
Ticrr	3.53	6.94	5.72	6.71	5.725	6.25	6.43	6.81	7.46	6.7375
Ticam1	1.41	1.72	1.93	1.69	1.6875	2.11	1.85	2.05	2.17	2.045
Tiam2	18.03	23.18	20.58	20.75	20.635	14.65	13.96	12.05	12.02	13.17
Tiam1	10.28	10.79	14.26	11.88	11.8025	12.86	11.12	11.83	10.85	11.665
Tial1	79.89	67.32	85.3	75.1	76.9025	63.6	78.45	74	85.79	75.46
Tia1	142.26	117.01	132.25	139.57	132.772	79.87	105.9	89.72	110.48	96.4925
Thyn1	70.38	50.4	51.64	54.67	56.7725	56.09	69.67	70.99	65.75	65.625
Thy1	3.89	1.29	5.39	1.46	3.0075	4.69	6.35	5.72	3.37	5.0325
Thumpd3	23.09	19.41	19.95	22.02	21.1175	19.8	20.31	23.28	23.04	21.6075
Thumpd2	4	3.47	3.96	3.64	3.7675	3.41	3.73	4.15	4.28	3.8925
Thumpd1	34.17	31.35	34.66	31.68	32.965	31.19	29.79	31.05	29.7	30.4325
Thtpa	33.13	34.27	35.75	35.92	34.7675	39.5	39.5	36.07	40.33	38.85
Thsd7b	2.45	1.76	1.81	2.22	2.06	1.19	1.44	0.9	1.2	1.1825
Thsd7a	5.7	4.48	5.74	5.23	5.2875	2.99	2.97	2.49	2.94	2.8475
Thsd4	1.32	4.07	2.56	2.75	2.675	1.38	1.45	0.8	0.92	1.1375
Thsd1	1.81	1.93	3.04	2.77	2.3875	2.36	3.28	2.19	3.21	2.76
Thrsp	0.57	1.22	1.68	3.1	1.6425	1.38	1.5	0.56	0.73	1.0425
Thrap3	102.13	111.46	104.81	101.24	104.91	141.31	110.3	114.84	102.79	117.31
Thra	255.4	215.28	259.95	223.39	238.505	279.59	256.3	249.49	239.08	256.115
Thop1	23.79	26.04	23.71	24.51	24.5125	25.14	25.75	26.2	30.19	26.82
Thoc7	64.65	63.57	50.51	58.48	59.3025	83.21	91.71	97.48	85.82	89.555
Thoc6	22.93	22.12	19.65	19.8	21.125	27.37	24.65	25.78	24.97	25.6925
Thoc5	34.76	32.77	36.92	34.06	34.6275	38.14	32.45	34.87	35.66	35.28
Thoc3	27.56	31.97	26.55	29.01	28.7725	27.63	26.96	28.33	35.12	29.51
Thoc2	25.11	21.74	23.63	26.56	24.26	16.43	16.39	15.78	17.98	16.645
Thoc1	20.46	16.39	16.58	16.88	17.5775	15.05	19.48	17.97	20.83	18.3325
Thnsl2	0.97	1.01	0.46	0.62	0.765	1.24	1.12	1.2	0.77	1.0825
Thnsl1	6.39	7.01	6.52	7.09	6.7525	6.5	5.75	6.05	5.17	5.8675
Thg1l	7.77	6.24	6.25	5.8	6.515	7.36	8.31	8	9.19	8.215
Them6	2.18	1.29	1.71	1.47	1.6625	0.86	1.18	1.25	1.23	1.13
Them4	8.74	6.69	8.77	8.97	8.2925	7.04	8.05	7.16	7.8	7.5125
Thbs3	60.69	36.98	74.15	51.2	55.755	21.38	26.28	34.6	38	30.065
Thbs1	4.56	5.75	4.17	4.83	4.8275	3.05	2.68	2.47	2.67	2.7175
Thap7	16.45	20.06	15.85	17.31	17.4175	24.14	25.13	26.19	25.28	25.185
Thap6	1.35	1.52	1.1	1.58	1.3875	1.66	1.3	1.27	1.61	1.46
Thap4	25.87	22.04	23.05	20.98	22.985	23.07	25.6	29.18	25.47	25.83
Thap3	26.35	19.65	20.22	20.17	21.5975	20.79	22.3	21.88	27.99	23.24
Thap2	12.55	11.9	12.23	14.05	12.6825	12.14	10.36	10.7	11.11	11.0775
Thap12	35.6	37.25	33.7	37.18	35.9325	31.33	29.75	28.56	30.65	30.0725
Thap11	27.59	29.83	26.11	27.25	27.695	33.84	32.57	35.11	32.01	33.3825
Thap1	8.19	8.64	10.43	8.65	8.9775	10.05	14.09	10.18	10.59	11.2275
Thada	3.91	4.13	3.89	4.21	4.035	2.27	2.36	2.53	2.78	2.485
Tha1	1.99	1.59	1.71	1.18	1.6175	1.11	2.16	1.87	2.07	1.8025
Th	3.79	0.8	3.86	1.56	2.5025	3.02	2.62	3.29	2.89	2.955
Tgs1	18.08	16.78	20.06	19.15	18.5175	12.61	16.22	13.68	15.5	14.5025
Tgoln1	13.07	15.17	11.4	11.61	12.8125	8.77	9.3	8.11	9.58	8.94
Tgm2	1.43	2.02	1.62	2.17	1.81	1.37	1.26	2.01	1.82	1.615
Tgif2	21.21	28.78	24.45	26.61	25.2625	27.28	32.8	34.57	33.14	31.9475
Tgif1	2.38	3.21	2.93	2.94	2.865	4.15	3.89	4.77	3.55	4.09
Tgfbrap1	10.54	12.4	12.52	12.17	11.9075	9.45	8.8	9.2	10.24	9.4225
Tgfbr3l	4.32	2.58	6.06	4.32	4.32	2.54	3.14	2.61	4.73	3.255
Tgfbr2	2.65	3.35	3.32	4.68	3.5	2.95	2.35	2.48	3.02	2.7
Tgfbr1	20.97	22.54	22.47	24.93	22.7275	12.95	15.5	12.28	16.12	14.2125
Tgfb3	3.8	5.42	4.4	6.94	5.14	7.59	6.82	7.34	6.15	6.975
Tgfb2	3.77	3.32	4.65	3.68	3.855	2.72	2.62	2.76	2.48	2.645
Tgfb1i1	6.23	8	9.9	10.6	8.6825	13	13.07	11.67	12.2	12.485
Tgfb1	1.78	2.81	1.66	2.46	2.1775	4.48	2.58	4.16	3.82	3.76
Tgfa	16.83	10.89	20.06	11.93	14.9275	3.88	3.44	3.86	3.89	3.7675
Tgds	6.17	4.81	5.76	5.55	5.5725	4.87	5.99	5.41	6.36	5.6575
Tfrc	24.16	17.41	21.84	21.54	21.2375	11.35	15.74	11.08	16.45	13.655
Tfpt	17.58	15.35	12.85	14.79	15.1425	24.48	25.01	26.77	23.1	24.84
Tfpi	2.87	3.52	2.44	2.47	2.825	3.01	3	2.83	2.46	2.825
Tfip11	18.9	22.22	22.4	20.61	21.0325	23.48	21.89	21.15	22.33	22.2125
Tfg	50.06	51.94	46.96	53.65	50.6525	74.13	63.94	69.39	55.18	65.66
Tfeb	1.05	1.56	1.05	0.98	1.16	1.97	1.58	1.54	1.73	1.705
Tfe3	8.61	13.89	14.88	14.19	12.8925	16.49	14.76	17.05	14.27	15.6425
Tfdp2	14.47	19.71	16.16	16.51	16.7125	13.15	13.1	13.09	14.84	13.545
Tfdp1	63.48	68.36	69.08	66.53	66.8625	72.22	83.56	83.51	84.79	81.02
Tfcp2	7.54	8.38	7.79	7.99	7.925	6.72	7.63	7.19	9.02	7.64
Tfb2m	14.62	13.96	11.84	16.87	14.3225	11.92	13.82	13.36	14.36	13.365
Tfb1m	5.87	6.59	5.32	7.09	6.2175	5.53	6.72	6.19	5.81	6.0625
Tfap4	6.21	8.43	7.86	8.18	7.67	12.88	13.7	13.17	11.27	12.755
Tfap2d	1.19	2.65	1.76	2.67	2.0675	2.99	3.54	0.23	1.25	2.0025
Tfap2c	0.4	2.41	0.6	1.34	1.1875	1.58	1.33	0.36	0.91	1.045
Tfam	31.56	30.35	24.1	25.84	27.9625	27.57	34.76	36.98	27.53	31.71
Tex9	14.28	13.56	15.35	14.66	14.4625	12.95	16.02	15.53	13.73	14.5575
Tex30	20.99	19.82	16.18	19.81	19.2	19.67	21.73	23.9	24.11	22.3525
Tex29	0.43	0.75	1.41	0.46	0.7625	2.17	1.48	1.1	1.64	1.5975
Tex264	23.77	24.06	21.42	23.54	23.1975	25.94	32.1	30.88	32.7	30.405
Tex261	20.49	21.34	16.74	18.9	19.3675	14.45	14.42	14.69	17.86	15.355
Tex2	8.98	8.6	9.07	8.37	8.755	8.48	7.92	8.31	7.79	8.125
Tex10	18.14	17.03	14.87	16.77	16.7025	12.08	14.32	12.71	13.5	13.1525
Tet3	23.05	28.76	30.46	30.11	28.095	18.69	19.3	17.49	20.26	18.935
Tet2	13.86	13.24	15	14.77	14.2175	10.65	13.28	10.2	13.8	11.9825
Tet1	7.22	8.61	8.16	8.17	8.04	3.56	3.17	2.76	3.81	3.325
Tesk2	1.27	1.91	1.75	1.67	1.65	1.56	2.05	1.74	2.39	1.935
Tesk1	27.12	24.81	31.16	24.48	26.8925	30.19	34.31	31.15	28.25	30.975
Tes	8.29	4.63	8.72	5.78	6.855	3.15	3.18	3.25	3.67	3.3125
Tert	3.19	2.41	3.47	3.2	3.0675	1.58	1.6	1.91	2.25	1.835
Terf2ip	16.17	17.25	17.67	16.61	16.925	18.97	19.82	18.74	19.3	19.2075
Terf2	23.42	27.68	30.19	29.2	27.6225	32.93	30.3	30.21	34.74	32.045
Terf1	11.83	12.01	10.68	10.9	11.355	12.05	16.2	14.87	15.14	14.565
Terc	0.5	1.22	0.45	1.37	0.885	0.72	1.44	1.42	0.78	1.09
Tepsin	10.26	9.9	12.59	12.34	11.2725	11.05	13.15	11.72	17.78	13.425
Tep1	0.95	1.29	1.32	1.23	1.1975	0.69	0.75	0.78	1.17	0.8475
Tenm4	13.69	14.53	16.45	14.74	14.8525	4.99	5.35	3.79	4.48	4.6525
Tenm3	18.28	20.03	17.88	18.37	18.64	5.95	5.8	5.46	5.43	5.66
Tenm2	13.68	13.16	15.25	14.9	14.2475	5.08	4.53	5.82	4.01	4.86
Tenm1	3.61	1.47	3.84	2.16	2.77	1.11	1.55	1.56	0.77	1.2475
Ten1	25.39	24.08	23.47	27.25	25.0475	28.64	31.65	30.58	30.14	30.2525
Telo2	20.86	23.61	22.87	20.36	21.925	16.18	23.49	24.35	23.93	21.9875
Tekt2	2.46	3.72	3.46	3.71	3.3375	4.41	3.73	4.35	3.61	4.025
Tekt1	3.36	3.41	2.53	2.91	3.0525	3.16	3.05	4.02	3.6	3.4575
Tek	2.2	1.85	2.33	2.23	2.1525	1.6	1.39	1.48	1.58	1.5125
Tefm	7.81	5.67	6.49	6.81	6.695	6.56	5.79	7.42	7.66	6.8575
Tef	24.63	25.46	26.9	27.54	26.1325	18.73	22.19	18.91	25.38	21.3025
Tecr	219.79	185.36	191.01	177.75	193.477	246.89	246.39	250.47	242.13	246.47
Tecpr2	6.64	6.03	7.39	6.54	6.65	4.13	4.57	4.75	5.53	4.745
Tecpr1	21.59	17.43	25.14	19.99	21.0375	14.35	17.33	15.59	20.82	17.0225
Tec	0.95	1.21	0.99	2.04	1.2975	0.88	1.04	0.9	1.26	1.02
Tead3	4.96	7.35	5.62	6.17	6.025	4.51	7.28	5.01	7.46	6.065
Tead2	51.16	78.76	67.07	68.94	66.4825	86.59	91.35	95.19	100.58	93.4275
Tead1	14.61	21.17	17.21	19.14	18.0325	11.2	10.96	10.23	14.91	11.825
Tdrp	2.19	2.08	3.77	2.15	2.5475	2.7	2.48	2.31	2.07	2.39
Tdrkh	25.98	26.42	27.99	28.34	27.1825	28.64	30.79	33.5	32.41	31.335
Tdrd7	10.05	10.14	12.48	11.39	11.015	4.88	8.02	7.01	7.08	6.7475
Tdrd3	23.1	23	17.32	19.48	20.725	21.85	23.71	26.91	23.81	24.07
Tdp2	18.53	17.19	17.89	17.65	17.815	14.95	22.82	16.96	25.65	20.095
Tdp1	27.52	34.87	31.69	37.75	32.9575	45.68	40.14	45.56	40.17	42.8875
Tdg-ps	1.48	1.67	3.33	3.34	2.455	1.69	2.62	2.38	2.15	2.21
Tdg	47.58	62.75	49.99	50.37	52.6725	65.96	60.44	59.24	63.27	62.2275
Tctn3	7.45	7.21	8.04	7.12	7.455	4.9	5.89	5.38	6.93	5.775
Tctn2	7.1	8.04	7.16	8.71	7.7525	6.53	7.57	7.61	7.79	7.375
Tctn1	9.23	8.34	7.88	8.12	8.3925	4.59	5.33	5.74	9.04	6.175
Tctex1d2	15.66	12.38	11.4	15.07	13.6275	17.7	17.96	19.29	14.54	17.3725
Tcte2	1.94	2.23	1.29	1.25	1.6775	3.49	2.92	0.8	1.36	2.1425
Tcta	9.75	9.42	8.73	9.12	9.255	8.48	9.09	7.48	9.28	8.5825
Tcp11l2	10.73	10.47	9.71	11.19	10.525	11.2	10.88	10.12	9.98	10.545
Tcp11l1	15.97	16.24	16.4	16.77	16.345	16.52	21.61	20.46	19.13	19.43
Tcp11	1.46	0.6	0.69	0.5	0.8125	1.27	1.83	0.6	1.08	1.195
Tcp1	174.92	172.94	148.41	167.21	165.87	195.46	212.51	222.27	209.12	209.84
Tcof1	13.31	16.55	16.71	15.88	15.6125	25.03	23.74	23.68	19.39	22.96
Tcn2	8.21	10.4	7.24	10.01	8.965	12.5	10.59	12.66	12.37	12.03
Tcirg1	10.86	11.02	11.15	13.05	11.52	8.1	10.67	10.74	20.71	12.555
Tchp	11.21	14.12	13.03	13.85	13.0525	13.37	12.67	14.15	16.26	14.1125
Tcf7l2	3.24	3.12	2.73	2.58	2.9175	2.75	3.07	2.69	3.13	2.91
Tcf7l1	2.46	5.31	3.34	4.77	3.97	4.45	4.66	6.01	4.26	4.845
Tcf7	1.1	1.72	1.27	1.78	1.4675	2.2	1.89	1.99	2.07	2.0375
Tcf4	71.92	115.94	83.23	117.77	97.215	110.76	97.03	82.58	91.2	95.3925
Tcf3	63.36	91.63	73.65	83.08	77.93	105.24	118.21	118.3	116.96	114.677
Tcf25	148.94	113.21	113.15	118.92	123.555	110.85	94.25	97.72	107.5	102.58
Tcf20	29.77	28.64	32.25	29.9	30.14	23.6	20.21	19.83	20.13	20.9425
Tcf19	23.74	34.58	22.59	25	26.4775	39.96	38.26	39.3	42.96	40.12
Tcf12	46.12	63.23	52.19	60.26	55.45	51.89	47.72	45.16	46.78	47.8875
Tcerg1l	2.84	1.72	3.24	2.13	2.4825	6.29	7.52	7.78	5.82	6.8525
Tcerg1	31.96	34.39	36.33	34.3	34.245	35.85	36.76	34.99	36.53	36.0325
Tceanc2	15.69	12.93	10.9	11.89	12.8525	13.23	15.69	15.87	13.94	14.6825
Tceanc	1.82	2.29	2.01	1.99	2.0275	1.41	1.26	1.34	1.5	1.3775
Tceal9	134.52	111.24	117.76	128.71	123.058	173.11	153.48	141.15	132.82	150.14
Tceal8	39.69	35.53	32.54	39.8	36.89	54.22	44.08	45.9	43.3	46.875
Tceal6	20.34	13.18	20.88	15.18	17.395	19.33	18.68	20.56	19.32	19.4725
Tceal5	12.11	10.19	13.2	9.26	11.19	16.19	12.9	14.17	10.25	13.3775
Tceal3	29.6	36.14	32.59	27.57	31.475	50.02	49.11	49.23	45.85	48.5525
Tceal1	4.75	3.46	4.21	4.31	4.1825	6.13	6.45	5.61	4.36	5.6375
Tcea2	7.57	7.5	9.27	8.01	8.0875	8.49	13.84	11.97	18.08	13.095
Tcea1	58.82	49.82	49.93	52.62	52.7975	47.18	43.94	42.72	47.69	45.3825
Tcaim	3.11	2.49	2.74	2.46	2.7	1.98	1.67	1.7	2.26	1.9025
Tcaf1	84.52	85.61	87.15	85.86	85.785	81.48	84.54	85.54	74.56	81.53
Tbxas1	1.44	1.76	1.08	1.66	1.485	1.14	0.66	1.69	2.14	1.4075
Tbx6	0.74	0.56	1.22	1.06	0.895	0.7	1.38	0.95	1.17	1.05
Tbx1	0.73	0.72	1.08	0.54	0.7675	1.08	0.79	0.93	1.31	1.0275
Tbrg4	26.97	23.42	26.63	27.62	26.16	23.81	27.38	27.11	34.18	28.12
Tbrg1	23.99	27.91	23.4	24.33	24.9075	29.32	26.43	29.67	32.88	29.575
Tbr1	3.08	10.24	4.51	8.29	6.53	12.82	13.4	1.09	7.32	8.6575
Tbpl1	42.58	36.56	40.31	41.83	40.32	51.13	47.14	49.16	45.41	48.21
Tbp	31.51	30.62	27.01	29.29	29.6075	32.87	40.34	32.29	32.86	34.59
Tbl3	22.88	27.7	22.65	25.82	24.7625	36.43	37.07	39.17	31.24	35.9775
Tbl2	7.52	8.46	7.26	9.66	8.225	5.53	6.08	6.04	8.05	6.425
Tbl1xr1	23.46	14.11	17.04	17.63	18.06	10.54	8.96	6.47	8.9	8.7175
[truncated: 12,178 more rows]

## Sheet: Meis2-CKO_DEGs
Supplementary Table 9. DEGs identified and enriched in Meis2-CKO mice
Sheet2: A list of 858 genes differentially expressed between Meis2-CKO and the control (FDR < 0.01, Log2FC > 1 or < -1).
GeneSymbol	Log2FC	logCPM	PValue	FDR	Regulation	DEGs
Gm26821	2.87332	4.87731	4.55217e-77	3.22089e-73	UP	YES
Pcna-ps2	-4.26284	4.31806	1.4095e-71	6.64861e-68	DOWN	YES
Zfp871	-2.60159	5.41249	6.26695e-70	2.21709e-66	DOWN	YES
Gm10031	-4.70733	4.09892	1.5982e-68	4.52322e-65	DOWN	YES
Scube1	-1.93356	5.59092	4.00036e-67	9.43485e-64	DOWN	YES
Frmd6	-2.4663	4.98764	6.95969e-61	1.40695e-57	DOWN	YES
Tenm3	-1.58684	6.59522	2.40287e-58	4.25037e-55	DOWN	YES
Dcc	-2.22575	4.77657	1.72399e-55	2.71068e-52	DOWN	YES
Cdh8	-2.14167	5.90581	7.71637e-55	1.09194e-51	DOWN	YES
0610009E02Rik	2.69073	3.82898	1.31655e-54	1.59324e-51	UP	YES
Alg10b	-1.85475	5.71265	1.35106e-54	1.59324e-51	DOWN	YES
Six3os1	-2.45326	5.5349	2.54852e-54	2.77417e-51	DOWN	YES
Plxnd1	-2.24993	6.65086	6.36192e-54	6.43053e-51	DOWN	YES
Xpr1	-1.62198	8.22568	1.97472e-53	1.79351e-50	DOWN	YES
Tmem132b	-1.79474	5.21054	2.02785e-53	1.79351e-50	DOWN	YES
Rapgef5	-2.20839	5.08493	1.03924e-51	8.65078e-49	DOWN	YES
Ntrk3	-2.25999	6.75703	1.12537e-51	8.84728e-49	DOWN	YES
Col6a1	-5.08991	2.91567	9.86703e-49	7.34886e-46	DOWN	YES
Atp7a	-1.92415	4.32997	1.38219e-48	9.77967e-46	DOWN	YES
Fzd3	-2.114	5.24421	1.29267e-46	8.71075e-44	DOWN	YES
Foxo1	-1.72437	4.95129	2.68866e-46	1.72942e-43	DOWN	YES
Lmbrd2	-2.33894	3.57804	3.32387e-46	2.04505e-43	DOWN	YES
Zbtb20	-1.4502	8.44076	2.3018e-44	1.3572e-41	DOWN	YES
Syt6	-1.77321	6.81013	1.40479e-42	7.64586e-40	DOWN	YES
Hs6st2	-1.90732	5.08963	1.39351e-42	7.64586e-40	DOWN	YES
Soga1	-1.87666	7.33171	6.49701e-42	3.40515e-39	DOWN	YES
Gucy1a3	-1.96698	7.47006	1.0022e-41	5.06507e-39	DOWN	YES
Bcl11b	-1.58689	8.91477	1.5437e-41	7.53271e-39	DOWN	YES
Nedd9	-1.41523	5.56647	3.73042e-41	1.70288e-38	DOWN	YES
Gpr88	-2.45254	6.18955	3.61318e-41	1.70288e-38	DOWN	YES
Flrt2	-1.33408	7.12173	4.31625e-41	1.90873e-38	DOWN	YES
Gm43126	2.90376	5.30422	5.17804e-41	2.22044e-38	UP	YES
Lnpep	-2.64047	3.72416	2.27162e-39	9.45463e-37	DOWN	YES
Foxp2	-1.73923	6.50326	7.23042e-39	2.92336e-36	DOWN	YES
Rasgef1b	-2.02527	5.76931	9.75049e-38	3.83276e-35	DOWN	YES
Zbtb37	-1.69941	5.76745	1.32595e-37	5.07121e-35	DOWN	YES
Dgki	-1.8173	3.82124	2.46048e-36	9.1627e-34	DOWN	YES
Tspan9	-1.87781	6.44472	4.30792e-36	1.56311e-33	DOWN	YES
Cdkl5	-1.4383	5.05558	2.93592e-35	1.03866e-32	DOWN	YES
Lyst	-1.24007	5.34041	3.19878e-35	1.10405e-32	DOWN	YES
Frrs1l	-1.81638	4.04736	9.30069e-35	3.13367e-32	DOWN	YES
Shc3	-2.43227	3.41665	2.14355e-34	7.05428e-32	DOWN	YES
Strip2	-3.4892	4.23723	6.43346e-34	2.06909e-31	DOWN	YES
Plcxd2	-1.9028	4.91274	1.31437e-33	4.13325e-31	DOWN	YES
Foxp1	-2.47134	7.77715	3.80338e-33	1.17004e-30	DOWN	YES
Wnk3	-1.27874	5.67591	5.92696e-33	1.78452e-30	DOWN	YES
Pde7b	-2.829	3.99394	1.44926e-32	4.27259e-30	DOWN	YES
Rarb	-3.42093	5.43687	1.57523e-32	4.54919e-30	DOWN	YES
Ptgfrn	-1.32056	7.05528	2.01806e-32	5.7115e-30	DOWN	YES
Tle4	-1.75739	5.66314	2.11685e-32	5.87362e-30	DOWN	YES
Faxc	-1.14626	6.49557	4.30451e-32	1.17141e-29	DOWN	YES
Sorl1	-1.4297	5.94194	1.07636e-31	2.87388e-29	DOWN	YES
2900097C17Rik	-1.42833	5.77889	4.64494e-31	1.21723e-28	DOWN	YES
Klhl11	-2.12301	3.70113	5.05231e-31	1.29991e-28	DOWN	YES
Bach2	-1.42139	6.41634	6.84897e-31	1.73071e-28	DOWN	YES
Spata13	-1.1187	6.53129	8.15863e-31	2.02549e-28	DOWN	YES
Tenm2	-1.46491	6.37141	8.49917e-31	2.07365e-28	DOWN	YES
Fat1	-1.1756	7.24179	1.45868e-30	3.49862e-28	DOWN	YES
Tgfa	-1.98696	5.34426	3.62616e-30	8.55231e-28	DOWN	YES
Ube3a	-1.3911	6.77218	6.24881e-30	1.44962e-27	DOWN	YES
Frem2	-1.60985	4.96807	8.78422e-30	2.00493e-27	DOWN	YES
Zyg11b	-1.17234	7.63635	1.23832e-29	2.7815e-27	DOWN	YES
Fam120c	-1.45128	4.78317	3.02666e-29	6.69224e-27	DOWN	YES
Drd2	-2.4462	4.47135	3.3233e-29	7.23508e-27	DOWN	YES
Reln	-2.56738	5.73116	3.77025e-29	8.08376e-27	DOWN	YES
Usp34	-1.12221	7.41532	4.18578e-29	8.84074e-27	DOWN	YES
Lcor	-2.0733	3.7317	6.97956e-29	1.45247e-26	DOWN	YES
Rph3a	-1.66236	6.08549	7.8123e-29	1.6022e-26	DOWN	YES
Caln1	-2.91832	5.85441	1.90893e-28	3.85904e-26	DOWN	YES
Inhba	-4.25556	0.95529	3.56935e-28	7.11407e-26	DOWN	YES
Zfp442	-2.60093	2.14443	9.41714e-28	1.85086e-25	DOWN	YES
Neto1	-2.12799	4.81315	1.35069e-27	2.6183e-25	DOWN	YES
Col25a1	-2.48786	4.26367	1.46548e-27	2.80243e-25	DOWN	YES
D430041D05Rik	-1.3348	5.87211	4.0104e-27	7.56682e-25	DOWN	YES
Irs1	-1.40002	4.95612	5.1108e-27	9.51617e-25	DOWN	YES
Dgkh	-2.38182	2.09823	6.01745e-27	1.10588e-24	DOWN	YES
Map3k1	-1.18806	4.93186	6.72649e-27	1.22034e-24	DOWN	YES
Cacna1e	-2.06326	6.36873	1.13326e-26	2.02996e-24	DOWN	YES
Esrrg	-1.51363	4.97362	1.41203e-26	2.49771e-24	DOWN	YES
Gucy1b3	-1.8944	6.33893	1.64847e-26	2.87994e-24	DOWN	YES
Mgat5	-1.08305	6.92101	1.71585e-26	2.96109e-24	DOWN	YES
Tenm4	-1.35496	6.58022	2.71619e-26	4.63094e-24	DOWN	YES
Trhr	-4.34388	1.04036	2.76064e-26	4.65069e-24	DOWN	YES
Kcnma1	-2.37082	2.85553	3.02532e-26	5.03662e-24	DOWN	YES
Pde10a	-1.7586	6.59823	3.80098e-26	6.25438e-24	DOWN	YES
Gins2	1.21893	7.20745	3.89155e-26	6.32981e-24	UP	YES
Pdpr	-1.64006	4.44155	6.71694e-26	1.08013e-23	DOWN	YES
Nrxn1	-1.45508	6.30471	8.47996e-26	1.34831e-23	DOWN	YES
Pcdh17	-2.02934	5.18287	9.75484e-26	1.53379e-23	DOWN	YES
Adcy9	-1.8689	2.96291	1.18818e-25	1.84769e-23	DOWN	YES
Gm28933	1.19514	5.22383	1.31202e-25	2.01809e-23	UP	YES
Dock4	-1.30223	5.66863	1.44449e-25	2.19795e-23	DOWN	YES
Syt14	-1.20486	5.4371	1.50034e-25	2.25865e-23	DOWN	YES
Tnik	-1.21264	5.70519	2.11523e-25	3.1508e-23	DOWN	YES
Ptprm	-1.36731	5.19933	2.57339e-25	3.79334e-23	DOWN	YES
Zfp26	-1.12804	5.65948	2.86756e-25	4.14398e-23	DOWN	YES
Chst15	-1.59225	5.08121	2.86983e-25	4.14398e-23	DOWN	YES
Ptpn4	-1.30547	5.83854	3.74175e-25	5.34843e-23	DOWN	YES
Rps6ka2	-1.15848	5.94924	3.85114e-25	5.44975e-23	DOWN	YES
Islr2	-1.04081	9.92682	4.08661e-25	5.7257e-23	DOWN	YES
Gm26790	1.81114	3.01487	4.33183e-25	6.00978e-23	UP	YES
Scai	-1.29591	5.6461	4.6537e-25	6.34312e-23	DOWN	YES
Nos1ap	-1.67505	3.37717	4.66175e-25	6.34312e-23	DOWN	YES
Skil	-1.1134	5.94236	5.54766e-25	7.47666e-23	DOWN	YES
Igsf3	-1.04632	6.63836	7.8019e-25	1.04155e-22	DOWN	YES
Dstyk	-1.00323	5.56841	8.0222e-25	1.06095e-22	DOWN	YES
Ikzf1	-3.17262	5.10683	8.80745e-25	1.15402e-22	DOWN	YES
Ptprg	-1.01009	5.70438	1.09316e-24	1.4192e-22	DOWN	YES
Ptprf	-1.08165	7.44979	1.32628e-24	1.70619e-22	DOWN	YES
Gm7658	3.01137	1.25708	2.21475e-24	2.7983e-22	UP	YES
Dclk3	-2.30058	3.93065	2.19614e-24	2.7983e-22	DOWN	YES
Gm38394	-1.57027	5.49687	2.87229e-24	3.59697e-22	DOWN	YES
Oprm1	-4.18347	1.66788	2.95603e-24	3.66936e-22	DOWN	YES
Mtr	-1.53869	3.71173	3.19655e-24	3.93342e-22	DOWN	YES
Rfx3	-1.05936	6.40983	3.94981e-24	4.81843e-22	DOWN	YES
Btbd7	-1.50439	5.27126	4.17144e-24	5.04531e-22	DOWN	YES
Xkr7	-1.62924	3.53425	5.02914e-24	6.03113e-22	DOWN	YES
Aldh1a3	-3.92183	2.17583	5.20697e-24	6.19192e-22	DOWN	YES
Wnt5a	1.72031	5.94863	7.59014e-24	8.88232e-22	UP	YES
Vcl	-1.25592	4.49918	7.59495e-24	8.88232e-22	DOWN	YES
Fosl2	-2.89929	3.78021	8.11208e-24	9.40935e-22	DOWN	YES
Fam208b	-0.962157	6.48	1.01814e-23	1.17135e-21	DOWN	NO
Srl	-1.25057	4.92767	1.12876e-23	1.28815e-21	DOWN	YES
Tnks	-1.07568	7.52223	1.272e-23	1.44001e-21	DOWN	YES
Sorbs1	-1.28344	4.79481	1.4054e-23	1.57839e-21	DOWN	YES
Galnt2	-1.07985	6.53921	1.44534e-23	1.60514e-21	DOWN	YES
Peak1	-1.4513	3.75696	1.45189e-23	1.60514e-21	DOWN	YES
Senp5	-1.10964	4.94666	1.89277e-23	2.07632e-21	DOWN	YES
Vps13b	-1.09759	5.12874	2.07897e-23	2.26304e-21	DOWN	YES
Epha7	-1.60185	5.46033	2.20306e-23	2.37981e-21	DOWN	YES
Cemip	-2.01233	2.39929	2.24834e-23	2.41032e-21	DOWN	YES
Klf12	-2.10229	3.8156	2.53385e-23	2.69597e-21	DOWN	YES
Ccdc88c	-1.07789	6.74509	2.74302e-23	2.89675e-21	DOWN	YES
Adora1	-1.99673	4.64657	2.80539e-23	2.94067e-21	DOWN	YES
Pdpk1	-0.949434	6.4066	3.14967e-23	3.27727e-21	DOWN	NO
Nkain3	-2.18621	2.49646	4.23989e-23	4.37946e-21	DOWN	YES
Dchs2	-2.29859	3.75968	4.28603e-23	4.39504e-21	DOWN	YES
Npas1	1.74423	4.73156	5.23258e-23	5.32707e-21	UP	YES
Psd3	-1.1287	5.35653	6.09123e-23	6.15693e-21	DOWN	YES
N4bp2	-0.961698	6.49299	6.71222e-23	6.7365e-21	DOWN	NO
Srrm4os	-2.84618	1.47877	7.15638e-23	7.13168e-21	DOWN	YES
Vps13c	-1.0875	5.76559	7.98836e-23	7.90512e-21	DOWN	YES
Ndst1	-1.15304	6.83434	8.10001e-23	7.95995e-21	DOWN	YES
Cdca3	1.09287	6.74965	9.4107e-23	9.1842e-21	UP	YES
Cntn5	-2.37281	3.12828	9.76528e-23	9.46497e-21	DOWN	YES
Stra6	-1.74844	3.31328	9.92563e-23	9.55494e-21	DOWN	YES
Nectin3	-1.06157	5.73113	1.17563e-22	1.12408e-20	DOWN	YES
Pgap1	-1.0737	6.25478	1.2857e-22	1.22107e-20	DOWN	YES
Cbfa2t3	1.00932	6.01383	1.53563e-22	1.43912e-20	UP	YES
Zfp558	-1.52525	4.20407	1.53104e-22	1.43912e-20	DOWN	YES
Slit3	-2.49259	1.63167	1.83342e-22	1.70689e-20	DOWN	YES
Lamc2	-2.19821	2.6934	2.84299e-22	2.62948e-20	DOWN	YES
Akap11	-0.958531	7.3329	3.5458e-22	3.24301e-20	DOWN	NO
Sik2	-1.3784	4.45873	3.55216e-22	3.24301e-20	DOWN	YES
Srcap	-1.30565	7.15979	4.03438e-22	3.65965e-20	DOWN	YES
Kcnh1	-2.80268	3.31387	4.87462e-22	4.39368e-20	DOWN	YES
Atp13a3	-1.01946	5.80416	4.94857e-22	4.39593e-20	DOWN	YES
Trove2	-1.03267	6.42506	4.97031e-22	4.39593e-20	DOWN	YES
Grm4	-1.45096	4.46014	4.92813e-22	4.39593e-20	DOWN	YES
Kif1b	-0.94391	9.1016	5.30226e-22	4.66039e-20	DOWN	NO
Atm	-1.20445	5.47346	5.7365e-22	4.9802e-20	DOWN	YES
Gpam	-1.21857	5.47234	5.71057e-22	4.9802e-20	DOWN	YES
Xpo4	-1.32745	4.27425	5.8827e-22	5.07599e-20	DOWN	YES
Nfasc	-1.13403	7.132	6.99117e-22	5.99588e-20	DOWN	YES
Hipk2	-1.73866	6.48831	7.62417e-22	6.49937e-20	DOWN	YES
Lhx6	1.16536	7.84045	9.63763e-22	8.16659e-20	UP	YES
Atp8a2	-1.51515	3.87786	1.10219e-21	9.28401e-20	DOWN	YES
Usf3	-0.92347	6.31048	1.13739e-21	9.52381e-20	DOWN	NO
Ncoa1	-0.983968	7.19104	1.18484e-21	9.86272e-20	DOWN	NO
Ube2s	1.04925	8.13647	1.21692e-21	1.00706e-19	UP	YES
Apbb2	-1.23147	5.38146	1.31068e-21	1.07834e-19	DOWN	YES
Vash1	-1.28598	6.14851	1.40099e-21	1.14598e-19	DOWN	YES
Nr2c2	-1.19181	6.95741	1.76366e-21	1.43434e-19	DOWN	YES
Mfap3l	-1.43586	3.48937	2.41931e-21	1.95632e-19	DOWN	YES
Myt1l	-1.20524	7.23325	2.56962e-21	2.06606e-19	DOWN	YES
Gm10182	1.68924	5.66652	3.58504e-21	2.85011e-19	UP	YES
Trpc7	-2.67813	2.68798	3.57053e-21	2.85011e-19	DOWN	YES
Fam84a	-1.14238	6.6718	3.72281e-21	2.9431e-19	DOWN	YES
Arpp21	-2.68934	5.13349	4.02612e-21	3.1652e-19	DOWN	YES
Hecw1	-1.35619	5.77942	4.32609e-21	3.38224e-19	DOWN	YES
Plcl1	-1.08117	4.90688	4.54959e-21	3.53743e-19	DOWN	YES
BC005561	-1.52048	3.83768	5.42354e-21	4.19391e-19	DOWN	YES
Mtmr9	-1.01834	5.87757	5.71506e-21	4.39531e-19	DOWN	YES
Mkl2	-1.62666	5.8975	6.12277e-21	4.68343e-19	DOWN	YES
Dach1	-1.50376	5.16732	6.24663e-21	4.75248e-19	DOWN	YES
Zfp521	-1.54971	5.5299	7.90807e-21	5.98434e-19	DOWN	YES
Gm3095	4.30842	0.272318	8.64054e-21	6.50385e-19	UP	YES
Rpl14-ps1	2.25269	2.94516	9.48912e-21	7.10479e-19	UP	YES
Fndc1	-2.42047	3.77943	9.55968e-21	7.11995e-19	DOWN	YES
Fam222a	1.23006	5.71602	1.06181e-20	7.86684e-19	UP	YES
Brs3	-5.03804	0.734777	1.2629e-20	9.30794e-19	DOWN	YES
Stra6l	-3.04444	3.68007	1.59364e-20	1.16848e-18	DOWN	YES
Zfp937	-1.75533	2.68339	1.6686e-20	1.21713e-18	DOWN	YES
Foxp4	-0.9548	7.08733	1.88585e-20	1.36855e-18	DOWN	NO
Clmp	-1.16136	5.90634	2.09236e-20	1.51066e-18	DOWN	YES
Cbl	-0.975497	7.1567	2.49449e-20	1.79186e-18	DOWN	NO
Ptar1	-2.19154	1.74493	3.00662e-20	2.14882e-18	DOWN	YES
Epm2aip1	-0.938001	7.2046	3.7261e-20	2.64965e-18	DOWN	NO
Herc2	-0.917006	7.85385	4.05003e-20	2.8656e-18	DOWN	NO
Dcbld2	-0.872833	6.30352	4.37818e-20	3.08237e-18	DOWN	NO
Akt3	-0.99158	7.34126	4.51549e-20	3.1633e-18	DOWN	NO
Gm45884	-2.31968	1.87675	6.02891e-20	4.20271e-18	DOWN	YES
Reps2	-1.25929	5.00524	6.86537e-20	4.76235e-18	DOWN	YES
Pde4b	-1.20559	5.10187	7.12594e-20	4.91898e-18	DOWN	YES
Arhgef12	-0.919883	7.57945	7.44003e-20	5.11087e-18	DOWN	NO
Smg1	-0.935742	7.83138	7.84634e-20	5.36394e-18	DOWN	NO
Dlx5	1.26734	7.56254	9.91431e-20	6.74507e-18	UP	YES
Rgs6	-1.47406	4.07415	1.00663e-19	6.81568e-18	DOWN	YES
Pfkfb3	-0.855012	6.23559	1.07771e-19	7.26224e-18	DOWN	NO
Adora2a	-2.15021	4.2975	1.27278e-19	8.53606e-18	DOWN	YES
Rab11fip2	-1.0726	5.23942	1.42626e-19	9.52032e-18	DOWN	YES
Syt4	-1.61452	6.51223	1.62278e-19	1.07812e-17	DOWN	YES
Nefl	-1.65935	4.48854	2.0005e-19	1.32285e-17	DOWN	YES
Drd1	-3.05737	2.79912	3.06261e-19	2.01577e-17	DOWN	YES
Doc2b	-1.54616	4.18574	3.0888e-19	2.0236e-17	DOWN	YES
Foxn3	-1.50694	4.48033	3.13824e-19	2.04651e-17	DOWN	YES
Fam78b	-1.05028	5.41583	3.33325e-19	2.16371e-17	DOWN	YES
Rpl29	-1.16692	7.49327	3.5898e-19	2.3196e-17	DOWN	YES
Stk26	-3.28881	1.49079	3.87544e-19	2.49279e-17	DOWN	YES
Avl9	-0.938223	6.54275	4.07023e-19	2.60624e-17	DOWN	NO
Wdr7	-0.965146	6.10289	4.18126e-19	2.66527e-17	DOWN	NO
Nav3	-0.994563	6.42924	4.51236e-19	2.86343e-17	DOWN	NO
Zfp503	-2.78998	5.90125	4.8118e-19	3.03981e-17	DOWN	YES
Prickle2	-1.27812	4.29897	5.22476e-19	3.28603e-17	DOWN	YES
Uprt	-1.91155	2.03685	6.31377e-19	3.95337e-17	DOWN	YES
Uhmk1	-1.04254	6.0087	6.51243e-19	4.05979e-17	DOWN	YES
Rc3h1	-1.04337	6.00626	6.62591e-19	4.11242e-17	DOWN	YES
Tet1	-0.963921	5.86762	7.64565e-19	4.72461e-17	DOWN	NO
Gm340	-1.57684	2.97026	8.69355e-19	5.3488e-17	DOWN	YES
Kif3b	-0.937016	6.23489	8.79921e-19	5.39037e-17	DOWN	NO
Hist1h2bc	1.43683	3.58032	9.42221e-19	5.74714e-17	UP	YES
Snrpf	1.13134	6.63178	9.74137e-19	5.91631e-17	UP	YES
Apc	-0.875947	8.95841	1.16578e-18	7.04997e-17	DOWN	NO
Lsm2	1.01827	5.32022	1.3248e-18	7.97753e-17	UP	YES
Ppp1cb	-1.15759	7.59131	1.4072e-18	8.43785e-17	DOWN	YES
Nfat5	-1.13193	6.51091	1.44455e-18	8.62525e-17	DOWN	YES
Bdp1	-0.892814	5.90362	1.52225e-18	9.05099e-17	DOWN	NO
Socs2	-1.16768	5.44433	1.55929e-18	9.23245e-17	DOWN	YES
Pttg1	1.04982	5.49721	1.76093e-18	1.03829e-16	UP	YES
Rnf150	-1.24197	4.46993	1.77148e-18	1.04017e-16	DOWN	YES
Ephb1	-1.03884	6.83868	1.86579e-18	1.09103e-16	DOWN	YES
Fut9	-1.69672	4.40541	1.95648e-18	1.13935e-16	DOWN	YES
Pclo	-1.24672	6.05921	2.07472e-18	1.20325e-16	DOWN	YES
Klf7	-0.944762	6.7785	2.19912e-18	1.26744e-16	DOWN	NO
Klhl28	-1.50267	3.51022	2.20331e-18	1.26744e-16	DOWN	YES
Add2	-0.865081	8.55851	2.22128e-18	1.2726e-16	DOWN	NO
Arfgef3	-1.7143	4.76707	2.2721e-18	1.29647e-16	DOWN	YES
Zswim6	-0.930959	6.54018	2.32773e-18	1.32288e-16	DOWN	NO
Nalcn	-1.28001	4.78595	2.39887e-18	1.35785e-16	DOWN	YES
Ube2c	1.38768	7.07682	4.05765e-18	2.28764e-16	UP	YES
St8sia1	-0.936931	5.60518	4.17392e-18	2.34386e-16	DOWN	NO
Zfp382	-1.51001	2.89704	4.20162e-18	2.35008e-16	DOWN	YES
Serf1	1.18504	6.11155	4.30003e-18	2.39566e-16	UP	YES
Dlx1	1.02841	10.0678	4.8373e-18	2.68442e-16	UP	YES
Atxn1	-1.10909	5.75455	5.02123e-18	2.7756e-16	DOWN	YES
Gm42664	-1.84543	2.91281	5.0593e-18	2.78577e-16	DOWN	YES
Cks1b	0.994714	5.72944	5.12396e-18	2.81043e-16	UP	NO
Rab30	-1.07183	5.0373	5.63481e-18	3.0787e-16	DOWN	YES
Kalrn	-0.882691	6.67485	6.0743e-18	3.30605e-16	DOWN	NO
Chrm1	-1.79845	4.20883	6.42851e-18	3.48543e-16	DOWN	YES
Pde2a	-1.13115	6.44902	6.58163e-18	3.55484e-16	DOWN	YES
Arl5b	-0.880484	6.02322	7.55212e-18	4.0635e-16	DOWN	NO
Osbpl8	-0.940795	6.09121	7.97371e-18	4.27409e-16	DOWN	NO
Ptprt	-1.08708	5.81388	8.03972e-18	4.29321e-16	DOWN	YES
Tac1	-2.34026	4.18223	8.0832e-18	4.3002e-16	DOWN	YES
Slco5a1	-0.911974	6.25509	8.40304e-18	4.45361e-16	DOWN	NO
Thsd7a	-0.980853	5.2692	8.45242e-18	4.46307e-16	DOWN	NO
Abl2	-0.854902	6.4677	8.8681e-18	4.66515e-16	DOWN	NO
Ccnt1	-0.865813	6.28518	9.64615e-18	5.05566e-16	DOWN	NO
Myo16	-1.01249	5.58652	1.04054e-17	5.43345e-16	DOWN	YES
Birc6	-0.842701	7.7996	1.07856e-17	5.61129e-16	DOWN	NO
Clock	-0.953627	5.39288	1.19092e-17	6.17316e-16	DOWN	NO
Pde4d	-1.08834	4.9385	1.35768e-17	7.01187e-16	DOWN	YES
Gps2	0.924131	5.61943	1.5153e-17	7.79745e-16	UP	NO
Syn3	-1.41716	3.74122	1.52801e-17	7.83439e-16	DOWN	YES
Ikzf2	-1.32689	3.44046	1.68294e-17	8.5976e-16	DOWN	YES
Kif13b	-1.12913	4.66391	1.77054e-17	8.98024e-16	DOWN	YES
Zbed6	-1.48554	4.65001	1.76927e-17	8.98024e-16	DOWN	YES
Dmxl2	-0.936621	6.67336	1.80606e-17	9.12771e-16	DOWN	NO
Cnot1	-0.911692	8.0353	1.86482e-17	9.39112e-16	DOWN	NO
Hmgn2	1.0309	10.4932	2.09679e-17	1.05219e-15	UP	YES
Plxna2	-0.86435	8.92105	2.14271e-17	1.07143e-15	DOWN	NO
Lrp1	-0.827218	9.05577	2.19254e-17	1.09249e-15	DOWN	NO
4932438A13Rik	-0.938145	6.86721	2.20505e-17	1.09486e-15	DOWN	NO
Tcp11l1	-0.986391	4.75752	2.42927e-17	1.19779e-15	DOWN	NO
Robo1	-1.1985	7.30914	2.42887e-17	1.19779e-15	DOWN	YES
Carmil1	-1.06602	5.70178	2.5974e-17	1.27321e-15	DOWN	YES
Gprin2	-2.21439	1.93225	2.60022e-17	1.27321e-15	DOWN	YES
Sema6d	-0.811545	6.40637	2.66844e-17	1.29763e-15	DOWN	NO
Rgs17	-1.5088	4.51137	2.66613e-17	1.29763e-15	DOWN	YES
Herc1	-0.774848	8.29419	2.92117e-17	1.41567e-15	DOWN	NO
Rab11fip4	-0.883089	7.0586	3.02579e-17	1.46137e-15	DOWN	NO
Cntnap5b	-2.09431	2.57235	3.25099e-17	1.56479e-15	DOWN	YES
Dnal1	-0.869715	5.56088	3.34372e-17	1.60396e-15	DOWN	NO
Zdbf2	-0.914041	5.54624	3.45234e-17	1.65048e-15	DOWN	NO
Camkk2	-1.30689	6.1287	3.90997e-17	1.86296e-15	DOWN	YES
Adam22	-1.05459	5.87019	3.94333e-17	1.87255e-15	DOWN	YES
Cacna1h	-1.26458	6.93706	3.99938e-17	1.89274e-15	DOWN	YES
Xkr4	-1.60244	3.02613	4.01259e-17	1.89274e-15	DOWN	YES
Acvr2b	-1.1769	4.93461	4.24516e-17	1.99579e-15	DOWN	YES
Rasgrf1	-2.70051	2.7738	4.59651e-17	2.15382e-15	DOWN	YES
Sema3f	-1.35932	5.28497	5.00955e-17	2.33961e-15	DOWN	YES
Ccdc85c	-1.10382	4.47439	5.78345e-17	2.69216e-15	DOWN	YES
Gm44170	2.97686	1.42474	6.22001e-17	2.88588e-15	UP	YES
Tanc2	-0.957871	6.84749	6.37534e-17	2.94828e-15	DOWN	NO
Akap9	-0.808187	8.57766	7.04053e-17	3.2453e-15	DOWN	NO
Gpr6	-3.85194	1.38959	7.18262e-17	3.30004e-15	DOWN	YES
Grin2b	-1.45099	6.83599	7.53903e-17	3.45258e-15	DOWN	YES
Rxrg	-3.33864	5.78628	7.75576e-17	3.54038e-15	DOWN	YES
Rbms3	-1.39544	4.09679	7.81435e-17	3.55565e-15	DOWN	YES
Klhl24	-0.900236	6.96042	8.26332e-17	3.74412e-15	DOWN	NO
Pou2f1	-0.933392	6.80463	8.28147e-17	3.74412e-15	DOWN	NO
Rplp2	0.916917	8.63059	8.62844e-17	3.88857e-15	UP	NO
Cdh13	-1.33764	5.31799	8.839e-17	3.97081e-15	DOWN	YES
Romo1	1.11204	5.3805	8.90728e-17	3.98882e-15	UP	YES
Eif3j2	-3.17259	3.05592	1.01136e-16	4.51477e-15	DOWN	YES
Stox2	-0.810719	8.08203	1.02946e-16	4.58111e-15	DOWN	NO
Calb1	1.46904	5.75996	1.06481e-16	4.72357e-15	UP	YES
Csrnp3	-0.959305	7.17766	1.08112e-16	4.78091e-15	DOWN	NO
2610005L07Rik	-1.10353	5.8094	1.16832e-16	5.15045e-15	DOWN	YES
Lonrf3	-1.62645	2.99008	1.27606e-16	5.60793e-15	DOWN	YES
Rpgrip1	2.32275	3.2107	1.32632e-16	5.81077e-15	UP	YES
Tmtc2	-1.03823	4.69099	1.36183e-16	5.94791e-15	DOWN	YES
Strn	-0.868417	5.44475	1.38635e-16	6.0364e-15	DOWN	NO
Vps72	0.900281	6.98887	1.65928e-16	7.19902e-15	UP	NO
Ebf1	-3.53754	6.3328	1.66354e-16	7.19902e-15	DOWN	YES
Usp9x	-0.806041	8.27085	1.67019e-16	7.20573e-15	DOWN	NO
St8sia4	-1.05239	5.59013	1.70175e-16	7.31958e-15	DOWN	YES
Pik3c2a	-0.925919	5.12682	1.72731e-16	7.40703e-15	DOWN	NO
Isl1	-2.35971	5.89798	1.98321e-16	8.47868e-15	DOWN	YES
Sacs	-0.883697	6.65392	2.00772e-16	8.55762e-15	DOWN	NO
Atrx	-0.827459	8.35299	2.04596e-16	8.69441e-15	DOWN	NO
Chl1	-1.12958	6.93795	2.09177e-16	8.86247e-15	DOWN	YES
Myo5a	-0.879717	7.63346	2.33286e-16	9.85441e-15	DOWN	NO
Pds5b	-0.815167	6.95465	2.34785e-16	9.88822e-15	DOWN	NO
Ttc37	-0.966313	4.79193	2.39598e-16	1.00514e-14	DOWN	NO
Gm38077	-2.34419	1.28329	2.40079e-16	1.00514e-14	DOWN	YES
Cntnap3	-1.81232	3.94723	2.569e-16	1.07239e-14	DOWN	YES
Sox2ot	0.854697	7.71977	2.61534e-16	1.08852e-14	UP	NO
Map3k2	-0.96296	5.58012	2.63668e-16	1.09418e-14	DOWN	NO
Srgap1	-1.04948	6.87512	2.78048e-16	1.15048e-14	DOWN	YES
Zfp148	-0.79854	6.61598	2.86304e-16	1.18119e-14	DOWN	NO
Bmt2	-0.949251	5.42483	2.97405e-16	1.22342e-14	DOWN	NO
Dhcr24	-0.809069	6.21664	3.57401e-16	1.46597e-14	DOWN	NO
Igsf9b	-1.36942	5.68571	3.80772e-16	1.55731e-14	DOWN	YES
Tnr	-0.931433	5.19686	4.11099e-16	1.67537e-14	DOWN	NO
Cnr1	-1.12713	5.91014	4.12005e-16	1.67537e-14	DOWN	YES
Hmgcr	-0.833527	7.80898	4.37177e-16	1.77263e-14	DOWN	NO
Angpt1	-1.98852	2.49227	4.82678e-16	1.95153e-14	DOWN	YES
B230334C09Rik	-1.28087	5.54543	5.27131e-16	2.12519e-14	DOWN	YES
Aff3	-0.905488	5.71846	6.04309e-16	2.42942e-14	DOWN	NO
Actn2	-2.28331	1.89784	6.1746e-16	2.47526e-14	DOWN	YES
Zfhx4	-0.841711	6.40448	6.24454e-16	2.49623e-14	DOWN	NO
Slc8a1	-1.47872	3.54746	6.38415e-16	2.54485e-14	DOWN	YES
Prr13	1.23935	4.95139	6.72707e-16	2.67401e-14	UP	YES
St6galnac5	-1.10442	5.48317	6.87448e-16	2.72495e-14	DOWN	YES
Elovl6	-0.935641	5.77388	7.43328e-16	2.93822e-14	DOWN	NO
Rnasek	0.989096	4.95633	7.55279e-16	2.97714e-14	UP	NO
Rps6ka6	-0.890174	5.49729	9.16723e-16	3.60348e-14	DOWN	NO
Trio	-0.837061	7.89547	1.0152e-15	3.97952e-14	DOWN	NO
Gpc6	-0.997742	4.52721	1.03244e-15	4.03593e-14	DOWN	NO
H2afv	0.982688	8.1087	1.03929e-15	4.05151e-14	UP	NO
Troap	1.00972	4.91682	1.0834e-15	4.21186e-14	UP	YES
Vstm2b	1.44569	4.08591	1.08645e-15	4.21214e-14	UP	YES
Ccdc12	0.901333	5.44687	1.10774e-15	4.28296e-14	UP	NO
Gm10222	-1.46889	7.03581	1.18065e-15	4.55241e-14	DOWN	YES
Ankib1	-0.792734	6.05283	1.18997e-15	4.5759e-14	DOWN	NO
Csmd1	-0.960884	4.57202	1.21911e-15	4.67525e-14	DOWN	NO
Man1a2	-0.812682	5.78688	1.28905e-15	4.9301e-14	DOWN	NO
Zfp169	-1.33945	3.49657	1.32571e-15	5.05664e-14	DOWN	YES
Vps25	0.854542	5.47217	1.42423e-15	5.41783e-14	UP	NO
Plcxd3	-2.47881	2.16961	1.46316e-15	5.55098e-14	DOWN	YES
Aff4	-0.791654	8.15874	1.49569e-15	5.65923e-14	DOWN	NO
P2ry1	-1.64326	2.94564	1.51091e-15	5.70156e-14	DOWN	YES
Med14	-0.842856	6.37603	1.59088e-15	5.98739e-14	DOWN	NO
Akap5	-1.34396	5.04078	1.64335e-15	6.16845e-14	DOWN	YES
Zkscan8	-0.932307	5.32345	1.71292e-15	6.41257e-14	DOWN	NO
Shroom2	-0.879816	5.76636	1.80447e-15	6.73749e-14	DOWN	NO
H1fx	0.991596	7.52444	1.9276e-15	7.17829e-14	UP	NO
Lyar	0.943777	5.19577	1.98371e-15	7.36785e-14	UP	NO
Gm45718	-2.35909	1.4054	2.01204e-15	7.45352e-14	DOWN	YES
Myo9a	-0.78466	6.9197	2.15261e-15	7.95341e-14	DOWN	NO
Dut	0.911005	6.7609	2.19513e-15	8.0894e-14	UP	NO
Pikfyve	-0.803908	5.81357	2.32965e-15	8.54066e-14	DOWN	NO
Ralgapa1	-0.820219	6.56116	2.32941e-15	8.54066e-14	DOWN	NO
Nynrin	-1.1913	5.83308	2.34939e-15	8.56915e-14	DOWN	YES
Rgs8	-1.22248	6.00644	2.34954e-15	8.56915e-14	DOWN	YES
Grm3	-2.54835	2.51833	2.3941e-15	8.70924e-14	DOWN	YES
Pcdhac2	-1.18939	4.45489	2.54918e-15	9.24961e-14	DOWN	YES
Ago2	-0.864189	6.78223	2.57019e-15	9.30198e-14	DOWN	NO
Dennd4a	-0.85947	4.97395	2.84177e-15	1.02586e-13	DOWN	NO
Myo3b	-2.31611	2.1455	2.86906e-15	1.03308e-13	DOWN	YES
Gm21092	-1.79161	2.46122	3.13607e-15	1.12636e-13	DOWN	YES
Tbc1d14	-0.751991	7.2569	3.31177e-15	1.18645e-13	DOWN	NO
Npy1r	-1.89329	2.49855	3.32597e-15	1.18853e-13	DOWN	YES
Six3	-1.2145	5.70174	3.35524e-15	1.19597e-13	DOWN	YES
Dzip3	-0.917297	6.58074	3.6175e-15	1.28621e-13	DOWN	NO
Slc23a2	-0.775577	5.90459	4.14939e-15	1.47163e-13	DOWN	NO
Tulp4	-0.760631	8.70893	4.32578e-15	1.53035e-13	DOWN	NO
Kcnq3	-0.969018	5.4561	4.34055e-15	1.53175e-13	DOWN	NO
Med12l	-1.2498	5.11198	4.59617e-15	1.61792e-13	DOWN	YES
Kcnb1	-1.08805	5.10757	4.76116e-15	1.67184e-13	DOWN	YES
Rbfox2	-0.816135	9.1491	4.77772e-15	1.6735e-13	DOWN	NO
Slc9a6	-0.902175	6.19743	4.80166e-15	1.67774e-13	DOWN	NO
Gtf3c4	-0.787452	6.91652	4.8473e-15	1.68951e-13	DOWN	NO
Usp31	-0.953143	5.71576	5.43335e-15	1.88912e-13	DOWN	NO
Gm13568	1.57762	3.18606	5.45625e-15	1.89244e-13	UP	YES
Nwd1	-1.18606	5.47911	5.48276e-15	1.89698e-13	DOWN	YES
Tnrc6b	-0.771003	7.09561	5.51693e-15	1.90415e-13	DOWN	NO
Celf1	-0.810183	8.30441	6.5892e-15	2.2687e-13	DOWN	NO
Tnfrsf19	-0.97288	4.62777	6.81248e-15	2.33989e-13	DOWN	NO
Zxdb	-1.42058	3.70838	7.02558e-15	2.40724e-13	DOWN	YES
Gm3411	2.95167	3.1855	7.05209e-15	2.41048e-13	UP	YES
Cpne8	-1.79679	2.84347	7.21838e-15	2.46138e-13	DOWN	YES
Chaf1b	0.851942	5.40395	8.20068e-15	2.78961e-13	UP	NO
Pag1	-0.787182	5.84326	8.50526e-15	2.88628e-13	DOWN	NO
Ash1l	-0.74871	7.27851	8.91344e-15	3.01756e-13	DOWN	NO
Focad	-0.894535	4.68147	9.38877e-15	3.17089e-13	DOWN	NO
Med10	0.912492	5.6727	1.0278e-14	3.46294e-13	UP	NO
Snx29	-1.48682	3.76773	1.1456e-14	3.85069e-13	DOWN	YES
Mga	-0.735016	6.84214	1.16209e-14	3.89686e-13	DOWN	NO
Lpgat1	-0.771228	6.85442	1.21651e-14	4.06969e-13	DOWN	NO
Brwd3	-1.03143	5.01352	1.24437e-14	4.15309e-13	DOWN	YES
Ndufb7	0.913195	6.08897	1.24931e-14	4.15977e-13	UP	NO
Cnot6l	-0.813506	5.66512	1.25452e-14	4.1673e-13	DOWN	NO
Gm13999	-4.06106	-0.589529	1.27145e-14	4.21366e-13	DOWN	YES
Pcnx	-0.73744	6.8037	1.38466e-14	4.57812e-13	DOWN	NO
Slc39a10	-0.736945	6.72425	1.39296e-14	4.59483e-13	DOWN	NO
Ebf3	1.98098	2.03289	1.40419e-14	4.6211e-13	UP	YES
Higd2a	0.967847	5.46805	1.41458e-14	4.64449e-13	UP	NO
Atrn	-0.720428	6.89414	1.48057e-14	4.84988e-13	DOWN	NO
Zbtb41	-0.766829	6.23358	1.49765e-14	4.89451e-13	DOWN	NO
Pfn1	0.848095	7.95405	1.52902e-14	4.98553e-13	UP	NO
Kidins220	-0.721209	8.86457	1.58399e-14	5.1529e-13	DOWN	NO
Sowaha	-1.87277	2.88564	1.67091e-14	5.42316e-13	DOWN	YES
Ppip5k2	-0.836628	6.44009	1.72067e-14	5.5719e-13	DOWN	NO
Ankrd28	-0.921939	5.59486	1.80723e-14	5.83882e-13	DOWN	NO
Mrps25	0.799854	6.41343	1.88921e-14	6.0898e-13	UP	NO
Gm15800	-0.797528	8.40336	1.93399e-14	6.21998e-13	DOWN	NO
Tmed8	-1.02942	4.6612	2.02953e-14	6.51244e-13	DOWN	YES
Slc6a17	-1.21446	5.50371	2.12129e-14	6.7915e-13	DOWN	YES
Meis2	-0.89031	8.63358	2.2044e-14	7.04164e-13	DOWN	NO
Ypel3	0.823811	6.50776	2.2123e-14	7.05097e-13	UP	NO
Epb41l4a	0.981345	5.16004	2.36789e-14	7.5299e-13	UP	NO
Fat3	-1.38807	5.9863	2.39345e-14	7.59409e-13	DOWN	YES
Rapgef6	-0.868343	5.48521	2.46082e-14	7.79041e-13	DOWN	NO
Bsn	-0.839598	7.03975	2.47501e-14	7.81783e-13	DOWN	NO
Gm44645	1.16863	3.8591	2.54037e-14	8.0064e-13	UP	YES
Vax1	0.904997	5.6486	2.55035e-14	8.01999e-13	UP	NO
Jakmip1	-1.3088	4.33928	2.66512e-14	8.36233e-13	DOWN	YES
Grik2	-1.06666	6.54889	2.69524e-14	8.43814e-13	DOWN	YES
Cdca8	1.05282	6.6535	2.71657e-14	8.48613e-13	UP	YES
Zfp329	-0.927693	5.68506	2.74075e-14	8.5428e-13	DOWN	NO
Ascl1	1.16623	7.82509	2.90244e-14	9.02692e-13	UP	YES
Grid1	-1.17122	4.61838	2.97982e-14	9.24723e-13	DOWN	YES
Kif1a	-0.739801	9.10389	3.00601e-14	9.30809e-13	DOWN	NO
Ston2	-1.66162	2.89475	3.18117e-14	9.82898e-13	DOWN	YES
Gnb4	-0.841449	5.55627	3.40488e-14	1.04973e-12	DOWN	NO
Dst	-0.886686	7.40289	3.45882e-14	1.06404e-12	DOWN	NO
Rap1gap2	-1.16064	5.39083	3.67833e-14	1.12911e-12	DOWN	YES
Ankrd52	-0.952247	6.83231	4.11343e-14	1.25994e-12	DOWN	NO
Ankrd12	-0.886735	6.23219	4.3171e-14	1.31946e-12	DOWN	NO
Nhlrc2	-0.970612	4.42951	4.57844e-14	1.39632e-12	DOWN	NO
Atp11c	-0.848299	5.648	4.65045e-14	1.41524e-12	DOWN	NO
Tmod2	-0.81416	8.16135	4.70604e-14	1.42908e-12	DOWN	NO
Chsy3	-1.87537	2.11034	4.76897e-14	1.44509e-12	DOWN	YES
L1cam	-1.09838	7.5747	5.42457e-14	1.64024e-12	DOWN	YES
Gm9938	-1.96617	1.88069	5.52789e-14	1.66791e-12	DOWN	YES
Gm17344	5.21634	0.696763	5.68709e-14	1.7123e-12	UP	YES
Kmt2c	-0.788287	7.75964	5.78441e-14	1.7379e-12	DOWN	NO
Ric1	-0.879533	5.61393	6.02449e-14	1.80238e-12	DOWN	NO
Raph1	-0.965981	6.34789	6.02305e-14	1.80238e-12	DOWN	NO
Lysmd3	-1.31262	3.29131	6.19149e-14	1.84843e-12	DOWN	YES
Fam135b	-1.49179	2.30625	6.49308e-14	1.93439e-12	DOWN	YES
Cnksr2	-1.24105	4.06237	6.56029e-14	1.95031e-12	DOWN	YES
Klhl13	-0.938484	7.1916	6.65019e-14	1.97289e-12	DOWN	NO
Pcdhgc4	0.935911	7.56054	6.68953e-14	1.98041e-12	UP	NO
B3galt1	-1.07176	4.44259	6.99371e-14	2.06614e-12	DOWN	YES
Cadm1	-0.801754	7.28573	7.20671e-14	2.12463e-12	DOWN	NO
Pmf1	0.918917	5.47167	7.46413e-14	2.19595e-12	UP	NO
Mycbp2	-0.784271	8.1305	7.74778e-14	2.27466e-12	DOWN	NO
Arhgap5	-0.884696	6.13314	7.80049e-14	2.2854e-12	DOWN	NO
Zdhhc23	-2.55267	0.550345	7.89967e-14	2.30968e-12	DOWN	YES
Dlg2	-1.42845	6.34987	8.12006e-14	2.36922e-12	DOWN	YES
Hirip3	0.826006	6.8144	8.32093e-14	2.42283e-12	UP	NO
Insig2	-0.955867	4.79673	8.74484e-14	2.54103e-12	DOWN	NO
Unc119	0.805223	5.54876	8.91524e-14	2.58524e-12	UP	NO
Pla2g4e	-2.80674	2.11323	8.99764e-14	2.6038e-12	DOWN	YES
Fam171b	-0.869097	6.5318	9.16104e-14	2.64567e-12	DOWN	NO
Tcerg1l	1.40608	3.3047	9.65432e-14	2.78245e-12	UP	YES
Sorcs1	-0.965322	4.57144	1.04165e-13	2.99603e-12	DOWN	NO
Mef2c	-0.854441	5.73231	1.11e-13	3.18303e-12	DOWN	NO
Kcna3	-1.8574	1.91473	1.11117e-13	3.18303e-12	DOWN	YES
Agfg1	-0.68731	6.78208	1.13151e-13	3.23474e-12	DOWN	NO
Ttbk1	-0.780973	6.08211	1.13684e-13	3.24344e-12	DOWN	NO
Syngap1	-0.970066	7.14437	1.3668e-13	3.89167e-12	DOWN	NO
Nuak1	-0.780418	6.04121	1.42922e-13	4.06121e-12	DOWN	NO
Epha4	-0.699217	8.61595	1.47572e-13	4.18495e-12	DOWN	NO
Mdk	1.07471	6.98433	1.52922e-13	4.328e-12	UP	YES
Abca5	-1.08403	4.27145	1.56012e-13	4.40663e-12	DOWN	YES
Spag7	0.896632	5.96845	1.57467e-13	4.42749e-12	UP	NO
Pkia	-0.99747	7.49777	1.57689e-13	4.42749e-12	DOWN	NO
Adcy1	-2.01903	6.38665	1.57099e-13	4.42749e-12	DOWN	YES
Glg1	-0.850855	7.5216	1.66736e-13	4.67225e-12	DOWN	NO
Ppp1r16b	-1.28259	4.77928	1.68558e-13	4.71397e-12	DOWN	YES
Plcb1	-1.19494	4.80836	1.79237e-13	5.00273e-12	DOWN	YES
Kcnq5	-2.0063	2.41091	1.93043e-13	5.37747e-12	DOWN	YES
Vcpip1	-0.84386	5.79355	2.03141e-13	5.64763e-12	DOWN	NO
Ano3	-2.18218	2.62905	2.06321e-13	5.72479e-12	DOWN	YES
Lamc1	-0.853573	6.00411	2.11146e-13	5.84721e-12	DOWN	NO
Aes	0.768938	8.65115	2.17468e-13	5.97107e-12	UP	NO
Phc3	-0.755233	6.06302	2.16709e-13	5.97107e-12	DOWN	NO
Ankrd17	-0.794574	7.5661	2.1724e-13	5.97107e-12	DOWN	NO
Ccser2	-0.861551	6.29094	2.17223e-13	5.97107e-12	DOWN	NO
Cadps	-0.92274	6.09995	2.17728e-13	5.97107e-12	DOWN	NO
Arl4d	0.890812	7.12624	2.2001e-13	6.02197e-12	UP	NO
Ndufa8	0.767106	6.16886	2.26249e-13	6.18079e-12	UP	NO
Usp24	-0.717357	6.86048	2.36129e-13	6.43826e-12	DOWN	NO
Dlx2	1.13436	8.83393	2.37986e-13	6.47643e-12	UP	YES
Sertad4	-0.954061	6.77582	2.40552e-13	6.53368e-12	DOWN	NO
Ppdpf	0.801332	6.95029	2.47327e-13	6.70483e-12	UP	NO
Wdfy2	-1.51125	2.99626	2.58061e-13	6.98244e-12	DOWN	YES
Zfp369	-0.999924	4.02536	2.61865e-13	7.07185e-12	DOWN	NO
Trmt112	0.848228	5.92401	2.65908e-13	7.16736e-12	UP	NO
Srgap2	-0.776394	7.89782	2.79363e-13	7.51571e-12	DOWN	NO
Agtpbp1	-0.900539	5.85612	2.80492e-13	7.53178e-12	DOWN	NO
Gcc2	-0.761606	5.57007	2.92832e-13	7.84823e-12	DOWN	NO
Gfod1	-1.23608	3.9307	2.95986e-13	7.91777e-12	DOWN	YES
Map3k13	-1.01529	4.53021	2.98822e-13	7.97854e-12	DOWN	YES
E130006D01Rik	1.22407	3.33415	3.04395e-13	8.11204e-12	UP	YES
Med13	-0.843754	7.19688	3.09461e-13	8.23154e-12	DOWN	NO
Rfx7	-0.755816	7.15625	3.1873e-13	8.4622e-12	DOWN	NO
Rps6ka3	-0.776849	5.81512	3.30653e-13	8.7623e-12	DOWN	NO
Gm3558	2.69088	1.45061	3.53768e-13	9.35732e-12	UP	YES
Snrpd1	0.854827	6.7672	3.61909e-13	9.5548e-12	UP	NO
Cog5	-0.765358	5.30684	3.93755e-13	1.03762e-11	DOWN	NO
Setx	-0.689667	6.99856	4.16759e-13	1.0962e-11	DOWN	NO
Sec22c	-0.822264	5.80378	4.19842e-13	1.10226e-11	DOWN	NO
A930004J17Rik	-1.74766	3.19362	4.25521e-13	1.1151e-11	DOWN	YES
Tubb4a	0.902118	7.9484	4.43589e-13	1.1603e-11	UP	NO
Ank2	-0.783998	8.55634	4.54478e-13	1.18659e-11	DOWN	NO
Gm37460	-3.09193	0.864414	4.67416e-13	1.21812e-11	DOWN	YES
Lin7a	-1.92613	2.66889	4.68471e-13	1.21863e-11	DOWN	YES
Cadm2	-1.14645	5.20768	4.7617e-13	1.23638e-11	DOWN	YES
Pfdn6	0.837551	5.8999	4.8152e-13	1.24798e-11	UP	NO
Mettl4	-1.47377	3.45109	4.86154e-13	1.25769e-11	DOWN	YES
2010300C02Rik	-1.69055	2.25549	5.08234e-13	1.31241e-11	DOWN	YES
Tpm2	1.25469	3.17573	5.24235e-13	1.35127e-11	UP	YES
Nexn	-1.87228	3.51816	5.41751e-13	1.39388e-11	DOWN	YES
Pin4	1.1227	4.55179	5.49896e-13	1.41226e-11	UP	YES
Zbtb33	-0.766975	6.06714	5.62042e-13	1.44084e-11	DOWN	NO
Ntrk2	-0.872192	7.49709	5.69805e-13	1.4581e-11	DOWN	NO
Wdfy3	-0.751854	7.89288	5.76381e-13	1.47012e-11	DOWN	NO
Scube3	-0.99944	5.02632	5.7658e-13	1.47012e-11	DOWN	NO
2810025M15Rik	1.00492	5.64411	5.86598e-13	1.49298e-11	UP	YES
Megf9	-0.689826	6.81142	5.93406e-13	1.50759e-11	DOWN	NO
Igf2r	-0.67406	6.32875	6.22983e-13	1.5799e-11	DOWN	NO
Pqbp1	0.764698	6.53985	6.39013e-13	1.61765e-11	UP	NO
Nav1	-0.763603	8.77319	6.67007e-13	1.6855e-11	DOWN	NO
Prkaa2	-1.1061	4.37892	7.08551e-13	1.78729e-11	DOWN	YES
Ube3c	-0.698547	6.76634	7.24696e-13	1.82476e-11	DOWN	NO
Plk1	1.00626	6.37092	7.40069e-13	1.85917e-11	UP	YES
Hmgb2	0.885941	9.09014	7.40989e-13	1.85917e-11	UP	NO
Mfap3	-0.730753	6.10678	7.52448e-13	1.88458e-11	DOWN	NO
G3bp2	-0.719258	7.74217	7.80819e-13	1.94874e-11	DOWN	NO
Fbn1	-1.03079	4.04461	7.80427e-13	1.94874e-11	DOWN	YES
Vps13d	-0.720845	6.58014	8.12093e-13	2.02323e-11	DOWN	NO
Dcp2	-0.717656	6.16311	8.23149e-13	2.04717e-11	DOWN	NO
Gapvd1	-0.729461	7.3188	8.25396e-13	2.04915e-11	DOWN	NO
Dok6	-2.02729	0.86121	8.50503e-13	2.10779e-11	DOWN	YES
Tmem245	-0.96714	5.70575	8.54702e-13	2.11449e-11	DOWN	NO
Fth1	0.707006	8.46673	8.63876e-13	2.13346e-11	UP	NO
Kif26a	-0.700725	7.24267	8.75556e-13	2.15853e-11	DOWN	NO
Polr2j	0.963462	5.78372	8.92626e-13	2.19679e-11	UP	NO
Dgkk	-2.88065	2.81298	9.89089e-13	2.42997e-11	DOWN	YES
Nbea	-0.785185	8.19865	9.98152e-13	2.44798e-11	DOWN	NO
Bri3	0.852749	5.36359	1.01718e-12	2.49033e-11	UP	NO
Dynlt1f	0.910668	6.6799	1.0404e-12	2.54236e-11	UP	NO
Eif1b	0.852159	7.12509	1.04202e-12	2.54236e-11	UP	NO
Grm5	-1.93974	5.47591	1.05512e-12	2.56987e-11	DOWN	YES
Arhgap42	-0.855546	4.59886	1.08606e-12	2.64069e-11	DOWN	NO
Med13l	-0.744252	6.77428	1.13673e-12	2.75915e-11	DOWN	NO
Tubg1	0.773075	6.20801	1.18682e-12	2.87579e-11	UP	NO
H2afx	0.977083	7.67244	1.18903e-12	2.87623e-11	UP	NO
Acaca	-0.716341	7.23908	1.19616e-12	2.88855e-11	DOWN	NO
Ngef	-1.88039	5.1002	1.2021e-12	2.89795e-11	DOWN	YES
Foxk1	-0.721844	5.39176	1.22203e-12	2.94097e-11	DOWN	NO
Garem1	-1.46266	3.4678	1.25032e-12	3.00396e-11	DOWN	YES
Rgs9	-1.44654	3.31649	1.25426e-12	3.00832e-11	DOWN	YES
Fndc3b	-0.970181	3.98613	1.26711e-12	3.03398e-11	DOWN	NO
Kpna1	-0.69801	6.60995	1.27288e-12	3.04266e-11	DOWN	NO
Abca2	-0.846995	6.36767	1.28774e-12	3.07299e-11	DOWN	NO
Tmx4	-0.702495	6.95584	1.37628e-12	3.27874e-11	DOWN	NO
Hmgn5	1.07313	5.10765	1.39761e-12	3.32396e-11	UP	YES
Lrp6	-0.758375	6.6774	1.40764e-12	3.34221e-11	DOWN	NO
Setbp1	-0.868466	7.39484	1.43814e-12	3.4089e-11	DOWN	NO
Hmgn3	0.777012	5.89108	1.48654e-12	3.51773e-11	UP	NO
Fnip2	-0.797366	5.3961	1.51121e-12	3.57015e-11	DOWN	NO
Ranbp1	0.866509	7.52261	1.54907e-12	3.65348e-11	UP	NO
Clcn3	-0.700163	6.57696	1.55993e-12	3.67297e-11	DOWN	NO
Shd	0.749435	5.62679	1.63044e-12	3.83263e-11	UP	NO
Ttbk2	-0.715783	6.73849	1.76665e-12	4.14592e-11	DOWN	NO
43896	-0.660291	7.91973	1.83852e-12	4.30744e-11	DOWN	NO
Slc12a6	-0.681995	6.35452	1.90339e-12	4.45204e-11	DOWN	NO
Sst	1.98945	5.97525	1.90762e-12	4.45457e-11	UP	YES
Plxna4	-0.957362	7.41169	1.91269e-12	4.45907e-11	DOWN	NO
Aldh1l2	-0.776997	5.74938	1.94702e-12	4.53162e-11	DOWN	NO
Gm43118	1.68155	3.53554	1.97789e-12	4.59592e-11	UP	YES
Tmem178b	-0.872282	6.61478	2.00209e-12	4.64452e-11	DOWN	NO
Ppp1r9a	-0.722116	7.27483	2.04698e-12	4.74089e-11	DOWN	NO
Gmnn	0.977369	4.9779	2.09807e-12	4.85127e-11	UP	NO
1190002N15Rik	-0.812892	4.63091	2.18943e-12	5.05426e-11	DOWN	NO
Amer2	-0.808792	5.03559	2.23792e-12	5.15779e-11	DOWN	NO
Cxadr	-0.892394	7.42001	2.30617e-12	5.30645e-11	DOWN	NO
Mrpl34	0.807267	5.16541	2.41958e-12	5.54935e-11	UP	NO
Herc3	-0.841895	4.83165	2.41807e-12	5.54935e-11	DOWN	NO
Nrm	0.813532	4.61112	2.61011e-12	5.96934e-11	UP	NO
Sptbn1	-0.699681	8.53414	2.61114e-12	5.96934e-11	DOWN	NO
Psenen	0.842601	5.38975	2.62858e-12	5.99951e-11	UP	NO
Cntfr	0.761252	7.02022	2.77126e-12	6.315e-11	UP	NO
Fam91a1	-0.707064	6.65761	2.78205e-12	6.31923e-11	DOWN	NO
Map6	-0.973797	7.0722	2.78076e-12	6.31923e-11	DOWN	NO
Ubn2	-0.886572	6.99697	2.82466e-12	6.40573e-11	DOWN	NO
Rasgrp1	-2.01618	3.49353	2.84946e-12	6.45163e-11	DOWN	YES
Ikbkap	-0.745894	6.75574	2.90848e-12	6.57475e-11	DOWN	NO
Ascc3	-0.757689	4.98737	3.187e-12	7.19287e-11	DOWN	NO
Arx	0.85599	8.61045	3.21719e-12	7.24944e-11	UP	NO
Plk2	-1.20433	7.01465	3.36852e-12	7.57837e-11	DOWN	YES
Prrc2b	-0.743362	9.70622	3.47099e-12	7.7965e-11	DOWN	NO
Nnat	0.761949	11.4863	3.57613e-12	8.01994e-11	UP	NO
Nbeal1	-0.941727	4.83448	3.6984e-12	8.27337e-11	DOWN	NO
Kcna6	-0.964274	4.93825	3.70083e-12	8.27337e-11	DOWN	NO
Birc5	0.756967	6.09177	3.72585e-12	8.31617e-11	UP	NO
Taok1	-0.685602	7.3473	4.02257e-12	8.96431e-11	DOWN	NO
Gm43445	-2.57992	0.520383	4.05014e-12	9.01157e-11	DOWN	YES
Ccdc34	0.903967	5.90644	4.26354e-12	9.47148e-11	UP	NO
Fndc3a	-0.671328	6.44518	4.29455e-12	9.52542e-11	DOWN	NO
Son	-0.662176	9.05226	4.394e-12	9.73076e-11	DOWN	NO
Tbc1d16	-0.691857	8.35662	4.41848e-12	9.76966e-11	DOWN	NO
Ralgapb	-0.658508	6.81145	4.47233e-12	9.8733e-11	DOWN	NO
Taf15	0.749205	7.42019	4.52108e-12	9.95869e-11	UP	NO
St6gal2	-1.06936	5.22625	4.52508e-12	9.95869e-11	DOWN	YES
Ak2	0.759452	6.32041	4.60778e-12	1.0125e-10	UP	NO
Uba6	-0.86169	5.11339	4.76194e-12	1.04475e-10	DOWN	NO
Diaph2	-1.20103	3.35531	4.98126e-12	1.09117e-10	DOWN	YES
Dmxl1	-0.878854	5.79443	5.00828e-12	1.0954e-10	DOWN	NO
B230219D22Rik	-0.707377	7.1765	5.03537e-12	1.09962e-10	DOWN	NO
Ago3	-0.841367	5.50012	5.18248e-12	1.13001e-10	DOWN	NO
Dync2h1	-0.787952	5.42965	5.2544e-12	1.1431e-10	DOWN	NO
Slc30a4	-1.02	4.69862	5.25871e-12	1.1431e-10	DOWN	YES
Ubr1	-0.722155	6.0597	5.28803e-12	1.14771e-10	DOWN	NO
Trp53	0.855023	6.70291	5.39954e-12	1.17012e-10	UP	NO
Tnpo1	-0.720969	7.82041	5.55019e-12	1.19727e-10	DOWN	NO
Trim2	-0.731411	8.1534	5.54519e-12	1.19727e-10	DOWN	NO
Zfp551	-1.25814	2.51148	5.54646e-12	1.19727e-10	DOWN	YES
Slc4a7	-0.7308	5.95273	5.66451e-12	1.22007e-10	DOWN	NO
Prox1os	1.66541	1.61664	5.7048e-12	1.22688e-10	UP	YES
Apoc1	1.44539	1.9899	5.84298e-12	1.25279e-10	UP	YES
Gm37608	-2.374	2.77613	5.83655e-12	1.25279e-10	DOWN	YES
Adnp	-0.920007	7.32378	5.9156e-12	1.26644e-10	DOWN	NO
9430020K01Rik	-0.9529	4.22876	6.09462e-12	1.30279e-10	DOWN	NO
Edf1	0.759051	6.70161	6.39318e-12	1.36455e-10	UP	NO
Atp2c1	-0.684002	6.78814	6.41021e-12	1.36613e-10	DOWN	NO
Snrpc	0.801379	6.33864	6.77415e-12	1.44152e-10	UP	NO
Gm13889	0.94678	7.03321	7.03422e-12	1.49461e-10	UP	NO
Kcng1	-1.39718	3.23013	7.05912e-12	1.49765e-10	DOWN	YES
Snrpa	0.727484	7.31405	7.09072e-12	1.49986e-10	UP	NO
Gnal	-1.33636	7.06826	7.08413e-12	1.49986e-10	DOWN	YES
Edem3	-0.688276	5.97093	7.13246e-12	1.50644e-10	DOWN	NO
Cox8a	0.770037	7.14203	7.42055e-12	1.56495e-10	UP	NO
Cox5b	0.767753	6.69786	7.43825e-12	1.56635e-10	UP	NO
Coq7	0.862683	4.92063	7.81951e-12	1.64419e-10	UP	NO
Orai2	-0.760415	5.45255	7.91638e-12	1.66209e-10	DOWN	NO
Thoc2	-0.704141	6.61159	8.06171e-12	1.69009e-10	DOWN	NO
Gm43300	-1.76405	1.73975	8.13036e-12	1.70196e-10	DOWN	YES
Erc1	-0.690645	6.87332	8.16757e-12	1.70723e-10	DOWN	NO
Fmr1	-0.748614	6.14462	8.20319e-12	1.71214e-10	DOWN	NO
Hook1	-1.08241	5.61727	8.27237e-12	1.72404e-10	DOWN	YES
Camkv	-1.51468	5.72471	8.43343e-12	1.75502e-10	DOWN	YES
Far1	-0.768976	6.22045	9.78338e-12	2.03296e-10	DOWN	NO
U2af1	0.790816	7.08732	1.00206e-11	2.0792e-10	UP	NO
Adam19	-0.896405	4.81665	1.01143e-11	2.09558e-10	DOWN	NO
Lsm3	0.857166	5.65694	1.02441e-11	2.11937e-10	UP	NO
Rab40b	-2.39737	1.30259	1.04172e-11	2.15202e-10	DOWN	YES
Sp4	-0.838521	5.78004	1.09805e-11	2.26509e-10	DOWN	NO
Chrna7	-1.33602	2.04611	1.15034e-11	2.36951e-10	DOWN	YES
Heatr1	-0.697977	5.48675	1.19859e-11	2.4653e-10	DOWN	NO
Klf5	-1.89881	2.35635	1.2372e-11	2.54102e-10	DOWN	YES
Polr2c	0.694881	6.15885	1.29666e-11	2.65928e-10	UP	NO
Ccnb2	0.905651	5.78646	1.31045e-11	2.68368e-10	UP	NO
Pdzd2	-1.04265	3.75163	1.33109e-11	2.72201e-10	DOWN	YES
Banf1	0.757202	6.97592	1.34733e-11	2.75124e-10	UP	NO
Cds2	-0.687533	7.34079	1.38099e-11	2.81472e-10	DOWN	NO
Celf2	-0.707878	8.8901	1.3824e-11	2.81472e-10	DOWN	NO
Gapdh	0.748908	10.6512	1.41462e-11	2.8762e-10	UP	NO
Kif21b	-0.700502	9.14805	1.4592e-11	2.96258e-10	DOWN	NO
Trip12	-0.67828	8.18639	1.47942e-11	2.99932e-10	DOWN	NO
Evi5	-0.692418	5.63959	1.48828e-11	3.01296e-10	DOWN	NO
Mib1	-0.686677	6.63642	1.55731e-11	3.14821e-10	DOWN	NO
Hspa12a	-0.974616	5.63919	1.55959e-11	3.14833e-10	DOWN	NO
Srsf9	0.774696	6.45321	1.57373e-11	3.17234e-10	UP	NO
Arhgef9	-0.811474	6.24107	1.59285e-11	3.20631e-10	DOWN	NO
Plekhb2	-0.633252	5.6347	1.74137e-11	3.50031e-10	DOWN	NO
Tbc1d24	-0.759172	6.44313	1.75174e-11	3.51614e-10	DOWN	NO
Cltc	-0.676739	8.41145	1.79722e-11	3.60233e-10	DOWN	NO
Cul4b	-0.8804	5.26651	1.85368e-11	3.71025e-10	DOWN	NO
Gstp1	0.677483	6.01657	1.85812e-11	3.71387e-10	UP	NO
Ddx6	-0.633502	8.74248	1.89611e-11	3.78446e-10	DOWN	NO
Zfhx3	-0.846137	6.64888	1.94392e-11	3.87176e-10	DOWN	NO
Gm21994	-2.25601	1.28613	1.94532e-11	3.87176e-10	DOWN	YES
Rragd	-0.726936	5.30804	1.96839e-11	3.91217e-10	DOWN	NO
Psrc1	0.739991	6.10331	2.0977e-11	4.16333e-10	UP	NO
Stmn1	0.642185	11.4306	2.105e-11	4.17198e-10	UP	NO
Vav3	-1.26313	2.99087	2.1331e-11	4.22175e-10	DOWN	YES
Zfp397	-0.670507	6.53633	2.1429e-11	4.23522e-10	DOWN	NO
Pank3	-0.695897	7.24444	2.15215e-11	4.24757e-10	DOWN	NO
Dnajc9	0.739117	7.31861	2.20047e-11	4.33688e-10	UP	NO
AI593442	-1.28539	3.92584	2.21884e-11	4.36701e-10	DOWN	YES
Ankrd6	-0.75552	6.59234	2.24092e-11	4.39823e-10	DOWN	NO
Gria2	-1.03772	7.46407	2.23936e-11	4.39823e-10	DOWN	YES
Lonrf2	-0.838433	6.50926	2.2514e-11	4.40659e-10	DOWN	NO
Cobl	-1.24052	4.28627	2.24966e-11	4.40659e-10	DOWN	YES
Pcdhb16	-1.4801	2.07901	2.3106e-11	4.51619e-10	DOWN	YES
Fam199x	-0.957844	3.6607	2.33414e-11	4.55592e-10	DOWN	NO
Dixdc1	-0.812452	5.72248	2.3702e-11	4.61993e-10	DOWN	NO
Fam126a	-0.709649	6.75574	2.38089e-11	4.63438e-10	DOWN	NO
Anp32b	0.807764	7.96941	2.40778e-11	4.68029e-10	UP	NO
Cdk1	0.846814	6.97979	2.48684e-11	4.82733e-10	UP	NO
Ap1g1	-0.667067	7.36103	2.51243e-11	4.87033e-10	DOWN	NO
Elob	0.761458	7.17978	2.55227e-11	4.94079e-10	UP	NO
Mrs2	-0.937771	3.70416	2.60295e-11	5.03202e-10	DOWN	NO
Gm1043	-2.06862	2.40325	2.6497e-11	5.11541e-10	DOWN	YES
Azin1	-0.671025	7.61327	2.68525e-11	5.17697e-10	DOWN	NO
Atp6v1a	-0.657366	7.03249	2.77857e-11	5.34961e-10	DOWN	NO
BC006965	-1.85194	1.0329	2.91342e-11	5.6016e-10	DOWN	YES
Gm13237	2.11618	3.55786	2.9333e-11	5.61693e-10	UP	YES
Btaf1	-0.663817	5.86712	2.93176e-11	5.61693e-10	DOWN	NO
Kirrel	-0.76741	6.06786	2.93155e-11	5.61693e-10	DOWN	NO
Itsn2	-0.929697	5.09886	2.94903e-11	5.63943e-10	DOWN	NO
Rhno1	0.623025	6.32102	2.95964e-11	5.65206e-10	UP	NO
Spock2	-0.812466	7.52442	2.99778e-11	5.71719e-10	DOWN	NO
Klf8	-1.02207	3.96874	3.03518e-11	5.78073e-10	DOWN	YES
Pik3c2b	-0.728753	6.12991	3.05438e-11	5.80948e-10	DOWN	NO
Ireb2	-0.759531	7.37552	3.13163e-11	5.94842e-10	DOWN	NO
Ubxn1	0.759144	6.9327	3.22224e-11	6.11231e-10	UP	NO
Gmfb	-0.714135	7.14733	3.31377e-11	6.27752e-10	DOWN	NO
Kcnn3	-0.923352	4.34631	3.35196e-11	6.34139e-10	DOWN	NO
Senp7	-0.67258	5.9909	3.35721e-11	6.34284e-10	DOWN	NO
Dpysl3	-0.625391	10.9238	3.39556e-11	6.40674e-10	DOWN	NO
Gins1	0.871689	4.87741	3.44024e-11	6.48241e-10	UP	NO
Ftl1	0.699805	10.7036	3.4502e-11	6.49252e-10	UP	NO
Psmc5	0.682012	6.77257	3.59941e-11	6.7643e-10	UP	NO
Smcr8	-0.728096	5.78169	3.63122e-11	6.81504e-10	DOWN	NO
Rab9b	-1.29649	3.12925	3.6541e-11	6.8489e-10	DOWN	YES
Ccdc15	-1.216	2.39137	3.79399e-11	7.10168e-10	DOWN	YES
Mrpl14	0.776397	4.76183	3.80733e-11	7.11725e-10	UP	NO
Spag9	-0.709265	8.71549	3.90397e-11	7.28827e-10	DOWN	NO
Gna13	-0.744626	6.46815	3.93228e-11	7.33145e-10	DOWN	NO
Spc24	0.783966	5.27438	4.02762e-11	7.48244e-10	UP	NO
Tmem261	0.764348	5.06522	4.02261e-11	7.48244e-10	UP	NO
H2-DMb2	-2.33661	0.435855	4.02913e-11	7.48244e-10	DOWN	YES
Anapc13	0.754681	5.11335	4.16286e-11	7.72066e-10	UP	NO
Rbm8a	0.786738	6.98807	4.18638e-11	7.74827e-10	UP	NO
Slc22a23	-0.630129	6.59411	4.1887e-11	7.74827e-10	DOWN	NO
Smim13	-0.72949	5.46694	4.21252e-11	7.78217e-10	DOWN	NO
Slc30a7	-0.695432	5.50066	4.31091e-11	7.95355e-10	DOWN	NO
Pfdn2	0.757792	6.27113	4.37963e-11	8.06982e-10	UP	NO
Ift27	0.869051	4.89266	4.4001e-11	8.09698e-10	UP	NO
Mtdh	-0.639589	6.2519	4.48274e-11	8.23834e-10	DOWN	NO
Pip4k2a	-0.754007	5.02815	4.49786e-11	8.25541e-10	DOWN	NO
Rnf4	-0.78522	6.58115	4.50668e-11	8.26089e-10	DOWN	NO
Kcnab1	-2.24461	1.8762	4.54011e-11	8.31139e-10	DOWN	YES
Mpped1	-0.8261	7.07932	4.57526e-11	8.36492e-10	DOWN	NO
Nt5dc2	0.762501	6.8959	4.59433e-11	8.38895e-10	UP	NO
Fam126b	-0.934158	4.17621	4.65116e-11	8.48177e-10	DOWN	NO
Arih1	-0.648863	7.0982	4.65907e-11	8.48527e-10	DOWN	NO
Uhrf1bp1	-0.631277	5.6462	4.71557e-11	8.57713e-10	DOWN	NO
Pfkp	-1.91754	6.4177	4.78574e-11	8.69358e-10	DOWN	YES
Fam84b	-1.52012	2.86542	4.83471e-11	8.77128e-10	DOWN	YES
Fkbp2	0.842313	4.49598	4.84256e-11	8.77427e-10	UP	NO
Tmsb10	1.05447	9.99171	4.94661e-11	8.95133e-10	UP	YES
Adam23	-1.15867	5.16619	5.01554e-11	9.06448e-10	DOWN	YES
Utrn	-0.776118	4.9437	5.12953e-11	9.25868e-10	DOWN	NO
Unc80	-1.55035	3.47763	5.18342e-11	9.34402e-10	DOWN	YES
Smad4	-0.66136	6.66171	5.36375e-11	9.6568e-10	DOWN	NO
Map3k9	-0.855601	6.11771	5.43903e-11	9.77988e-10	DOWN	NO
Ppm1j	-3.78972	1.14161	5.57529e-11	1.00122e-09	DOWN	YES
Fam117b	-0.654427	6.85941	5.67324e-11	1.01752e-09	DOWN	NO
Dmd	-0.892562	4.27529	5.7001e-11	1.02104e-09	DOWN	NO
Gadd45g	1.02877	6.58701	5.73191e-11	1.02544e-09	UP	YES
Gltp	0.967885	5.06973	5.79853e-11	1.03605e-09	UP	NO
Haus4	0.964953	4.29976	5.90872e-11	1.0544e-09	UP	NO
Zfp365	-1.29067	2.78499	5.95229e-11	1.06084e-09	DOWN	YES
Zfp729a	-1.047	3.94875	6.11761e-11	1.08893e-09	DOWN	YES
Ncoa2	-0.760345	6.34302	6.16295e-11	1.09563e-09	DOWN	NO
Odc1	-0.657946	7.57043	6.19233e-11	1.09947e-09	DOWN	NO
Fry	-0.815249	6.39897	6.39193e-11	1.13349e-09	DOWN	NO
Fras1	-1.0184	3.73704	6.44256e-11	1.14103e-09	DOWN	YES
Psme2	0.695848	5.46049	6.56837e-11	1.16186e-09	UP	NO
Soga3	-0.76015	7.36982	6.62651e-11	1.17068e-09	DOWN	NO
Hap1	0.725158	6.22563	6.65689e-11	1.17312e-09	UP	NO
Kcna4	-1.921	1.54197	6.6546e-11	1.17312e-09	DOWN	YES
Ptma	0.780891	11.018	6.69192e-11	1.17783e-09	UP	NO
Trim23	-0.766458	5.25137	6.75527e-11	1.1875e-09	DOWN	NO
B130055M24Rik	-1.299	2.3435	6.79768e-11	1.19347e-09	DOWN	YES
Tro	-0.741599	7.44905	7.00142e-11	1.22772e-09	DOWN	NO
Pitpnm2	-0.687683	5.99242	7.07971e-11	1.23874e-09	DOWN	NO
Gpr21	-0.960424	4.20921	7.08177e-11	1.23874e-09	DOWN	NO
Larp4	-0.667569	5.79175	7.10325e-11	1.24096e-09	DOWN	NO
Pja2	-0.701825	7.48098	7.18898e-11	1.25439e-09	DOWN	NO
2310035C23Rik	-0.710967	5.80009	7.25918e-11	1.26508e-09	DOWN	NO
C1qbp	0.702657	6.38832	7.27281e-11	1.2659e-09	UP	NO
Gm42778	-2.02191	0.734031	7.28751e-11	1.2669e-09	DOWN	YES
Celsr3	-0.627491	8.44899	7.35028e-11	1.27624e-09	DOWN	NO
Nabp2	0.737411	6.31047	7.36192e-11	1.2767e-09	UP	NO
Cks2	0.872227	6.17912	7.42546e-11	1.28614e-09	UP	NO
Xpnpep3	-1.16407	3.65012	7.47478e-11	1.2931e-09	DOWN	YES
Lrrc4c	-1.19209	4.22717	7.5137e-11	1.29825e-09	DOWN	YES
Rnf213	-1.3905	3.99561	7.60724e-11	1.3128e-09	DOWN	YES
Gm20186	-2.33727	-0.164797	7.62655e-11	1.31454e-09	DOWN	YES
Crbn	-0.962478	4.95566	7.82385e-11	1.3469e-09	DOWN	NO
AI606181	0.811176	4.37828	7.9045e-11	1.35913e-09	UP	NO
Eif4a3	0.694816	7.02057	8.05832e-11	1.3839e-09	UP	NO
Zc3h12c	-0.731301	5.53767	8.19556e-11	1.40576e-09	DOWN	NO
C130012C08Rik	-2.81058	1.1625	8.27842e-11	1.41826e-09	DOWN	YES
Pkd1	-0.657705	7.12914	8.3233e-11	1.42422e-09	DOWN	NO
Ptprb	-0.984783	3.8486	8.4821e-11	1.44964e-09	DOWN	NO
Kbtbd7	-0.769453	5.35968	9.18362e-11	1.56764e-09	DOWN	NO
Mospd2	-0.891427	3.92436	9.27013e-11	1.5805e-09	DOWN	NO
Ern1	-0.888158	4.2496	9.39335e-11	1.59958e-09	DOWN	NO
Slc35d3	-2.28791	2.24887	9.40545e-11	1.59972e-09	DOWN	YES
Tm9sf3	-0.682531	7.26575	9.48743e-11	1.61172e-09	DOWN	NO
Spin1	-0.620799	8.0108	9.56069e-11	1.62015e-09	DOWN	NO
Fchsd2	-0.623537	6.58875	9.57139e-11	1.62015e-09	DOWN	NO
Nrip1	-0.829449	4.77982	9.55897e-11	1.62015e-09	DOWN	NO
Naa25	-0.651086	5.84638	9.65473e-11	1.63231e-09	DOWN	NO
Lrrc9	-1.27439	2.28232	9.68718e-11	1.63584e-09	DOWN	YES
Cbx5	-0.652834	8.85971	9.88102e-11	1.66658e-09	DOWN	NO
Tmem2	-0.776539	6.82183	1.00693e-10	1.69631e-09	DOWN	NO
Htt	-0.64671	6.81259	1.04309e-10	1.75514e-09	DOWN	NO
Oard1	0.75109	4.98917	1.05911e-10	1.77999e-09	UP	NO
Dcaf17	-0.802702	4.6894	1.07839e-10	1.81024e-09	DOWN	NO
Snx13	-0.678393	5.24013	1.1008e-10	1.84567e-09	DOWN	NO
Pkmyt1	0.817795	4.60755	1.12125e-10	1.87773e-09	UP	NO
Park7	0.683648	7.02416	1.14421e-10	1.91165e-09	UP	NO
Ankfy1	-0.630303	7.08377	1.14374e-10	1.91165e-09	DOWN	NO
1700069B07Rik	-2.66278	-0.440282	1.15093e-10	1.92061e-09	DOWN	YES
Scn9a	-1.79414	3.58275	1.15543e-10	1.92585e-09	DOWN	YES
Zeb2os	1.07432	3.33677	1.18188e-10	1.96607e-09	UP	YES
Ccny	-0.608089	6.3256	1.18234e-10	1.96607e-09	DOWN	NO
Pdk1	-0.756162	4.81068	1.19231e-10	1.98033e-09	DOWN	NO
Mylip	-1.03918	3.44856	1.19407e-10	1.98092e-09	DOWN	YES
Scnm1	0.776591	4.76494	1.20668e-10	1.9995e-09	UP	NO
Eif1	0.614582	8.45656	1.32545e-10	2.19374e-09	UP	NO
Rc3h2	-0.677624	6.74028	1.39763e-10	2.3105e-09	DOWN	NO
Atp2b1	-0.747764	6.48962	1.40616e-10	2.32189e-09	DOWN	NO
Rpl28	0.824224	8.86692	1.42331e-10	2.34747e-09	UP	NO
C1qa	0.986557	5.40621	1.45409e-10	2.39545e-09	UP	NO
Rprm	0.790442	6.06184	1.48792e-10	2.44832e-09	UP	NO
Itpr1	-1.12527	3.9031	1.56695e-10	2.57537e-09	DOWN	YES
Abhd2	-0.736301	6.67837	1.56893e-10	2.57563e-09	DOWN	NO
Gng7	-1.19427	5.88634	1.60727e-10	2.63551e-09	DOWN	YES
Kitl	-0.922542	4.24256	1.66913e-10	2.73377e-09	DOWN	NO
Col12a1	-1.96758	2.88227	1.71929e-10	2.81268e-09	DOWN	YES
Ksr2	-0.861274	4.4341	1.72957e-10	2.82623e-09	DOWN	NO
Fam102b	-0.692265	5.92087	1.73806e-10	2.83683e-09	DOWN	NO
Drap1	0.700671	7.05786	1.7927e-10	2.92264e-09	UP	NO
Drp2	-0.838388	6.52369	1.80041e-10	2.93184e-09	DOWN	NO
Wbp2	0.818968	7.31764	1.86245e-10	3.02938e-09	UP	NO
Sf3a2	0.802376	6.17501	1.89468e-10	3.07825e-09	UP	NO
Gm45768	1.06174	3.55611	1.90888e-10	3.09777e-09	UP	YES
St3gal1	-0.753961	5.02716	1.91471e-10	3.10367e-09	DOWN	NO
Ice1	-0.680686	7.67561	1.91848e-10	3.10622e-09	DOWN	NO
Gas7	-1.15791	5.78455	1.9504e-10	3.15429e-09	DOWN	YES
Nutf2	0.759977	6.78994	1.96033e-10	3.16674e-09	UP	NO
Kcnq2	-0.870092	7.5492	1.96337e-10	3.16804e-09	DOWN	NO
Lrp2	-1.09023	3.75775	1.98483e-10	3.19901e-09	DOWN	YES
Cntn2	-1.03933	6.64219	2.00331e-10	3.22512e-09	DOWN	YES
Prepl	-0.712209	6.35439	2.02041e-10	3.24896e-09	DOWN	NO
Dopey1	-0.670193	6.29206	2.05419e-10	3.29953e-09	DOWN	NO
Pdzd8	-0.635129	5.86838	2.08058e-10	3.33812e-09	DOWN	NO
Fam64a	0.78878	6.47613	2.08501e-10	3.34145e-09	UP	NO
Icmt	-0.66066	5.47869	2.19257e-10	3.50984e-09	DOWN	NO
Ltn1	-0.642544	6.01881	2.30918e-10	3.69235e-09	DOWN	NO
Ndufa3	0.879138	5.64577	2.31689e-10	3.70049e-09	UP	NO
Hipk3	-0.755734	5.15746	2.3844e-10	3.80403e-09	DOWN	NO
Rnf122	0.757719	5.68221	2.40943e-10	3.83961e-09	UP	NO
Ndufs3	0.649585	6.10874	2.41626e-10	3.84185e-09	UP	NO
Hs6st3	-1.60804	1.64947	2.41471e-10	3.84185e-09	DOWN	YES
Ndufv3	0.825549	5.73832	2.42484e-10	3.85117e-09	UP	NO
Inf2	-1.08111	4.09928	2.46609e-10	3.91229e-09	DOWN	YES
Fnbp1l	-0.647722	9.35634	2.53646e-10	4.01942e-09	DOWN	NO
Zfp955b	-1.27814	2.89414	2.54077e-10	4.02175e-09	DOWN	YES
Adcy3	-0.846639	4.7532	2.55316e-10	4.03685e-09	DOWN	NO
Camk4	-0.817771	4.83607	2.62218e-10	4.14135e-09	DOWN	NO
Naa30	-0.697864	5.45204	2.62767e-10	4.14539e-09	DOWN	NO
Adamts6	-1.47181	2.46066	2.64774e-10	4.1724e-09	DOWN	YES
Exoc6b	-0.625437	6.39806	2.66721e-10	4.19841e-09	DOWN	NO
Kcna2	-0.988311	3.80632	2.67079e-10	4.19937e-09	DOWN	NO
Gm16042	1.01638	4.91043	2.68144e-10	4.21143e-09	UP	YES
Hectd1	-0.629509	7.46343	2.72231e-10	4.27089e-09	DOWN	NO
Bloc1s1	0.88132	5.43344	2.73081e-10	4.27947e-09	UP	NO
Macf1	-0.584201	9.5579	2.83217e-10	4.4334e-09	DOWN	NO
Kpna3	-0.623382	6.71881	2.855e-10	4.46421e-09	DOWN	NO
Akap1	-0.630209	5.87818	2.87287e-10	4.4872e-09	DOWN	NO
Ube2ql1	0.827595	7.5849	2.89256e-10	4.51297e-09	UP	NO
Adamts3	-1.41393	3.75499	2.9182e-10	4.54796e-09	DOWN	YES
D8Ertd738e	0.695291	5.60224	2.97836e-10	4.6366e-09	UP	NO
A230087F16Rik	2.86003	1.36565	3.02608e-10	4.70132e-09	UP	YES
Zhx3	-0.614511	6.18742	3.02657e-10	4.70132e-09	DOWN	NO
Zfp780b	-0.793352	4.38972	3.04496e-10	4.7247e-09	DOWN	NO
Psme1	0.631829	6.33447	3.10245e-10	4.80863e-09	UP	NO
Hmg20b	0.693889	5.24431	3.11185e-10	4.81792e-09	UP	NO
Prkca	-0.941271	5.87736	3.16838e-10	4.90009e-09	DOWN	NO
Asf1b	0.868961	4.38909	3.36714e-10	5.20179e-09	UP	NO
Ahcyl2	-0.872821	4.86207	3.46826e-10	5.35217e-09	DOWN	NO
Arfgef1	-0.583684	6.40687	3.48202e-10	5.36463e-09	DOWN	NO
Vps13a	-0.930028	4.11689	3.48392e-10	5.36463e-09	DOWN	NO
Sema5a	-1.03495	5.37841	3.57192e-10	5.49415e-09	DOWN	YES
A830010M20Rik	-1.2597	3.73731	3.58086e-10	5.50192e-09	DOWN	YES
Dmrtb1	1.404	2.6344	3.67237e-10	5.63641e-09	UP	YES
Xist	10.8691	8.06786	3.86539e-10	5.91982e-09	UP	YES
Pou3f1	-0.763978	5.44972	3.86361e-10	5.91982e-09	DOWN	NO
Nol3	1.15892	3.26426	3.88417e-10	5.94216e-09	UP	YES
Nova2	-0.73106	7.57279	3.95614e-10	6.04572e-09	DOWN	NO
Lig3	-0.635948	6.54342	4.01925e-10	6.13554e-09	DOWN	NO
Kif5c	-0.668511	8.62925	4.03161e-10	6.14777e-09	DOWN	NO
Dclk1	-0.808801	8.4417	4.07429e-10	6.20617e-09	DOWN	NO
Fam50a	0.705602	5.15907	4.16968e-10	6.34464e-09	UP	NO
9530082P21Rik	0.72367	5.11356	4.19561e-10	6.37724e-09	UP	NO
Hnrnpd	0.728589	8.86219	4.29309e-10	6.51841e-09	UP	NO
Lss	-0.636463	6.07628	4.30156e-10	6.52426e-09	DOWN	NO
Nt5c	0.828366	4.36387	4.39884e-10	6.66467e-09	UP	NO
C77370	-0.970475	5.05327	4.43529e-10	6.7127e-09	DOWN	NO
Gm11175	2.03632	3.97962	4.44424e-10	6.71907e-09	UP	YES
Fasn	-0.583128	9.19488	4.53318e-10	6.84621e-09	DOWN	NO
Nr2f2	1.25335	4.88949	4.55847e-10	6.87707e-09	UP	YES
Rev3l	-0.648641	7.38525	4.59071e-10	6.91833e-09	DOWN	NO
Emx2	0.922208	4.49592	4.67191e-10	7.03322e-09	UP	NO
Tmcc3	-1.0133	3.27505	4.72457e-10	7.10493e-09	DOWN	YES
Ackr3	0.764333	6.40181	4.77346e-10	7.17083e-09	UP	NO
Exoc5	-0.691814	6.53745	4.83958e-10	7.26245e-09	DOWN	NO
Fer	-0.75486	4.5023	4.84753e-10	7.26668e-09	DOWN	NO
Mdga2	-1.34693	2.99008	4.95147e-10	7.41463e-09	DOWN	YES
Map9	-0.815047	6.31887	5.04068e-10	7.54023e-09	DOWN	NO
Gm43029	-2.17716	0.0876427	5.09663e-10	7.61588e-09	DOWN	YES
Rfc3	0.65476	6.05156	5.11278e-10	7.63195e-09	UP	NO
Zfp236	-0.603737	6.10785	5.14656e-10	7.66621e-09	DOWN	NO
Cntn1	-1.04171	4.84835	5.1426e-10	7.66621e-09	DOWN	YES
Kif22	0.780539	6.69614	5.28595e-10	7.86556e-09	UP	NO
Celsr2	-0.629237	7.53515	5.32717e-10	7.91856e-09	DOWN	NO
Wwc2	-0.794424	4.59878	5.3705e-10	7.9746e-09	DOWN	NO
Unc13a	-0.981514	7.21374	5.40921e-10	8.02367e-09	DOWN	NO
Ccdc93	-0.636598	5.55915	5.54137e-10	8.21108e-09	DOWN	NO
Zfp563	-1.05971	3.56621	5.56453e-10	8.23678e-09	DOWN	YES
Hmgb1	0.725498	9.92926	5.75917e-10	8.51599e-09	UP	NO
Dchs1	-0.611562	8.63661	5.98516e-10	8.84092e-09	DOWN	NO
Tomm70a	-0.691361	6.99521	6.0334e-10	8.89618e-09	DOWN	NO
Atl3	-0.757178	5.26093	6.03515e-10	8.89618e-09	DOWN	NO
Dis3	-0.611564	5.50852	6.12731e-10	9.02264e-09	DOWN	NO
Ldb2	-1.07167	4.32195	6.52632e-10	9.60021e-09	DOWN	YES
Lrrc7	-0.801244	4.90239	6.6975e-10	9.84178e-09	DOWN	NO
Arrdc4	0.925415	6.59456	6.77187e-10	9.94074e-09	UP	NO
Lmo1	0.988849	4.22999	6.80982e-10	9.98609e-09	UP	NO
Gnptab	-0.65699	5.74451	6.87187e-10	1.00666e-08	DOWN	NO
Cep97	-0.635016	5.42785	6.89072e-10	1.00838e-08	DOWN	NO
Itga2	-1.47318	1.55788	6.92005e-10	1.01163e-08	DOWN	YES
Trp53inp1	-0.732181	6.43921	7.19205e-10	1.05031e-08	DOWN	NO
Zfp799	-0.608098	5.64441	7.3143e-10	1.06706e-08	DOWN	NO
Mturn	-0.612573	7.45874	7.50125e-10	1.09321e-08	DOWN	NO
43897	-0.641588	6.4134	7.52525e-10	1.09557e-08	DOWN	NO
2310036O22Rik	0.645317	6.92111	7.56611e-10	1.10039e-08	UP	NO
Pgm2l1	-0.688232	5.98168	7.58447e-10	1.10193e-08	DOWN	NO
Dlx1as	1.04216	6.62057	7.70024e-10	1.1176e-08	UP	YES
Klhl34	-1.35753	2.05715	7.75619e-10	1.12457e-08	DOWN	YES
Zfp398	-0.789498	5.14551	7.78648e-10	1.1278e-08	DOWN	NO
Akap6	-0.618691	6.83669	7.83844e-10	1.13417e-08	DOWN	NO
Ankfn1	-1.27854	2.30857	7.87934e-10	1.13892e-08	DOWN	YES
Arpc4	0.609194	6.97447	8.05491e-10	1.16311e-08	UP	NO
BC024139	-1.87852	3.87112	8.0987e-10	1.16824e-08	DOWN	YES
Trp53i11	0.666954	7.57136	8.12018e-10	1.17015e-08	UP	NO
Serac1	-0.864434	4.19985	8.22911e-10	1.18464e-08	DOWN	NO
Gk5	-1.26744	1.94342	8.26389e-10	1.18844e-08	DOWN	YES
Mdn1	-0.663015	7.1188	8.33838e-10	1.19793e-08	DOWN	NO
Pop4	0.636733	6.37906	8.46701e-10	1.21518e-08	UP	NO
Tomm6	0.710701	5.86571	8.74069e-10	1.25319e-08	UP	NO
D130043K22Rik	-1.36915	2.30834	8.76619e-10	1.25557e-08	DOWN	YES
Gm17122	1.98746	2.42042	8.84255e-10	1.26523e-08	UP	YES
Smarcb1	0.66229	7.63058	8.99012e-10	1.28504e-08	UP	NO
Nudc	0.677705	7.43503	9.06288e-10	1.29414e-08	UP	NO
Psmb10	1.02963	3.0439	9.08915e-10	1.29658e-08	UP	YES
Fgf14	-1.16663	3.59012	9.39571e-10	1.33896e-08	DOWN	YES
Pou6f2	-2.1053	1.74661	9.49853e-10	1.35225e-08	DOWN	YES
Llph	0.730915	5.38226	9.647e-10	1.37201e-08	UP	NO
Rasa2	-0.781762	4.91803	9.69885e-10	1.378e-08	DOWN	NO
Sap18	0.695821	6.6329	9.74695e-10	1.38344e-08	UP	NO
Htr1b	-2.13048	2.34153	9.81511e-10	1.39172e-08	DOWN	YES
Ttc9b	0.645705	5.98435	9.96229e-10	1.41117e-08	UP	NO
Slc5a3	-0.747503	4.51017	1.00007e-09	1.4152e-08	DOWN	NO
Thada	-0.713445	4.65771	1.02741e-09	1.45243e-08	DOWN	NO
Mfap2	0.765267	6.94786	1.03209e-09	1.45584e-08	UP	NO
Marcksl1	0.609439	10.3663	1.03181e-09	1.45584e-08	UP	NO
1700020I14Rik	-0.667338	7.75116	1.0329e-09	1.45584e-08	DOWN	NO
Wbscr17	-1.03368	4.26303	1.03756e-09	1.46095e-08	DOWN	YES
Ckb	0.819983	9.80782	1.06595e-09	1.49943e-08	UP	NO
Gm28035	-1.75238	2.56486	1.08486e-09	1.52451e-08	DOWN	YES
Bach1	-0.605768	6.27818	1.08717e-09	1.52625e-08	DOWN	NO
Cwc15	0.733336	6.65693	1.08918e-09	1.52756e-08	UP	NO
Gm43980	-1.84227	3.15514	1.09972e-09	1.54081e-08	DOWN	YES
Rbfox1	-1.07271	5.27465	1.11807e-09	1.56497e-08	DOWN	YES
Zfp804a	-1.25953	3.50143	1.15859e-09	1.62008e-08	DOWN	YES
Ppp1r14b	0.676688	8.62518	1.17564e-09	1.6394e-08	UP	NO
Arel1	-0.612824	6.61657	1.17588e-09	1.6394e-08	DOWN	NO
Abca1	-0.785961	7.69246	1.17565e-09	1.6394e-08	DOWN	NO
2610037D02Rik	-1.62187	1.95234	1.17867e-09	1.64167e-08	DOWN	YES
Prrc2c	-0.635925	8.37973	1.19567e-09	1.66371e-08	DOWN	NO
RP23-345J24	-1.85367	1.60753	1.2054e-09	1.67559e-08	DOWN	YES
Pcdha6	-1.39108	2.46678	1.22598e-09	1.70254e-08	DOWN	YES
Ncaph	0.754182	6.37973	1.23256e-09	1.70832e-08	UP	NO
D5Ertd579e	-0.573587	7.23436	1.2317e-09	1.70832e-08	DOWN	NO
Zfyve9	-0.633516	5.83337	1.25946e-09	1.7439e-08	DOWN	NO
Ndufs5	0.706224	5.93899	1.27621e-09	1.76537e-08	UP	NO
Elfn2	-0.910305	4.571	1.28609e-09	1.77729e-08	DOWN	NO
Fbxo18	-0.582703	6.48839	1.30866e-09	1.80351e-08	DOWN	NO
Slc7a1	-0.674038	6.41446	1.30888e-09	1.80351e-08	DOWN	NO
Nktr	-0.787128	7.48181	1.30777e-09	1.80351e-08	DOWN	NO
Tubb4b	0.713718	7.79067	1.33249e-09	1.83395e-08	UP	NO
Prkar2b	-0.75406	6.74789	1.33357e-09	1.83395e-08	DOWN	NO
Pcsk2	-1.39976	4.18387	1.34487e-09	1.8477e-08	DOWN	YES
Ubr3	-0.599244	6.74092	1.38937e-09	1.90698e-08	DOWN	NO
Smdt1	0.685789	5.74069	1.40273e-09	1.92346e-08	UP	NO
Chkb	0.664543	5.27492	1.41003e-09	1.93159e-08	UP	NO
Mid2	-1.05014	3.43084	1.4492e-09	1.98333e-08	DOWN	YES
Ndufa13	0.787358	5.83136	1.45213e-09	1.98542e-08	UP	NO
Sc5d	-0.657293	5.66891	1.45457e-09	1.98683e-08	DOWN	NO
Gm14133	-3.41398	0.198992	1.45906e-09	1.99105e-08	DOWN	YES
Elmod1	-1.02242	5.79465	1.48807e-09	2.02868e-08	DOWN	YES
Zzef1	-0.600744	6.53531	1.50143e-09	2.04492e-08	DOWN	NO
Slc9a7	-1.89651	1.59889	1.51583e-09	2.06255e-08	DOWN	YES
Lamtor2	0.679749	5.15039	1.51791e-09	2.0634e-08	UP	NO
Nbas	-0.624083	5.45397	1.54167e-09	2.09369e-08	DOWN	NO
Gm45898	0.843018	5.66249	1.56968e-09	2.12967e-08	UP	NO
Gm38393	-1.2823	3.16549	1.58463e-09	2.1479e-08	DOWN	YES
Fam49a	-0.705671	5.64533	1.58923e-09	2.15207e-08	DOWN	NO
Ablim1	-0.797783	5.10272	1.6074e-09	2.17459e-08	DOWN	NO
Agap1	-0.696579	7.66227	1.6196e-09	2.18901e-08	DOWN	NO
Larp7	0.663206	5.8494	1.63815e-09	2.21197e-08	UP	NO
Cenpx	0.800087	4.04319	1.64821e-09	2.22343e-08	UP	NO
Sdhc	0.765724	6.42415	1.66774e-09	2.24763e-08	UP	NO
Gm10557	-1.01986	3.43393	1.70008e-09	2.28904e-08	DOWN	YES
Amer1	-0.582261	5.56117	1.70965e-09	2.29974e-08	DOWN	NO
Ank3	-0.784918	8.13952	1.73955e-09	2.33774e-08	DOWN	NO
Grn	0.888537	6.66702	1.76606e-09	2.37111e-08	UP	NO
Otud4	-0.702197	6.58967	1.7771e-09	2.38367e-08	DOWN	NO
Nrg1	-0.804701	4.48846	1.78926e-09	2.39771e-08	DOWN	NO
Urb1	-0.715206	4.88307	1.85851e-09	2.48815e-08	DOWN	NO
Gnaq	-0.632703	7.55997	1.86302e-09	2.49183e-08	DOWN	NO
Prrg3	-0.742648	4.75716	1.86974e-09	2.49847e-08	DOWN	NO
Zfp428	0.636752	6.71239	1.89595e-09	2.5311e-08	UP	NO
Gm6311	2.23549	4.67743	1.90185e-09	2.53474e-08	UP	YES
Phpt1	0.64526	5.72178	1.90227e-09	2.53474e-08	UP	NO
Tab3	-0.722562	5.04828	1.92896e-09	2.56789e-08	DOWN	NO
Urb2	-0.705178	4.70871	1.95004e-09	2.59351e-08	DOWN	NO
Huwe1	-0.564092	9.41641	1.96337e-09	2.60879e-08	DOWN	NO
Dtna	-0.745497	4.71157	2.00171e-09	2.65725e-08	DOWN	NO
Pcgf3	-0.668011	6.84003	2.0322e-09	2.69519e-08	DOWN	NO
Gm6916	2.31061	0.312963	2.06683e-09	2.73855e-08	UP	YES
Vps35	-0.717431	7.23885	2.09006e-09	2.76673e-08	DOWN	NO
Serf2	0.637497	8.13737	2.15227e-09	2.84643e-08	UP	NO
Bmpr2	-0.666904	6.95018	2.15792e-09	2.85123e-08	DOWN	NO
Xrn1	-0.639163	6.03785	2.17427e-09	2.87016e-08	DOWN	NO
Sf3a3	0.598157	6.59875	2.20965e-09	2.91414e-08	UP	NO
Dip2c	-0.580441	6.41537	2.2565e-09	2.97316e-08	DOWN	NO
Sgpp1	-0.821175	4.20175	2.28636e-09	3.0097e-08	DOWN	NO
Thbs1	-0.834701	4.42849	2.29201e-09	3.01433e-08	DOWN	NO
Dnajb14	-0.762875	4.74549	2.32404e-09	3.05362e-08	DOWN	NO
Ung	0.832058	4.7137	2.32989e-09	3.05846e-08	UP	NO
Ubald2	0.700783	7.23765	2.38395e-09	3.12653e-08	UP	NO
Csrp2	0.710838	5.96933	2.3985e-09	3.1427e-08	UP	NO
Nefm	-0.797239	5.04601	2.46718e-09	3.2297e-08	DOWN	NO
Unc79	-0.629487	6.7248	2.48666e-09	3.2492e-08	DOWN	NO
Cers6	-0.632918	6.68764	2.48663e-09	3.2492e-08	DOWN	NO
Mfng	0.68929	6.67506	2.53028e-09	3.30313e-08	UP	NO
Mrpl28	0.607772	5.98994	2.54279e-09	3.31641e-08	UP	NO
Dock9	-1.34681	5.41814	2.56282e-09	3.33945e-08	DOWN	YES
Fnip1	-0.617969	5.42855	2.5656e-09	3.33947e-08	DOWN	NO
Mb21d2	-0.753364	5.13436	2.56755e-09	3.33947e-08	DOWN	NO
Adgrl2	-0.779128	7.02374	2.64999e-09	3.44353e-08	DOWN	NO
Rps15	0.702492	9.17147	2.68411e-09	3.48148e-08	UP	NO
Gm3257	-2.11983	0.0306981	2.68251e-09	3.48148e-08	DOWN	YES
Fam206a	-0.656133	4.86657	2.81324e-09	3.64561e-08	DOWN	NO
Mrpl4	0.650819	5.52277	2.8191e-09	3.64987e-08	UP	NO
Cnpy4	0.676935	5.04379	2.86462e-09	3.70542e-08	UP	NO
Rabgap1l	-0.728242	4.83822	2.88103e-09	3.7211e-08	DOWN	NO
Dnajc27	-0.757628	4.69786	2.88201e-09	3.7211e-08	DOWN	NO
Rps29	0.843782	8.8583	2.91482e-09	3.76004e-08	UP	NO
Dcun1d4	-0.646066	5.57475	3.03706e-09	3.91416e-08	DOWN	NO
Chd3	-0.563451	10.032	3.04572e-09	3.92175e-08	DOWN	NO
Il13ra1	-1.01199	2.85313	3.06055e-09	3.93726e-08	DOWN	YES
Ranbp2	-0.70392	7.24896	3.0676e-09	3.94274e-08	DOWN	NO
Cmtm4	-0.652342	6.41151	3.07385e-09	3.94719e-08	DOWN	NO
Tacc3	0.756713	6.51726	3.12443e-09	4.00851e-08	UP	NO
Zfp748	-0.799137	4.46026	3.13634e-09	4.02014e-08	DOWN	NO
Ubl7	0.645088	6.01325	3.16547e-09	4.05381e-08	UP	NO
Gm43951	-1.39097	2.79368	3.17789e-09	4.06603e-08	DOWN	YES
B2m	0.994258	5.38632	3.18899e-09	4.07655e-08	UP	NO
6820431F20Rik	-0.663374	7.05399	3.21742e-09	4.10548e-08	DOWN	NO
Gm43843	-1.83345	0.557956	3.21656e-09	4.10548e-08	DOWN	YES
St8sia5	1.34098	2.02754	3.27134e-09	4.17052e-08	UP	YES
Mxd3	0.699846	5.59691	3.39537e-09	4.32475e-08	UP	NO
Braf	-0.630123	6.20942	3.40707e-09	4.33575e-08	DOWN	NO
Xrn2	-0.583695	6.88197	3.4413e-09	4.37536e-08	DOWN	NO
Ift43	0.926033	3.86773	3.47615e-09	4.41571e-08	UP	NO
Mrnip	0.887027	3.51566	3.50077e-09	4.443e-08	UP	NO
Pcdh1	-0.630581	6.59537	3.52775e-09	4.47323e-08	DOWN	NO
Rims3	-0.855579	6.22594	3.55252e-09	4.5006e-08	DOWN	NO
Mxi1	0.730287	7.05132	3.58779e-09	4.54122e-08	UP	NO
Tmem56	-1.046	3.17506	3.6271e-09	4.58687e-08	DOWN	YES
Fmnl2	-0.590676	6.41432	3.63633e-09	4.59443e-08	DOWN	NO
Ptms	0.707999	9.60082	3.74682e-09	4.72981e-08	UP	NO
Phf20	-0.610946	6.6878	3.77316e-09	4.75882e-08	DOWN	NO
St8sia3	-0.902001	5.70056	3.7919e-09	4.7782e-08	DOWN	NO
Jmjd1c	-0.591446	7.12777	3.83985e-09	4.83432e-08	DOWN	NO
Tmtc1	-1.52111	3.10401	3.90444e-09	4.91126e-08	DOWN	YES
Nmral1	0.618849	6.44121	3.92329e-09	4.93059e-08	UP	NO
Fam96b	0.747794	5.49571	3.9452e-09	4.94934e-08	UP	NO
Bax	0.641081	6.72953	3.94229e-09	4.94934e-08	UP	NO
Mrps21	0.705624	5.20821	3.99969e-09	5.01325e-08	UP	NO
Hnrnpab	0.620575	10.0918	4.01381e-09	5.02649e-08	UP	NO
Gm8210	1.29531	6.63752	4.10837e-09	5.14037e-08	UP	YES
Cers1	-0.708785	4.88053	4.15405e-09	5.19293e-08	DOWN	NO
Ccdc186	-0.594777	5.73894	4.24994e-09	5.30811e-08	DOWN	NO
Zfp768	0.879597	5.25744	4.27984e-09	5.34074e-08	UP	NO
Il17rd	-1.00849	4.17965	4.35973e-09	5.43564e-08	DOWN	YES
Ephb6	-0.733408	4.28052	4.43843e-09	5.52889e-08	DOWN	NO
Pdyn	-2.15161	2.04238	4.46541e-09	5.55761e-08	DOWN	YES
Il6st	-0.66759	5.6927	4.48598e-09	5.5783e-08	DOWN	NO
Cep170	-0.574204	8.51879	4.49075e-09	5.57934e-08	DOWN	NO
Rictor	-0.585202	6.14294	4.56273e-09	5.66379e-08	DOWN	NO
Sorbs2	-0.623974	6.37027	4.5715e-09	5.66971e-08	DOWN	NO
Fbxl18	-0.671357	6.13137	4.66325e-09	5.77843e-08	DOWN	NO
Cdkn1a	0.755902	4.61855	4.67221e-09	5.78447e-08	UP	NO
Cdk4	0.610584	9.3495	4.70137e-09	5.81548e-08	UP	NO
Pcbp2	0.667903	8.64309	4.75186e-09	5.8728e-08	UP	NO
Ndufa12	0.803964	5.86955	4.774e-09	5.89501e-08	UP	NO
Ptov1	0.563169	8.96098	4.8007e-09	5.92282e-08	UP	NO
Lingo2	-1.49359	2.80524	4.81512e-09	5.93543e-08	DOWN	YES
Rai1	-0.589232	7.17125	4.82884e-09	5.94717e-08	DOWN	NO
1700109K24Rik	-2.42536	0.447882	4.92857e-09	6.06471e-08	DOWN	YES
Csnk1g1	-0.645804	5.80361	5.00602e-09	6.15466e-08	DOWN	NO
Secisbp2l	-0.604604	6.6057	5.06202e-09	6.21811e-08	DOWN	NO
Arrb1	-0.585558	7.09833	5.07864e-09	6.23311e-08	DOWN	NO
Slc4a4	-0.851602	4.7394	5.21715e-09	6.39756e-08	DOWN	NO
Anapc1	-0.597719	7.87068	5.22699e-09	6.40408e-08	DOWN	NO
Gm26751	0.818413	4.82331	5.24996e-09	6.42666e-08	UP	NO
Coch	-1.5043	1.66799	5.26454e-09	6.43893e-08	DOWN	YES
Ulk2	-0.600324	7.14476	5.27091e-09	6.44116e-08	DOWN	NO
Kif26b	-1.19652	4.46643	5.28041e-09	6.4472e-08	DOWN	YES
Slc4a8	-0.735824	5.73151	5.29237e-09	6.45623e-08	DOWN	NO
4932422M17Rik	-1.15323	4.16425	5.3348e-09	6.50239e-08	DOWN	YES
9330182L06Rik	-1.30523	4.14854	5.35079e-09	6.51627e-08	DOWN	YES
Ybx1	0.622613	9.71381	5.47999e-09	6.66787e-08	UP	NO
Dennd5b	-0.60644	6.20675	5.48859e-09	6.6726e-08	DOWN	NO
Uqcrc1	0.592384	7.40527	5.51747e-09	6.70162e-08	UP	NO
Gpr89	-0.636326	4.83937	5.52193e-09	6.70162e-08	DOWN	NO
Prpf4b	-0.639269	6.96795	5.59711e-09	6.78704e-08	DOWN	NO
Naa38	0.912673	4.4053	5.61005e-09	6.79691e-08	UP	NO
Rnaseh2a	0.624024	5.63698	5.63989e-09	6.82721e-08	UP	NO
Chd9	-0.585881	6.78459	5.65172e-09	6.83568e-08	DOWN	NO
Stub1	0.59934	6.76562	5.68785e-09	6.87351e-08	UP	NO
Zfp354c	-0.561853	6.65113	5.74049e-09	6.9312e-08	DOWN	NO
Ptbp3	-0.698168	5.24487	5.77193e-09	6.96322e-08	DOWN	NO
Gm43059	-2.13397	0.333378	5.77809e-09	6.96471e-08	DOWN	YES
Kcnd2	-0.913994	4.49739	5.95113e-09	7.16719e-08	DOWN	NO
Gm3591	2.17598	0.726752	6.20371e-09	7.46503e-08	UP	YES
Gm16386	-1.41943	1.74294	6.21757e-09	7.47534e-08	DOWN	YES
Aak1	-0.63373	7.14963	6.24025e-09	7.49625e-08	DOWN	NO
Tomm7	0.773476	6.08941	6.35464e-09	7.623e-08	UP	NO
Tnks2	-0.576404	7.89357	6.35654e-09	7.623e-08	DOWN	NO
Kdm5a	-0.553191	6.4986	6.38918e-09	7.64918e-08	DOWN	NO
Eif5a2	-0.888086	3.56591	6.38802e-09	7.64918e-08	DOWN	NO
Nmt2	-0.634501	6.33973	6.45683e-09	7.72364e-08	DOWN	NO
Cpeb4	-0.711381	5.7294	6.46961e-09	7.73239e-08	DOWN	NO
Cacna1c	-0.70297	6.25879	6.82124e-09	8.14577e-08	DOWN	NO
Gsx1	1.20651	3.29257	6.87505e-09	8.20311e-08	UP	YES
Commd1	0.690707	5.39404	6.8941e-09	8.20508e-08	UP	NO
Hnrnph3	0.590655	7.59956	6.8921e-09	8.20508e-08	UP	NO
Camsap2	-0.616277	7.5048	6.88592e-09	8.20508e-08	DOWN	NO
Fam160b1	-0.626044	5.27806	6.93947e-09	8.25214e-08	DOWN	NO
Mob1b	-0.62613	5.55049	7.01458e-09	8.33446e-08	DOWN	NO
Pdzrn4	1.03719	3.17743	7.09732e-09	8.41791e-08	UP	YES
Gemin7	0.666284	4.72127	7.09897e-09	8.41791e-08	UP	NO
Sppl2a	-0.587492	5.8851	7.10267e-09	8.41791e-08	DOWN	NO
Tmem123	-0.620004	5.66572	7.21565e-09	8.54466e-08	DOWN	NO
Sap30	0.809506	5.75479	7.22951e-09	8.55391e-08	UP	NO
Leng1	0.787109	4.1589	7.55156e-09	8.9275e-08	UP	NO
Trappc1	0.589356	5.44477	7.58235e-09	8.95641e-08	UP	NO
Cyba	1.20373	3.43387	7.59871e-09	8.96826e-08	UP	YES
Aff2	-0.935405	3.65904	7.6263e-09	8.99331e-08	DOWN	NO
Haus5	0.638106	5.29453	7.64851e-09	9.0045e-08	UP	NO
Vstm2a	-1.1922	5.10658	7.64506e-09	9.0045e-08	DOWN	YES
Gnas	0.655319	10.0739	7.65636e-09	9.00624e-08	UP	NO
Zfp317	-0.635409	5.64734	7.81422e-09	9.18431e-08	DOWN	NO
Spon1	-0.637998	5.47046	7.83685e-09	9.20325e-08	DOWN	NO
Npy	1.15373	5.54127	7.86936e-09	9.23378e-08	UP	YES
Sdf2l1	0.850147	3.75198	7.94067e-09	9.30973e-08	UP	NO
Aurkb	0.751276	6.04408	7.96179e-09	9.32677e-08	UP	NO
Cdkn1c	0.639849	5.02715	8.04727e-09	9.41909e-08	UP	NO
Clasp2	-0.593807	7.96013	8.21779e-09	9.61074e-08	DOWN	NO
Arhgap32	-0.595142	7.03801	8.45665e-09	9.88094e-08	DOWN	NO
Lancl3	-1.08713	2.4036	8.46279e-09	9.88094e-08	DOWN	YES
Mgat4a	-0.842572	4.60671	8.72005e-09	1.01729e-07	DOWN	NO
Fam63b	-0.606856	5.47518	8.77773e-09	1.02318e-07	DOWN	NO
Arhgap21	-0.605149	8.16383	8.81248e-09	1.02638e-07	DOWN	NO
Fbxl17	-0.617157	5.20201	9.0368e-09	1.05164e-07	DOWN	NO
Rasal2	-0.544718	6.14855	9.17226e-09	1.06653e-07	DOWN	NO
Tox2	0.733133	5.29623	9.34637e-09	1.08588e-07	UP	NO
Gkap1	0.700034	5.02993	9.38011e-09	1.08891e-07	UP	NO
Gabrb2	-1.14238	4.02917	9.50775e-09	1.10282e-07	DOWN	YES
Mfsd4a	-1.23418	3.68554	9.53599e-09	1.10519e-07	DOWN	YES
Tmem74	-1.58915	1.18838	9.63244e-09	1.11546e-07	DOWN	YES
Rims2	-0.629398	4.80807	9.95415e-09	1.15177e-07	DOWN	NO
Unc13b	-0.618505	6.54632	9.97425e-09	1.15315e-07	DOWN	NO
Zc3h12b	-1.07298	2.38418	1.00183e-08	1.1573e-07	DOWN	YES
Sec61b	0.709107	5.46604	1.01008e-08	1.1653e-07	UP	NO
Pcdha7	-1.15666	2.43664	1.0104e-08	1.1653e-07	DOWN	YES
Ccdc124	0.640951	6.15337	1.01945e-08	1.17477e-07	UP	NO
Wdr17	-0.96867	3.85465	1.04253e-08	1.2004e-07	DOWN	NO
Gm43965	1.25489	2.47488	1.05631e-08	1.21517e-07	UP	YES
Arap2	-0.973628	4.02435	1.05708e-08	1.21517e-07	DOWN	NO
Snrnp27	0.870632	5.36303	1.06348e-08	1.22153e-07	UP	NO
Lpcat1	-0.557967	6.79884	1.0713e-08	1.22952e-07	DOWN	NO
Arl15	-0.645607	5.41318	1.07604e-08	1.23396e-07	DOWN	NO
Ralgps1	-0.616551	6.97484	1.08103e-08	1.23868e-07	DOWN	NO
Gm44770	-2.68473	-0.503919	1.08238e-08	1.23922e-07	DOWN	YES
Ramp2	0.940673	3.72318	1.0896e-08	1.24346e-07	UP	NO
Zfp553	0.604935	6.42215	1.08927e-08	1.24346e-07	UP	NO
Trim33	-0.555207	7.00051	1.08845e-08	1.24346e-07	DOWN	NO
Hmgcll1	-0.945383	3.66835	1.08709e-08	1.24346e-07	DOWN	NO
Dcps	0.669601	5.53226	1.09475e-08	1.24833e-07	UP	NO
Zhx1	-0.570874	6.30219	1.11226e-08	1.26728e-07	DOWN	NO
Cxx1a	0.590443	6.4959	1.11367e-08	1.26786e-07	UP	NO
Phactr1	-0.68253	6.74117	1.11602e-08	1.26885e-07	DOWN	NO
Gm28036	-0.849402	5.11838	1.11633e-08	1.26885e-07	DOWN	NO
Hs3st5	-1.7526	1.07421	1.11968e-08	1.27163e-07	DOWN	YES
Gpx3	1.01329	3.86022	1.12813e-08	1.2802e-07	UP	YES
Ercc1	0.648358	4.89668	1.1339e-08	1.28572e-07	UP	NO
Cep350	-0.594321	6.62647	1.13645e-08	1.28759e-07	DOWN	NO
Tunar	-1.03096	3.80823	1.1393e-08	1.28978e-07	DOWN	YES
Slc25a39	0.643709	6.16561	1.15415e-08	1.30555e-07	UP	NO
Ogfod1	-0.739925	4.32071	1.16016e-08	1.31129e-07	DOWN	NO
Mrpl38	0.671556	5.03119	1.16434e-08	1.31422e-07	UP	NO
B630019K06Rik	-0.757712	4.82124	1.16461e-08	1.31422e-07	DOWN	NO
Samd12	-1.88374	0.504714	1.17386e-08	1.32361e-07	DOWN	YES
Dnajc17	0.74227	4.19709	1.18814e-08	1.33864e-07	UP	NO
Homer2	-0.757796	4.53702	1.19368e-08	1.34382e-07	DOWN	NO
Gnai2	0.678322	9.01128	1.20748e-08	1.35827e-07	UP	NO
Abr	-0.581909	8.30081	1.2243e-08	1.3761e-07	DOWN	NO
4632415L05Rik	-0.668927	4.98643	1.23367e-08	1.38553e-07	DOWN	NO
Scaper	-0.659684	5.80463	1.23949e-08	1.39097e-07	DOWN	NO
Plxnc1	-0.5265	7.01881	1.28059e-08	1.43594e-07	DOWN	NO
Thbs3	-1.10578	5.60546	1.28472e-08	1.43944e-07	DOWN	YES
Coro2a	-1.27542	3.01685	1.29806e-08	1.45323e-07	DOWN	YES
Dcx	-0.627131	10.127	1.31591e-08	1.47205e-07	DOWN	NO
Csmd2	-0.640904	5.61751	1.3246e-08	1.48061e-07	DOWN	NO
Smarca1	-0.686549	5.29811	1.33774e-08	1.49411e-07	DOWN	NO
Kat6a	-0.694785	7.70721	1.3608e-08	1.51866e-07	DOWN	NO
Tgfbr1	-0.627484	6.63636	1.36223e-08	1.51906e-07	DOWN	NO
Atf7	-0.755209	5.11604	1.36384e-08	1.51967e-07	DOWN	NO
Atp8a1	-0.757156	5.96835	1.39492e-08	1.55307e-07	DOWN	NO
Robo2	-0.886442	7.72047	1.39997e-08	1.55747e-07	DOWN	NO
Tiam2	-0.652789	6.6625	1.40817e-08	1.56536e-07	DOWN	NO
Gm8730	1.09792	6.48843	1.42139e-08	1.57854e-07	UP	YES
Xrcc1	0.563768	6.13775	1.4225e-08	1.57854e-07	UP	NO
Agl	-0.56403	5.52067	1.42338e-08	1.57854e-07	DOWN	NO
Gm19918	1.34774	1.8401	1.43198e-08	1.58684e-07	UP	YES
Zfp292	-0.628405	7.40428	1.43901e-08	1.59338e-07	DOWN	NO
Map4k5	-0.558099	5.85258	1.46861e-08	1.62488e-07	DOWN	NO
Hook3	-0.594127	6.73406	1.48278e-08	1.63928e-07	DOWN	NO
Sem1	0.668526	7.23134	1.48416e-08	1.63953e-07	UP	NO
Plekha6	-0.777978	5.37079	1.50321e-08	1.65928e-07	DOWN	NO
Coa3	0.618974	5.68085	1.52791e-08	1.68523e-07	UP	NO
Mrps14	0.712391	5.39585	1.5587e-08	1.71785e-07	UP	NO
Erh	0.615831	7.9327	1.5645e-08	1.7229e-07	UP	NO
Samd8	-0.538281	5.99277	1.58332e-08	1.74227e-07	DOWN	NO
Grk5	-0.753257	3.96263	1.58675e-08	1.74469e-07	DOWN	NO
Rimkla	-0.603371	5.5046	1.59074e-08	1.74771e-07	DOWN	NO
Car11	-1.32643	4.79194	1.60533e-08	1.76238e-07	DOWN	YES
Slc36a4	-0.548443	6.36434	1.61743e-08	1.77428e-07	DOWN	NO
Rundc3b	-0.905428	4.85992	1.62198e-08	1.7779e-07	DOWN	NO
Dock11	-0.584528	6.17993	1.62568e-08	1.78058e-07	DOWN	NO
Mrpl27	0.628967	4.84596	1.62724e-08	1.7809e-07	UP	NO
Plp2	0.761542	4.7681	1.63811e-08	1.79141e-07	UP	NO
Slc7a2	-0.776682	4.4017	1.66346e-08	1.81773e-07	DOWN	NO
Zkscan1	-0.595834	7.04864	1.69876e-08	1.85487e-07	DOWN	NO
Msl2	-0.614666	6.32469	1.7102e-08	1.86593e-07	DOWN	NO
Tppp	-0.893013	3.82806	1.72051e-08	1.87573e-07	DOWN	NO
Dip2a	-0.552582	6.14324	1.76143e-08	1.91886e-07	DOWN	NO
Gm5576	3.06391	0.16579	1.76714e-08	1.9236e-07	UP	YES
Kif2c	0.652495	6.52208	1.81389e-08	1.97297e-07	UP	NO
Radil	-1.35498	3.24944	1.83334e-08	1.9926e-07	DOWN	YES
Syf2	0.654813	5.73618	1.85221e-08	2.01156e-07	UP	NO
Gm3002	2.71357	0.679811	1.87766e-08	2.03763e-07	UP	YES
Psmb6	0.644797	7.52927	1.8882e-08	2.0475e-07	UP	NO
Yeats4	0.592852	6.52331	1.89277e-08	2.05089e-07	UP	NO
Luzp2	-0.883244	5.664	1.93874e-08	2.09909e-07	DOWN	NO
Csnk2b	0.628397	6.82195	1.95889e-08	2.11929e-07	UP	NO
Slc7a4	-1.17669	3.55068	1.97777e-08	2.13808e-07	DOWN	YES
Nckap1	-0.534695	7.64477	1.98218e-08	2.14121e-07	DOWN	NO
Dnmt3a	-0.532322	7.91874	1.98425e-08	2.14181e-07	DOWN	NO
Rpgrip1l	-0.652762	4.62113	1.98624e-08	2.14233e-07	DOWN	NO
Efna4	0.883749	3.63245	1.99476e-08	2.14987e-07	UP	NO
H2afy2	0.599198	8.27057	2.00879e-08	2.16334e-07	UP	NO
Prkcb	-0.944183	5.03228	2.18311e-08	2.34929e-07	DOWN	NO
Eif3g	0.531369	6.67088	2.19531e-08	2.36063e-07	UP	NO
Camk1	0.577783	5.78004	2.24612e-08	2.41343e-07	UP	NO
Zfp462	-0.674721	7.61656	2.25075e-08	2.41656e-07	DOWN	NO
Ap2s1	0.561461	7.05029	2.26239e-08	2.42722e-07	UP	NO
Slc12a2	-0.556012	6.32003	2.29345e-08	2.45782e-07	DOWN	NO
Rsbn1	-0.681754	6.03861	2.29438e-08	2.45782e-07	DOWN	NO
Prkcd	-0.862608	4.51289	2.33243e-08	2.49668e-07	DOWN	NO
Stau2	-0.561988	6.32559	2.35738e-08	2.52149e-07	DOWN	NO
Mcub	1.88034	1.94171	2.36753e-08	2.53043e-07	UP	YES
Map2k1	-0.587548	5.36472	2.39104e-08	2.55363e-07	DOWN	NO
Gstm1	0.711121	6.03452	2.42126e-08	2.58396e-07	UP	NO
Zc3hav1l	-0.706617	5.56313	2.43081e-08	2.59219e-07	DOWN	NO
Dcaf10	-0.599939	5.16764	2.43364e-08	2.59326e-07	DOWN	NO
Usf1	0.531079	7.24202	2.43848e-08	2.59646e-07	UP	NO
Ncoa7	-0.763151	4.10739	2.49518e-08	2.65484e-07	DOWN	NO
Hspa13	-0.553473	5.72973	2.50669e-08	2.66508e-07	DOWN	NO
Rps26	0.74495	8.76639	2.5273e-08	2.68497e-07	UP	NO
Sox1	0.720882	8.40428	2.53817e-08	2.69449e-07	UP	NO
5730508B09Rik	-1.27733	2.44383	2.54895e-08	2.70392e-07	DOWN	YES
Dpy19l3	-0.527809	5.54839	2.60784e-08	2.76431e-07	DOWN	NO
Gm21992	0.855815	3.63155	2.62707e-08	2.78261e-07	UP	NO
Ldlr	-0.651754	4.72579	2.64566e-08	2.8002e-07	DOWN	NO
Mef2d	-0.632989	6.48959	2.69459e-08	2.84987e-07	DOWN	NO
Tsen15	0.673823	4.4788	2.71737e-08	2.87181e-07	UP	NO
Sox2	0.718078	8.14167	2.73626e-08	2.88961e-07	UP	NO
Cyb5r3	0.582823	6.36478	2.75868e-08	2.91112e-07	UP	NO
Sbds	0.628759	5.5166	2.78827e-08	2.94015e-07	UP	NO
Lama2	-1.15236	2.99434	2.80788e-08	2.95862e-07	DOWN	YES
Hgf	-1.60841	1.84933	2.81223e-08	2.961e-07	DOWN	YES
Zfp609	-0.615451	7.32102	2.81898e-08	2.9659e-07	DOWN	NO
Ptprj	-0.653523	4.76025	2.82459e-08	2.96959e-07	DOWN	NO
Cd9	0.929967	6.06478	2.87469e-08	3.01678e-07	UP	NO
Pclaf	0.647518	6.67438	2.878e-08	3.01678e-07	UP	NO
Arrdc3	-0.547182	6.1505	2.87518e-08	3.01678e-07	DOWN	NO
Snx30	-0.684436	5.08626	2.87626e-08	3.01678e-07	DOWN	NO
Gm26724	-1.43404	2.07087	2.89939e-08	3.03695e-07	DOWN	YES
Cdh6	-1.31941	2.46625	2.91594e-08	3.05203e-07	DOWN	YES
Otub1	0.559764	7.07376	2.93211e-08	3.06669e-07	UP	NO
Rpl31-ps11	3.32437	-0.0881385	2.93464e-08	3.06706e-07	UP	YES
Shprh	-0.541751	6.59099	2.9959e-08	3.12878e-07	DOWN	NO
U2af1l4	0.699901	4.76316	3.00475e-08	3.1334e-07	UP	NO
Gm26792	-1.3113	2.56789	3.004e-08	3.1334e-07	DOWN	YES
Apod	1.01872	3.26432	3.0392e-08	3.16699e-07	UP	YES
Zbtb38	-0.705428	4.2983	3.15653e-08	3.28683e-07	DOWN	NO
Rnf25	0.595659	5.04832	3.1702e-08	3.29864e-07	UP	NO
Tmem151b	-0.52307	6.44254	3.1942e-08	3.32117e-07	DOWN	NO
Nrcam	-0.556857	6.73602	3.2421e-08	3.3685e-07	DOWN	NO
C1qc	0.857741	5.73292	3.28947e-08	3.4152e-07	UP	NO
Sh3bgrl3	0.719586	5.7689	3.31843e-08	3.44275e-07	UP	NO
Etnk1	-0.689902	7.13251	3.33507e-08	3.45748e-07	DOWN	NO
Narf	-0.539572	6.62779	3.35083e-08	3.47127e-07	DOWN	NO
Egfem1	-1.48582	0.92885	3.35674e-08	3.47485e-07	DOWN	YES
Vegfb	0.607994	5.27924	3.38324e-08	3.49972e-07	UP	NO
Pnoc	1.1191	2.23828	3.38976e-08	3.50391e-07	UP	YES
2700060E02Rik	0.658635	7.41238	3.42701e-08	3.53983e-07	UP	NO
Hist3h2ba	0.682843	6.49909	3.45138e-08	3.5598e-07	UP	NO
Zfp518b	-0.576355	6.77699	3.45019e-08	3.5598e-07	DOWN	NO
Arhgap23	-0.65049	5.94157	3.52458e-08	3.63265e-07	DOWN	NO
Mrpl51	0.569004	5.7288	3.5451e-08	3.65114e-07	UP	NO
Mtcp1	-1.03807	2.99863	3.55526e-08	3.65894e-07	DOWN	YES
Nebl	-1.34203	2.80237	3.5985e-08	3.70075e-07	DOWN	YES
Cttnbp2	-0.579389	5.59363	3.66039e-08	3.75894e-07	DOWN	NO
Tspyl3	-0.728086	4.67529	3.65932e-08	3.75894e-07	DOWN	NO
Med4	0.587067	5.79048	3.6825e-08	3.77891e-07	UP	NO
Clic1	0.728751	6.23469	3.70733e-08	3.79613e-07	UP	NO
Tk1	0.69181	5.45289	3.70651e-08	3.79613e-07	UP	NO
Sf3b4	0.6491	6.52381	3.70625e-08	3.79613e-07	UP	NO
Gls	-0.682182	6.75519	3.75107e-08	3.83813e-07	DOWN	NO
Rnaseh2c	0.669044	5.57139	3.77217e-08	3.85693e-07	UP	NO
Tmem106c	0.682754	4.7458	3.79306e-08	3.87549e-07	UP	NO
Spef1	0.608224	6.17206	3.80064e-08	3.88044e-07	UP	NO
Tmem14c	0.605195	5.33601	3.80437e-08	3.88144e-07	UP	NO
Rnf5	0.59251	6.63803	3.81657e-08	3.89109e-07	UP	NO
Notch3	-0.713784	6.55518	3.82305e-08	3.89489e-07	DOWN	NO
Ndufc1	0.685036	5.28527	3.86718e-08	3.93701e-07	UP	NO
Tmem256	0.749318	5.23875	3.9089e-08	3.97663e-07	UP	NO
Bptf	-0.623612	7.8223	3.99251e-08	4.05876e-07	DOWN	NO
Mpv17	0.642673	4.73748	4.04151e-08	4.10562e-07	UP	NO
Fblim1	-1.01999	4.4592	4.05081e-08	4.11212e-07	DOWN	YES
Dag1	-0.615668	7.13425	4.12092e-08	4.1803e-07	DOWN	NO
Mrpl13	0.696569	5.72028	4.17492e-08	4.23204e-07	UP	NO
Pcdh10	-0.560628	7.27001	4.1963e-08	4.25067e-07	DOWN	NO
Sobp	0.629351	6.26895	4.26621e-08	4.3184e-07	UP	NO
Gm26833	-2.04236	-0.275734	4.27572e-08	4.32492e-07	DOWN	YES
Hdgfrp2	0.554307	6.796	4.30362e-08	4.35004e-07	UP	NO
Mgea5	-0.52128	8.26588	4.31144e-08	4.35402e-07	DOWN	NO
Lgalsl	-0.678814	5.36872	4.31372e-08	4.35402e-07	DOWN	NO
Atp11a	-0.716445	6.54024	4.32771e-08	4.36503e-07	DOWN	NO
Bcr	-0.555859	7.19685	4.34922e-08	4.38048e-07	DOWN	NO
Trak2	-0.567025	6.07781	4.34878e-08	4.38048e-07	DOWN	NO
Snx3	0.572088	6.81429	4.35855e-08	4.38676e-07	UP	NO
Ndufb8	0.611262	6.46424	4.362e-08	4.38685e-07	UP	NO
Asap2	-0.561976	6.14668	4.36484e-08	4.38685e-07	DOWN	NO
Prkag2os2	-2.31766	0.066441	4.41218e-08	4.43129e-07	DOWN	YES
Ahi1	-0.577774	6.90835	4.42121e-08	4.43686e-07	DOWN	NO
Zik1	-0.621147	6.14761	4.42714e-08	4.43686e-07	DOWN	NO
Gm9833	-0.752867	3.93529	4.42673e-08	4.43686e-07	DOWN	NO
Shisa4	0.687117	5.20658	4.45578e-08	4.4624e-07	UP	NO
Arid1a	-0.599072	8.59271	4.47929e-08	4.4827e-07	DOWN	NO
Yme1l1	-0.612487	6.63521	4.48239e-08	4.4827e-07	DOWN	NO
Cep85l	-0.738416	4.35651	4.50991e-08	4.50705e-07	DOWN	NO
Necab2	0.941885	3.7221	4.51984e-08	4.51378e-07	UP	NO
Pdap1	0.663042	7.35435	4.55321e-08	4.5439e-07	UP	NO
Paqr3	-0.77583	4.10878	4.58429e-08	4.57169e-07	DOWN	NO
Mrpl52	0.620588	5.7333	4.66901e-08	4.64962e-07	UP	NO
Fam192a	0.54029	6.41334	4.66782e-08	4.64962e-07	UP	NO
Zfp935	-1.25755	1.83249	4.72598e-08	4.70305e-07	DOWN	YES
Kif3a	-0.605645	6.78588	4.74411e-08	4.71777e-07	DOWN	NO
Pantr1	0.619053	6.8666	4.76171e-08	4.73195e-07	UP	NO
Gm38228	-2.01632	-0.0258605	4.76899e-08	4.73585e-07	DOWN	YES
Plppr4	-1.32627	3.94191	4.77368e-08	4.73719e-07	DOWN	YES
Nckap5	-0.648755	4.44399	4.77916e-08	4.73931e-07	DOWN	NO
Tmem200a	-0.713068	4.15907	4.80748e-08	4.76405e-07	DOWN	NO
RP24-347C6	-0.754071	4.23666	4.82787e-08	4.78091e-07	DOWN	NO
Gm7292	-0.971825	5.81173	4.83201e-08	4.78166e-07	DOWN	NO
Fam160a2	-0.604046	5.81367	5.06696e-08	5.01066e-07	DOWN	NO
Lgals1	0.937283	4.12989	5.1547e-08	5.09387e-07	UP	NO
Ndc80	0.736661	5.26559	5.16326e-08	5.09865e-07	UP	NO
Mgat4c	-1.96673	1.16858	5.16675e-08	5.09865e-07	DOWN	YES
Rpl36	0.820338	7.97479	5.20247e-08	5.13032e-07	UP	NO
Nelfa	0.584866	5.63167	5.20811e-08	5.13231e-07	UP	NO
Mical3	-0.583709	6.96118	5.21523e-08	5.13575e-07	DOWN	NO
Gm10357	1.7176	0.780055	5.23384e-08	5.15049e-07	UP	YES
Lypla2	0.534237	6.35569	5.26109e-08	5.17371e-07	UP	NO
Psmd4	0.539497	7.03179	5.28331e-08	5.19196e-07	UP	NO
Pcna	0.780155	8.30243	5.32051e-08	5.22488e-07	UP	NO
Trappc11	-0.550025	6.15077	5.33585e-08	5.23631e-07	DOWN	NO
Tmppe	-1.35174	1.99477	5.36025e-08	5.25661e-07	DOWN	YES
Tomm40	0.533686	6.10421	5.40082e-08	5.29273e-07	UP	NO
Bace1	-0.535866	6.52801	5.41284e-08	5.30084e-07	DOWN	NO
Cul5	-0.529705	6.01959	5.42549e-08	5.30955e-07	DOWN	NO
Gm42372	-0.869619	4.79639	5.45575e-08	5.33548e-07	DOWN	NO
B4galt6	-0.644383	5.22786	5.50376e-08	5.37871e-07	DOWN	NO
Mef2a	-0.59364	6.45513	5.53448e-08	5.405e-07	DOWN	NO
Hes6	0.587489	7.25031	5.62019e-08	5.48492e-07	UP	NO
Zfp84	-0.598102	4.92446	5.67105e-08	5.53074e-07	DOWN	NO
Raver2	-0.836121	4.07497	5.69707e-08	5.55229e-07	DOWN	NO
Kmt2a	-0.541492	8.45465	5.77895e-08	5.62821e-07	DOWN	NO
Akap12	-0.612619	5.28886	5.8244e-08	5.66857e-07	DOWN	NO
Sox8	-0.656508	6.64009	5.84393e-08	5.68367e-07	DOWN	NO
Incenp	0.727664	6.96266	5.86023e-08	5.69561e-07	UP	NO
Pptc7	-0.639808	4.44263	5.94465e-08	5.7737e-07	DOWN	NO
Acvr2a	-0.724118	6.02162	6.01738e-08	5.84032e-07	DOWN	NO
Drg2	0.550929	5.96752	6.05368e-08	5.87153e-07	UP	NO
Plekhh2	-1.30931	2.74591	6.065e-08	5.87848e-07	DOWN	YES
Efna2	0.652461	5.77198	6.08929e-08	5.89798e-07	UP	NO
Rpl27a	0.779233	8.94113	6.12061e-08	5.92427e-07	UP	NO
Lmf2	0.736302	5.02285	6.1856e-08	5.98307e-07	UP	NO
Cyb5d1	-0.949312	3.83543	6.27083e-08	6.06137e-07	DOWN	NO
Serpinc1	0.82652	4.30429	6.38017e-08	6.16285e-07	UP	NO
Mrto4	0.523141	5.54378	6.43137e-08	6.20807e-07	UP	NO
Aunip	0.958706	3.19043	6.48711e-08	6.2576e-07	UP	NO
Flot1	0.558645	5.59808	6.58857e-08	6.35027e-07	UP	NO
Pcdha12	-1.08086	3.22413	6.59214e-08	6.35027e-07	DOWN	YES
Fsd1l	-0.531933	6.4877	6.59688e-08	6.35051e-07	DOWN	NO
Ppfia2	-0.67988	5.49593	6.68426e-08	6.43024e-07	DOWN	NO
Gstm5	0.73379	5.85575	6.68907e-08	6.43051e-07	UP	NO
Slc25a32	-1.02283	2.3672	6.72053e-08	6.45636e-07	DOWN	YES
Gm12063	-1.64873	2.17858	6.73357e-08	6.4645e-07	DOWN	YES
Sez6	0.547595	8.21268	6.7571e-08	6.4827e-07	UP	NO
Zfp882	-0.844978	4.30613	6.80423e-08	6.52349e-07	DOWN	NO
Igfbp4	0.540941	6.82427	6.82136e-08	6.53438e-07	UP	NO
Gria3	-0.817234	3.87222	6.82483e-08	6.53438e-07	DOWN	NO
Mettl7a1	0.926981	3.22581	6.86857e-08	6.57182e-07	UP	NO
Stip1	0.573006	7.96807	6.88045e-08	6.57874e-07	UP	NO
Atp5h	0.648602	7.1046	6.94428e-08	6.63528e-07	UP	NO
Ndufb10	0.619685	6.13947	6.97048e-08	6.65582e-07	UP	NO
Rbm15	-0.666835	4.46544	7.04995e-08	6.72716e-07	DOWN	NO
Gdap1	-0.721922	6.33454	7.18783e-08	6.85411e-07	DOWN	NO
Lockd	0.666868	4.76891	7.25886e-08	6.91252e-07	UP	NO
Pip4k2b	-0.543752	7.39334	7.25696e-08	6.91252e-07	DOWN	NO
Zfp281	-0.562928	6.06875	7.30855e-08	6.95517e-07	DOWN	NO
Tbc1d13	-0.560444	6.41749	7.40538e-08	7.04258e-07	DOWN	NO
Atp5d	0.555054	7.0618	7.42578e-08	7.05249e-07	UP	NO
Zfp458	-1.29812	1.91674	7.42567e-08	7.05249e-07	DOWN	YES
Rock2	-0.520302	6.35442	7.4318e-08	7.05348e-07	DOWN	NO
Gipr	-1.71328	2.92157	7.61834e-08	7.22568e-07	DOWN	YES
Nr3c1	-0.77715	3.7072	7.65641e-08	7.25692e-07	DOWN	NO
Svip	-0.747359	3.91715	7.81411e-08	7.40143e-07	DOWN	NO
Lsamp	-0.685723	6.3068	7.8275e-08	7.40917e-07	DOWN	NO
Polr2l	0.660196	5.16922	7.88057e-08	7.45441e-07	UP	NO
RP24-541B4	-1.31183	1.60483	7.97602e-08	7.53966e-07	DOWN	YES
S100a11	1.1555	3.50125	8.00021e-08	7.55243e-07	UP	YES
Xylt1	-0.772426	4.63135	7.99872e-08	7.55243e-07	DOWN	NO
Kif24	-0.905106	3.78779	8.01551e-08	7.56183e-07	DOWN	NO
Pcbp1	0.610325	8.47244	8.38578e-08	7.90587e-07	UP	NO
Palm2	-1.4345	1.3469	8.48378e-08	7.99294e-07	DOWN	YES
Crebrf	-0.618882	5.02453	8.49767e-08	8.0007e-07	DOWN	NO
1110008F13Rik	-0.589965	5.35385	8.6578e-08	8.14605e-07	DOWN	NO
Zfp850	-0.880051	3.62528	8.70259e-08	8.18275e-07	DOWN	NO
Cuta	0.711382	4.68	8.8132e-08	8.28125e-07	UP	NO
Gm3608	-4.68024	4.02997	8.95015e-08	8.40435e-07	DOWN	YES
Uqcrb	0.643679	5.99356	8.96247e-08	8.41034e-07	UP	NO
D430042O09Rik	-0.618716	5.24582	8.96874e-08	8.41064e-07	DOWN	NO
Slc25a46	-0.638133	5.49327	8.97695e-08	8.41277e-07	DOWN	NO
Aph1b	-0.549089	5.8536	9.2107e-08	8.62041e-07	DOWN	NO
Spen	-0.612661	7.75404	9.2071e-08	8.62041e-07	DOWN	NO
Rn18s-rs5	0.644091	11.6955	9.2322e-08	8.63482e-07	UP	NO
Ciao1	0.538827	5.61269	9.26482e-08	8.6596e-07	UP	NO
Adprh	0.563438	6.60467	9.29362e-08	8.68079e-07	UP	NO
Thoc7	0.610218	5.71661	9.35252e-08	8.73005e-07	UP	NO
Madd	-0.576008	6.7742	9.4099e-08	8.77782e-07	DOWN	NO
Pnrc2	0.542165	6.73854	9.42362e-08	8.78482e-07	UP	NO
Trpc4	1.01632	3.81402	9.4332e-08	8.78771e-07	UP	YES
1810013L24Rik	-0.54767	5.92869	9.43913e-08	8.78771e-07	DOWN	NO
Swi5	0.585779	7.20089	9.48815e-08	8.82754e-07	UP	NO
Flnb	-0.561949	6.21858	9.52742e-08	8.85824e-07	DOWN	NO
Nkx2-3	0.773197	4.53489	9.54357e-08	8.86744e-07	UP	NO
Nasp	0.509567	8.68106	9.76126e-08	9.06375e-07	UP	NO
Rpl17-ps5	4.48483	3.42186	9.84196e-08	9.13269e-07	UP	YES
Phactr2	-0.858759	4.23498	9.89172e-08	9.17285e-07	DOWN	NO
Gm42031	1.71363	0.704764	1.00117e-07	9.278e-07	UP	YES
Adgrb2	-0.564457	7.50728	1.01743e-07	9.42257e-07	DOWN	NO
Raver1	0.594928	6.91098	1.023e-07	9.46798e-07	UP	NO
Gm43252	-1.66688	1.42271	1.03169e-07	9.54216e-07	DOWN	YES
Kpna4	-0.5135	6.7035	1.03296e-07	9.54759e-07	DOWN	NO
Gtf2b	0.658926	5.59868	1.04541e-07	9.65636e-07	UP	NO
Itga1	-0.938664	2.93457	1.04863e-07	9.67985e-07	DOWN	NO
Slc7a14	-0.947837	4.17999	1.05232e-07	9.70755e-07	DOWN	NO
Tspyl4	-0.602638	7.48396	1.05634e-07	9.73829e-07	DOWN	NO
Nrep	0.523443	10.1888	1.07046e-07	9.86207e-07	UP	NO
Ewsr1	0.488845	9.04881	1.07799e-07	9.91845e-07	UP	NO
Syne1	-0.864519	5.20648	1.07763e-07	9.91845e-07	DOWN	NO
Prkce	-0.873456	5.42278	1.08254e-07	9.95235e-07	DOWN	NO
Ank1	-0.927802	4.57458	1.08308e-07	9.95235e-07	DOWN	NO
Mecp2	-0.525055	7.60005	1.08921e-07	1.00022e-06	DOWN	NO
Ppp3ca	-0.676396	7.34039	1.09023e-07	1.00051e-06	DOWN	NO
Syne2	-0.570727	8.3454	1.10148e-07	1.01018e-06	DOWN	NO
Sars	0.567453	7.63475	1.10353e-07	1.01074e-06	UP	NO
Helz	-0.574634	6.16878	1.10327e-07	1.01074e-06	DOWN	NO
Gm3244	1.79805	2.774	1.10886e-07	1.01497e-06	UP	YES
Fcgr3	1.10182	3.81514	1.11206e-07	1.01725e-06	UP	YES
RP23-83G6	1.6102	1.94886	1.11586e-07	1.02006e-06	UP	YES
Nufip2	-0.588054	5.30124	1.11962e-07	1.02283e-06	DOWN	NO
Tagln2	0.741954	4.05762	1.1208e-07	1.02325e-06	UP	NO
Atp5j	0.66195	7.02756	1.12704e-07	1.02829e-06	UP	NO
Dock7	-0.551952	7.80754	1.14874e-07	1.04741e-06	DOWN	NO
Heatr5b	-0.567013	5.97413	1.16432e-07	1.06093e-06	DOWN	NO
Gan	-0.563088	5.79808	1.17267e-07	1.06786e-06	DOWN	NO
Snrpd3	0.562351	7.09924	1.17581e-07	1.07002e-06	UP	NO
Heatr5a	-0.676947	5.19598	1.1778e-07	1.07115e-06	DOWN	NO
Psmb5	0.662283	6.44877	1.18923e-07	1.08085e-06	UP	NO
Prr14l	-0.59029	6.20334	1.19419e-07	1.08466e-06	DOWN	NO
A730017L22Rik	-0.927304	3.10329	1.20357e-07	1.09248e-06	DOWN	NO
Ska1	0.892782	3.80146	1.20618e-07	1.09414e-06	UP	NO
Pdcl3	0.635081	5.72728	1.20774e-07	1.09486e-06	UP	NO
Ndufa11	0.648222	5.89302	1.21208e-07	1.09723e-06	UP	NO
Fam20b	-0.512927	6.16314	1.21131e-07	1.09723e-06	DOWN	NO
Erc2	-0.718533	5.99325	1.21329e-07	1.09723e-06	DOWN	NO
Sgcd	-1.83547	0.0814811	1.21346e-07	1.09723e-06	DOWN	YES
Ppt2	0.687638	4.45902	1.21883e-07	1.10138e-06	UP	NO
Ucp2	0.641016	5.20544	1.22188e-07	1.10344e-06	UP	NO
Sf3b5	0.604431	5.51924	1.22737e-07	1.10768e-06	UP	NO
Rffl	0.548106	5.51471	1.24883e-07	1.12634e-06	UP	NO
Alkbh8	-0.551704	5.86899	1.25204e-07	1.12851e-06	DOWN	NO
Id3	0.743606	3.66777	1.25793e-07	1.1331e-06	UP	NO
Kirrel3	-0.881114	5.60104	1.26077e-07	1.13494e-06	DOWN	NO
Gm26880	1.17677	2.97577	1.26623e-07	1.13912e-06	UP	YES
Cuedc2	0.513689	6.93225	1.26964e-07	1.14146e-06	UP	NO
Utp3	0.551694	5.63221	1.27449e-07	1.1451e-06	UP	NO
Aaas	0.676209	5.09114	1.28607e-07	1.15477e-06	UP	NO
Plekho1	0.554111	6.70841	1.29384e-07	1.16101e-06	UP	NO
Sgtb	-0.813358	4.57747	1.29863e-07	1.16457e-06	DOWN	NO
Dpm2	0.592667	5.31372	1.32849e-07	1.1906e-06	UP	NO
Prickle4	2.54439	-0.264341	1.33039e-07	1.19154e-06	UP	YES
Nup155	-0.532228	6.18876	1.34463e-07	1.20353e-06	DOWN	NO
Tada3	0.53479	5.80003	1.34647e-07	1.20442e-06	UP	NO
D630045J12Rik	-0.546902	7.76644	1.41729e-07	1.26696e-06	DOWN	NO
Itgb8	-0.661344	5.54267	1.42989e-07	1.27742e-06	DOWN	NO
Ccdc141	-0.78885	3.4646	1.43732e-07	1.28325e-06	DOWN	NO
Tipin	0.650835	5.82092	1.44477e-07	1.28909e-06	UP	NO
Pcdhga4	-0.791642	4.29063	1.45466e-07	1.2971e-06	DOWN	NO
Insr	-0.552324	6.77814	1.46722e-07	1.30747e-06	DOWN	NO
Dynlt1b	0.747454	7.59053	1.47378e-07	1.31249e-06	UP	NO
Ppp4c	0.499062	6.58967	1.47732e-07	1.31482e-06	UP	NO
Xpo5	-0.591749	6.22515	1.48351e-07	1.31949e-06	DOWN	NO
Mrpl43	0.532901	5.35351	1.51952e-07	1.35067e-06	UP	NO
D030068K23Rik	-1.19452	2.11999	1.53652e-07	1.36493e-06	DOWN	YES
Aatk	-0.734441	5.88931	1.53891e-07	1.36619e-06	DOWN	NO
Map3k7	-0.498432	6.65118	1.54453e-07	1.37032e-06	DOWN	NO
Ngf	2.09247	0.0952186	1.55705e-07	1.38057e-06	UP	YES
Nupl1	-0.619456	5.34367	1.56029e-07	1.38257e-06	DOWN	NO
Ipcef1	-1.53461	2.03831	1.5953e-07	1.41271e-06	DOWN	YES
Pym1	0.598702	5.28118	1.61169e-07	1.42633e-06	UP	NO
Foxj3	-0.504613	6.37895	1.61335e-07	1.4269e-06	DOWN	NO
Rps6ka5	-0.621912	4.75086	1.61729e-07	1.42949e-06	DOWN	NO
Kin	0.571478	5.00032	1.62146e-07	1.43229e-06	UP	NO
Mien1	0.63606	5.69203	1.62453e-07	1.43411e-06	UP	NO
Dnah2	-1.00548	2.9774	1.63099e-07	1.43891e-06	DOWN	YES
Fam208a	-0.55717	6.03714	1.63451e-07	1.44112e-06	DOWN	NO
Srgap3	-0.523467	8.45529	1.63642e-07	1.44191e-06	DOWN	NO
Rps11	0.692863	9.1308	1.64322e-07	1.44699e-06	UP	NO
Gpm6b	-0.479853	9.06513	1.64551e-07	1.44811e-06	DOWN	NO
Mfap1b	0.577417	6.4668	1.65855e-07	1.45868e-06	UP	NO
Psmb2	0.672502	6.58236	1.66355e-07	1.46217e-06	UP	NO
Phf6	-0.518811	7.15568	1.67646e-07	1.47169e-06	DOWN	NO
2900079G21Rik	-1.45749	1.56168	1.67611e-07	1.47169e-06	DOWN	YES
Brms1	0.589372	5.00872	1.69189e-07	1.48432e-06	UP	NO
Gm45221	-1.89617	0.7049	1.6942e-07	1.48541e-06	DOWN	YES
Tfap4	0.733919	4.32152	1.71487e-07	1.50168e-06	UP	NO
Wars2	-0.885735	3.47634	1.71414e-07	1.50168e-06	DOWN	NO
Cox6b1	0.669422	7.27665	1.72329e-07	1.50749e-06	UP	NO
Wwp1	-0.661878	4.64552	1.72363e-07	1.50749e-06	DOWN	NO
Dapk1	-0.530739	7.706	1.74662e-07	1.52664e-06	DOWN	NO
D130040H23Rik	-1.08984	2.04372	1.77993e-07	1.5548e-06	DOWN	YES
St3gal2	-0.544814	5.93275	1.79154e-07	1.56398e-06	DOWN	NO
Gm35040	-0.608902	6.69239	1.79691e-07	1.5677e-06	DOWN	NO
Mkln1	-0.541034	6.4741	1.81422e-07	1.58182e-06	DOWN	NO
Hnrnpa2b1	0.500447	10.8976	1.84374e-07	1.60658e-06	UP	NO
Gm26870	2.55735	-0.304601	1.8488e-07	1.60901e-06	UP	YES
Pcdhb19	-1.11954	2.90251	1.84881e-07	1.60901e-06	DOWN	YES
Nrp2	1.09238	4.63671	1.86101e-07	1.61664e-06	UP	YES
Ctdnep1	0.564246	6.19615	1.8593e-07	1.61664e-06	UP	NO
Gramd1b	-0.571838	5.79464	1.86014e-07	1.61664e-06	DOWN	NO
Pum2	-0.497788	8.11977	1.86962e-07	1.62313e-06	DOWN	NO
Zfp955a	-0.888292	3.51698	1.87291e-07	1.62499e-06	DOWN	NO
Zfp599	-1.039	3.04754	1.88307e-07	1.6328e-06	DOWN	YES
Sesn3	-0.534719	6.42264	1.903e-07	1.64907e-06	DOWN	NO
Elfn1	1.23513	3.75704	1.91815e-07	1.66119e-06	UP	YES
Ppp1r1b	-1.55081	4.60813	1.9291e-07	1.66964e-06	DOWN	YES
Ubxn7	-0.552864	6.94217	1.93872e-07	1.67695e-06	DOWN	NO
Gm43622	-1.58087	0.722443	1.94728e-07	1.68332e-06	DOWN	YES
Pbdc1	0.727878	5.09993	1.97006e-07	1.70093e-06	UP	NO
Zbtb12	0.644158	7.15736	1.96976e-07	1.70093e-06	UP	NO
Nsmce2	0.587326	5.09142	1.97296e-07	1.7024e-06	UP	NO
Draxin	-0.529594	6.5868	1.97935e-07	1.70687e-06	DOWN	NO
Ubtd2	-0.699526	4.84702	1.98057e-07	1.70689e-06	DOWN	NO
Crkl	-0.587676	6.62442	1.99713e-07	1.72011e-06	DOWN	NO
Zfp219	0.548346	7.69288	2.00707e-07	1.72762e-06	UP	NO
Zc2hc1a	-0.612211	5.58726	2.01587e-07	1.73413e-06	DOWN	NO
Gm11007	3.09272	-0.913466	2.02422e-07	1.74026e-06	UP	YES
Gm2007	3.09271	-0.913466	2.02829e-07	1.74271e-06	UP	YES
Efr3b	-0.52998	7.29891	2.05058e-07	1.76078e-06	DOWN	NO
Cpd	-0.547214	5.84422	2.07472e-07	1.78044e-06	DOWN	NO
Hes5	0.8	6.04839	2.09469e-07	1.79648e-06	UP	NO
Hdx	-0.962719	3.35362	2.09988e-07	1.79984e-06	DOWN	NO
Zfp414	0.514861	5.3895	2.11212e-07	1.80814e-06	UP	NO
Gm20680	-1.73018	1.13843	2.11095e-07	1.80814e-06	DOWN	YES
Rhog	0.858575	4.09805	2.12488e-07	1.81687e-06	UP	NO
Nudt11	-0.558712	5.23413	2.12412e-07	1.81687e-06	DOWN	NO
Zfp709	-0.811038	3.70408	2.12664e-07	1.81728e-06	DOWN	NO
Ppp4r3b	-0.515121	6.28572	2.129e-07	1.81819e-06	DOWN	NO
Rap1gap	-0.62808	6.18695	2.13269e-07	1.81915e-06	DOWN	NO
Notch2	-0.698629	6.83314	2.13206e-07	1.81915e-06	DOWN	NO
Fcer1g	1.40241	3.28732	2.15656e-07	1.8384e-06	UP	YES
Hace1	-0.619364	4.9305	2.18996e-07	1.86575e-06	DOWN	NO
Ubl5	0.609715	6.87917	2.20891e-07	1.88077e-06	UP	NO
Ptpn13	-0.654931	5.37972	2.21745e-07	1.8869e-06	DOWN	NO
Arid5b	-0.656961	4.90476	2.22936e-07	1.89589e-06	DOWN	NO
Etfb	0.705104	5.25249	2.27263e-07	1.93153e-06	UP	NO
Actb	0.61261	11.269	2.28778e-07	1.94324e-06	UP	NO
Styx	-1.18153	1.41907	2.29978e-07	1.95226e-06	DOWN	YES
Clcn4	-0.544947	7.08969	2.33929e-07	1.98461e-06	DOWN	NO
Sh3bgrl2	-0.888387	3.10484	2.35694e-07	1.99839e-06	DOWN	NO
Chga	0.556699	5.61889	2.37364e-07	2.01134e-06	UP	NO
Mbtps2	-0.611012	5.25543	2.38192e-07	2.01715e-06	DOWN	NO
Kif21a	-0.516127	7.71656	2.39742e-07	2.02906e-06	DOWN	NO
Rftn1	0.789886	3.51374	2.40161e-07	2.03139e-06	UP	NO
Rpl21	0.699812	8.88094	2.41497e-07	2.04147e-06	UP	NO
Olig2	0.650981	5.84942	2.42119e-07	2.04551e-06	UP	NO
Ctdspl2	-0.521259	5.62904	2.42674e-07	2.04897e-06	DOWN	NO
Ppp4r1	-0.578043	6.5007	2.44096e-07	2.05975e-06	DOWN	NO
Srcin1	-0.627195	7.23344	2.45556e-07	2.07084e-06	DOWN	NO
Smim11	0.683962	4.6611	2.52043e-07	2.12428e-06	UP	NO
Eif1ad	0.600503	5.35947	2.56154e-07	2.15764e-06	UP	NO
Tbc1d32	-0.779263	3.43495	2.56794e-07	2.16175e-06	DOWN	NO
Cenpa	0.571745	6.62063	2.57124e-07	2.16195e-06	UP	NO
Zfp174	-0.805033	3.11604	2.57019e-07	2.16195e-06	DOWN	NO
Srsf4	0.532058	7.71882	2.58607e-07	2.17313e-06	UP	NO
Slc2a4	0.734672	4.14627	2.614e-07	2.19529e-06	UP	NO
Shtn1	0.589178	8.18939	2.62593e-07	2.204e-06	UP	NO
Dxo	0.605059	4.88971	2.63355e-07	2.20909e-06	UP	NO
Pygo1	-0.515423	6.4464	2.64102e-07	2.21405e-06	DOWN	NO
Wbp1	0.506613	7.10036	2.6437e-07	2.21498e-06	UP	NO
Utp20	-0.49702	5.5864	2.65119e-07	2.21863e-06	DOWN	NO
Desi2	-0.505779	5.39416	2.65034e-07	2.21863e-06	DOWN	NO
Gm14391	-0.925532	3.61193	2.65932e-07	2.22412e-06	DOWN	NO
Knstrn	0.626379	6.4906	2.67054e-07	2.23218e-06	UP	NO
Pcdhgb1	-0.796074	3.65346	2.67509e-07	2.23466e-06	DOWN	NO
Ift46	0.525272	6.52744	2.69148e-07	2.2457e-06	UP	NO
Cttnbp2nl	-0.584612	7.04035	2.69071e-07	2.2457e-06	DOWN	NO
Zfp654	-0.660474	4.54953	2.7006e-07	2.25199e-06	DOWN	NO
Bud31	0.632752	6.0445	2.7424e-07	2.2855e-06	UP	NO
Mars2	-0.610264	4.61736	2.74519e-07	2.28648e-06	DOWN	NO
Synj1	-0.618371	6.33769	2.7633e-07	2.30021e-06	DOWN	NO
Zfp580	0.685267	4.88993	2.77931e-07	2.31217e-06	UP	NO
1110038F14Rik	0.638697	4.57132	2.78267e-07	2.3136e-06	UP	NO
Kat2b	-0.533758	5.4001	2.80283e-07	2.32859e-06	DOWN	NO
Fam179b	-0.555106	5.11611	2.80398e-07	2.32859e-06	DOWN	NO
Fam135a	-0.524814	5.6066	2.81173e-07	2.33229e-06	DOWN	NO
Zfc3h1	-0.629403	6.17827	2.81091e-07	2.33229e-06	DOWN	NO
Ddi2	-0.508656	6.28737	2.82889e-07	2.34514e-06	DOWN	NO
Gm37303	-1.52203	1.3278	2.8336e-07	2.34767e-06	DOWN	YES
Rpp25l	0.632585	4.60817	2.83711e-07	2.34846e-06	UP	NO
Crk	-0.542826	7.31682	2.83786e-07	2.34846e-06	DOWN	NO
Pomp	0.591725	6.78464	2.84022e-07	2.34903e-06	UP	NO
Clgn	-1.23397	1.80999	2.84188e-07	2.34903e-06	DOWN	YES
Caprin1	-0.495811	9.364	2.85469e-07	2.35824e-06	DOWN	NO
Epb41l3	-0.559968	5.21855	2.87267e-07	2.37172e-06	DOWN	NO
Raly	0.509799	8.08833	2.87975e-07	2.37617e-06	UP	NO
Ints10	-0.584689	6.01276	2.88862e-07	2.3821e-06	DOWN	NO
Pde6d	0.558876	5.66659	2.90612e-07	2.39514e-06	UP	NO
Atp6v1g1	0.565003	7.1597	2.90838e-07	2.39561e-06	UP	NO
Ppia	0.607106	10.1783	3.00391e-07	2.46997e-06	UP	NO
Appl1	-0.527132	6.56063	3.00268e-07	2.46997e-06	DOWN	NO
Gm38214	-2.0876	-0.542741	3.00277e-07	2.46997e-06	DOWN	YES
Idnk	0.691272	4.09231	3.00623e-07	2.47045e-06	UP	NO
Dnajc10	-0.506493	6.33757	3.01948e-07	2.4799e-06	DOWN	NO
Sod1	0.577094	7.03737	3.03091e-07	2.48785e-06	UP	NO
Wscd2	0.861734	4.11911	3.07786e-07	2.52492e-06	UP	NO
Ctsz	0.678556	6.58964	3.08584e-07	2.52921e-06	UP	NO
Kcnk10	-0.643239	4.61591	3.08667e-07	2.52921e-06	DOWN	NO
Szt2	-0.571382	6.72986	3.0974e-07	2.53653e-06	DOWN	NO
Arl6ip4	0.562276	5.1949	3.12809e-07	2.56019e-06	UP	NO
Adgrv1	-0.690062	6.51488	3.15234e-07	2.57854e-06	DOWN	NO
Ruvbl2	0.504127	6.90231	3.15536e-07	2.57952e-06	UP	NO
Fcho2	-0.597721	5.39293	3.16212e-07	2.58355e-06	DOWN	NO
Lsm11	-0.759851	5.39739	3.18711e-07	2.60247e-06	DOWN	NO
Eea1	-0.541566	5.21822	3.20227e-07	2.61334e-06	DOWN	NO
Nr4a2	1.15832	2.02483	3.21258e-07	2.62025e-06	UP	YES
Pggt1b	-0.708791	3.91049	3.23742e-07	2.6385e-06	DOWN	NO
Kifc3	-0.757706	4.50768	3.23869e-07	2.6385e-06	DOWN	NO
A430005L14Rik	0.626798	4.57373	3.24738e-07	2.64254e-06	UP	NO
Selenok	0.620124	6.4988	3.24712e-07	2.64254e-06	UP	NO
Hif1an	-0.540356	6.35268	3.25654e-07	2.64847e-06	DOWN	NO
Tdrd7	-0.634817	4.44951	3.28336e-07	2.66874e-06	DOWN	NO
Mrpl18	0.576996	5.92263	3.30275e-07	2.68297e-06	UP	NO
Tfpt	0.689136	4.1609	3.31009e-07	2.68584e-06	UP	NO
Sec24a	-0.602586	4.5108	3.30987e-07	2.68584e-06	DOWN	NO
Cited2	0.645518	6.77524	3.3732e-07	2.73548e-06	UP	NO
Zfp507	-0.556148	5.49006	3.37662e-07	2.73669e-06	DOWN	NO
2810410L24Rik	0.75105	3.91013	3.39573e-07	2.74902e-06	UP	NO
Idh2	0.535948	7.34409	3.39508e-07	2.74902e-06	UP	NO
Lamp2	-0.616067	5.71938	3.40566e-07	2.75549e-06	DOWN	NO
Ralgps2	-0.499015	6.554	3.45235e-07	2.79167e-06	DOWN	NO
Cfap54	-1.07136	2.79753	3.45567e-07	2.79275e-06	DOWN	YES
Capza2	-0.536143	6.69433	3.48235e-07	2.81111e-06	DOWN	NO
Ivns1abp	-0.562097	8.74294	3.48089e-07	2.81111e-06	DOWN	NO
Slitrk5	-0.793285	4.66134	3.48579e-07	2.81228e-06	DOWN	NO
Dctpp1	0.637418	5.62772	3.49367e-07	2.81543e-06	UP	NO
Ppp1r12b	-0.533741	6.85018	3.49332e-07	2.81543e-06	DOWN	NO
Cct7	0.462615	8.47227	3.54758e-07	2.85724e-06	UP	NO
Ggps1	-0.589978	4.82203	3.55745e-07	2.86356e-06	DOWN	NO
Enpp5	-0.61286	5.86871	3.56615e-07	2.86731e-06	DOWN	NO
Phf24	-1.0871	5.89421	3.56486e-07	2.86731e-06	DOWN	YES
Atf6	-0.585475	5.09467	3.61167e-07	2.90061e-06	DOWN	NO
Asxl3	-0.671026	5.2519	3.61137e-07	2.90061e-06	DOWN	NO
Rai2	0.837517	4.2327	3.61893e-07	2.90479e-06	UP	NO
Ddah2	0.609414	8.03294	3.62808e-07	2.91048e-06	UP	NO
Rnd3	0.52467	8.40476	3.63256e-07	2.91243e-06	UP	NO
Lats1	-0.491905	6.44138	3.64709e-07	2.92242e-06	DOWN	NO
Phip	-0.606853	7.23601	3.66946e-07	2.93869e-06	DOWN	NO
Gm37494	-0.597661	5.9678	3.68776e-07	2.95167e-06	DOWN	NO
Ttc3	-0.497496	9.92089	3.71396e-07	2.97096e-06	DOWN	NO
Gm7332	1.10253	2.69593	3.74129e-07	2.99113e-06	UP	YES
Mospd3	0.570131	5.06357	3.78024e-07	3.02057e-06	UP	NO
Dopey2	-0.545902	5.70389	3.79629e-07	3.03168e-06	DOWN	NO
Fen1	0.611238	6.0274	3.80448e-07	3.0365e-06	UP	NO
6430590A07Rik	-1.69442	-0.0151817	3.80906e-07	3.03845e-06	DOWN	YES
Mrpl58	0.540158	5.40484	3.82871e-07	3.05068e-06	UP	NO
Frmd4a	-0.542845	7.58997	3.82756e-07	3.05068e-06	DOWN	NO
Mlh3	-0.620142	4.24451	3.84523e-07	3.06212e-06	DOWN	NO
Sox3	0.813181	4.86175	3.87207e-07	3.08002e-06	UP	NO
Pi4ka	-0.499838	7.23406	3.87036e-07	3.08002e-06	DOWN	NO
Pcbp4	0.47695	8.40364	3.93268e-07	3.12648e-06	UP	NO
Col4a3bp	-0.548078	5.24174	3.95067e-07	3.13726e-06	DOWN	NO
Mapk10	-0.567197	7.24629	3.94884e-07	3.13726e-06	DOWN	NO
Gm21949	-1.77564	0.939105	3.9648e-07	3.14671e-06	DOWN	YES
Acsl4	-0.659254	4.21287	3.97074e-07	3.14966e-06	DOWN	NO
Phyh	0.682453	4.25147	3.98069e-07	3.15578e-06	UP	NO
Hivep3	-0.643367	4.82556	3.98355e-07	3.15628e-06	DOWN	NO
Gsta4	0.869763	3.43133	4.03278e-07	3.19171e-06	UP	NO
Traf3ip2	-1.47221	1.65535	4.03191e-07	3.19171e-06	DOWN	YES
Gm9899	-1.51199	1.97259	4.03632e-07	3.19273e-06	DOWN	YES
Tes	-0.983246	3.48795	4.05325e-07	3.20433e-06	DOWN	NO
Trps1	-0.729296	4.13965	4.08099e-07	3.22446e-06	DOWN	NO
Mrpl54	0.725814	4.41179	4.13459e-07	3.26403e-06	UP	NO
Med8	0.516726	5.31309	4.13568e-07	3.26403e-06	UP	NO
Ftl1-ps1	0.736613	3.60341	4.18124e-07	3.29814e-06	UP	NO
Fam13c	-0.624138	4.74644	4.19649e-07	3.30833e-06	DOWN	NO
Fam13b	-0.474177	6.17409	4.20884e-07	3.31622e-06	DOWN	NO
Cyth2	0.518059	7.49416	4.21448e-07	3.31697e-06	UP	NO
4632427E13Rik	-1.13183	2.1491	4.21339e-07	3.31697e-06	DOWN	YES
Fbxw11	-0.505776	6.93285	4.21691e-07	3.31704e-06	DOWN	NO
Selenoi	-0.511942	6.12495	4.22806e-07	3.32396e-06	DOWN	NO
Trp53i13	0.852694	3.35188	4.27098e-07	3.35583e-06	UP	NO
Ndufab1	0.47456	6.16001	4.28848e-07	3.36772e-06	UP	NO
Cxx1b	0.60622	6.92836	4.3313e-07	3.39946e-06	UP	NO
Mrfap1	0.503759	8.26815	4.33412e-07	3.39978e-06	UP	NO
Atad5	-0.545517	5.77247	4.34792e-07	3.40872e-06	DOWN	NO
Gm15328	-1.37208	2.43207	4.35455e-07	3.41203e-06	DOWN	YES
Myl12a	0.649688	6.02967	4.3957e-07	3.43686e-06	UP	NO
Dazap1	0.490656	7.53949	4.38884e-07	3.43686e-06	UP	NO
Pik3r3	-0.491108	7.61608	4.39596e-07	3.43686e-06	DOWN	NO
Pdcl	-0.535422	5.87943	4.39376e-07	3.43686e-06	DOWN	NO
Magi3	-0.541742	5.01147	4.40923e-07	3.44533e-06	DOWN	NO
Rnf167	0.481161	6.14339	4.45703e-07	3.48076e-06	UP	NO
Pfdn5	0.610827	7.22237	4.47114e-07	3.48983e-06	UP	NO
Samd1	0.494857	6.2549	4.47358e-07	3.48983e-06	UP	NO
Bccip	0.574122	5.68493	4.47875e-07	3.49195e-06	UP	NO
Rlf	-0.483003	6.22624	4.49644e-07	3.50381e-06	DOWN	NO
Tma7	0.576768	6.28193	4.58836e-07	3.57346e-06	UP	NO
Fam210a	-0.524503	5.18185	4.60683e-07	3.58588e-06	DOWN	NO
Hhipl1	-1.08378	1.76471	4.62051e-07	3.59455e-06	DOWN	YES
Mrps34	0.739777	4.53942	4.63517e-07	3.60397e-06	UP	NO
Pgf	0.969881	2.24979	4.64194e-07	3.60726e-06	UP	NO
Cenph	0.699165	4.01637	4.67826e-07	3.63348e-06	UP	NO
Stim1	-0.682966	4.11792	4.68492e-07	3.63666e-06	DOWN	NO
Syce2	0.811953	4.07976	4.70729e-07	3.65202e-06	UP	NO
Ap4e1	-0.724161	4.49334	4.82652e-07	3.74247e-06	DOWN	NO
Scrn1	-0.488467	7.73059	4.84362e-07	3.75367e-06	DOWN	NO
Ankhd1	-0.486057	6.98145	4.85474e-07	3.76023e-06	DOWN	NO
Brinp1	-0.781707	5.2588	4.88907e-07	3.78475e-06	DOWN	NO
Rb1cc1	-0.532155	6.37554	4.89249e-07	3.78532e-06	DOWN	NO
Atf5	0.765925	5.98659	4.90184e-07	3.79049e-06	UP	NO
Tcf20	-0.534583	7.51397	4.93974e-07	3.81771e-06	DOWN	NO
Ints2	-0.570343	5.69308	4.95711e-07	3.82904e-06	DOWN	NO
Tcf19	0.64987	5.49484	4.9697e-07	3.83667e-06	UP	NO
Calr	0.544353	8.78433	5.04317e-07	3.89127e-06	UP	NO
Upf3a	0.517542	5.94506	5.06598e-07	3.90674e-06	UP	NO
Nipa1	-0.693465	4.4202	5.0989e-07	3.92998e-06	DOWN	NO
Sestd1	-0.518385	7.55908	5.10384e-07	3.93165e-06	DOWN	NO
Gm2974	2.67783	1.93957	5.14262e-07	3.95937e-06	UP	YES
Med29	0.690195	4.53644	5.17702e-07	3.98369e-06	UP	NO
Ube2r2	0.552996	7.19388	5.18808e-07	3.99003e-06	UP	NO
Atp5o	0.600724	7.70737	5.21522e-07	4.00872e-06	UP	NO
Trub2	-0.572646	5.16952	5.23329e-07	4.02043e-06	DOWN	NO
Pdzd11	0.597266	5.57474	5.24038e-07	4.02151e-06	UP	NO
Zfyve16	-0.715143	4.77326	5.24012e-07	4.02151e-06	DOWN	NO
Pcdh7	-0.735424	3.84804	5.24588e-07	4.02355e-06	DOWN	NO
Tma7-ps	1.44344	1.72956	5.29854e-07	4.06174e-06	UP	YES
Pafah1b1	-0.476364	8.28913	5.32338e-07	4.07857e-06	DOWN	NO
Rbx1	0.530572	7.41509	5.36716e-07	4.10989e-06	UP	NO
Maml2	-0.784056	4.23568	5.40089e-07	4.13347e-06	DOWN	NO
Tcf3	0.610694	7.94015	5.43392e-07	4.15651e-06	UP	NO
Zfp644	-0.537856	6.35157	5.47738e-07	4.18749e-06	DOWN	NO
Bola1	0.775545	4.02525	5.51991e-07	4.21613e-06	UP	NO
Nosip	0.501631	5.54639	5.5208e-07	4.21613e-06	UP	NO
Cspg5	-0.546009	7.34374	5.54403e-07	4.23158e-06	DOWN	NO
Ddt	0.716512	4.37725	5.61536e-07	4.28371e-06	UP	NO
Atp6v0d1	0.47989	6.97497	5.6571e-07	4.31324e-06	UP	NO
Afdn	-0.503246	7.79676	5.67419e-07	4.32393e-06	DOWN	NO
Fhdc1	-1.06666	2.70146	5.73545e-07	4.36826e-06	DOWN	YES
Wnk2	-0.539069	7.46808	5.76777e-07	4.39052e-06	DOWN	NO
Nkain2	-0.627297	4.81349	5.78128e-07	4.39844e-06	DOWN	NO
Heg1	-0.582191	6.39785	5.82506e-07	4.42936e-06	DOWN	NO
Camk2n2	0.581183	5.1031	5.86691e-07	4.45879e-06	UP	NO
Arhgef4	-0.542412	5.50459	5.87428e-07	4.46199e-06	DOWN	NO
Snrpd2	0.598911	6.90941	5.93369e-07	4.5047e-06	UP	NO
Smad2	-0.52645	5.94301	5.94077e-07	4.50766e-06	DOWN	NO
Gabrb1	-1.12167	3.39512	5.96152e-07	4.52098e-06	DOWN	YES
Flna	-0.518816	8.88761	5.97813e-07	4.53115e-06	DOWN	NO
Ube2t	0.720741	4.10833	6.02649e-07	4.56536e-06	UP	NO
Exosc4	0.618768	4.91454	6.03015e-07	4.56568e-06	UP	NO
Slc16a2	-0.583963	4.78777	6.03639e-07	4.56797e-06	DOWN	NO
Nadk2	-0.606207	4.95687	6.10263e-07	4.61563e-06	DOWN	NO
Adamts18	-0.680406	4.32718	6.15021e-07	4.64912e-06	DOWN	NO
Cdh11	-0.656435	5.38595	6.17891e-07	4.66833e-06	DOWN	NO
Jmy	-0.512158	5.92596	6.18802e-07	4.67022e-06	DOWN	NO
D16Ertd472e	-0.953262	2.41252	6.18595e-07	4.67022e-06	DOWN	NO
Pdzrn3	0.935865	5.58046	6.25254e-07	4.7164e-06	UP	NO
Sulf2	0.556324	6.25137	6.27968e-07	4.73435e-06	UP	NO
Mrps2	0.537057	5.34332	6.31112e-07	4.75046e-06	UP	NO
Washc4	-0.540428	5.43067	6.30505e-07	4.75046e-06	DOWN	NO
Gpr85	-0.75034	5.70707	6.30896e-07	4.75046e-06	DOWN	NO
Fem1c	-0.511892	6.05347	6.31528e-07	4.75107e-06	DOWN	NO
Mbd3	0.554609	7.71625	6.36104e-07	4.78041e-06	UP	NO
Fbxo41	-0.72266	5.31915	6.3597e-07	4.78041e-06	DOWN	NO
Auts2	-0.518321	6.99704	6.38694e-07	4.79732e-06	DOWN	NO
Ddrgk1	0.565344	4.88743	6.40486e-07	4.80823e-06	UP	NO
Sort1	-0.50967	7.49891	6.43567e-07	4.8288e-06	DOWN	NO
Phf21b	0.589327	7.60009	6.44093e-07	4.83019e-06	UP	NO
Lrig2	-0.579337	5.74746	6.46121e-07	4.84283e-06	DOWN	NO
Wbscr22	0.526789	5.33372	6.49977e-07	4.86657e-06	UP	NO
Idi1	-0.52814	6.0756	6.49957e-07	4.86657e-06	DOWN	NO
Gm26566	-1.4275	1.44954	6.59166e-07	4.93277e-06	DOWN	YES
Fis1	0.605428	6.76958	6.6033e-07	4.93886e-06	UP	NO
Msantd1	-1.25442	1.63101	6.63194e-07	4.95767e-06	DOWN	YES
Ypel2	-0.73358	4.03016	6.67051e-07	4.98386e-06	DOWN	NO
Wdr83os	0.559259	5.18096	6.70768e-07	5.00635e-06	UP	NO
Gfpt1	-0.483202	6.60251	6.70615e-07	5.00635e-06	DOWN	NO
Galnt9	-0.87145	3.9337	6.78205e-07	5.05919e-06	DOWN	NO
Nup153	-0.494951	6.9493	6.83642e-07	5.09706e-06	DOWN	NO
Ttll7	-0.857185	4.26138	6.85101e-07	5.10525e-06	DOWN	NO
Cdc20	0.691371	6.97032	6.86346e-07	5.11183e-06	UP	NO
Zmym2	-0.517636	7.30312	6.91347e-07	5.14366e-06	DOWN	NO
Rcan3	-0.582451	5.98871	6.91091e-07	5.14366e-06	DOWN	NO
Ckap2	0.556634	6.18032	6.94828e-07	5.16685e-06	UP	NO
S100a16	0.583887	5.26328	6.95279e-07	5.16749e-06	UP	NO
Psmg3	0.58146	4.63969	7.01446e-07	5.21059e-06	UP	NO
Slbp	0.539233	6.46462	7.0242e-07	5.21508e-06	UP	NO
Slmap	-0.4676	5.64257	7.0976e-07	5.26681e-06	DOWN	NO
Cox4i1	0.521024	7.87705	7.18244e-07	5.32698e-06	UP	NO
Gm43580	-4.24796	-0.890624	7.18849e-07	5.32867e-06	DOWN	YES
Gm38190	-1.36038	1.75226	7.24126e-07	5.36498e-06	DOWN	YES
Abcc1	-0.745152	4.4128	7.34456e-07	5.43745e-06	DOWN	NO
Gm43080	-1.3501	0.819136	7.34677e-07	5.43745e-06	DOWN	YES
Zdhhc21	-0.523428	5.77567	7.49117e-07	5.54143e-06	DOWN	NO
Atxn7l1	-0.771762	3.96374	7.50193e-07	5.54649e-06	DOWN	NO
Cfdp1	0.639171	6.84308	7.51121e-07	5.55045e-06	UP	NO
Lin37	0.680064	4.06372	7.55513e-07	5.57774e-06	UP	NO
Trip11	-0.485284	5.55255	7.55603e-07	5.57774e-06	DOWN	NO
0610010F05Rik	-0.549509	6.27459	7.58543e-07	5.59653e-06	DOWN	NO
Atp5e	0.879259	4.31995	7.61359e-07	5.61438e-06	UP	NO
Aarsd1	0.519025	5.88278	7.65661e-07	5.64316e-06	UP	NO
AW549877	-0.591387	6.14939	7.69077e-07	5.66311e-06	DOWN	NO
Egr3	-1.84771	0.927983	7.69168e-07	5.66311e-06	DOWN	YES
Fbln1	0.613792	5.45775	7.71261e-07	5.67441e-06	UP	NO
Arhgef37	-1.08542	1.82842	7.71505e-07	5.67441e-06	DOWN	YES
Rbmx2	0.591172	4.51739	7.73657e-07	5.68728e-06	UP	NO
Rps28	0.722149	8.31344	7.78921e-07	5.72301e-06	UP	NO
Asic4	1.01779	2.30071	7.82613e-07	5.74715e-06	UP	YES
Rps25	0.669536	8.75386	7.84601e-07	5.75876e-06	UP	NO
Lsm8	0.653654	6.15041	7.85249e-07	5.76053e-06	UP	NO
Mapk3	0.487652	6.6967	7.8569e-07	5.76078e-06	UP	NO
Gm37530	-1.25622	1.80745	7.86573e-07	5.76427e-06	DOWN	YES
Actr3b	-0.921303	3.615	7.86982e-07	5.76428e-06	DOWN	NO
Impad1	-0.477733	7.09975	7.97581e-07	5.83889e-06	DOWN	NO
Thsd7b	-0.894281	2.79206	8.06178e-07	5.89877e-06	DOWN	NO
Gm2415	-0.629458	4.73461	8.17756e-07	5.9804e-06	DOWN	NO
Gm45591	-1.80221	0.884194	8.25014e-07	6.03036e-06	DOWN	YES
Cd63	0.657715	5.80248	8.28887e-07	6.05554e-06	UP	NO
Lsm4	0.514024	6.21897	8.41949e-07	6.14779e-06	UP	NO
Sel1l	-0.468104	6.91591	8.45948e-07	6.17381e-06	DOWN	NO
Snrpg	0.613086	6.55049	8.6123e-07	6.2821e-06	UP	NO
Cpsf6	-0.570484	7.82769	8.622e-07	6.28593e-06	DOWN	NO
Slc6a6	-0.560119	6.87259	8.62936e-07	6.28805e-06	DOWN	NO
Chm	-0.606118	4.81017	8.64634e-07	6.29719e-06	DOWN	NO
Cdk5rap2	-0.546029	6.73975	8.67194e-07	6.31259e-06	DOWN	NO
Sesn2	0.817461	3.86067	8.81765e-07	6.41205e-06	UP	NO
Gucy1a2	-1.49662	1.40382	8.81519e-07	6.41205e-06	DOWN	YES
2900037B21Rik	-2.47488	-0.788127	8.91394e-07	6.47875e-06	DOWN	YES
Zfp266	-0.484683	7.55574	9.21757e-07	6.69255e-06	DOWN	NO
Atxn1l	-0.507229	5.58061	9.21477e-07	6.69255e-06	DOWN	NO
Bcap31	0.583892	5.23995	9.23708e-07	6.70328e-06	UP	NO
Gm27032	-0.62595	4.60548	9.2637e-07	6.71915e-06	DOWN	NO
Socs4	-0.53219	5.60313	9.29075e-07	6.73532e-06	DOWN	NO
Myg1	0.484876	5.55398	9.31709e-07	6.75095e-06	UP	NO
Apoa1bp	0.533691	5.52557	9.43047e-07	6.82612e-06	UP	NO
Gm37274	-1.6734	0.368296	9.42926e-07	6.82612e-06	DOWN	YES
Rpl14	0.568056	8.89607	9.44979e-07	6.82613e-06	UP	NO
Nsd1	-0.454511	8.29787	9.44912e-07	6.82613e-06	DOWN	NO
Bcl9l	-0.474388	6.87801	9.44819e-07	6.82613e-06	DOWN	NO
Mier1	-0.558086	5.51315	9.44731e-07	6.82613e-06	DOWN	NO
Phlpp2	-0.530226	5.34022	9.48349e-07	6.84698e-06	DOWN	NO
Dll1	0.528018	6.1523	9.49661e-07	6.85296e-06	UP	NO
Srrd	0.660637	4.03482	9.54601e-07	6.883e-06	UP	NO
Mtx3	-0.600473	5.41854	9.54796e-07	6.883e-06	DOWN	NO
A830011K09Rik	1.00201	2.16205	9.64472e-07	6.94567e-06	UP	YES
Clpp	0.520592	5.42898	9.64137e-07	6.94567e-06	UP	NO
Alms1	-0.570956	5.80933	9.71873e-07	6.99541e-06	DOWN	NO
Zfp691	0.861462	2.9386	9.77455e-07	7.03072e-06	UP	NO
Wdr59	-0.543258	4.88284	9.77772e-07	7.03072e-06	DOWN	NO
Abcc9	-0.672568	4.50533	9.84192e-07	7.07329e-06	DOWN	NO
Slc35e1	-0.49765	5.72631	9.89806e-07	7.11003e-06	DOWN	NO
2810408A11Rik	0.63527	4.34278	1.00085e-06	7.1857e-06	UP	NO
Atf4	0.513333	7.15055	1.00535e-06	7.21434e-06	UP	NO
Epg5	-0.50129	5.37578	1.00628e-06	7.21738e-06	DOWN	NO
Coro2b	0.613511	7.43113	1.01387e-06	7.2681e-06	UP	NO
Ankrd44	-0.676686	4.69603	1.01652e-06	7.28347e-06	DOWN	NO
Xiap	-0.462309	6.47031	1.01947e-06	7.30091e-06	DOWN	NO
1810058I24Rik	0.57769	5.05061	1.02443e-06	7.33266e-06	UP	NO
Pdlim7	0.501218	5.72844	1.02537e-06	7.33571e-06	UP	NO
Jak1	-0.48358	6.30272	1.0329e-06	7.38581e-06	DOWN	NO
Zfp81	-0.609303	6.15223	1.03653e-06	7.40806e-06	DOWN	NO
Mrpl42	0.666838	5.48187	1.04181e-06	7.44201e-06	UP	NO
Nr2f1	0.778285	6.76375	1.04602e-06	7.46459e-06	UP	NO
Zmym3	-0.525448	7.25287	1.04551e-06	7.46459e-06	DOWN	NO
Fam89b	0.519971	6.6146	1.04695e-06	7.4674e-06	UP	NO
Wdr60	-0.615492	4.1095	1.05021e-06	7.48661e-06	DOWN	NO
Zcchc12	-0.748683	7.1736	1.0507e-06	7.48661e-06	DOWN	NO
BC029722	0.648691	4.26264	1.05543e-06	7.51657e-06	UP	NO
Rpl27	0.569773	8.45137	1.05759e-06	7.52813e-06	UP	NO
Iqsec1	-0.48912	6.2683	1.06018e-06	7.54276e-06	DOWN	NO
5330417C22Rik	-0.935632	3.80346	1.06445e-06	7.56935e-06	DOWN	NO
Nelfe	0.561775	5.26083	1.0653e-06	7.5716e-06	UP	NO
Lrba	-0.542979	5.04294	1.06876e-06	7.59239e-06	DOWN	NO
Pnpla2	0.727701	4.12982	1.06951e-06	7.59388e-06	UP	NO
Ndufa5	0.668399	5.52458	1.07778e-06	7.64878e-06	UP	NO
Pak3	-0.507934	7.1403	1.07942e-06	7.65656e-06	DOWN	NO
Klhl3	-1.15828	2.50794	1.09381e-06	7.75478e-06	DOWN	YES
Ybx3	0.514952	6.32851	1.09476e-06	7.7576e-06	UP	NO
2610318N02Rik	0.657228	3.85719	1.09956e-06	7.78775e-06	UP	NO
[truncated: 12,154 more rows]

## Sheet: Biological process
Supplementary Table 9. DEGs identified and enriched in Meis2-CKO mice
Sheet3: DEG biological processes were enriched (adjusted P < 0.05).
ID	Description	GeneRatio	BgRatio	pvalue	p.adjust	qvalue	geneID	Count
GO:0007409	axonogenesis	51/602	466/23174	3.92487e-18	1.71674e-14	1.38693e-14	18049/231044/22418/12424/14472/13395/18227/18187/18377/12904/71751/20356/270190/21367/320563/14725/16728/20482/16554/12661/269116/16773/80297/241568/19876/11787/12808/22330/229791/399558/20350/19274/382253/23964/50769/58208/13841/18039/68810/432530/14365/13176/67784/18213/16392/244682/13489/108655/77018/20564/19699	51
GO:0050808	synapse organization	46/602	447/23174	1.92775e-15	4.21599e-12	3.40603e-12	554327/22418/103172/243312/104069/18187/231602/574437/270190/21367/19268/16728/269116/14401/225872/241568/245684/26875/241514/20411/216049/399558/11441/320772/20350/235086/22215/382253/14812/58991/18189/93887/242384/235604/13841/18039/53972/108071/219228/12564/67784/18213/244682/13489/19699/13488	46
GO:0050890	cognition	36/602	323/23174	2.20024e-13	3.20794e-10	2.59165e-10	18049/12424/12307/16875/17242/21367/20238/12801/12661/225872/18795/20620/76071/11441/268934/14812/58991/18189/19049/20983/114142/20897/12669/320127/108071/11539/432530/12290/246317/16497/21333/20418/13489/64378/19699/13488	36
GO:0007411	axon guidance	30/602	244/23174	1.8383e-12	1.7886e-09	1.44498e-09	231044/22418/14472/13395/18187/20356/270190/21367/14725/16728/12661/269116/16773/19876/11787/399558/20350/19274/23964/58208/13841/68810/14365/13176/67784/16392/244682/108655/20564/19699	30
GO:0097485	neuron projection guidance	30/602	245/23174	2.04458e-12	1.7886e-09	1.44498e-09	231044/22418/14472/13395/18187/20356/270190/21367/14725/16728/12661/269116/16773/19876/11787/399558/20350/19274/23964/58208/13841/68810/14365/13176/67784/16392/244682/108655/20564/19699	30
GO:0007611	learning or memory	32/602	289/23174	5.79219e-12	4.22251e-09	3.41129e-09	18049/12424/12307/16875/17242/21367/20238/12801/225872/18795/20620/11441/268934/14812/58991/18189/19049/20983/114142/20897/320127/108071/432530/12290/246317/16497/21333/20418/13489/64378/19699/13488	32
GO:0021879	forebrain neuron differentiation	16/602	75/23174	7.30585e-11	4.56511e-08	3.68808e-08	22418/14472/13395/17172/16874/16875/13392/18187/13390/21367/19876/58208/11977/13489/13488/16323	16
GO:0098742	cell-cell adhesion via plasma-membrane adhesion molecules	25/602	202/23174	1.13907e-10	6.22787e-08	5.0314e-08	93889/58998/19268/23963/19281/16728/12939/241568/19876/12563/12554/320772/23966/19274/235086/270120/192161/18189/23964/93887/23965/68810/219228/12564/244682	25
GO:0099504	synaptic vesicle cycle	26/602	224/23174	2.0267e-10	9.84977e-08	7.95747e-08	104069/231290/231602/243764/13195/12801/14169/26875/231570/11441/27204/268934/18189/13447/20983/18441/108800/320127/432530/219228/15551/11540/83762/13489/16510/13488	26
GO:0030900	forebrain development	34/602	383/23174	5.34233e-10	2.33674e-07	1.88781e-07	14601/22418/14472/13395/11819/14842/17172/16874/18227/16875/13392/18187/17242/13390/20356/21367/241062/14725/668158/15531/18795/19876/20473/76071/58208/11977/16392/13489/19699/13488/22778/218772/56847/16323	34
GO:0007626	locomotory behavior	27/602	254/23174	6.6556e-10	2.61537e-07	2.11292e-07	18049/231044/12307/18227/75141/21367/11496/20238/12661/80297/14169/14708/382543/19049/15258/18166/11977/108071/12290/11540/16531/13489/64378/19699/13488/56847/18390	27
GO:0099643	signal release from synapse	23/602	187/23174	7.17523e-10	2.61537e-07	2.11292e-07	18049/231602/243764/12801/26875/11441/27204/268934/18189/13447/20983/18441/19894/54524/320127/108030/432530/15551/11540/83762/13489/16510/13488	23
GO:0021872	forebrain generation of neurons	16/602	88/23174	9.05241e-10	3.04579e-07	2.46064e-07	22418/14472/13395/17172/16874/16875/13392/18187/13390/21367/19876/58208/11977/13489/13488/16323	16
GO:0042391	regulation of membrane potential	36/602	440/23174	1.52753e-09	4.77244e-07	3.85558e-07	12424/103172/231602/14806/16500/227632/20238/14400/12801/14401/225872/14169/58226/338370/14397/11441/235086/14812/58991/18189/20541/20274/320127/11539/246317/11540/18213/11472/21333/16531/64378/108655/19699/16510/13488/18390	36
GO:0035249	synaptic transmission, glutamatergic	17/602	105/23174	1.75802e-09	5.12639e-07	4.14153e-07	14800/14806/12801/14803/268934/18189/320127/108071/11539/15551/12564/11540/20418/13489/108069/19699/13488	17
GO:0034765	regulation of ion transmembrane transport	37/602	468/23174	2.3028e-09	6.29528e-07	5.08586e-07	18049/103172/13057/78688/16500/238871/14169/18795/18578/16515/58226/279561/338370/94253/241794/19739/18189/20541/70729/20274/16491/16492/11977/108071/226922/80982/12290/246317/16497/11472/16531/13489/19699/19417/16510/13488/18390	37
GO:0007269	neurotransmitter secretion	22/602	186/23174	3.53099e-09	8.45105e-07	6.82747e-07	18049/231602/243764/12801/26875/11441/27204/268934/18189/13447/20983/18441/19894/320127/108030/432530/15551/11540/83762/13489/16510/13488	22
GO:0007612	learning	21/602	170/23174	3.64554e-09	8.45105e-07	6.82747e-07	12424/21367/20238/225872/11441/268934/14812/58991/18189/19049/114142/20897/320127/108071/12290/246317/21333/13489/64378/19699/13488	21
GO:0007156	homophilic cell adhesion via plasma membrane adhesion molecules	17/602	110/23174	3.67101e-09	8.45105e-07	6.82747e-07	93889/58998/19268/19281/16728/12939/19876/12563/12554/19274/235086/270120/192161/23965/68810/12564/244682	17
GO:0097479	synaptic vesicle localization	22/602	187/23174	3.90612e-09	8.54268e-07	6.9015e-07	231602/243764/12801/26875/231570/11441/27204/268934/18189/13447/20983/18441/320127/108030/432530/219228/15551/11540/83762/13489/16510/13488	22
GO:0021953	central nervous system neuron differentiation	24/602	223/23174	4.64374e-09	9.31569e-07	7.526e-07	231044/22418/14472/13395/14842/17172/16874/18227/16875/13392/18187/13390/270190/21367/80297/19876/18189/58208/11977/13176/16392/13489/13488/16323	24
GO:0021544	subpallium development	9/602	24/23174	4.68553e-09	9.31569e-07	7.526e-07	17172/13392/13390/76071/58208/13488/218772/56847/16323	9
GO:0006836	neurotransmitter transport	28/602	298/23174	5.24076e-09	9.96655e-07	8.05181e-07	18049/14127/231290/14131/22066/231602/243764/13195/12801/229706/26875/11441/27204/268934/18189/13447/20983/18441/19894/320127/108030/432530/15551/11540/83762/13489/16510/13488	28
GO:0010769	regulation of cell morphogenesis involved in differentiation	30/602	338/23174	5.63562e-09	1.02709e-06	8.29771e-07	18049/22418/18377/17242/12904/71751/574437/20356/21367/320563/68732/19268/16728/20482/16554/241568/19876/665113/238276/94253/20350/22215/18003/382253/13841/18039/53972/67784/18213/19699	30
GO:0007613	memory	19/602	143/23174	5.98772e-09	1.04761e-06	8.46349e-07	18049/12424/12307/17242/20238/12801/225872/18795/20620/11441/14812/19049/20983/432530/246317/21333/13489/19699/13488	19
GO:0007215	glutamate receptor signaling pathway	15/602	88/23174	7.6786e-09	1.28034e-06	1.03436e-06	20605/14800/16500/18795/19739/268934/14812/18189/230235/108071/246317/108069/19699/19417/18390	15
GO:0055074	calcium ion homeostasis	37/602	490/23174	7.9033e-09	1.28034e-06	1.03436e-06	14601/18049/66815/22418/20302/12307/13057/78688/23833/22066/224088/231602/278279/14806/238871/16438/12801/320707/18795/11441/238276/14812/58991/20541/18441/381853/24052/18166/80982/21333/13489/26946/16510/13488/140741/18390/22045	37
GO:0051966	regulation of synaptic transmission, glutamatergic	14/602	77/23174	1.02226e-08	1.59692e-06	1.29012e-06	14800/14806/12801/268934/18189/320127/108071/11539/15551/11540/13489/108069/19699/13488	14
GO:1901214	regulation of neuron death	31/602	368/23174	1.07913e-08	1.62763e-06	1.31494e-06	18049/22418/20302/104069/17172/18227/17242/12705/13390/270190/14806/19268/16500/16438/12661/14401/11920/11441/20660/14812/13841/18039/70729/15258/11977/11600/11539/11540/13176/16392/16531	31
GO:0021954	central nervous system neuron development	15/602	91/23174	1.23501e-08	1.80064e-06	1.45471e-06	22418/14472/17172/16874/18227/16875/18187/270190/21367/80297/19876/11977/13176/13489/13488	15
GO:0051480	regulation of cytosolic calcium ion concentration	31/602	376/23174	1.78088e-08	2.51277e-06	2.03002e-06	14601/18049/22418/20302/12307/13057/78688/23833/22066/231602/238871/16438/12801/320707/18795/238276/14812/58991/20541/18441/381853/18166/80982/21333/13489/26946/16510/13488/140741/18390/22045	31
GO:0017158	regulation of calcium ion-dependent exocytosis	18/602	138/23174	2.01669e-08	2.75656e-06	2.22698e-06	231602/243764/16500/12801/58226/11441/268934/13447/20983/18441/54524/320127/432530/15551/11540/13489/16510/13488	18
GO:0097154	GABAergic neuron differentiation	7/602	14/23174	2.25879e-08	2.99392e-06	2.41874e-06	16874/13392/13390/21367/13489/13488/16323	7
GO:0021884	forebrain neuron development	10/602	37/23174	2.40492e-08	3.09386e-06	2.49948e-06	22418/14472/16874/16875/18187/21367/19876/11977/13489/13488	10
GO:0070997	neuron death	32/602	404/23174	2.70704e-08	3.38303e-06	2.7331e-06	18049/22418/20302/104069/17172/18227/17242/12705/13390/270190/14806/19268/16500/16438/12661/14401/11920/107585/11441/20660/14812/13841/18039/70729/15258/11977/11600/11539/11540/13176/16392/16531	32
GO:0060078	regulation of postsynaptic membrane potential	16/602	112/23174	3.34544e-08	4.06471e-06	3.28382e-06	14806/20238/225872/14169/14397/11441/235086/14812/58991/18189/320127/11539/246317/11540/19699/18390	16
GO:0006874	cellular calcium ion homeostasis	35/602	474/23174	3.52803e-08	4.13168e-06	3.33792e-06	14601/18049/66815/22418/20302/12307/13057/78688/23833/22066/224088/231602/14806/238871/16438/12801/320707/18795/11441/238276/14812/58991/20541/18441/381853/18166/80982/21333/13489/26946/16510/13488/140741/18390/22045	35
GO:0017156	calcium ion regulated exocytosis	20/602	176/23174	3.58948e-08	4.13168e-06	3.33792e-06	231602/243764/16500/12801/26875/58226/11441/268934/13447/20983/18441/54524/320127/432530/15551/11540/83762/13489/16510/13488	20
GO:0072503	cellular divalent inorganic cation homeostasis	36/602	498/23174	3.8449e-08	4.31221e-06	3.48376e-06	14601/18049/66815/22418/20302/12307/13057/78688/23833/22066/224088/22785/231602/14806/238871/16438/12801/320707/18795/11441/238276/14812/58991/20541/18441/381853/18166/80982/21333/13489/26946/16510/13488/140741/18390/22045	36
GO:0060359	response to ammonium ion	15/602	100/23174	4.60067e-08	5.03083e-06	4.06433e-06	243764/14400/12801/14401/18795/67792/12672/20411/11441/19049/12669/15551/13489/13488/18390	15
GO:0045666	positive regulation of neuron differentiation	34/602	458/23174	4.87354e-08	5.10452e-06	4.12386e-06	18049/22418/17172/13392/17242/12904/13390/71751/574437/20356/320563/12805/19268/16728/20482/16438/12801/216233/19876/12808/241514/238276/382253/50779/50769/23965/15234/20983/18039/13176/67784/18213/19699/218772	34
GO:0098693	regulation of synaptic vesicle cycle	18/602	146/23174	4.90146e-08	5.10452e-06	4.12386e-06	231290/231602/243764/12801/14169/11441/268934/18189/20983/18441/320127/432530/219228/15551/11540/13489/16510/13488	18
GO:0050803	regulation of synapse structure or activity	25/602	275/23174	6.63514e-08	6.74933e-06	5.45268e-06	554327/22418/18187/574437/270190/19268/241514/20411/399558/11441/320772/20350/22215/382253/14812/58991/18189/242384/235604/13841/53972/12564/18213/13489/19699	25
GO:0001764	neuron migration	20/602	183/23174	6.91506e-08	6.78169e-06	5.47882e-06	12424/11819/17172/16874/18227/18187/17242/21367/12661/11787/399558/210108/270120/382253/14365/13176/18213/13489/19699/13488	20
GO:0019226	transmission of nerve impulse	14/602	89/23174	6.97704e-08	6.78169e-06	5.47882e-06	231602/14806/269116/80297/58226/11441/58991/16398/20274/12290/18213/16531/64378/13488	14
GO:0051932	synaptic transmission, GABAergic	11/602	53/23174	9.40348e-08	8.75124e-06	7.06998e-06	227120/230085/12801/14401/225872/14397/11539/15551/11540/21333/13489	11
GO:0071242	cellular response to ammonium ion	11/602	53/23174	9.40348e-08	8.75124e-06	7.06998e-06	243764/14400/14401/18795/67792/12672/20411/11441/12669/13488/18390	11
GO:0030534	adult behavior	20/602	187/23174	9.91017e-08	9.03064e-06	7.29571e-06	18049/231044/18227/231290/21367/11496/20238/12661/80297/14169/11441/58991/18189/19049/15258/219228/16531/13489/13488/18390	20
GO:0021892	cerebral cortex GABAergic interneuron differentiation	6/602	11/23174	1.23956e-07	1.1065e-05	8.9392e-06	16874/13392/13390/21367/13489/13488	6
GO:0016079	synaptic vesicle exocytosis	17/602	139/23174	1.29701e-07	1.11726e-05	9.02613e-06	231602/243764/12801/26875/11441/268934/13447/20983/18441/320127/432530/15551/11540/83762/13489/16510/13488	17
GO:0050807	regulation of synapse organization	24/602	265/23174	1.3027e-07	1.11726e-05	9.02613e-06	22418/18187/574437/270190/19268/241514/20411/399558/11441/320772/20350/22215/382253/14812/58991/18189/242384/235604/13841/53972/12564/18213/13489/19699	24
GO:0099003	vesicle-mediated transport in synapse	23/602	246/23174	1.33802e-07	1.12548e-05	9.09258e-06	104069/231602/243764/12801/26875/231570/11441/238276/268934/13447/20983/18441/108800/54524/320127/108030/432530/15551/11540/83762/13489/16510/13488	23
GO:0099173	postsynapse organization	20/602	191/23174	1.40587e-07	1.13211e-05	9.1461e-06	22418/18187/574437/270190/19268/245684/241514/20411/216049/11441/20350/22215/382253/14812/58991/18189/13841/53972/18213/19699	20
GO:0099175	regulation of postsynapse organization	16/602	124/23174	1.43299e-07	1.13211e-05	9.1461e-06	22418/18187/574437/19268/241514/20411/20350/22215/382253/14812/58991/18189/13841/53972/18213/19699	16
GO:0095500	acetylcholine receptor signaling pathway	8/602	25/23174	1.44943e-07	1.13211e-05	9.1461e-06	243764/18795/67792/12672/20411/11441/12669/18390	8
GO:1903831	signal transduction involved in cellular response to ammonium ion	8/602	25/23174	1.44943e-07	1.13211e-05	9.1461e-06	243764/18795/67792/12672/20411/11441/12669/18390	8
GO:0048489	synaptic vesicle transport	19/602	176/23174	1.78211e-07	1.34396e-05	1.08576e-05	231602/243764/12801/26875/231570/11441/268934/13447/20983/18441/320127/108030/432530/15551/11540/83762/13489/16510/13488	19
GO:0097480	establishment of synaptic vesicle localization	19/602	176/23174	1.78211e-07	1.34396e-05	1.08576e-05	231602/243764/12801/26875/231570/11441/268934/13447/20983/18441/320127/108030/432530/15551/11540/83762/13489/16510/13488	19
GO:0050795	regulation of behavior	14/602	96/23174	1.85138e-07	1.34966e-05	1.09037e-05	14601/12424/17242/12801/22026/58991/18189/20897/11539/15551/11540/13489/19699/13488	14
GO:0099565	chemical synaptic transmission, postsynaptic	14/602	96/23174	1.85138e-07	1.34966e-05	1.09037e-05	14806/20238/225872/11441/235086/14812/58991/18189/320127/11539/246317/11540/19699/18390	14
GO:0032228	regulation of synaptic transmission, GABAergic	9/602	35/23174	1.96013e-07	1.38707e-05	1.12059e-05	227120/230085/12801/225872/11539/15551/11540/21333/13489	9
GO:0019233	sensory perception of pain	17/602	143/23174	1.96612e-07	1.38707e-05	1.12059e-05	18049/12424/270190/230085/12801/58226/23859/14812/16398/18441/20274/18166/11539/12290/21333/108069/18390	17
GO:0033555	multicellular organismal response to stress	14/602	98/23174	2.40685e-07	1.67104e-05	1.35001e-05	12424/18227/17242/241118/231602/14806/14708/382543/14812/20274/12290/21333/19699/13488	14
GO:0007416	synapse assembly	19/602	180/23174	2.53877e-07	1.73509e-05	1.40175e-05	554327/22418/574437/270190/14401/225872/26875/399558/320772/58991/18189/93887/242384/13841/219228/67784/18213/244682/19699	19
GO:1905144	response to acetylcholine	8/602	27/23174	2.84168e-07	1.88326e-05	1.52145e-05	243764/18795/67792/12672/20411/11441/12669/18390	8
GO:1905145	cellular response to acetylcholine	8/602	27/23174	2.84168e-07	1.88326e-05	1.52145e-05	243764/18795/67792/12672/20411/11441/12669/18390	8
GO:0010976	positive regulation of neuron projection development	28/602	360/23174	2.91883e-07	1.89054e-05	1.52734e-05	18049/22418/17242/12904/71751/574437/20356/320563/12805/19268/16728/20482/16438/12801/19876/12808/241514/238276/382253/50769/23965/15234/20983/18039/13176/67784/18213/19699	28
GO:0045055	regulated exocytosis	23/602	257/23174	2.93912e-07	1.89054e-05	1.52734e-05	14127/231602/243764/74998/16500/12801/26875/58226/11441/268934/13447/20983/18441/54524/320127/19419/432530/15551/11540/83762/13489/16510/13488	23
GO:0010770	positive regulation of cell morphogenesis involved in differentiation	19/602	183/23174	3.28783e-07	2.06519e-05	1.66843e-05	18049/17242/12904/71751/574437/20356/320563/68732/19268/16728/20482/19876/238276/18003/382253/18039/67784/18213/19699	19
GO:0060079	excitatory postsynaptic potential	13/602	86/23174	3.30506e-07	2.06519e-05	1.66843e-05	14806/20238/225872/11441/14812/58991/18189/320127/11539/246317/11540/19699/18390	13
GO:0007213	G protein-coupled acetylcholine receptor signaling pathway	6/602	13/23174	4.40375e-07	2.71296e-05	2.19176e-05	243764/18795/67792/12672/12669/18390	6
GO:2000300	regulation of synaptic vesicle exocytosis	14/602	103/23174	4.50643e-07	2.73765e-05	2.21171e-05	231602/243764/12801/11441/268934/20983/18441/320127/432530/15551/11540/13489/16510/13488	14
GO:1903305	regulation of regulated secretory pathway	19/602	188/23174	4.99618e-07	2.9936e-05	2.41848e-05	14127/231602/243764/16500/12801/58226/11441/268934/13447/20983/18441/54524/320127/432530/15551/11540/13489/16510/13488	19
GO:0050905	neuromuscular process	16/602	136/23174	5.1721e-07	3.02165e-05	2.44114e-05	231044/18142/268859/14169/382543/14812/18189/50769/18039/20897/11540/16531/13489/64378/16510/56847	16
GO:0015672	monovalent inorganic cation transport	32/602	460/23174	5.18115e-07	3.02165e-05	2.44114e-05	103172/231290/241118/12805/16500/227632/80297/100503085/14169/18795/16515/279561/338370/238276/94253/241794/20541/20274/380959/16491/236727/16492/11977/11539/226922/246317/269513/16497/11472/16531/13489/16510	32
GO:0031346	positive regulation of cell projection organization	32/602	464/23174	6.26348e-07	3.6048e-05	2.91226e-05	18049/22418/17242/12904/71751/574437/20356/320563/12805/68732/19268/16728/20482/16438/12801/19876/12808/241514/238276/382253/16398/50769/23965/15234/20983/18039/11977/13176/67784/18213/329421/19699	32
GO:1902803	regulation of synaptic vesicle transport	14/602	107/23174	7.24183e-07	4.11373e-05	3.32342e-05	231602/243764/12801/11441/268934/20983/18441/320127/432530/15551/11540/13489/16510/13488	14
GO:0035637	multicellular organismal signaling	16/602	141/23174	8.45841e-07	4.74322e-05	3.83197e-05	231602/14806/238871/269116/80297/58226/11441/58991/16398/20541/20274/12290/18213/16531/64378/13488	16
GO:0051648	vesicle localization	23/602	277/23174	1.09531e-06	6.0644e-05	4.89933e-05	231602/243764/12801/26875/231570/11441/27204/268934/18189/13447/20983/18441/320127/108030/19419/432530/219228/15551/11540/83762/13489/16510/13488	23
GO:0015850	organic hydroxy compound transport	21/602	237/23174	1.12822e-06	6.16857e-05	4.98349e-05	14127/231290/14131/20750/20503/241062/217265/16500/12801/11441/58991/20983/18441/20897/54524/15551/11540/21333/13489/74152/13488	21
GO:0048663	neuron fate commitment	12/602	81/23174	1.16898e-06	6.31248e-05	5.09975e-05	231044/14842/17172/16874/13392/13390/69952/17933/225207/58208/18213/16392	12
GO:0050770	regulation of axonogenesis	19/602	201/23174	1.3862e-06	7.39417e-05	5.97363e-05	18049/22418/18377/12904/71751/20356/21367/320563/16728/20482/16554/241568/19876/20350/382253/13841/18039/67784/18213	19
GO:0043010	camera-type eye development	26/602	348/23174	1.64301e-06	8.65846e-05	6.99503e-05	77945/12307/13392/12960/13390/270190/58998/20482/14107/11481/26401/20473/107585/19274/270120/50769/23965/58208/15258/114142/20897/18213/22778/218772/56847/16323	26
GO:0007188	adenylate cyclase-modulating G protein-coupled receptor signaling pathway	19/602	204/23174	1.73192e-06	9.01837e-05	7.2858e-05	14601/243764/12801/207728/18578/12672/14680/238276/268934/18441/12669/11515/11539/432530/15551/11540/13489/13488/18390	19
GO:0043523	regulation of neuron apoptotic process	22/602	265/23174	1.87492e-06	9.64812e-05	7.79456e-05	18049/20302/104069/17172/18227/17242/12705/13390/14806/19268/16500/12661/14401/11920/13841/18039/15258/11977/11600/11540/16392/16531	22
GO:0097366	response to bronchodilator	8/602	34/23174	1.9795e-06	0.000100678	8.13362e-05	18227/14680/238505/19049/56458/11540/13489/13488	8
GO:0021537	telencephalon development	21/602	248/23174	2.33922e-06	0.000117606	9.50122e-05	22418/13395/17172/16874/13392/18187/17242/13390/21367/668158/18795/19876/20473/76071/58208/13489/19699/13488/218772/56847/16323	21
GO:0046928	regulation of neurotransmitter secretion	15/602	135/23174	2.42178e-06	0.000120373	9.72478e-05	18049/231602/243764/12801/11441/268934/20983/18441/320127/432530/15551/11540/13489/16510/13488	15
GO:0048880	sensory system development	28/602	403/23174	2.72707e-06	0.000134025	0.000108276	77945/12307/13392/12960/13390/270190/58998/20482/14107/11481/26401/20473/107585/19274/270120/50769/23965/58208/242022/15258/114142/20897/18213/16392/22778/218772/56847/16323	28
GO:0051402	neuron apoptotic process	23/602	293/23174	2.85396e-06	0.000138702	0.000112055	18049/20302/104069/17172/18227/17242/12705/13390/14806/19268/16500/12661/14401/11920/107585/13841/18039/15258/11977/11600/11540/16392/16531	23
GO:0007193	adenylate cyclase-inhibiting G protein-coupled receptor signaling pathway	11/602	74/23174	3.14875e-06	0.000151348	0.000122271	243764/207728/12672/238276/268934/18441/12669/11539/15551/13489/18390	11
GO:1904062	regulation of cation transmembrane transport	25/602	340/23174	3.45026e-06	0.000164037	0.000132523	18049/103172/13057/78688/238871/14169/18795/18578/279561/94253/241794/19739/18189/20541/70729/11977/80982/246317/16497/11472/13489/19699/19417/13488/18390	25
GO:0021756	striatum development	6/602	18/23174	4.26338e-06	0.000200516	0.000161994	76071/58208/13488/218772/56847/16323	6
GO:0007631	feeding behavior	14/602	125/23174	4.75483e-06	0.000221251	0.000178745	12424/12801/14812/58991/13134/50769/18441/20897/18166/15551/11540/13489/13488/18390	14
GO:0008344	adult locomotory behavior	13/602	109/23174	5.14866e-06	0.000237055	0.000191513	18049/231044/18227/21367/11496/20238/12661/80297/14169/15258/16531/13489/13488	13
GO:0001505	regulation of neurotransmitter levels	26/602	372/23174	5.54444e-06	0.000252618	0.000204086	18049/69906/231602/243764/13195/12801/26875/11441/27204/268934/18189/13447/20983/18441/19894/320127/11977/108030/432530/15551/11540/83762/13489/16510/13488/18390	26
GO:1900273	positive regulation of long-term synaptic potentiation	7/602	28/23174	5.67722e-06	0.000255103	0.000206093	11441/14812/432530/11540/13489/19699/13488	7
GO:0010959	regulation of metal ion transport	28/602	419/23174	5.71561e-06	0.000255103	0.000206093	18049/13057/78688/22066/12805/238871/16438/80297/14169/18795/18578/279561/238276/94253/241794/19739/20541/70729/11977/11539/80982/246317/11540/269513/16497/11472/13489/13488	28
GO:0001654	eye development	27/602	397/23174	6.07884e-06	0.000263931	0.000213226	77945/12307/13392/12960/13390/270190/58998/20482/14107/11481/26401/20473/107585/19274/270120/50769/23965/58208/242022/15258/114142/20897/18213/22778/218772/56847/16323	27
GO:0032535	regulation of cellular component size	27/602	397/23174	6.07884e-06	0.000263931	0.000213226	18049/22418/207495/22376/18377/19240/12904/71751/20356/21367/320563/68732/70435/16728/380711/26401/213556/20350/382253/13841/18039/11977/22351/18213/11472/329421/16531	27
GO:0001975	response to amphetamine	6/602	19/23174	6.09443e-06	0.000263931	0.000213226	18227/14680/19049/11540/13489/13488	6
GO:0006939	smooth muscle contraction	13/602	111/23174	6.30762e-06	0.000270485	0.000218521	50501/231602/243764/238871/238130/58991/16398/20541/18166/11539/16531/13489/13488	13
GO:0003407	neural retina development	10/602	65/23174	6.42943e-06	0.000273032	0.000220578	12307/13392/13390/20473/107585/19274/270120/50769/15258/22778	10
GO:0040013	negative regulation of locomotion	24/602	331/23174	6.83714e-06	0.000287107	0.000231949	22418/11819/22376/11815/20300/19270/20356/117600/23947/19281/18795/19876/238328/320271/20350/19274/58991/13134/108071/11539/11540/13489/13488/70415	24
GO:0001662	behavioral fear response	9/602	52/23174	6.89215e-06	0.000287107	0.000231949	12424/17242/241118/14806/14708/382543/14812/12290/13488	9
GO:0150063	visual system development	27/602	400/23174	6.97534e-06	0.000287487	0.000232256	77945/12307/13392/12960/13390/270190/58998/20482/14107/11481/26401/20473/107585/19274/270120/50769/23965/58208/242022/15258/114142/20897/18213/22778/218772/56847/16323	27
GO:0032412	regulation of ion transmembrane transporter activity	20/602	245/23174	7.03273e-06	0.000287487	0.000232256	103172/238871/14169/18795/18578/279561/94253/241794/19739/18189/70729/11977/108071/246317/16497/11472/13489/19699/19417/18390	20
GO:0006816	calcium ion transport	28/602	425/23174	7.45793e-06	0.000299886	0.000242273	18049/66815/13057/78688/22066/238871/16438/12801/320707/14169/18795/18578/106393/58226/279561/338370/11441/238276/19739/14812/20541/70729/80982/12290/11540/13489/26946/13488	28
GO:0017157	regulation of exocytosis	20/602	246/23174	7.47316e-06	0.000299886	0.000242273	14127/231602/243764/16500/12801/26875/58226/11441/268934/13447/20983/18441/54524/320127/432530/15551/11540/13489/16510/13488	20
GO:0048511	rhythmic process	22/602	289/23174	7.63907e-06	0.000303757	0.000245401	14601/18049/50501/17242/108079/19046/213311/229357/20473/382543/11441/22215/14812/58991/11539/432530/11540/18213/16531/13489/13488/16323	22
GO:0099509	regulation of presynaptic cytosolic calcium ion concentration	5/602	12/23174	7.92114e-06	0.000312136	0.000252169	12307/231602/12801/18441/16510	5
GO:0002209	behavioral defense response	9/602	53/23174	8.11244e-06	0.000314016	0.000253688	12424/17242/241118/14806/14708/382543/14812/12290/13488	9
GO:1900271	regulation of long-term synaptic potentiation	9/602	53/23174	8.11244e-06	0.000314016	0.000253688	12307/11441/14812/11539/432530/11540/13489/19699/13488	9
GO:0048168	regulation of neuronal synaptic plasticity	10/602	67/23174	8.50188e-06	0.000321092	0.000259405	21367/14806/14812/20983/381677/108071/246317/13489/19417/13488	10
GO:0010996	response to auditory stimulus	6/602	20/23174	8.51546e-06	0.000321092	0.000259405	17242/18189/50769/114142/20897/13489	6
GO:0014075	response to amine	6/602	20/23174	8.51546e-06	0.000321092	0.000259405	18227/14680/19049/11540/13489/13488	6
GO:0001508	action potential	14/602	132/23174	9.00135e-06	0.000336512	0.000271863	231602/14806/16500/12801/58226/11441/14812/20274/18213/21333/16531/64378/108655/13488	14
GO:0046879	hormone secretion	25/602	363/23174	1.07763e-05	0.000399455	0.000322713	14601/20750/19726/74998/16500/14725/12801/11481/26875/13371/16367/58991/18189/13447/18441/381853/381677/18166/11539/12290/11540/21333/16392/13489/16323	25
GO:0021536	diencephalon development	10/602	69/23174	1.11273e-05	0.000408997	0.000330422	14601/22418/14472/14842/18227/18187/20356/20473/16392/13489	10
GO:0022898	regulation of transmembrane transporter activity	20/602	253/23174	1.13214e-05	0.000412664	0.000333385	103172/238871/14169/18795/18578/279561/94253/241794/19739/18189/70729/11977/108071/246317/16497/11472/13489/19699/19417/18390	20
GO:0007187	G protein-coupled receptor signaling pathway, coupled to cyclic nucleotide second messenger	19/602	233/23174	1.2044e-05	0.000435377	0.000351734	14601/243764/12801/207728/18578/12672/14680/238276/268934/18441/12669/11515/11539/432530/15551/11540/13489/13488/18390	19
GO:0050772	positive regulation of axonogenesis	12/602	101/23174	1.22991e-05	0.000440953	0.000356239	18049/12904/71751/20356/320563/16728/20482/19876/382253/18039/67784/18213	12
GO:0021877	forebrain neuron fate commitment	5/602	13/23174	1.25966e-05	0.000447948	0.00036189	17172/16874/13392/13390/58208	5
GO:0006813	potassium ion transport	19/602	234/23174	1.27975e-05	0.000451421	0.000364696	16500/227632/16515/279561/338370/238276/241794/380959/16491/236727/16492/11539/226922/246317/16497/11472/16531/13489/16510	19
GO:0042596	fear response	9/602	56/23174	1.29409e-05	0.000452826	0.000365831	12424/17242/241118/14806/14708/382543/14812/12290/13488	9
GO:0048593	camera-type eye morphogenesis	14/602	137/23174	1.38219e-05	0.000479818	0.000387637	12307/270190/58998/14107/20473/107585/19274/270120/50769/23965/15258/20897/22778/56847	14
GO:0051650	establishment of vesicle localization	20/602	258/23174	1.5078e-05	0.000519299	0.000419533	231602/243764/12801/26875/231570/11441/268934/13447/20983/18441/320127/108030/19419/432530/15551/11540/83762/13489/16510/13488	20
GO:0048592	eye morphogenesis	16/602	176/23174	1.52626e-05	0.000519728	0.00041988	77945/12307/270190/58998/14107/20473/107585/19274/270120/50769/23965/15258/20897/22778/218772/56847	16
GO:0070588	calcium ion transmembrane transport	21/602	280/23174	1.53281e-05	0.000519728	0.00041988	18049/66815/13057/78688/22066/238871/16438/12801/14169/18795/18578/58226/338370/14812/20541/70729/80982/12290/13489/26946/13488	21
GO:0099170	postsynaptic modulation of chemical synaptic transmission	6/602	22/23174	1.56819e-05	0.000527636	0.000426268	18795/58991/108071/13176/13489/13488	6
GO:0009914	hormone transport	25/602	372/23174	1.63305e-05	0.000545263	0.000440509	14601/20750/19726/74998/16500/14725/12801/11481/26875/13371/16367/58991/18189/13447/18441/381853/381677/18166/11539/12290/11540/21333/16392/13489/16323	25
GO:0045665	negative regulation of neuron differentiation	20/602	260/23174	1.68706e-05	0.000559029	0.000451631	22418/17172/13392/13390/19270/20356/218203/21367/380711/20620/20473/216049/107585/20350/210108/270120/22215/13841/53972/16392	20
GO:0015837	amine transport	13/602	122/23174	1.77868e-05	0.000584957	0.000472577	12424/13195/16500/12801/11441/14812/20983/18441/54524/11539/15551/11540/13489	13
GO:0019228	neuronal action potential	8/602	45/23174	1.82758e-05	0.000593836	0.00047975	231602/14806/58226/11441/20274/16531/64378/13488	8
GO:0008306	associative learning	12/602	105/23174	1.83283e-05	0.000593836	0.00047975	12424/20238/11441/14812/58991/19049/12290/246317/21333/13489/19699/13488	12
GO:0051588	regulation of neurotransmitter transport	16/602	179/23174	1.88485e-05	0.0006062	0.000489739	18049/231290/231602/243764/12801/11441/268934/20983/18441/320127/432530/15551/11540/13489/16510/13488	16
GO:0007204	positive regulation of cytosolic calcium ion concentration	23/602	329/23174	1.90002e-05	0.00060662	0.000490078	14601/18049/20302/13057/78688/23833/238871/16438/12801/18795/238276/14812/58991/20541/18441/381853/80982/21333/13489/13488/140741/18390/22045	23
GO:0032409	regulation of transporter activity	20/602	263/23174	1.99195e-05	0.000628205	0.000507516	103172/238871/14169/18795/18578/279561/94253/241794/19739/18189/70729/11977/108071/246317/16497/11472/13489/19699/19417/18390	20
GO:0070838	divalent metal ion transport	29/602	473/23174	1.99635e-05	0.000628205	0.000507516	18049/66815/13057/78688/22066/22785/238871/16438/12801/320707/14169/18795/18578/106393/58226/279561/338370/11441/238276/19739/14812/20541/70729/80982/12290/11540/13489/26946/13488	29
GO:0006887	exocytosis	25/602	377/23174	2.04336e-05	0.000638405	0.000515757	14127/231602/243764/74998/16500/12801/26875/58226/11441/268934/18189/13447/20983/18441/54524/320127/108030/19419/432530/15551/11540/83762/13489/16510/13488	25
GO:0072511	divalent inorganic cation transport	29/602	476/23174	2.24261e-05	0.000695686	0.000562034	18049/66815/13057/78688/22066/22785/238871/16438/12801/320707/14169/18795/18578/106393/58226/279561/338370/11441/238276/19739/14812/20541/70729/80982/12290/11540/13489/26946/13488	29
GO:0051262	protein tetramerization	16/602	182/23174	2.31633e-05	0.000713495	0.000576421	319154/326620/319159/319153/72562/14778/14800/16438/16515/14812/18189/56421/11472/16531/20183/56847	16
GO:0018105	peptidyl-serine phosphorylation	22/602	311/23174	2.39633e-05	0.000732975	0.000592159	22418/18817/71751/17763/16589/21951/227120/238871/80297/20112/20620/11920/11441/18189/19049/15234/15258/11600/18213/245038/329421/13488	22
GO:0015844	monoamine transport	12/602	108/23174	2.44054e-05	0.000741313	0.000598895	14127/14131/16500/12801/11441/20983/18441/54524/15551/11540/13489/13488	12
GO:0008015	blood circulation	29/602	479/23174	2.51618e-05	0.000759018	0.000613198	11819/13057/109648/231602/243764/238871/12801/207728/80297/20112/18578/58226/238130/11441/19274/58991/20541/18441/24052/18166/11600/11539/12290/15551/11540/21333/16531/13489/13488	29
GO:0048512	circadian behavior	9/602	61/23174	2.63973e-05	0.000782795	0.000632407	14601/20473/382543/58991/11539/11540/16531/13489/13488	9
GO:0018209	peptidyl-serine modification	23/602	336/23174	2.64869e-05	0.000782795	0.000632407	22418/18817/71751/17763/16589/21951/108148/227120/238871/80297/20112/20620/11920/11441/18189/19049/15234/15258/11600/18213/245038/329421/13488	23
GO:0050768	negative regulation of neurogenesis	23/602	336/23174	2.64869e-05	0.000782795	0.000632407	22418/17172/13392/13390/19270/20356/218203/21367/380711/20620/20473/216049/107585/20350/210108/270120/22215/20660/13841/20983/53972/18213/16392	23
GO:0021895	cerebral cortex neuron differentiation	6/602	24/23174	2.70642e-05	0.000794487	0.000641854	16874/13392/13390/21367/13489/13488	6
GO:0032147	activation of protein kinase activity	19/602	247/23174	2.72533e-05	0.000794706	0.00064203	22418/50501/23882/71751/11481/26401/665113/207565/11441/268934/58991/15234/108071/21802/11600/11539/18213/13489/70415	19
GO:0010721	negative regulation of cell development	25/602	385/23174	2.89667e-05	0.000839076	0.000677876	22418/17172/13392/13390/19270/14118/20356/218203/21367/380711/20620/20473/216049/107585/20350/210108/270120/22215/20660/13841/20983/53972/18213/16392/108655	25
GO:0003279	cardiac septum development	13/602	128/23174	2.97568e-05	0.000856291	0.000691784	22418/23863/18187/14725/207728/15531/19876/108154/20897/67784/16392/20564/218772	13
GO:0060976	coronary vasculature development	10/602	78/23174	3.34072e-05	0.000953084	0.000769981	50501/14725/207728/15531/19876/108154/24052/12224/11600/67784	10
GO:0032386	regulation of intracellular transport	27/602	437/23174	3.35562e-05	0.000953084	0.000769981	14127/78688/11815/231602/243764/16589/16500/12801/57258/11441/238276/20660/268934/20983/18441/12669/320127/11600/80982/432530/15551/11540/11472/76157/13489/16510/13488	27
GO:0007622	rhythmic behavior	9/602	63/23174	3.44047e-05	0.000970877	0.000784356	14601/20473/382543/58991/11539/11540/16531/13489/13488	9
GO:0014821	phasic smooth muscle contraction	6/602	25/23174	3.48319e-05	0.000976632	0.000789005	231602/58991/18166/16531/13489/13488	6
GO:0007623	circadian rhythm	17/602	209/23174	3.53714e-05	0.000985442	0.000796123	14601/18049/50501/108079/19046/213311/20473/382543/22215/58991/11539/432530/11540/18213/16531/13489/13488	17
GO:0009636	response to toxic substance	23/602	343/23174	3.6533e-05	0.00100719	0.000813689	235674/78688/18227/22785/13195/14400/12801/11441/14680/14812/19049/15234/18039/20274/11977/15551/11540/16531/13489/108655/13488/70415/18390	23
GO:0003013	circulatory system process	29/602	489/23174	3.66124e-05	0.00100719	0.000813689	11819/13057/109648/231602/243764/238871/12801/207728/80297/20112/18578/58226/238130/11441/19274/58991/20541/18441/24052/18166/11600/11539/12290/15551/11540/21333/16531/13489/13488	29
GO:0050805	negative regulation of synaptic transmission	10/602	79/23174	3.73713e-05	0.00102164	0.000825366	14806/16500/20620/20983/320127/11539/219228/15551/13489/13488	10
GO:0031000	response to caffeine	5/602	16/23174	4.00711e-05	0.00108192	0.000874066	108079/14680/16367/20541/11540	5
GO:0036270	response to diuretic	5/602	16/23174	4.00711e-05	0.00108192	0.000874066	108079/14680/16367/20541/11540	5
GO:0008038	neuron recognition	8/602	50/23174	4.06142e-05	0.00108985	0.000880476	22418/20356/21367/16728/12801/19876/68810/244682	8
GO:0090596	sensory organ morphogenesis	21/602	300/23174	4.2517e-05	0.00113396	0.000916107	77945/22418/14472/12307/13395/270190/58998/14107/20473/107585/19274/270120/50769/23965/15258/20897/14365/329421/22778/218772/56847	21
GO:0048639	positive regulation of developmental growth	17/602	213/23174	4.49513e-05	0.00119162	0.000962689	14601/18049/12904/71751/20356/320563/16728/80297/18795/14732/107585/382253/50769/20983/18213/13489/22778	17
GO:0007218	neuropeptide signaling pathway	10/602	81/23174	4.65162e-05	0.00121833	0.000984272	20605/109648/18155/50501/23963/229357/381853/18610/21333/18390	10
GO:0043279	response to alkaloid	10/602	81/23174	4.65162e-05	0.00121833	0.000984272	108079/12801/14680/16367/20541/19049/15551/11540/13489/13488	10
GO:2001023	regulation of response to drug	12/602	116/23174	4.98839e-05	0.00129876	0.00104925	78688/12801/14397/58991/15234/20983/54524/15551/11540/13489/108655/70415	12
GO:0033674	positive regulation of kinase activity	28/602	475/23174	5.51875e-05	0.00142834	0.00115394	22418/50501/23882/213452/71751/11481/26401/19876/665113/57257/207565/11441/16367/18003/268934/58991/18189/15234/108071/21802/11600/11539/80982/19419/18213/13489/19699/70415	28
GO:0051952	regulation of amine transport	12/602	118/23174	5.90405e-05	0.00151908	0.00122724	12424/16500/12801/11441/14812/20983/18441/54524/11539/15551/11540/13489	12
GO:0019932	second-messenger-mediated signaling	26/602	427/23174	5.94774e-05	0.00152137	0.00122909	14601/75141/238871/16728/16438/207728/54446/18578/26875/207565/14680/12554/238276/23964/20541/234889/381853/23984/24052/11515/108071/432530/11540/13489/13488/18390	26
GO:0048520	positive regulation of behavior	7/602	40/23174	6.82254e-05	0.00173499	0.00140167	14601/12424/22026/58991/20897/11540/13488	7
GO:0045187	regulation of circadian sleep/wake cycle, sleep	6/602	28/23174	6.9345e-05	0.00175327	0.00141644	14601/58991/11539/11540/13489/13488	6
GO:0019933	cAMP-mediated signaling	15/602	179/23174	7.179e-05	0.00179434	0.00144962	14601/75141/238871/207728/18578/26875/14680/381853/23984/11515/432530/11540/13489/13488/18390	15
GO:0043524	negative regulation of neuron apoptotic process	15/602	179/23174	7.179e-05	0.00179434	0.00144962	18049/104069/18227/17242/12705/13390/14806/12661/14401/18039/15258/11977/11600/11540/16392	15
GO:0051961	negative regulation of nervous system development	23/602	360/23174	7.65227e-05	0.00190176	0.0015364	22418/17172/13392/13390/19270/20356/218203/21367/380711/20620/20473/216049/107585/20350/210108/270120/22215/20660/13841/20983/53972/18213/16392	23
GO:1901215	negative regulation of neuron death	18/602	245/23174	7.98309e-05	0.00197277	0.00159377	18049/104069/18227/17242/12705/13390/14806/16438/12661/14401/20660/18039/70729/15258/11977/11600/11540/16392	18
GO:0060560	developmental growth involved in morphogenesis	19/602	268/23174	8.22107e-05	0.00199782	0.001614	18049/22418/18187/18377/12904/71751/20356/320563/16728/269152/19876/12808/22330/20350/382253/13841/20983/18213/20564	19
GO:0021800	cerebral cortex tangential migration	4/602	10/23174	8.35849e-05	0.00199782	0.001614	16874/18187/19876/19699	4
GO:0021826	substrate-independent telencephalic tangential migration	4/602	10/23174	8.35849e-05	0.00199782	0.001614	16874/21367/13489/13488	4
GO:0021843	substrate-independent telencephalic tangential interneuron migration	4/602	10/23174	8.35849e-05	0.00199782	0.001614	16874/21367/13489/13488	4
GO:0099541	trans-synaptic signaling by lipid	4/602	10/23174	8.35849e-05	0.00199782	0.001614	12801/18795/18189/108071	4
GO:0099542	trans-synaptic signaling by endocannabinoid	4/602	10/23174	8.35849e-05	0.00199782	0.001614	12801/18795/18189/108071	4
GO:0050802	circadian sleep/wake cycle, sleep	6/602	29/23174	8.55264e-05	0.00203311	0.00164252	14601/58991/11539/11540/13489/13488	6
GO:2001257	regulation of cation channel activity	14/602	162/23174	8.91295e-05	0.00210731	0.00170246	238871/14169/18578/241794/19739/18189/70729/246317/16497/11472/13489/19699/19417/18390	14
GO:0050433	regulation of catecholamine secretion	9/602	71/23174	9.00632e-05	0.00211794	0.00171105	16500/12801/11441/20983/18441/54524/15551/11540/13489	9
GO:0018958	phenol-containing compound metabolic process	11/602	105/23174	9.09128e-05	0.00212649	0.00171795	22418/104069/18227/12705/13195/13371/107585/11977/13489/19699/13488	11
GO:0031345	negative regulation of cell projection organization	16/602	205/23174	9.72385e-05	0.00226235	0.00182771	22418/19270/20356/218203/19268/380711/20620/216049/20350/210108/270120/22215/14812/18189/13841/53972	16
GO:0043270	positive regulation of ion transport	21/602	318/23174	9.77563e-05	0.00226236	0.00182772	12424/103172/12805/16438/14169/18795/279561/238276/19739/14812/50769/20983/18441/12669/11539/80982/11540/11472/13489/19699/13488	21
GO:0003012	muscle system process	24/602	391/23174	0.000100117	0.00230479	0.00186201	22004/13057/78688/50501/231602/243764/238871/18578/58226/238130/58991/16398/20541/50769/18441/56458/24052/18166/11539/11472/16531/13489/108655/13488	24
GO:0060041	retina development in camera-type eye	14/602	164/23174	0.000101682	0.00232857	0.00188121	77945/12307/13392/13390/58998/11481/20473/107585/19274/270120/50769/15258/22778/218772	14
GO:0048732	gland development	27/602	467/23174	0.000102958	0.00234449	0.00189407	14601/66392/22418/14842/17172/17242/78908/16438/216233/19876/11920/20473/12808/17263/22215/16367/238386/58208/15234/20897/21802/67784/16392/13489/22778/218772/56847	27
GO:0061387	regulation of extent of cell growth	12/602	125/23174	0.000103449	0.00234449	0.00189407	18049/22418/18377/12904/71751/20356/320563/16728/20350/382253/13841/18213	12
GO:0051937	catecholamine transport	10/602	89/23174	0.000104613	0.00235865	0.00190552	16500/12801/11441/20983/18441/54524/15551/11540/13489/13488	10
GO:0042551	neuron maturation	8/602	57/23174	0.000106591	0.00239092	0.00193158	18049/18227/71751/21367/269116/80297/23859/18189	8
GO:0040018	positive regulation of multicellular organism growth	7/602	43/23174	0.000110241	0.00246018	0.00198754	14601/80297/14732/107585/50769/13489/22778	7
GO:0050432	catecholamine secretion	9/602	74/23174	0.00012476	0.00274403	0.00221686	16500/12801/11441/20983/18441/54524/15551/11540/13489	9
GO:0002028	regulation of sodium ion transport	10/602	91/23174	0.000126237	0.00274403	0.00221686	12805/80297/14169/18795/279561/94253/20541/246317/269513/13489	10
GO:0042749	regulation of circadian sleep/wake cycle	6/602	31/23174	0.000126845	0.00274403	0.00221686	14601/58991/11539/11540/13489/13488	6
GO:0090075	relaxation of muscle	6/602	31/23174	0.000126845	0.00274403	0.00221686	238871/18578/20541/18441/11539/16531	6
GO:0099560	synaptic membrane adhesion	6/602	31/23174	0.000126845	0.00274403	0.00221686	19268/241568/320772/235086/18189/219228	6
GO:0050918	positive chemotaxis	7/602	44/23174	0.000128189	0.00274403	0.00221686	22418/20356/14725/12554/16398/11600/18213	7
GO:0046532	regulation of photoreceptor cell differentiation	4/602	11/23174	0.00012865	0.00274403	0.00221686	13392/13390/107585/100043902	4
GO:0051967	negative regulation of synaptic transmission, glutamatergic	4/602	11/23174	0.00012865	0.00274403	0.00221686	14806/11539/15551/13489	4
GO:0006814	sodium ion transport	16/602	210/23174	0.000128833	0.00274403	0.00221686	231290/241118/12805/80297/100503085/14169/18795/279561/338370/94253/20541/20274/236727/246317/269513/13489	16
GO:0010842	retina layer formation	5/602	20/23174	0.000130489	0.00274403	0.00221686	12307/19274/270120/50769/15258	5
GO:0051481	negative regulation of cytosolic calcium ion concentration	5/602	20/23174	0.000130489	0.00274403	0.00221686	78688/20541/18166/13489/18390	5
GO:0140058	neuron projection arborization	5/602	20/23174	0.000130489	0.00274403	0.00221686	22418/71751/14725/216049/11441	5
GO:0048638	regulation of developmental growth	24/602	399/23174	0.000136235	0.00285116	0.00230341	14601/18049/22418/18377/12904/71751/20356/320563/16728/80297/216233/18795/14732/107585/20350/382253/50769/13841/20983/18166/18213/13489/108655/22778	24
GO:0021700	developmental maturation	20/602	303/23174	0.000143069	0.00297993	0.00240744	18049/22418/17172/16874/18227/71751/21367/19726/21827/269116/80297/20112/18795/20473/23859/18189/20983/18039/16531/19699	20
GO:0071804	cellular potassium ion transport	15/602	191/23174	0.000148624	0.00306642	0.00247731	16500/16515/279561/338370/241794/380959/16491/236727/16492/226922/246317/16497/11472/16531/16510	15
GO:0071805	potassium ion transmembrane transport	15/602	191/23174	0.000148624	0.00306642	0.00247731	16500/16515/279561/338370/241794/380959/16491/236727/16492/226922/246317/16497/11472/16531/16510	15
GO:0008277	regulation of G protein-coupled receptor signaling pathway	12/602	130/23174	0.000150538	0.00309134	0.00249744	22418/21367/230085/18795/18578/67792/19739/381853/108071/15551/13489/18390	12
GO:0001964	startle response	6/602	32/23174	0.000152714	0.00310615	0.00250941	18142/14812/18189/11540/13489/16510	6
GO:0022410	circadian sleep/wake cycle process	6/602	32/23174	0.000152714	0.00310615	0.00250941	14601/58991/11539/11540/13489/13488	6
GO:0048588	developmental cell growth	18/602	258/23174	0.00015339	0.00310615	0.00250941	18049/22418/18187/18377/12904/71751/20356/320563/16728/12808/22330/20350/382253/13841/20983/18213/108655/20564	18
GO:0007628	adult walking behavior	7/602	46/23174	0.000171198	0.00345078	0.00278783	231044/21367/80297/15258/16531/13489/13488	7
GO:0001973	adenosine receptor signaling pathway	4/602	12/23174	0.000189014	0.00374093	0.00302224	21367/18441/11539/11540	4
GO:0030432	peristalsis	4/602	12/23174	0.000189014	0.00374093	0.00302224	231602/18166/13489/13488	4
GO:0035588	G protein-coupled purinergic receptor signaling pathway	4/602	12/23174	0.000189014	0.00374093	0.00302224	21367/18441/11539/11540	4
GO:0045161	neuronal ion channel clustering	4/602	12/23174	0.000189014	0.00374093	0.00302224	21367/269116/80297/23859	4
GO:0043949	regulation of cAMP-mediated signaling	8/602	62/23174	0.000194682	0.00383577	0.00309886	14601/75141/238871/207728/18578/381853/23984/18390	8
GO:0048469	cell maturation	15/602	197/23174	0.000208697	0.00409036	0.00330453	18049/17172/16874/18227/71751/21367/19726/269116/80297/20112/18795/20473/23859/18189/16531	15
GO:0006936	muscle contraction	19/602	288/23174	0.000209474	0.00409036	0.00330453	22004/50501/231602/243764/238871/18578/58226/238130/58991/16398/20541/50769/24052/18166/11539/11472/16531/13489/13488	19
GO:2000310	regulation of NMDA receptor activity	5/602	22/23174	0.000212311	0.00412733	0.00333441	19739/18189/19699/19417/18390	5
GO:0048813	dendrite morphogenesis	14/602	176/23174	0.000214235	0.00414032	0.00334489	574437/270190/19268/19876/665113/216049/11441/238276/94253/22215/382253/53972/11977/19699	14
GO:0048675	axon extension	12/602	135/23174	0.000214872	0.00414032	0.00334489	18049/22418/18187/71751/20356/320563/16728/22330/20350/382253/18213/20564	12
GO:0045860	positive regulation of protein kinase activity	25/602	437/23174	0.000215986	0.00414351	0.00334748	22418/50501/23882/71751/11481/26401/19876/665113/207565/11441/18003/268934/58991/18189/15234/108071/21802/11600/11539/80982/19419/18213/13489/19699/70415	25
GO:0043406	positive regulation of MAP kinase activity	16/602	220/23174	0.000219764	0.00419758	0.00339116	22418/50501/23882/71751/26401/19876/665113/11441/268934/58991/15234/108071/21802/11539/19419/18213	16
GO:0007157	heterophilic cell-cell adhesion via plasma membrane cell adhesion molecules	7/602	48/23174	0.000225181	0.00424545	0.00342983	58998/23963/16728/23966/18189/23964/23965	7
GO:0042755	eating behavior	7/602	48/23174	0.000225181	0.00424545	0.00342983	12424/58991/50769/18441/11540/13488/18390	7
GO:0090659	walking behavior	7/602	48/23174	0.000225181	0.00424545	0.00342983	231044/21367/80297/15258/16531/13489/13488	7
GO:0071695	anatomical structure maturation	14/602	177/23174	0.000227211	0.00426533	0.00344589	18049/22418/18227/71751/21367/19726/21827/269116/80297/20112/18795/20473/23859/18189	14
GO:0051271	negative regulation of cellular component movement	20/602	315/23174	0.000239271	0.00447252	0.00361328	22418/11819/22376/11815/20300/19270/20356/117600/19281/18795/19876/238328/320271/20350/19274/13134/11539/13489/13488/70415	20
GO:0060042	retina morphogenesis in camera-type eye	8/602	64/23174	0.000243549	0.00453311	0.00366223	12307/58998/107585/19274/270120/50769/15258/22778	8
GO:0016358	dendrite development	19/602	292/23174	0.000249523	0.00462463	0.00373616	574437/270190/19268/19876/20620/665113/12808/216049/11441/238276/94253/210108/270120/22215/382253/58991/53972/11977/19699	19
GO:0031646	positive regulation of neurological system process	9/602	81/23174	0.000250807	0.00462882	0.00373955	12424/11441/23966/235086/18189/16398/15234/246317/19699	9
GO:0042745	circadian sleep/wake cycle	6/602	35/23174	0.000256056	0.00470584	0.00380177	14601/58991/11539/11540/13489/13488	6
GO:0031223	auditory behavior	4/602	13/23174	0.000267421	0.00489415	0.0039539	18189/114142/20897/13489	4
GO:0030593	neutrophil chemotaxis	10/602	100/23174	0.000276134	0.00503254	0.00406571	20302/14127/14131/20750/100040035/17242/20300/238871/18578/57257	10
GO:1900449	regulation of glutamate receptor signaling pathway	7/602	50/23174	0.000292103	0.00530149	0.00428299	19739/18189/230235/246317/19699/19417/18390	7
GO:0048169	regulation of long-term neuronal synaptic plasticity	6/602	36/23174	0.000300583	0.00543285	0.00438911	14806/14812/108071/246317/13489/13488	6
GO:0051291	protein heterooligomerization	13/602	161/23174	0.00030821	0.00554778	0.00448197	319154/326620/319159/319153/72562/231602/108079/20482/16367/14812/18189/22778/12833	13
GO:0007205	protein kinase C-activating G protein-coupled receptor signaling pathway	5/602	24/23174	0.000328275	0.00588472	0.00475417	12424/108071/15551/11540/380921	5
GO:0042752	regulation of circadian rhythm	11/602	122/23174	0.000344721	0.00615433	0.00497198	14601/108079/19046/213311/22215/58991/11539/432530/11540/13489/13488	11
GO:0009101	glycoprotein biosynthetic process	18/602	277/23174	0.000365521	0.00649405	0.00524644	225742/278279/20452/240119/26877/108148/107895/26938/15531/18795/387314/50787/14348/319415/380959/50786/11977/67569	18
GO:0048755	branching morphogenesis of a nerve	4/602	14/23174	0.00036672	0.00649405	0.00524644	13392/71751/13841/13489	4
GO:0030514	negative regulation of BMP signaling pathway	7/602	52/23174	0.000374124	0.00659846	0.00533079	22418/23863/13390/14118/14725/20482/15258	7
GO:0046883	regulation of hormone secretion	19/602	302/23174	0.000380187	0.00667847	0.00539543	14601/20750/19726/16500/12801/16367/58991/18189/13447/18441/381853/18166/11539/12290/11540/21333/16392/13489/16323	19
GO:0071902	positive regulation of protein serine/threonine kinase activity	18/602	279/23174	0.000398334	0.00691635	0.00558761	22418/50501/23882/71751/26401/19876/665113/11441/268934/58991/18189/15234/108071/21802/11539/80982/19419/18213	18
GO:0007413	axonal fasciculation	5/602	25/23174	0.000401635	0.00691635	0.00558761	22418/20356/21367/16728/12801	5
GO:0014048	regulation of glutamate secretion	5/602	25/23174	0.000401635	0.00691635	0.00558761	12424/14812/20983/11539/11540	5
GO:0106030	neuron projection fasciculation	5/602	25/23174	0.000401635	0.00691635	0.00558761	22418/20356/21367/16728/12801	5
GO:1905809	negative regulation of synapse organization	5/602	25/23174	0.000401635	0.00691635	0.00558761	22418/22215/14812/13841/53972	5
GO:0007616	long-term memory	6/602	38/23174	0.000407707	0.00696605	0.00562776	12307/225872/432530/21333/13489/19699	6
GO:0048265	response to pain	6/602	38/23174	0.000407707	0.00696605	0.00562776	231602/14812/20274/12290/21333/19699	6
GO:0008542	visual learning	8/602	69/23174	0.000410791	0.00699143	0.00564827	12424/20238/58991/19049/12290/246317/13489/13488	8
GO:0008361	regulation of cell size	15/602	210/23174	0.000414276	0.00699631	0.00565221	18049/22418/18377/12904/71751/20356/320563/16728/380711/20350/382253/13841/11977/18213/16531	15
GO:0019935	cyclic-nucleotide-mediated signaling	15/602	210/23174	0.000414276	0.00699631	0.00565221	14601/75141/238871/207728/18578/26875/14680/381853/23984/11515/432530/11540/13489/13488/18390	15
GO:0050773	regulation of dendrite development	14/602	190/23174	0.000468109	0.00786934	0.00635751	574437/19268/19876/20620/665113/12808/238276/94253/210108/270120/22215/382253/53972/19699	14
GO:0021983	pituitary gland development	6/602	39/23174	0.000471369	0.00786934	0.00635751	14601/22418/14842/20473/16392/13489	6
GO:0030431	sleep	6/602	39/23174	0.000471369	0.00786934	0.00635751	14601/58991/11539/11540/13489/13488	6
GO:0045773	positive regulation of axon extension	7/602	54/23174	0.000473605	0.00787661	0.00636338	18049/71751/20356/320563/16728/382253/18213	7
GO:0014074	response to purine-containing compound	10/602	107/23174	0.000476903	0.00790141	0.00638342	12705/231602/108079/16438/207728/14680/16367/20541/18441/11540	10
GO:0045927	positive regulation of growth	19/602	308/23174	0.000484296	0.00796484	0.00643467	14601/18049/13057/12904/71751/20356/320563/16728/80297/18795/14732/107585/382253/58991/50769/20983/18213/13489/22778	19
GO:0014049	positive regulation of glutamate secretion	4/602	15/23174	0.000489836	0.00796484	0.00643467	12424/14812/20983/11540	4
GO:0032222	regulation of synaptic transmission, cholinergic	4/602	15/23174	0.000489836	0.00796484	0.00643467	16773/11441/11540/21333	4
GO:0035587	purinergic receptor signaling pathway	4/602	15/23174	0.000489836	0.00796484	0.00643467	21367/18441/11539/11540	4
GO:0098917	retrograde trans-synaptic signaling	4/602	15/23174	0.000489836	0.00796484	0.00643467	12801/18795/23964/20983	4
GO:0048167	regulation of synaptic plasticity	21/602	359/23174	0.000504933	0.00817991	0.00660842	12307/21367/14806/16500/225872/14169/20620/11441/14812/20983/381677/320127/108071/11539/432530/246317/11540/13489/19699/19417/13488	21
GO:0060401	cytosolic calcium ion transport	13/602	170/23174	0.000519956	0.00839221	0.00677993	18049/66815/13057/78688/238871/16438/18795/238276/14812/20541/80982/13489/13488	13
GO:0042417	dopamine metabolic process	6/602	40/23174	0.000542512	0.00872407	0.00704803	104069/18227/13195/11977/13489/13488	6
GO:0007632	visual behavior	8/602	72/23174	0.000549422	0.00880282	0.00711166	12424/20238/58991/19049/12290/246317/13489/13488	8
GO:0040014	regulation of multicellular organism growth	9/602	90/23174	0.000552576	0.00882105	0.00712638	14601/80297/216233/14732/107585/50769/18166/13489/22778	9
GO:0001936	regulation of endothelial cell proliferation	11/602	129/23174	0.000555481	0.00883517	0.00713779	22418/11819/13057/17242/20356/228852/238328/12554/19274/58991/13655	11
GO:0007214	gamma-aminobutyric acid signaling pathway	5/602	27/23174	0.000584675	0.00923238	0.00745869	227120/230085/14400/14401/14397	5
GO:0070050	neuron cellular homeostasis	5/602	27/23174	0.000584675	0.00923238	0.00745869	12307/231602/12801/18441/16510	5
GO:0097061	dendritic spine organization	9/602	91/23174	0.000599369	0.00943036	0.00761864	574437/270190/241514/216049/11441/22215/14812/53972/19699	9
GO:0031644	regulation of neurological system process	13/602	173/23174	0.000613511	0.00961827	0.00777045	12424/11441/23966/235086/58991/18189/16398/15234/11539/246317/108069/19699/18390	13
GO:0007638	mechanosensory behavior	4/602	16/23174	0.000639758	0.00992305	0.00801667	18189/114142/20897/13489	4
GO:0043584	nose development	4/602	16/23174	0.000639758	0.00992305	0.00801667	13395/17172/20897/56847	4
GO:0061548	ganglion development	4/602	16/23174	0.000639758	0.00992305	0.00801667	17172/18187/20350/14365	4
GO:0009612	response to mechanical stimulus	13/602	174/23174	0.000647693	0.0100106	0.00808743	17242/230085/207728/14812/18189/16398/20541/50769/18441/114142/20897/228432/13489	13
GO:0010977	negative regulation of neuron projection development	13/602	175/23174	0.000683466	0.0105263	0.00850406	22418/19270/20356/218203/380711/20620/216049/20350/210108/270120/22215/13841/53972	13
GO:0048521	negative regulation of behavior	5/602	28/23174	0.000696703	0.0106926	0.00863835	12424/58991/11539/13489/13488	5
GO:0051656	establishment of organelle localization	25/602	474/23174	0.000714539	0.0109279	0.00882851	14127/52276/18817/231602/243764/12801/11920/26875/231570/11441/268934/13447/20983/18441/18039/320127/108030/19419/432530/15551/11540/83762/13489/16510/13488	25
GO:0048814	regulation of dendrite morphogenesis	10/602	113/23174	0.000733899	0.0111849	0.00903612	574437/19268/19876/665113/238276/94253/22215/382253/53972/19699	10
GO:0050679	positive regulation of epithelial cell proliferation	14/602	199/23174	0.000740669	0.0112489	0.00908781	22418/13395/13057/17242/20356/16438/228852/12554/58991/114142/13655/11977/21802/108655	14
GO:0043087	regulation of GTPase activity	18/602	295/23174	0.000765912	0.011592	0.00936503	22418/20302/100040035/20300/270162/74998/67792/57257/105445/18003/382253/50779/320127/53972/19419/67784/18213/19417	18
GO:0030073	insulin secretion	15/602	223/23174	0.000773543	0.0116672	0.00942571	19726/74998/16500/12801/11481/26875/16367/58991/18189/13447/381853/381677/12290/16392/13489	15
GO:0051924	regulation of calcium ion transport	17/602	271/23174	0.000782273	0.0117583	0.00949933	18049/13057/78688/22066/238871/16438/14169/18578/279561/238276/19739/20541/70729/80982/11540/13489/13488	17
GO:0003148	outflow tract septum morphogenesis	5/602	29/23174	0.000824032	0.0122596	0.00990431	18187/14725/19876/16392/218772	5
GO:0043951	negative regulation of cAMP-mediated signaling	5/602	29/23174	0.000824032	0.0122596	0.00990431	238871/207728/18578/23984/18390	5
GO:0045956	positive regulation of calcium ion-dependent exocytosis	5/602	29/23174	0.000824032	0.0122596	0.00990431	16500/12801/58226/13447/20983	5
GO:0000187	activation of MAPK activity	10/602	115/23174	0.000841443	0.012434	0.0100452	22418/50501/71751/26401/11441/268934/58991/15234/21802/18213	10
GO:0051209	release of sequestered calcium ion into cytosol	10/602	115/23174	0.000841443	0.012434	0.0100452	18049/13057/78688/238871/16438/18795/20541/80982/13489/13488	10
GO:0060402	calcium ion transport into cytosol	12/602	157/23174	0.000845905	0.0124579	0.0100645	18049/13057/78688/238871/16438/18795/238276/14812/20541/80982/13489/13488	12
GO:0001666	response to hypoxia	14/602	202/23174	0.000857148	0.0125811	0.0101641	78688/18227/12398/231602/16438/11920/11441/14812/20541/11539/16531/68655/13489/14284	14
GO:0035270	endocrine system development	11/602	136/23174	0.000864368	0.0126025	0.0101813	14601/22418/14842/17172/17242/19726/20473/381853/20897/16392/13489	11
GO:0097553	calcium ion transmembrane import into cytosol	11/602	136/23174	0.000864368	0.0126025	0.0101813	18049/13057/78688/238871/16438/18795/14812/20541/80982/13489/13488	11
GO:0022037	metencephalon development	10/602	116/23174	0.00089988	0.0130767	0.0105644	231044/14472/17172/17242/12805/22026/216049/18189/114142/11977	10
GO:0030072	peptide hormone secretion	17/602	276/23174	0.000957033	0.0138611	0.0111982	14601/19726/74998/16500/12801/11481/26875/13371/16367/58991/18189/13447/381853/381677/12290/16392/13489	17
GO:0051283	negative regulation of sequestering of calcium ion	10/602	117/23174	0.000961606	0.0138814	0.0112146	18049/13057/78688/238871/16438/18795/20541/80982/13489/13488	10
GO:0048384	retinoic acid receptor signaling pathway	5/602	30/23174	0.000967923	0.0139266	0.0112511	12904/26381/20183/218772/56847	5
GO:0007264	small GTPase mediated signal transduction	25/602	485/23174	0.000987798	0.014166	0.0114445	18049/22376/117600/75985/328967/219140/234353/380711/19876/20620/70727/57257/320271/319642/238130/12554/105445/215821/320127/53972/19419/217944/217371/19699/19417	25
GO:1901216	positive regulation of neuron death	10/602	118/23174	0.00102676	0.0144237	0.0116527	22418/20302/17172/14806/19268/11920/14812/13841/11539/16531	10
GO:0007212	dopamine receptor signaling pathway	6/602	45/23174	0.00103173	0.0144237	0.0116527	67792/14680/19739/13489/13488/18390	6
GO:0014061	regulation of norepinephrine secretion	4/602	18/23174	0.00103215	0.0144237	0.0116527	16500/11441/18441/11540	4
GO:0033604	negative regulation of catecholamine secretion	4/602	18/23174	0.00103215	0.0144237	0.0116527	12801/20983/18441/13489	4
GO:0042447	hormone catabolic process	4/602	18/23174	0.00103215	0.0144237	0.0116527	235674/20750/13371/107585	4
GO:0042754	negative regulation of circadian rhythm	4/602	18/23174	0.00103215	0.0144237	0.0116527	58991/11539/13489/13488	4
GO:0048243	norepinephrine secretion	4/602	18/23174	0.00103215	0.0144237	0.0116527	16500/11441/18441/11540	4
GO:0097091	synaptic vesicle clustering	4/602	18/23174	0.00103215	0.0144237	0.0116527	26875/27204/18189/219228	4
GO:0015893	drug transport	14/602	207/23174	0.00108553	0.0151156	0.0122116	14725/12801/229706/210027/58991/20983/20897/54524/15551/11540/13489/74152/13488/16323	14
GO:0051282	regulation of sequestering of calcium ion	10/602	119/23174	0.00109548	0.0151156	0.0122116	18049/13057/78688/238871/16438/18795/20541/80982/13489/13488	10
GO:0051963	regulation of synapse assembly	10/602	119/23174	0.00109548	0.0151156	0.0122116	22418/574437/270190/399558/320772/58991/18189/242384/13841/18213	10
GO:1990266	neutrophil migration	10/602	119/23174	0.00109548	0.0151156	0.0122116	20302/14127/14131/20750/100040035/17242/20300/238871/18578/57257	10
GO:0106027	neuron projection organization	9/602	99/23174	0.00110285	0.0151694	0.0122551	574437/270190/241514/216049/11441/22215/14812/53972/19699	9
GO:2000146	negative regulation of cell motility	17/602	280/23174	0.00111981	0.0153544	0.0124046	11819/22376/11815/20300/19270/117600/19281/18795/19876/238328/320271/19274/13134/11539/13489/13488/70415	17
GO:0050678	regulation of epithelial cell proliferation	20/602	357/23174	0.00115362	0.0157686	0.0127392	22418/13395/11819/13057/17242/20356/16438/19876/228852/238328/12554/19274/58991/58208/114142/13655/11977/21802/16392/108655	20
GO:0070372	regulation of ERK1 and ERK2 cascade	18/602	306/23174	0.00116198	0.0158333	0.0127915	18049/20302/100040035/213452/20300/270190/16728/56291/11441/18189/381126/13841/18441/11600/19419/13176/13489/18390	18
GO:0051208	sequestering of calcium ion	10/602	120/23174	0.00116792	0.0158648	0.0128169	18049/13057/78688/238871/16438/18795/20541/80982/13489/13488	10
GO:0051289	protein homotetramerization	9/602	101/23174	0.0012712	0.0172144	0.0139072	72562/14778/16438/16515/56421/11472/16531/20183/56847	9
GO:0001935	endothelial cell proliferation	11/602	143/23174	0.00130363	0.0175844	0.0142061	22418/11819/13057/17242/20356/228852/238328/12554/19274/58991/13655	11
GO:0048048	embryonic eye morphogenesis	5/602	32/23174	0.00131059	0.0175844	0.0142061	20473/15258/20897/218772/56847	5
GO:0048668	collateral sprouting	5/602	32/23174	0.00131059	0.0175844	0.0142061	18049/18377/12904/12808/13841	5
GO:0016311	dephosphorylation	20/602	361/23174	0.00131842	0.0176353	0.0142473	243312/68440/19270/231760/210376/19268/107895/19281/19046/228852/19258/229791/19274/23859/16398/19049/215821/11539/13489/71887	20
GO:0009880	embryonic pattern specification	7/602	64/23174	0.00132928	0.0177265	0.0143209	22418/382089/18187/12705/241062/12808/20350	7
GO:0035264	multicellular organism growth	14/602	212/23174	0.00136296	0.0181204	0.0146391	14601/238871/80297/19944/216233/11920/14732/107585/17263/50769/18166/13489/22778/218772	14
GO:0071621	granulocyte chemotaxis	10/602	123/23174	0.00140901	0.0186758	0.0150878	20302/14127/14131/20750/100040035/17242/20300/238871/18578/57257	10
GO:1903522	regulation of blood circulation	15/602	237/23174	0.00142697	0.0188568	0.0152341	243764/238871/80297/18578/58226/238130/11441/58991/20541/18166/11539/12290/21333/13489/13488	15
GO:0030032	lamellipodium assembly	7/602	65/23174	0.00145695	0.0191732	0.0154897	22376/68732/219140/22330/57257/12554/11977	7
GO:0048709	oligodendrocyte differentiation	9/602	103/23174	0.00145969	0.0191732	0.0154897	17172/13392/18377/17242/13390/22066/21367/216049/23966	9
GO:1990138	neuron projection extension	13/602	191/23174	0.00152437	0.0199279	0.0160995	18049/22418/18187/71751/20356/320563/16728/22330/20350/382253/20983/18213/20564	13
GO:0003151	outflow tract morphogenesis	8/602	84/23174	0.00152626	0.0199279	0.0160995	22418/18187/14725/19876/18166/67784/16392/218772	8
GO:0090257	regulation of muscle system process	15/602	239/23174	0.00155019	0.0201802	0.0163032	78688/50501/243764/238871/18578/106393/58226/238130/58991/16398/20541/56458/11539/16531/108655	15
GO:0021549	cerebellum development	9/602	104/23174	0.00156201	0.0202736	0.0163787	231044/14472/17242/12805/22026/216049/18189/114142/11977	9
GO:0006688	glycosphingolipid biosynthetic process	4/602	20/23174	0.00156828	0.0202948	0.0163959	53897/20452/26877/26938	4
GO:0032941	secretion by tissue	6/602	49/23174	0.00162299	0.0209395	0.0169167	13057/279561/12669/11539/21333/16531	6
GO:0046660	female sex differentiation	11/602	147/23174	0.00162767	0.0209395	0.0169167	22418/16875/14725/229357/11920/22215/13134/381677/20897/11600/16323	11
GO:0003205	cardiac chamber development	13/602	193/23174	0.00167315	0.0214615	0.0173384	22418/23863/18187/14725/207728/15531/19876/108154/20897/67784/16392/20564/218772	13
GO:0043547	positive regulation of GTPase activity	14/602	217/23174	0.00169731	0.0217077	0.0175373	22418/20302/100040035/20300/270162/74998/67792/105445/18003/382253/50779/19419/18213/19417	14
GO:0014047	glutamate secretion	5/602	34/23174	0.00173531	0.0220008	0.0177741	12424/14812/20983/11539/11540	5
GO:0032094	response to food	5/602	34/23174	0.00173531	0.0220008	0.0177741	14601/12424/11441/58991/18390	5
GO:0060292	long-term synaptic depression	5/602	34/23174	0.00173531	0.0220008	0.0177741	16500/20620/320127/11539/13488	5
GO:0006940	regulation of smooth muscle contraction	7/602	67/23174	0.00174082	0.0220068	0.0177789	50501/243764/238130/58991/16398/11539/16531	7
GO:0030336	negative regulation of cell migration	16/602	267/23174	0.00176861	0.0222692	0.0179909	11819/11815/20300/19270/117600/19281/18795/19876/238328/320271/19274/13134/11539/13489/13488/70415	16
GO:0070374	positive regulation of ERK1 and ERK2 cascade	14/602	218/23174	0.00177176	0.0222692	0.0179909	18049/20302/100040035/213452/20300/11441/18189/381126/18441/11600/19419/13176/13489/18390	14
GO:0060840	artery development	9/602	106/23174	0.0017839	0.0223576	0.0180623	17242/14725/207728/15531/11481/19876/108154/20897/67784	9
GO:0099054	presynapse assembly	6/602	50/23174	0.00180448	0.0225508	0.0182185	26875/320772/18189/219228/18213/244682	6
GO:0007191	adenylate cyclase-activating dopamine receptor signaling pathway	3/602	10/23174	0.00182629	0.0225655	0.0182303	14680/13488/18390	3
GO:0032224	positive regulation of synaptic transmission, cholinergic	3/602	10/23174	0.00182629	0.0225655	0.0182303	16773/11540/21333	3
GO:0048149	behavioral response to ethanol	3/602	10/23174	0.00182629	0.0225655	0.0182303	11441/13489/18390	3
GO:0098598	learned vocalization behavior or vocal learning	3/602	10/23174	0.00182629	0.0225655	0.0182303	18189/114142/20897	3
GO:0071900	regulation of protein serine/threonine kinase activity	22/602	425/23174	0.0018403	0.0226746	0.0183184	22418/18768/11819/50501/23882/18817/71751/26401/19876/665113/11441/20660/268934/58991/18189/15234/108071/21802/11539/80982/19419/18213	22
GO:0001976	neurological system process involved in regulation of systemic arterial blood pressure	4/602	21/23174	0.00189785	0.0232526	0.0187854	231602/20112/11441/13489	4
GO:0031290	retinal ganglion cell axon guidance	4/602	21/23174	0.00189785	0.0232526	0.0187854	270190/19274/13841/16392	4
GO:0043405	regulation of MAP kinase activity	17/602	295/23174	0.00195558	0.023893	0.0193028	22418/50501/23882/71751/26401/19876/665113/11441/20660/268934/58991/15234/108071/21802/11539/19419/18213	17
GO:0042063	gliogenesis	18/602	321/23174	0.00197314	0.0240405	0.0194219	20302/17172/13392/18377/17242/13390/22066/21367/11496/14725/20238/216049/23966/18441/11540/18213/19699/13488	18
GO:2000171	negative regulation of dendrite development	5/602	35/23174	0.00198186	0.0240796	0.0194535	20620/210108/270120/22215/53972	5
GO:0051954	positive regulation of amine transport	6/602	51/23174	0.00200093	0.024244	0.0195863	12424/16500/14812/20983/11540/13489	6
GO:0021782	glial cell development	9/602	108/23174	0.00203033	0.0245322	0.0198192	17172/18377/17242/21367/11496/23966/11540/18213/13488	9
GO:0050885	neuromuscular process controlling balance	7/602	69/23174	0.00206586	0.0248928	0.0201105	268859/382543/18189/18039/16531/64378/56847	7
GO:0070371	ERK1 and ERK2 cascade	18/602	323/23174	0.00211076	0.0253639	0.0204911	18049/20302/100040035/213452/20300/270190/16728/56291/11441/18189/381126/13841/18441/11600/19419/13176/13489/18390	18
GO:0015696	ammonium transport	10/602	130/23174	0.0021309	0.0255358	0.02063	14127/14131/107375/12801/20983/54524/15551/11540/13489/13488	10
GO:0022029	telencephalon cell migration	7/602	70/23174	0.00224502	0.0265627	0.0214596	16874/18187/21367/19876/13489/19699/13488	7
GO:0051057	positive regulation of small GTPase mediated signal transduction	7/602	70/23174	0.00224502	0.0265627	0.0214596	18049/19876/70727/320127/19419/19699/19417	7
GO:0060326	cell chemotaxis	17/602	299/23174	0.00225108	0.0265627	0.0214596	22418/20302/14127/14131/20750/100040035/17242/20300/20356/270190/238871/18578/17101/57257/238130/15234/13655	17
GO:0001963	synaptic transmission, dopaminergic	5/602	36/23174	0.00225303	0.0265627	0.0214596	75141/11441/11540/13489/13488	5
GO:0003417	growth plate cartilage development	5/602	36/23174	0.00225303	0.0265627	0.0214596	21827/12810/12816/218772/12833	5
GO:0051953	negative regulation of amine transport	5/602	36/23174	0.00225303	0.0265627	0.0214596	12801/20983/18441/11539/13489	5
GO:0003084	positive regulation of systemic arterial blood pressure	4/602	22/23174	0.00227241	0.0265763	0.0214705	11819/13057/11441/11539	4
GO:0015874	norepinephrine transport	4/602	22/23174	0.00227241	0.0265763	0.0214705	16500/11441/18441/11540	4
GO:0060080	inhibitory postsynaptic potential	4/602	22/23174	0.00227241	0.0265763	0.0214705	14806/225872/235086/11540	4
GO:0008154	actin polymerization or depolymerization	13/602	200/23174	0.00229167	0.02673	0.0215947	207495/22376/19240/20356/68732/14457/26401/54004/12808/213556/58991/22351/11472	13
GO:0030516	regulation of axon extension	9/602	110/23174	0.00230317	0.0267927	0.0216454	18049/22418/71751/20356/320563/16728/20350/382253/18213	9
GO:0035690	cellular response to drug	20/602	379/23174	0.00233143	0.0270495	0.0218529	78688/243764/108079/207728/18795/18578/67792/12672/20411/11441/20541/238505/15234/56458/12669/15551/108655/13488/70415/18390	20
GO:0006937	regulation of muscle contraction	11/602	154/23174	0.00235161	0.0272114	0.0219837	50501/243764/238871/18578/58226/238130/58991/16398/20541/11539/16531	11
GO:0045165	cell fate commitment	16/602	275/23174	0.00238068	0.0274752	0.0221968	231044/22418/11819/14842/17172/16874/13392/13390/69952/17933/243548/23966/225207/58208/18213/16392	16
GO:0034776	response to histamine	3/602	11/23174	0.0024629	0.0281272	0.0227235	14400/14401/13489	3
GO:0035881	amacrine cell differentiation	3/602	11/23174	0.0024629	0.0281272	0.0227235	13392/13390/22778	3
GO:0044557	relaxation of smooth muscle	3/602	11/23174	0.0024629	0.0281272	0.0227235	20541/11539/16531	3
GO:1901660	calcium ion export	3/602	11/23174	0.0024629	0.0281272	0.0227235	320707/19739/20541	3
GO:0001938	positive regulation of endothelial cell proliferation	8/602	91/23174	0.00254182	0.0288417	0.0233008	22418/13057/17242/20356/228852/12554/58991/13655	8
GO:0048846	axon extension involved in axon guidance	5/602	37/23174	0.00255023	0.0288417	0.0233008	22418/18187/20356/20350/20564	5
GO:1902284	neuron projection extension involved in neuron projection guidance	5/602	37/23174	0.00255023	0.0288417	0.0233008	22418/18187/20356/20350/20564	5
GO:0051260	protein homooligomerization	20/602	382/23174	0.00255184	0.0288417	0.0233008	14127/72562/14778/231602/68339/16500/20482/16438/16515/672511/241794/16491/56421/16492/64706/11600/11472/16531/20183/56847	20
GO:0036293	response to decreased oxygen levels	14/602	228/23174	0.00267701	0.0301472	0.0243554	78688/18227/12398/231602/16438/11920/11441/14812/20541/11539/16531/68655/13489/14284	14
GO:0051290	protein heterotetramerization	6/602	54/23174	0.00268787	0.0301472	0.0243554	319154/326620/319159/319153/14812/18189	6
GO:0010738	regulation of protein kinase A signaling	4/602	23/23174	0.00269491	0.0301472	0.0243554	238276/14812/18189/23984	4
GO:0048485	sympathetic nervous system development	4/602	23/23174	0.00269491	0.0301472	0.0243554	17172/18187/20350/14365	4
GO:0021543	pallium development	11/602	157/23174	0.0027327	0.0303372	0.0245089	17172/16874/13392/18187/17242/13390/668158/18795/19876/19699/13488	11
GO:0048015	phosphatidylinositol-mediated signaling	11/602	157/23174	0.0027327	0.0303372	0.0245089	244281/18795/228852/22215/16367/15234/11600/19419/18213/19699/16510	11
GO:1903169	regulation of calcium ion transmembrane transport	11/602	157/23174	0.0027327	0.0303372	0.0245089	18049/13057/78688/238871/14169/18578/20541/70729/80982/13489/13488	11
GO:0007389	pattern specification process	23/602	467/23174	0.00275434	0.0304999	0.0246404	22418/14472/382089/11819/17172/13392/23863/18187/12705/13390/19726/241062/14725/11481/19876/11920/20473/12808/320772/20350/15258/16392/19699	23
GO:0021885	forebrain cell migration	7/602	73/23174	0.00285502	0.031535	0.0254766	16874/18187/21367/19876/13489/19699/13488	7
GO:0016339	calcium-dependent cell-cell adhesion via plasma membrane cell adhesion molecules	5/602	38/23174	0.00287485	0.0316741	0.025589	12563/12554/18189/93887/12564	5
GO:0006584	catecholamine metabolic process	6/602	55/23174	0.00295201	0.0323612	0.0261441	104069/18227/13195/11977/13489/13488	6
GO:0009712	catechol-containing compound metabolic process	6/602	55/23174	0.00295201	0.0323612	0.0261441	104069/18227/13195/11977/13489/13488	6
GO:0061351	neural precursor cell proliferation	12/602	183/23174	0.00309551	0.0338494	0.0273464	77945/22418/14472/17172/17242/270190/14725/20473/56458/14365/13489/218820	12
GO:0032680	regulation of tumor necrosis factor production	11/602	160/23174	0.00316213	0.0343017	0.0277118	22418/20302/14127/13057/14131/11441/56490/58991/11600/19419/16392	11
GO:0048017	inositol lipid-mediated signaling	11/602	160/23174	0.00316213	0.0343017	0.0277118	244281/18795/228852/22215/16367/15234/11600/19419/18213/19699/16510	11
GO:0035813	regulation of renal sodium excretion	4/602	24/23174	0.00316824	0.0343017	0.0277118	11539/11540/21333/13489	4
GO:0048670	regulation of collateral sprouting	4/602	24/23174	0.00316824	0.0343017	0.0277118	18049/18377/12904/13841	4
GO:0048839	inner ear development	13/602	208/23174	0.00321671	0.0346144	0.0279644	22418/14472/13395/14401/229791/50769/242022/380959/108030/14365/329421/16531/56847	13
GO:0030836	positive regulation of actin filament depolymerization	3/602	12/23174	0.00322086	0.0346144	0.0279644	20356/68732/11472	3
GO:0060124	positive regulation of growth hormone secretion	3/602	12/23174	0.00322086	0.0346144	0.0279644	14601/58991/13489	3
GO:0002040	sprouting angiogenesis	9/602	116/23174	0.00330002	0.0353234	0.0285372	20356/19876/20620/228852/12554/672511/58991/13655/11600	9
GO:0009100	glycoprotein metabolic process	18/602	337/23174	0.0033181	0.0353234	0.0285372	225742/278279/20452/240119/26877/108148/107895/26938/15531/18795/387314/50787/14348/319415/380959/50786/11977/67569	18
GO:0031589	cell-substrate adhesion	18/602	337/23174	0.0033181	0.0353234	0.0285372	20750/17242/11815/20300/270190/21367/68732/16728/19944/20411/12554/231858/18003/244895/16398/11600/16782/11472	18
GO:0032760	positive regulation of tumor necrosis factor production	8/602	95/23174	0.00332313	0.0353234	0.0285372	22418/20302/14127/13057/14131/56490/19419/16392	8
GO:0051705	multi-organism behavior	7/602	75/23174	0.00332722	0.0353234	0.0285372	20238/225872/14803/14812/18189/13134/13488	7
GO:0051056	regulation of small GTPase mediated signal transduction	15/602	259/23174	0.00335012	0.0354053	0.0286034	18049/328967/219140/234353/380711/19876/70727/57257/320271/215821/320127/53972/19419/19699/19417	15
GO:0060047	heart contraction	13/602	209/23174	0.00335112	0.0354053	0.0286034	243764/238871/80297/20112/18578/58226/11441/20541/24052/11539/12290/21333/13489	13
GO:1903555	regulation of tumor necrosis factor superfamily cytokine production	11/602	162/23174	0.00347736	0.0366505	0.0296094	22418/20302/14127/13057/14131/11441/56490/58991/11600/19419/16392	11
GO:0007588	excretion	6/602	57/23174	0.00353789	0.0370049	0.0298956	17242/11539/11540/21333/16531/13489	6
GO:0099172	presynapse organization	6/602	57/23174	0.00353789	0.0370049	0.0298956	26875/320772/18189/219228/18213/244682	6
GO:0099601	regulation of neurotransmitter receptor activity	6/602	57/23174	0.00353789	0.0370049	0.0298956	19739/18189/246317/19699/19417/18390	6
GO:1903557	positive regulation of tumor necrosis factor superfamily cytokine production	8/602	96/23174	0.00354482	0.0370049	0.0298956	22418/20302/14127/13057/14131/56490/19419/16392	8
GO:0098801	regulation of renal system process	5/602	40/23174	0.00361199	0.0376163	0.0303896	13057/11539/11540/21333/13489	5
GO:0032640	tumor necrosis factor production	11/602	163/23174	0.00364415	0.0378222	0.0305559	22418/20302/14127/13057/14131/11441/56490/58991/11600/19419/16392	11
GO:0010001	glial cell differentiation	14/602	236/23174	0.00364905	0.0378222	0.0305559	17172/13392/18377/17242/13390/22066/21367/11496/216049/23966/11540/18213/19699/13488	14
GO:0048266	behavioral response to pain	4/602	25/23174	0.00369521	0.0381199	0.0307965	231602/14812/20274/12290	4
GO:0060004	reflex	4/602	25/23174	0.00369521	0.0381199	0.0307965	17172/114142/16531/56847	4
GO:0035303	regulation of dephosphorylation	11/602	164/23174	0.00381727	0.0391943	0.0316644	243312/231760/210376/107895/228852/23859/16398/19049/215821/11539/13489	11
GO:0046887	positive regulation of hormone secretion	11/602	164/23174	0.00381727	0.0391943	0.0316644	14601/20750/16367/58991/13447/18441/381853/11540/21333/16392/13489	11
GO:0051965	positive regulation of synapse assembly	7/602	77/23174	0.00385673	0.0394477	0.0318692	574437/270190/399558/58991/18189/242384/18213	7
GO:0050673	epithelial cell proliferation	21/602	424/23174	0.00386363	0.0394477	0.0318692	22418/13395/11819/13057/17242/20356/16438/19876/228852/238328/12554/19274/58991/58208/15234/114142/13655/11977/21802/16392/108655	21
GO:1990778	protein localization to cell periphery	18/602	342/23174	0.00386902	0.0394477	0.0318692	14127/18817/11496/58998/74998/16500/269116/80297/665113/279561/20411/238276/23859/18189/18441/108030/11472/332175	18
GO:0031098	stress-activated protein kinase signaling cascade	16/602	290/23174	0.00400374	0.0406823	0.0328666	22418/23882/71751/270190/14806/68339/14169/26401/22026/18795/665113/15234/56458/15258/19419/70415	16
GO:0021761	limbic system development	8/602	98/23174	0.00402242	0.0406823	0.0328666	14842/13392/18187/17242/13390/19699/13488/56847	8
GO:0045197	establishment or maintenance of epithelial cell apical/basal polarity	5/602	41/23174	0.00402731	0.0406823	0.0328666	22418/14107/243548/23859/108030	5
GO:1903523	negative regulation of blood circulation	5/602	41/23174	0.00402731	0.0406823	0.0328666	238871/80297/238130/11539/21333	5
GO:0043583	ear development	14/602	239/23174	0.00408059	0.0410311	0.0331483	22418/14472/13395/14401/229791/50769/242022/20897/380959/108030/14365/329421/16531/56847	14
GO:0046777	protein autophosphorylation	14/602	239/23174	0.00408059	0.0410311	0.0331483	18049/71751/270190/16589/11920/665113/279561/207565/235344/382253/244895/13841/329421/70415	14
GO:0007614	short-term memory	3/602	13/23174	0.0041069	0.0411065	0.0332093	12307/17242/225872	3
GO:1902285	semaphorin-plexin signaling pathway involved in neuron projection guidance	3/602	13/23174	0.0041069	0.0411065	0.0332093	18187/20350/67784	3
GO:0071706	tumor necrosis factor superfamily cytokine production	11/602	166/23174	0.00418322	0.0417749	0.0337492	22418/20302/14127/13057/14131/11441/56490/58991/11600/19419/16392	11
GO:0015872	dopamine transport	6/602	59/23174	0.004206	0.0417929	0.0337638	12801/20983/54524/15551/13489/13488	6
GO:0031102	neuron projection regeneration	6/602	59/23174	0.004206	0.0417929	0.0337638	18377/19268/238505/15234/18039/18213	6
GO:0003002	regionalization	19/602	372/23174	0.00421369	0.0417929	0.0337638	22418/14472/382089/11819/17172/13392/18187/13390/241062/14725/11481/19876/11920/20473/12808/20350/15258/16392/19699	19
GO:0007015	actin filament organization	20/602	400/23174	0.00427468	0.0422449	0.034129	207495/22004/22376/19240/20356/68732/229474/14457/14107/26401/54004/12808/20411/213556/74103/18003/58991/22351/11472/21333	20
GO:0035812	renal sodium excretion	4/602	26/23174	0.00427857	0.0422449	0.034129	11539/11540/21333/13489	4
GO:0043467	regulation of generation of precursor metabolites and energy	9/602	121/23174	0.00436635	0.0430145	0.0347507	103172/12398/108079/207728/19046/20411/16367/56490/11977	9
GO:0043525	positive regulation of neuron apoptotic process	7/602	79/23174	0.00444784	0.0436207	0.0352405	20302/17172/14806/19268/11920/13841/16531	7
GO:0051279	regulation of release of sequestered calcium ion into cytosol	7/602	79/23174	0.00444784	0.0436207	0.0352405	18049/13057/78688/238871/20541/80982/13488	7
GO:0042220	response to cocaine	5/602	42/23174	0.00447564	0.0437659	0.0353578	12801/19049/15551/13489/13488	5
GO:0051235	maintenance of location	17/602	320/23174	0.00448265	0.0437659	0.0353578	18049/13057/78688/23863/19240/22785/14118/320528/238871/16438/211739/18795/20660/20541/80982/13489/13488	17
GO:0045744	negative regulation of G protein-coupled receptor signaling pathway	6/602	60/23174	0.00457296	0.0445482	0.0359897	18578/381853/108071/15551/13489/18390	6
GO:0010921	regulation of phosphatase activity	9/602	122/23174	0.00460862	0.0447958	0.0361898	243312/231760/210376/107895/23859/16398/19049/215821/13489	9
GO:0031099	regeneration	10/602	145/23174	0.00467873	0.0453764	0.0366589	18377/17242/19268/16438/19221/238505/15234/18039/12224/18213	10
GO:0021675	nerve development	7/602	80/23174	0.00476785	0.0461372	0.0372735	18049/18187/270190/14401/20350/16392/77018	7
GO:0003015	heart process	13/602	218/23174	0.00477827	0.0461372	0.0372735	243764/238871/80297/20112/18578/58226/11441/20541/24052/11539/12290/21333/13489	13
GO:0097530	granulocyte migration	10/602	146/23174	0.00490944	0.0472027	0.0381343	20302/14127/14131/20750/100040035/17242/20300/238871/18578/57257	10
GO:0003338	metanephros morphogenesis	4/602	27/23174	0.00492099	0.0472027	0.0381343	12307/12705/231470/269152	4
GO:0045822	negative regulation of heart contraction	4/602	27/23174	0.00492099	0.0472027	0.0381343	238871/80297/11539/21333	4
GO:0003416	endochondral bone growth	5/602	43/23174	0.00495839	0.0474573	0.03834	21827/12810/12816/218772/12833	5
GO:0050806	positive regulation of synaptic transmission	18/602	351/23174	0.00505084	0.0478583	0.0386639	12307/14800/14806/12801/16773/20620/11441/235086/14812/18189/11539/432530/246317/11540/21333/13489/19699/13488	18
GO:0034332	adherens junction organization	9/602	124/23174	0.00512445	0.0478583	0.0386639	11815/22330/20411/12563/12554/244895/16398/12564/11472	9
GO:0010522	regulation of calcium ion transport into cytosol	8/602	102/23174	0.00512515	0.0478583	0.0386639	18049/13057/78688/238871/238276/20541/80982/13488	8
GO:0021984	adenohypophysis development	3/602	14/23174	0.00512694	0.0478583	0.0386639	14601/14842/13489	3
GO:0035815	positive regulation of renal sodium excretion	3/602	14/23174	0.00512694	0.0478583	0.0386639	11540/21333/13489	3
GO:0043116	negative regulation of vascular permeability	3/602	14/23174	0.00512694	0.0478583	0.0386639	207728/11600/11540	3
GO:0045188	regulation of circadian sleep/wake cycle, non-REM sleep	3/602	14/23174	0.00512694	0.0478583	0.0386639	14601/58991/11539	3
GO:0045938	positive regulation of circadian sleep/wake cycle, sleep	3/602	14/23174	0.00512694	0.0478583	0.0386639	14601/58991/11540	3
GO:0046058	cAMP metabolic process	3/602	14/23174	0.00512694	0.0478583	0.0386639	238871/11515/432530	3
GO:0099550	trans-synaptic signaling, modulating synaptic transmission	3/602	14/23174	0.00512694	0.0478583	0.0386639	12801/20983/108071	3
GO:1901841	regulation of high voltage-gated calcium channel activity	3/602	14/23174	0.00512694	0.0478583	0.0386639	14169/18578/70729	3
GO:0006486	protein glycosylation	12/602	195/23174	0.00514252	0.0478583	0.0386639	225742/278279/20452/240119/26877/108148/107895/26938/387314/14348/380959/67569	12
GO:0043413	macromolecule glycosylation	12/602	195/23174	0.00514252	0.0478583	0.0386639	225742/278279/20452/240119/26877/108148/107895/26938/387314/14348/380959/67569	12
GO:0002064	epithelial cell development	14/602	246/23174	0.00525	0.0487548	0.0393882	22418/19726/207728/14107/26401/20473/228852/58208/380959/12224/329421/319710/14284/218772	14
