# Supplementary material for: Transcriptional profiling reveals the transcription factor networks regulating the survival of striatal neurons
Source: Cell Death Dis. 2021 Mar 12;12(3):262. doi: 10.1038/s41419-021-03552-8 (PMC7955055; doi:10.1038/s41419-021-03552-8)
Supplement: Supplementary file 19 — Supplementary Table 10. Custom TFs and neuroassociated diseases databses [file 41419_2021_3552_MOESM19_ESM.xlsx]

## Sheet: Transcription factor
Supplementary Table 10. Custom TF and nervous system associated disease databases
Sheet1: The custom TF database integrated three databases : TFdb, TRRUST2 and GO.
TFdb database	TRRUST2 database	GO0003700:DNA binding transcription factor activity
Adnp	Twist1	Zzz3
Aebp1	Sox2	Zscan4f
Aebp2	Peg3	Zscan4d
Nr0b1	Zhx3	Zscan4c
Ahr	Etv4	Zscan21
Ahrr	Yy1	Zscan2
Aip	Cnot3	Zscan12
Aire	Trim28	Zscan10
Alx3	Nanog	Znf879
Alx4	Pou5f1	Znf865
Ank1	Runx2	Znf827
Ankfy1	Ebf1	Znf821
Nr2f2	Rnf2	Znf800
Ar	Trp53	Znf787
Phox2a	Myc	Znf786
Arnt	Gata1	Znf784
Arnt2	Stat6	Znf775
Arntl	Sp3	Znf771
Arx	Zbtb33	Znf770
Atbf1	Ell3	Znf768
Atf1	Six2	Znf76
Atf2	Ets1	Znf750
Atf3	Wwtr1	Znf746
Atf4	Bcl11b	Znf740
Atm	Irf4	Znf728
Atoh1	Myod1	Znf711
Neurod6	Cebpa	Znf710
Neurod4	Egr2	Znf704
Neurog2	Gfi1	Znf697
Neurog3	Id2	Znf692
Hnrpd	Lef1	Znf691
Bach1	Taf4b	Znf689
Bach2	Sp1	Znf687
Bapx1	Esrrg	Znf683
Bard1	Nfkb1	Znf672
Barx1	Rela	Znf668
Barx2	Tbx1	Znf667
Bcl6b	Neurod6	Znf664
Bcl3	Men1	Znf654
Bcl6	Arl6ip5	Znf653
Prdm1	Cdx2	Znf652
Bmi1	Prdm1	Znf641
Bnc1	Sox9	Znf639
Smyd1	Pax2	Znf638
Brca1	Pax8	Znf629
Zfp36l1	Rel	Znf628
Klf5	Sry	Znf618
C2ta	Six3	Znf593
Camk4	Foxa2	Znf592
Nr1i3	Foxl1	Znf583
Catnb	Gata6	Znf580
Runx2	Nkx2-1	Znf579
Runx1	Pax6	Znf575
Cbfa2t1h	En1	Znf574
Runx3	Dlx5	Znf569
Cbfb	Cited2	Znf568
Cbx2	Ctnnb1	Znf541
Cbx3	Egr1	Znf536
Cbx4	Ep300	Znf532
Ccnk	Nr5a1	Znf526
Ccnt1	Sox11	Znf524
Cdk2	Wt1	Znf521
Cdk4	Stat3	Znf518b
Cdk7	Arntl	Znf518a
Cdkn2a	Ehmt2	Znf516
Cdkn2b	Lmx1b	Znf513
Cdkn2c	Pax3	Znf512
Cdkn2d	Htatip2	Znf511
Cdx1	Fos	Znf507
Cdx2	Jun	Znf496
Cdx4	Atf6	Znf488
Cebpa	Clock	Znf48
Cebpz	Erg	Znf473
Cebpb	Dnmt3a	Znf467
Cebpd	Dnmt3b	Znf462
Cebpg	Neurog3	Znf451
Chgb	Vsx2	Znf445
Chx10	Sf1	Znf436
Cited1	Nfat5	Znf431
Clock	Six1	Znf426
Cnbp1	Hdgf	Znf423
Cops2	Tead4	Znf414
Creb1	E2f1	Znf410
Creb3	Esr1	Znf394
Crebbp	Esr2	Znf382
Crebl1	Hexim1	Znf367
Crem	Hif1a	Znf366
Crx	Klf5	Znf354c
Ctbp2	Nr2f2	Znf354b
Ctcf	Smad3	Znf354a
Cutl1	Smad4	Znf335
Cutl2	Smad7	Znf329
Dach1	Sp4	Znf326
Daxx	Sp7	Znf322
Dbp	Tfap2a	Znf319
Dbx1	Trp63	Znf316
Pcbd	Xbp1	Znf296
Ddef1	Nr3c1	Znf287
Ddit3	Epas1	Znf281
Twist2	Id3	Znf280d
Dlx1	Parp1	Znf280c
Dlx2	Tcf3	Znf276
Dlx3	Ahr	Znf271
Dlx4	Erf	Znf260
Dlx5	Irf3	Znf250
Dlx6	Esrrb	Znf24
Dnmt1	Ncoa1	Znf239
Dnmt3a	Ewsr1	Znf235
Dr1	Fli1	Znf22
Drg1	Irf1	Znf219
Arid3a	Stat1	Znf2
E2f1	Satb2	Znf182
E2f3	Meox1	Znf18
E2f5	Ezh2	Znf148
E4f1	Nfe2l2	Znf146
Ebf1	Ppara	Znf143
Ebf2	Ppard	Znf142
Ebf3	Pparg	Znf131
Eed	Per2	Znf112
Egr1	Sirt1	Zmynd11
Egr2	Sp2	Zmpste24
Egr3	Atf2	Zmat4
Egr4	Cebpb	Zmat2
Ehf	Nr1h3	Zmat1
Elf1	Nr4a3	Zkscan5
Elf3	Nrip1	Zkscan3
Elf5	Ppargc1a	Zkscan1
Elk1	Chd1	Zik1
Elk3	Bcl3	Zic5
Elk4	Mitf	Zic4
Ell	Otx2	Zic3
Emx1	Tbx2	Zic2
Emx2	Rbpj	Zic1
En1	Sox10	Zhx3
En2	Nfe2	Zhx2
Eomes	Tfcp2	Zhx1
Epas1	Klf9	Zgpat
Nr2f6	Mlxipl	Zglp1
Nr2f1	Tfe3	Zfy2
Ercc2	Creb1	Zfy1
Ercc3	Hmga2	Zfx
Erf	Prox1	Zfr
Erg	Dmtf1	Zfpm2
Esr1	Klf4	Zfpm1
Esr2	Zfp42	Zfp92
Esx1	Pdx1	Zfp91
Etsrp71	Gata2	Zfp90
Etv1	Lhx2	Zfp82
Etv6	Ncor1	Zfp809
Evi1	Pou1f1	Zfp69
Bcl11a	Thrb	Zfp646
Evx1	Nr3c2	Zfp64
Evx2	Abl1	Zfp62
Ewsh	Myf5	Zfp60
Ezh1	Myf6	Zfp59
Ezh2	Myog	Zfp58
Fah	Zeb1	Zfp57
Fusip1	Pgr	Zfp54
Foxh1	Aatf	Zfp42
Fem1a	Apc	Zfp41
Fem1b	Atm	Zfp39
Fhl2	Bach1	Zfp37
Foxi1	Crebbp	Zfp36l3
Foxc2	Daxx	Zfp36l2
Foxm1	Dmp1	Zfp36l1
Foxn2	Dnmt1	Zfp36
Foxd4	Elf4	Zfp30
Foxf2	Esrra	Zfp3
Fkhl18	Hoxa5	Zfp292
Foxb2	Ikbkb	Zfp28
Foxl1	Ing4	Zfp26
Fli1	Jdp2	Zfp2
Fos	Kat5	Zfp184
Fosb	Maf	Zfp14
Fosl1	Max	Zfp13
Fosl2	Mdm2	Zfp120
Fxr1h	Mdm4	Zfp11
Gabpa	Nfya	Zfp1
Gabpb1	Nkx2-5	Zfhx4
Gas7	Pcbp2	Zfhx3
Gata1	Plag1	Zfhx2
Gata2	Skil	Zfat
Gata3	Snai1	Zfand6
Gata4	Sox6	Zfand5
Gata5	Stat2	Zfand3
Gata6	Taf9	Zfa
Gbx2	Tead2	Zeb2
Mtpn	Tfdp1	Zeb1
Gcm1	Trp73	Zcchc3
Gcn5l2	Wwp1	Zc3h8
Nr6a1	Zbtb2	Zc3h3
Gfi1	Zfp385a	Zc3h12a
Gfi1b	Foxo1	Zbtb9
Dsip1	Atf4	Zbtb8b
Gli	Brca1	Zbtb8a
Gli2	Pitx2	Zbtb7b
Gli3	Tgfb1i1	Zbtb7a
Glrp1	Ttf2	Zbtb6
Aes	Ascl1	Zbtb5
Nr3c1	Insm1	Zbtb49
Gsc	Rest	Zbtb48
Gsh1	Zfp148	Zbtb45
Gsh2	Elf1	Zbtb44
Gtf2h1	Ezh1	Zbtb43
Gtf2h4	Cnot7	Zbtb42
Gtf2i	Gtf2a1	Zbtb41
Baz1a	Tbpl1	Zbtb4
Nkx6-2	Smad1	Zbtb33
Hand1	Vdr	Zbtb32
Hand2	Nab2	Zbtb3
Hcfc1	Foxp3	Zbtb24
Hcls1	Atf3	Zbtb22
Hdac1	Kcnip3	Zbtb20
Hdac2	Usf1	Zbtb18
Hdac3	Ar	Zbtb17
Hdac5	Batf2	Zbtb14
Hdac6	Id1	Zbtb11
Hdgfrp2	Il17a	Zbtb1
Hes1	Irf8	Zbp1
Hes2	Nfatc2	Zbed6
Hes3	Nr5a2	Zbed4
Hes5	Spi1	Zbed3
Hesx1	Nr4a2	Yy2
Hey1	Prrx1	Yy1
Hey2	Prrx2	Ybx3
Foxn1	Smarca2	Ybx2
Foxq1	Prdm13	Ybx1
Foxd3	Phox2b	Yap1
Foxj1	Apex1	Xrn2
Foxf1a	Ets2	Xrn1
Foxg1	Ehf	Xrcc6
Foxd1	Elf3	Xrcc5
Hhex	Snai2	Xrcc4
Hic1	Mta1	Xrcc3
Hif1a	Ash1l	Xrcc2
Hipk2	Hnrnpd	Xrcc1
Hira	Tial1	Xpc
Hivep2	Nr1i3	Xpa
Hlx	Srebf1	Xbp1
Hlxb9	Pou2f1	Wt1
Hmgn2	Fosl1	Wrnip1
Hmg20b	Atf1	Wrn
Hmgb3	Runx3	Wnt5a
Hmga1	Arntl2	Wnt11
Hmga2	Klf2	Wnt1
Nr4a1	Arnt	Wdr77
Hmx1	Etv1	Wdr76
Hmx2	Hoxa4	Wdhd1
Hmx3	Npas1	Wbp2nl
Foxa1	Gtf2i	Wbp2
Foxa2	Gtf2ird1	Vsx2
Foxa3	Meis1	Vsx1
Hnf4	Meis2	Vps72
Onecut1	Fosl2	Vdr
Hnrpab	Mkx	Vax2
Hoxa1	Myocd	Vax1
Hoxa10	Srf	Uty
Hoxa11	Ctf1	Usp3
Hoxa11s	E2f3	Usf2
Hoxa13	Tal1	Usf1
Hoxa2	Sertad1	Upf2
Hoxa3	Klf12	Upf1
Hoxa4	Nrf1	Ung
Hoxa5	Vhl	Uncx
Hoxa6	Pitx1	Uhrf2
Hoxa7	Etv2	Uhrf1
Hoxa9	Hoxa10	Ubtfl1
Hoxb1	Rb1	Ubtf
Hoxb13	Relb	Ubp1
Hoxb3	Tcf12	Ubn1
Hoxb4	Zfp143	Txk
Hoxb5	Zfp523	Twnk
Hoxb6	Jund	Twist2
Hoxb7	Tcfl5	Twist1
Hoxb8	Chd8	Ttf2
Hoxb9	Sox4	Ttf1
Hoxc12	Ldb1	Ttc5
Hoxc13	Notch1	Tsnax
Hoxc4	Notch2	Tsn
Hoxc5	Utf1	Tshz3
Hoxc6	Nupr1	Tshz2
Hoxc8	Runx1t1	Tshz1
Hoxc9	Isl1	Tsc22d1
Hoxd1	Smarca4	Trps1
Hoxd10	Ncoa3	Trpc2
Hoxd11	Bcl6	Trnp1
Hoxd12	Gata3	Trim33
Hoxd13	Stat4	Trim30a
Hoxd3	Tgfb1	Trim28
Hoxd4	Tbx20	Trim27
Hoxd8	Foxc1	Trim24
Hoxd9	Foxc2	Trim21
hr	Elk1	Trim16
Hsf1	Epc1	Trex1
Hsf2	Hoxb8	Trerf1
Htr5a	Mkl1	Tp73
Elavl2	Msx1	Tp63
Icsbp1	Msx2	Tp53bp1
Idb1	Pou4f1	Tp53
Idb2	Pknox1	Tox4
Idb3	E2f4	Tox3
Idb4	Rbl2	Tox
Ifi16	Vezf1	Topors
Ifnar2	Elf5	Topbp1
Ikbkb	Foxm1	Top3b
Ikbkg	Pias3	Top3a
Ilf3	Pwp1	Top2b
Invs	Trps1	Top2a
Irf1	Eif2ak2	Top1mt
Irf2	Rara	Top1
Irf4	Trim24	Tnp2
Irx1	Gata4	Tnp1
Irx2	Hdac1	Tnfaip3
Irx3	Hdac2	Tnf
Isgf3g	Nr0b1	Tmpo
Isl1	Sin3a	Tmf1
Jun	Neurod1	Tmem18
Junb	Tcf4	Tlx3
Jund1	Pelp1	Tlx2
Klf1	Nfyb	Tlx1
Klf12	Nfyc	Tlr9
Klf2	Rxra	Tlr8
Klf3	Ski	Tipin
Klf4	Twist2	Tiparp
Bteb1	Srebf2	Tinf2
Hivep3	Hoxa9	Timeless
Mafb	Hoxc8	Tigd5
Labx	Tbx21	Tigd4
Laf4	Usf2	Tigd3
Lbx1h	Pou2af1	Tigd2
Lbx2h	Hoxc13	Tial1
Ldb1	Runx1	Thrb
Ldb2	Satb1	Thrap3
Lef1	Sox5	Thra
Lhx1	Mef2c	Thoc1
Lhx2	Tbx3	Thap7
Lhx3	Maz	Thap4
Lhx4	Zfp513	Thap3
Lhx5	Arid5b	Thap2
Lhx6	Phf2	Thap12
Lhx8	Sox8	Thap11
Lhx9	Zbtb20	Thap1
Lmo2	Zfpm2	Tgif2
Lmo4	Gli2	Tgif1
Lmx1b	Chd7	Tfpt
Lmyc1	Hoxb4	Tfec
Zbtb7	Sox7	Tfeb
Lyl1	Dach1	Tfe3
Mad	Dmrt1	Tfdp2
Mad3	Eomes	Tfdp1
Mad4	Srrt	Tfcp2l1
Madh1	Spdef	Tfcp2
Madh2	Olig2	Tfb1m
Madh3	Gabpa	Tfap2e
Madh4	Gabpb1	Tfap2d
Madh5	Mzf1	Tfap2c
Madh6	Fus	Tfap2b
Madh7	Foxo3	Tfap2a
Maf	Gfi1b	Tfam
Maff	Hnf1b	Tet3
Mafg	Stat5a	Tet2
Mafk	Ncoa6	Tet1
Ascl1	Hnf1a	Tesmin
Ascl2	Nfkb2	Tert
Max	Aebp2	Terf2ip
Maz	Myb	Terf2
Mbd2	Tbx18	Terf1
Mbd3	Creb3l3	Terb1
Mcm3	Dtx1	Tent4b
Mcm2	Nr0b2	Ten1
Mcm4	Smad5	Telo2
Mcm5	Smurf1	Tef
Mcm6	Mycn	Tead4
Mcm7	Zfp423	Tead3
Mecp2	Olig1	Tead2
Mef2a	Foxh1	Tead1
Mef2b	Klf10	Tdp2
Mef2c	Zic2	Tdp1
Mef2d	Pitx3	Tdg
Meis1	Hnf4a	Tcf7l2
Rab8a	Foxi1	Tcf7l1
Men1	Mtf1	Tcf7
Meox1	Mef2a	Tcf4
Meox2	Nfia	Tcf3
Foxc1	Mecp2	Tcf25
Foxd2	Ybx1	Tcf21
Mid1	Hmgn3	Tcf20
Mist1	Mafa	Tcf15
Mitf	Onecut1	Tcf12
Miz1	Creb3l1	Tcea3
Mllt10	Hnrnpk	Tcea2
Mllt2h	Egr4	Tcea1
Mnat1	Per1	Tbxt
Foxk1	Zbtb17	Tbx6
Mnt	Nr1h4	Tbx5
Mpl	Stat5b	Tbx4
Mrg1	Smad2	Tbx3
Mrg2	Klf3	Tbx22
Msc	Hoxa2	Tbx21
Cited2	Cux1	Tbx20
Msl31	Ncor2	Tbx2
Msx1	Tbx4	Tbx19
Msx2	Arx	Tbx18
Msx3	Gbx2	Tbx15
Polr2k	Gli3	Tbx10
Mtf1	Mtf2	Tbx1
Mtf2	Foxa1	Tbr1
Mxi1	Foxp2	Tbpl2
Myb	Plagl2	Tbpl1
Mybl1	Sox17	Tbp
Mybl2	Ttf1	Tbl1xr1
Myc	Mybl2	Tbl1x
Mycs	Tfap2c	Tardbp
Myef2	Foxl2	Tal2
Myf5	Tcf21	Tal1
Myf6	Klf6	Taf9b
Myod1	Elk3	Taf9
Myog	Foxg1	Taf7l
Myt1	Junb	Taf7
Myt1l	Nr4a1	Taf6
Nab1	Neurog2	Taf5
Nab2	Dot1l	Taf4b
Naca	Mllt3	Taf2
Ncoa1	Hltf	Taf1d
Ncoa2	Foxp1	Taf1c
Ncoa3	Lbx1	Taf1b
Ndn	Crx	Taf1a
Nedd8	Sall4	Taf13
Neurod1	Nrl	Taf12
Neurod2	Gli1	Taf11
Neurog1	Dlx3	Taf10
Nfatc1	Hand2	Taf1
Nfatc2	Hdac4	Tada2a
Nfatc2ip	Hey1	Sycp3
Nfatc3	Hmgb2	Sycp2
Nfe2	Hoxd13	Sycp1
Nfe2l1	Nkx3-2	Swsap1
Nfe2l2	Smurf2	Swap70
Nfe2l3	Tcf7	Suz12
Nfia	Lmo2	Suv39h2
Nfib	Smad6	Suv39h1
Nfic	Nr2f1	Surf6
Nfil3	Lhx9	Supv3l1
Nfix	Klf15	Supt6h
Nfkb1	Nr2e3	Subh2bv
Nfkb2	Mybl1	Sub1
Nfkbib	Pou2f2	Stox1
Nfkbie	Tlx3	Stn1
Nfkbil1	Wnt5a	Stk16
Nfya	Zfp335	Stat6
Nfyb	Crem	Stat5b
Nfyc	Edn1	Stat5a
Nhlh1	Nr2f6	Stat4
Nhlh2	Rarb	Stat3
Nkx2-2	Ikzf2	Stat2
Nkx2-3	Bcl6b	Stat1
Nkx2-5	Hmga1	St18
Nkx2-6	Foxo4	Ssrp1
Nkx2-9	Prdm16	Ssbp3
Nkx3-1	Hcfc1	Ssbp2
Nkx6-1	Rere	Ssbp1
Nmyc1	Tardbp	Ss18l1
Nr4a3	Ikzf1	Sry
Notch1	Fmr1	Srrt
Notch2	Pttg1	Srrm1
Notch3	Gcm2	Srf
Notch4	Mafb	Srebf2
Uhrf1	Etv5	Srebf1
Npas1	Nfatc4	Sra1
Npas2	Nfil3	Spz1
Nr1i2	Nfkbia	Spty2d1
Nrf1	Irf9	Sprtn
Nrl	Bmi1	Spo11
Nsd1	Notch3	Spin1
Musk	Smarcc1	Spic
Nr4a2	Sox18	Spib
Og2x	Hesx1	Spi1
Og9x	Tbp	Sphk1
Orc2l	Pax5	Spen
Sqstm1	Ptf1a	Spdef
Otp	Bach2	Spata24
Otx1	Irf5	Sp9
Otx2	Gsx2	Sp8
Ovol1	Trim13	Sp7
Mybbp1a	Hivep2	Sp6
Pax1	Med1	Sp5
Pax2	Thrap3	Sp4
Pax3	Nr1i2	Sp3
Pax4	Rora	Sp2
Pax5	Tnfaip3	Sp110
Pax6	Elp2	Sp100
Pax7	Elp3	Sp1
Pax8	Zscan10	Sox9
Pax9	Atoh1	Sox8
Pbx1	Tfap2d	Sox7
Pbx2	Sim1	Sox6
Pbx3	Tbx19	Sox5
Pcaf	Nfe2l3	Sox4
Pdcd11	Nhlh2	Sox30
Enpp2	Rarg	Sox3
Ipf1	Hoxb1	Sox21
Etv4	Hoxb2	Sox2
Peg3	Hdac3	Sox19
Pem	Pbx4	Sox18
Per1	Foxd1	Sox17
Per2	Pbx1	Sox16
Per3	Pbx2	Sox15
Pgr	Nkx2-2	Sox14
Phf2	Cry1	Sox13
Phtf1	Mybbp1a	Sox12
Pit1	Dbp	Sox11
Pitx1	Pax4	Sox10
Pitx2	Mixl1	Sox1
Pitx3	Nfic	Sos2
Pknox1	Pax1	Sos1
Papola	Rxrb	Son
Pml	Ctcf	Sohlh2
Prrx1	Emx2	Sohlh1
Phox2b	Pygo2	Sod2
Cnot7	Vax2	Snapc4
Pou2af1	En2	Snapc3
Pou2f1	Lmo7	Snapc1
Pou2f2	Pax7	Snai3
Pou2f3	Pou3f2	Snai2
Pou3f-rs1	Barx2	Snai1
Pou3f1	Dlx2	Smyd3
Pou3f2	Nfatc1	Smyd1
Pou3f3	Spib	Smug1
Pou3f4	Ovol1	Smg7
Pou4f-rs1	Dmbx1	Smg6
Pou4f1	Pou3f1	Smg5
Pou4f2	Pou3f3	Smg1
Pou4f3	Pou3f4	Smchd1
Pou5f1	Rax	Smc4
Pou6f1	Sim2	Smc2
Ppara	Epo	Smc1b
Pparbp	Ciita	Smarce1
Ppard	Mbd2	Smarcc2
Pparg	Zfp488	Smarcc1
Ppargc1a	Zeb2	Smarcb1
Scand1	Klf7	Smarcad1
Ppp1r1b	Mafg	Smarca5
Ppp3cb	Mafk	Smarca4
Ppp5c	Pias2	Smarca2
Prkar1a	Sp8	Smarca1
Mapk8ip	Irf7	Smad9
Prop1	Nr1d1	Smad7
Prox1	Kat2b	Smad6
Psmc3	Ankrd1	Smad5
Psmc5	Hey2	Smad4
Psx1	Heyl	Smad3
Ptf1a	Tbx5	Smad2
Ptma	Prop1	Smad1
Pura	Apbb1	Sltm
Purb	Foxn1	Slpi
Rab11b	Jarid2	Skil
Rab18	Ddit3	Six6
Rai1	Nr1h2	Six5
Rara	Tle2	Six4
Rarg	Shox2	Six3
Rax	Pias1	Six2
Rb1	Tle3	Six1
Rbl1	Chd4	Sirt3
Rbl2	Egr3	Sirt1
Rbpsuh	Nfkbiz	Sin3a
Rbpsuhl	Ncoa2	Sim2
Recc1	Cd7	Sim1
Rel	Map3k7	Sidt2
Rela	Nr2c2	Shprh
Relb	Spic	Shox2
Dpf2	Zfp36	Shoc1
Rest	Zfp384	Sfpq
Rfx1	Keap1	Setx
Rfx2	Ube2k	Setdb2
Rfx3	Zbtb7a	Setdb1
Rfxank	Glis3	Setbp1
Ring1	Havcr2	Set
Rnf12	Irf6	Sebox
Rnf4	Hoxc6	Sde2
Rnps1	Phox2a	Scx
Rora	Smarce1	Scrt2
Rorc	Zfp281	Scrt1
Rpo1-1	Zic3	Sbno2
Rpo1-2	Dach2	Sbno1
Rpo1-3	Hbp1	Satb2
Rpo1-4	Tshz3	Satb1
Polr2a	Zbtb38	Sars
Polr2c	Hoxa11	Sarnp
Polr2j	Tax1bp3	Sap30l
Rpo2tc1	Tcf7l2	Sap30
Trim30	Pou4f3	Samhd1
Ruvbl2	Foxq1	Sall4
Rxra	Myef2	Sall3
Rxrb	Mef2d	Sall2
Rxrg	Jazf1	Sall1
Ncor1	Dmrt2	Safb2
Nr1h4	Meox2	Safb
Prrx2	Six4	Rybp
Khdrbs1	Tbx6	Rxrg
Sap18	Bmp6	Rxrb
Satb1	Rbl1	Rxra
Nkx1-2	Ikzf3	Ruvbl2
Nkx1-1	Mxi1	Runx3
Scx	Ncoa5	Runx2
Foxp3	Ndn	Runx1
Sfpi1	Syt1	Rtf2
Sfrs5	Cebpe	Rtf1
Ostf1	Eya2	Rtel1
Shox2	Nf1	Rrn3
Siah2	Rfx4	Rreb1
Sim1	Zfpm1	Rptor
Sim2	Zfp13	Rps3
Sin3a	Ilk	Rpl7
Sin3b	Tnf	Rpap1
Six1	Etv6	Rpa3
Six2	Tcf20	Rpa2
Six3	Fosb	Rpa1
Six4	Zfp410	Rorc
Six5	Klf8	Rorb
Six6	Gsc	Rora
Skd3	Trrap	Rnf6
Ski	E2f5	Rnf4
Snai2	Nfatc3	Rnf141
Smarca3	Suz12	Rnf138
Smarca4	Nono	Rnf10
Smarcb1	Ppargc1b	Rmi2
Ighmbp2	Hgf	Rhox5
Jarid1c	Hes7	Rhox13
Jarid1d	Foxj3	Rfxap
Ncor2	Pml	Rfxank
Snai1	Tsg101	Rfx8
Snrpb	E2f2	Rfx6
Sox1	Ddx54	Rfx5
Sox10	Pura	Rfx4
Sox11	Raf1	Rfx3
Sox12	Hes1	Rfx2
Sox13	Rfx1	Rfx1
Sox14	Npas2	Rfc5
Sox15	Cdx1	Rfc4
Sox17	Nkx6-1	Rfc3
Sox18	Nkx2-3	Rfc2
Sox19	Pou2f3	Rfc1
Sox2	Gnrh1	Rexo4
Sox3	Nab1	Rev3l
Sox4	Phf12	Rev1
Sox5	Ssb	Rest
Sox6	Klf1	Rere
Sox7	Kpna2	Repin1
Sox8	Klf16	Relb
Sox9	Sall1	Rela
Sp1	Gtf2h1	Rel
Sp3	Irx5	Recql4
Sp4	Rbmx	Recql
Sall3	Mmp9	Rdm1
Spic	Thra	Rcor3
Srebf1	Csf2	Rcor2
Srebf2	Il4	Rcor1
Srf	Batf3	Rcc1
Srst	Glis2	Rc3h2
Ssrp1	Klf11	Rbpjl
Zfp143	Cebpg	Rbpj
Stag1	Ctr9	Rbmxl1
Stat1	Mcm3	Rbmx
Stat2	Bhlhe40	Rbms1
Stat3	Ilf3	Rbl2
Stat4	Nfatc2ip	Rbl1
Stat5a	Xrcc5	Rbfox3
Stat5b	Xrcc6	Rbck1
Stat6	Pcgf2	Rbbp8
Bhlhb2	Hlx	Rbbp5
Strap	Hdac11	Rbbp4
Strm	Pbrm1	Rb1
Supt4h	Aes	Rax
Supt4h2	Hcls1	Rarg
Supt5h	Arid3a	Rarb
T	Arid3b	Rara
Taf1a	Six5	Rai1
Taf1b	Ddx5	Rag2
Taf1c	Ddx58	Rag1
Taf6	Ifih1	Radx
Tal1	Irf2	Rad54l2
Tal2	E4f1	Rad54l
Tbp	Smad9	Rad54b
Tbr1	Dnajc2	Rad52
Tbx1	Mbd1	Rad51d
Tbx13	Hes6	Rad51c
Tbx14	Gtf2b	Rad51b
Tbx15	Hsf4	Rad51ap1
Tbx2	Cebpz	Rad51
Tbx3	Hsf1	Rad50
Tbx4	Sox15	Rad23b
Tbx5	Hoxa3	Rad23a
Tbx6	Hoxb3	Rad18
Tcea1	Cdx4	Rad17
Tcea2	Gzf1	Rabgef1
Tcea3	Setbp1	Pyhin1
Tcf1	Sirt5	Pydc3
Tcf12	Notch4	Purg
Tcf15	Zfp64	Purb
Zfp354a	Sox21	Pura
Tcf2	Creb3	Pum3
Tcf20	Trp53bp1	Puf60
Tcf21	Cops5	Ptges2
Tcf4	Smyd1	Ptf1a
Tcf7	Rfx5	Ptbp1
Tcf3	Rfxank	Pspc1
Tcf7l2	Rfxap	Psmc3ip
Zfhx1a	Foxd3	Psip1
Tcfap2a	Sufu	Prrx2
Tcfap2b	Shh	Prrx1
Tcfap2c	Msc	Prr12
Tcfcp2	Irx3	Prox2
Tcfe2a	Nr1d2	Prox1
Tcfeb	Rfx3	Prop1
Tcfec	Nr2c1	Prmt5
Tcfl1	Ctcfl	Prmt1
Tcfl4	Gcgr	Prm3
Ubtf	Smarcd1	Prm2
Phf1	Mta2	Prm1
Sry	Bcl11a	Prkn
Tead1	Hoxb5	Prkdc
Tead2	Il10	Prim2
Tead3	Foxj1	Prim1
Tead4	Id4	Preb
Tef	Fhl2	Prdx5
Tfam	Rala	Prdm9
Tfdp1	Rps6ka5	Prdm8
Tfdp2	Sp9	Prdm6
Tgfb1i1	Alx4	Prdm5
Tgfb1i4	Ldb2	Prdm4
Tgif	Nfib	Prdm16
Thra	Nfix	Prdm15
Thrb	Asxl1	Prdm14
Thrsp	Med6	Prdm13
Tial1	Med8	Prdm12
Tieg1	Aire	Prdm11
Trim24	Hhex	Prdm10
Trim28	Lyl1	Prdm1
Titf1	Hlf	Pqbp1
Tle1	Hoxa1	Ppp1r8
Tle2	Cbfa2t3	Ppp1r10
Tle3	Kdm6b	Ppargc1a
Tle4	Pou4f2	Pparg
Nr2e1	Deaf1	Ppard
Tlx1	Med23	Ppara
Tlx2	Mapk1	Pou6f2
Tmpo	Mapk14	Pou6f1
Tnfaip3	Gcfc2	Pou5f2
Dedd	Hic1	Pou5f1
Ppp1r13b	Creb3l4	Pou4f3
Nr2c1	Khdrbs1	Pou4f2
Nr2c2	E2f8	Pou4f1
Trip6	Snd1	Pou3f4
Tob1	Hr	Pou3f3
Trp53	Foxn4	Pou3f2
Trp63	Neurog1	Pou3f1
Trp73	Smarca5	Pou2f3
Tsg101	Ing1	Pou2f2
Twist1	Zbtb16	Pou2f1
Ube1c	Taf12	Pou2af1
Ubp1	Jmjd1c	Pou1f1
Uncx4.1	Whsc1l1	Pot1
Nr1h3	Sfpq	Polrmt
Nr1h2	Prl	Polr3h
Usf1	Tlr4	Polr3f
Usf2	Sla2	Polr3d
Utf1	Btg2	Polr3c
Vax1	Crtc1	Polr3b
Vdr	Grin1	Polr2l
Wbp7	Wnt1	Polr2k
Baz1b	Scx	Polr2j
Wt1	Spen	Polr2h
Xbp1	Prdm5	Polr2g
Nsep1	Zfp263	Polr2f
Yy1	Epor	Polr2e
Plagl1	Zbtb32	Polr2c
Zfa	Bmp4	Polr2b
Zfp1	Lhx3	Polr2a
Zfp100	Xpc	Polr1e
Zfp105	Foxa3	Polr1d
Zfp13	Pnn	Polr1c
Rnf110	Ruvbl2	Polr1b
Zfp148	Ccnd1	Polr1a
Zfp161	Zfp277	Polq
Zfp162	Cux2	Poln
Zfp2	Six6	Polm
Zfp207	Brca2	Poll
Zfp239	Hspb1	Polk
Zfp27	Sall2	Poli
Zfp29	Sp5	Polh
Zfp35	Mnt	Polg2
Zfp36	Mbd3	Polg
Zfp37	Pthlh	Pole4
Zipro1	Prdm8	Pole3
Zfp39	Mcm6	Pole2
Zfp40	Elf2	Pole
Zfp41	Csf1	Poldip2
Zfp42	Cbx6	Pold2
Zfp46	Tcf19	Pold1
Zfp51	Ehmt1	Polb
Zfp52	Pth	Pola2
Zfp54	Tob1	Pola1
Zfp57	Klf13	Pogz
Zfp59	Pias4	Pogk
Zfp60	Trim32	Pnn
Zfp61	Sox14	Pnkp
Zfp64	Lmo4	Pms2
Zfp9	Pax9	Pml
Zfp90	Dmap1	Plscr1
Zfp92	Sin3b	Plag1
Zfp93	Tef	Pknox2
Zfp94	Ifi204	Pknox1
Zfp95	Gtf2a2	Pitx3
Zfp96	Mxd1	Pitx2
Zfp97	Dab2	Pitx1
Zfpm1	Tbr1	Pin4
Zfpm2	Eya1	Pih1d1
Zfx	Zic1	Pif1
Zfy1	Nr2e1	Pias4
Zfy2	Dlx1	Pias2
Zhx1	Ncoa4	Pias1
Zic1	Nkx3-1	Phtf2
Zic2	Bub3	Phtf1
Zic3	Nkx2-9	Phox2b
Zik1	Crebzf	Phox2a
Zim1	Tfap2b	Phf6
Zfpn1a1	Ilf2	Phf5a
Zfpn1a2		Phf21a
Zfpn1a3		Phf20
Ash2l		Phf19
Bpnt1		Phf1
Copeb		Phc3
Creg		Phc2
Dido1		Phc1
Dmtf1		Phb
Ets1		Pgr
Ets2		Per3
Gcl		Per2
Gtf2h2		Per1
Mta2		Peg10
Nr0b2		Pdx1
Nr2e3		Pds5b
Thrap4		Pdcd5
Dazap2		Pdcd2
Sra1		Pcna
Taf7		Pcid2
Taf10		Pcgf6
Vax2		Pcgf5
Whsc2		PcgF3
Zfp68		Pcgf2
Zfhx1b		Pcbp4
Ing1		Pcbp3
AW210570		Pcbp2
Esrra		Pcbp1
Esrrb		Pbx4
Esrrg		Pbx3
Hsf4		Pbx2
Map3k12		Pbx1
Mapk1		Pbrm1
Mapk3		Paxbp1
Mapk8		Pax9
Nr5a1		Pax8
Nr5a2		Pax7
Creb3l1		Pax6
Bdp1		Pax5
Zfp146		Pax4
Irebf1		Pax3
Cops5		Pax2
Foxl2		Pax1
Polr3e		Parpbp
Etv3		Parp2
Irf5		Parp1
Ncoa4		Palb2
Sh3d19		Pa2g4
Zfp275		Ovol3
Tlx3		Ovol2
Mixl1		Ovol1
Trp53bp1		Otx2
Tceb3		Otx1
Zfp354b		Otud7b
Npas3		Otud7a
Ing4		Otp
Limd1		Osr2
Mga		Osr1
Zfp385		Orc6
Neud4		Orc5
Scmh1		Orc4
Zfp292		Orc3
Spdef		Orc2
Pdlim4		Orc1
Fbxl10		Onecut3
Foxe3		Onecut2
Snai3		Onecut1
Zfp238		Olig3
Hnf4g		Olig2
Zfp354c		Olig1
Abt1		Ogg1
Cbx8		Oasl1
E2f6		Nusap1
Sall2		Nupr1
Sirt6		Nup35
Fbxw7		Nucks1
Nrbf2		Nucb2
Lsm4		Nucb1
Klf13		Nthl1
Dmrt1		Nsd2
Solh		Nsd1
Keap1		Nrl
Nsbp1		Nrip1
Preb		Nrif2
Olig2		Nrif1
Olig1		Nrf1
Irx4		Nr6a1
Pdcd7		Nr5a2
Ppp2r1a		Nr5a1
Ccnc		Nr4a3
D19Ertd675e		Nr4a2
Ppp1r10		Nr4a1
D1Ertd161e		Nr3c2
Carhsp1		Nr3c1
D15Ertd417e		Nr2f6
D11Ertd530e		Nr2f2
Hrb2		Nr2f1
D12Ertd748e		Nr2e3
Zfp535		Nr2e1
D11Bwg0517e		Nr2c2
Batf		Nr2c1
Plrg1		Nr1i3
Pla2g6		Nr1i2
Psmd10		Nr1h4
Htatip2		Nr1h3
Hif3a		Nr1h2
Insm1		Nr1d2
Rab25		Nr1d1
Rab11a		Nr0b2
Rfx5		Nr0b1
Ddx20		Npm1
Deaf1		Npas4
Irf7		Npas3
Irf3		Npas2
Pdlim1		Npas1
Irf6		Noto
Myst4		Notch1
Atf7ip		Nostrin
Irx5		Nono
Hils1		Nolc1
Barhl1		Nol12
Nfat5		Nobox
Lrrc6		Nme2
Mllt7		Nme1
Pqbp1		Nlrp3
Zfp108		Nlrc5
Plagl2		Nkx6-3
Hes6		Nkx6-1
Sertad1		Nkx3-2
Madh9		Nkx3-1
D1Bwg0491e		Nkx2-8
Tcerg1		Nkx2-6
Ttrap		Nkx2-5
Heyl		Nkx2-4
Zfp278		Nkx2-3
Zfp386		Nkx2-2
Cited4		Nkx2-1
Hdac7a		Nkx1-2
Rbm14		Nkrf
Mycbp		Nkap
Nupr1		Nhlh2
Zfp113		Nhlh1
Aatf		Nhej1
Rybp		Nfyc
Arid3b		Nfyb
Mint		Nfya
Trip4		Nfx1
Ncoa6		Nfrkb
Csda		Nfkb2
Foxo1		Nfkb1
Pias1		Nfix
Foxo3		Nfil3
Zfp288		Nfic
Elf4		Nfib
Gbif		Nfia
Ruvbl1		Nfe2l3
Papolb		Nfe2l2
Pmfbp1		Nfe2l1
Zfp235		Nfe2
Rps6ka4		Nfatc4
Ankrd2		Nfatc3
Zfp111		Nfatc2
Rnf14		Nfatc1
Usp49		Nfat5
Garnl1		Neurog3
Ascl3		Neurog2
Zbtb33		Neurog1
Gmeb1		Neurod6
Insm2		Neurod4
Zfp109		Neurod2
Gtf2ird1		Neurod1
Hcngp		Neil3
Tbx20		Neil2
Th1l		Neil1
C1d		Ndn
Smarce1		Ncor2
Ehox		Ncor1
Zfp112		Ncoa3
Jmy		Ncoa2
Fhl5		Ncoa1
Tbx21		Ncl
Rbak		Nbn
Sertad2		Nat14
Hic2		Nanog
Sall1		Nacc2
A730008L03Rik		Naca
Rog		Nabp2
Shank3		Nabp1
Wbscr14		Myt1l
Piasy		Myt1
Rab2		Mysm1
Tnrc11		Myrfl
Ureb1		Myrf
Carm1		Mypop
Zfp191		Myog
Bhlhb5		Myod1
Nrip2		Myocd
Sap30		Mynn
Foxj2		Myf6
Gas41		Myf5
Mllt1		Myef2
Foxb1		Mycs
Irx6		Mycn
Sirt2		Mycl
Sirt3		Myc
Sp5		Mybl2
D10Jhu82e		Mybl1
Nmi		Mybbp1a
Zfp110		Myb
Asb1		Mxi1
Asb4		Mxd4
Asb2		Mxd3
Asb3		Mxd1
2300009P13Rik		Mutyh
1110005A23Rik		Mus81
Znrd1		Mtpn
Crsp9		Mtor
Dmap1		Mtf2
Klf15		Mtf1
Blzf1		Mterf4
3100002L24Rik		Mterf3
Polr2e		Mterf2
Taf12		Mterf1b
Polr2l		Mterf1a
Zmynd11		Mta3
Drap1		Mta2
Gtf3a		Mta1
5730410I19Rik		Msx3
Mcm8		Msx2
Ctnnbl1		Msx1
Ccnh		Msl3
4733401N12Rik		Msh6
4921520G13Rik		Msh5
6130401J04Rik		Msh4
Hmg20a		Msh3
1200013F24Rik		Msh2
2610016F04Rik		Msgn1
Fank1		Msc
2310043K02Rik		Mrtfa
Ssbp2		Mre11
Zdhhc6		Mpg
2400009B11Rik		Mnx1
Yaf2		Mnt
Polr3d		Mndal
Nrarp		Mnda
Rnf141		Mnd1
Psmd9		Mmp12
Smarca2		Mlxipl
Pfdn1		Mlxip
Zfp99		Mlx
Lass4		Mlh1
3110004H13Rik		Mlf2
3110031B13Rik		Mlf1
1810007M14Rik		Mkx
Zfp606		Mki67
Dedd2		Mixl1
Vdrip		Mitf
1110035L05Rik		Mis18bp1
3632451O06Rik		Mier3
Xab2		Mier2
4930430A15Rik		Mier1
Rabl3		Mgmt
Tceb2		Mga
1700020N01Rik		Mesp2
Polr2g		Mesp1
Sec14l2		Meox2
Sncaip		Meox1
2410018C20Rik		Men1
Mki67ip		Meis3
Ssxb1		Meis2
Nudt12		Meis1
3110024A21Rik		Meiob
Gtf2e2		Mef2d
Hsbp1		Mef2c
Zdhhc21		Mef2b
Sirt5		Mef2a
Phf5a		Med8
Ankra2		Med6
1110033I14Rik		Med1
Gtf2f2		Mecp2
Taf11		Mecom
1110054N06Rik		Mcmdc2
Tulp4		Mcm9
Asb11		Mcm8
Zfp467		Mcm7
1190004M21Rik		Mcm6
Zfp580		Mcm5
1500031N24Rik		Mcm4
Cnot8		Mcm3
Ppp1r12b		Mcm2
1810037G04Rik		Mcm10
Mll5		Mbd4
2810407K09Rik		Mbd3l1
2610028L19Rik		Mbd3
Elf2		Mbd2
Ing1l		Mbd1
Asb9		Maz
1700001F22Rik		Max
1700014N06Rik		Mau2
2300002D11Rik		Mapt
2310020P08Rik		Mapk1
2310042L19Rik		Map1s
Trip13		Majin
Thrap6		Mafk
1810060D16Rik		Mafg
Zfp219		Maff
Polr2i		Mafb
2810021J22Rik		Mafa
1700030J15Rik		Maf1
Mllt3		Maf
Dpf3		Mael
Hdac8		Lyl1
Basp1		Lyar
Asb12		Luc7l3
3010019O03Rik		Lsm14a
Polr3b		LRWD1
2610303A01Rik		Lrrfip1
Arhgap17		Lrpprc
Bbx		Lonp1
5730461K03Rik		Lmx1b
Crsp7		Lmx1a
5730521P14Rik		Lmo4
Zcchc8		Lmo2
Prdm16		Lmnb1
Prdm5		Litaf
Zdhhc1		Lin9
4631416I11Rik		Lin54
Hmgb2l1		Lig4
4921509B22Rik		Lig3
4931423N10Rik		Lig1
Rnf134		Lhx9
Zfp597		Lhx8
4933416E05Rik		Lhx6
Rfx4		Lhx5
4933426I21Rik		Lhx4
Fbxo24		Lhx3
Dmrtc2		Lhx2
4933429H19Rik		Lhx1
Arid5b		Lemd3
Ches1		Lef1
Fmnl2		Ldb1
Bcor		Lcorl
Obox1		Lcor
Pogk		Lbx2
9130012O13Rik		Lbx1
Cdc5l		Lbr
Cic		Kmt2d
1300004C11Rik		Kmt2c
1300019N10Rik		Kmt2b
Ing3		Kmt2a
1110001J12Rik		Klf9
1110020M19Rik		Klf8
Gtf2a1lf		Klf7
Zfp297b		Klf6
Phf7		Klf5
1700012B18Rik		Klf4
2310076O14Rik		Klf3
Lass5		Klf2
Ddx54		Klf17
Ckn1		Klf16
Phf10		Klf15
Harp		Klf14
2600014C22Rik		Klf13
2810405K07Rik		Klf12
2610524B01Rik		Klf11
Mms19l		Klf10
Lsm11		Klf1
Nkd2		Kin
Asb6		Kif4
2410004N05Rik		Kif22
Ankrd3		Khsrp
2600017A12Rik		Kdm6b
Zfp131		Kdm6a
Ssbp3		Kdm5d
2700043M03Rik		Kdm5c
Bclaf1		Kdm5b
2700067D09Rik		Kdm5a
Zfp248		Kdm4d
B3Gat3		Kdm3b
Skz1		Kdm3a
2810455B10Rik		Kdm2b
Ccnt2		Kdm2a
2900054J07Rik		Kdm1b
Wasl		Kdm1a
Nfatc4		Kcnip3
Nptxr		Kcnh8
Hbp1		Kat7
1700065O13Rik		Kat6b
Rnf38		Kat6a
Mbd3l1		Kat2b
1700123A16Rik		Jund
1700123J19Rik		Junb
4933409K03Rik		Jun
4933417L02Rik		Jrkl
D8Ertd69e		Jrk
Btbd11		Jph2
Gasz		Jmjd1c
1200006M05Rik		Jdp2
Zfp263		Jchain
Foxp4		Jarid2
1300003B13Rik		Isx
Nfx1		Isl2
Zdhhc16		Isl1
Gtf2e1		Irx6
1700086D15Rik		Irx5
Hod		Irx4
Cxxc1		Irx3
Hnrpr		Irx2
Xrcc3		Irx1
Zfp84		Irf9
Hsf2bp		Irf8
4933430F08Rik		Irf7
Zfp336		Irf6
9130417I07Rik		Irf5
9130423L19Rik		Irf4
Narg1		Irf3
4930532L20Rik		Irf2bpl
4930539I12Rik		Irf2bp2
Prr3		Irf2bp1
Zbtb3		Irf2
4930564N15Rik		Irf1
4930548G07Rik		Insm2
Sirt4		Insm1
1700003F12Rik		Ino80
Hspb9		Ing2
1700013G10Rik		Impdh2
Acyp2		Impdh1
2010005A06Rik		Ilf3
Jarid1b		Ilf2
Rai14		Ikzf5
4932409F11Rik		Ikzf4
Mitc1		Ikzf3
Zfp198		Ikzf2
5830417I10Rik		Ikzf1
Asb5		Ighmbp2
1110011F09Rik		Ift57
Tbx18		Ifih1
1700012M14Rik		Ifi205a
Mrsb		Ifi204
1700012H05Rik		Ifi203
2210008I11Rik		Ifi202
Snip1		Ier2
2410141K09Rik		Hypm
Jmjd2c		Huwe1
2810438M17Rik		Hsf5
Lass2		Hsf4
Ssbp4		Hsf3
4921524J06Rik		Hsf2
6030426L16Rik		Hsf1
6720457D02Rik		Hr
Zfp142		Hp1bp3
9430034D17Rik		Hoxd9
C030011J08Rik		Hoxd8
C330002I19Rik		Hoxd4
9230102N17Rik		Hoxd3
Lbh		Hoxd13
9230110K08Rik		Hoxd12
A030003K21Rik		Hoxd11
4930522L14Rik		Hoxd10
5730467H21Rik		Hoxd1
2410141M05Rik		Hoxc9
4921504N20Rik		Hoxc8
Creb3l4		Hoxc6
Helz		Hoxc5
1700090G07Rik		Hoxc4
Asb8		Hoxc13
9530049C15Rik		Hoxc12
Brd8		Hoxc11
C330022B21Rik		Hoxc10
C330013J21Rik		Hoxb9
Brpf1		Hoxb8
0610009M14Rik		Hoxb7
Asb15		Hoxb6
Sp2		Hoxb5
9130019O22Rik		Hoxb4
Polr3h		Hoxb3
Hdac9		Hoxb2
Zfp319		Hoxb13
Bhlhb3		Hoxb1
Spz1		Hoxa9
Abtb1		Hoxa7
2210021A15Rik		Hoxa6
Pbx4		Hoxa5
Mynn		Hoxa4
AA408868		Hoxa3
Zfp202		Hoxa2
Htatip		Hoxa13
Zfp297		Hoxa11
Jundm2		Hoxa10
Bat4		Hoxa1
Tcfcp2l1		Hopx
Tfap4		Homez
Sp6		Hnrnpu
Glis2		Hnrnpl
Lin28		Hnrnpk
Gtf2a1		Hnrnpdl
Trps1		Hnrnpd
Tbx19		Hnrnpab
Hes7		Hnrnpa2b1
Cml3		Hnrnpa1
Zfp192		Hnf4g
Rbm9		Hnf4a
Klf7		Hnf1b
Sirt1		Hnf1a
Arid1a		Hmx3
Smarca1		Hmx2
Smarca5		Hmx1
Dach2		Hmgn5
Wdr9		Hmgn3
Cecr6		Hmgn2
Pcqap		Hmgn1
Zfp423		Hmgb4
Maged1		Hmgb3
Ptges2		Hmgb2
2310058J06Rik		Hmgb1
Hmgb2		Hmga2
2810405L04Rik		Hmga1
Zfp451		Hmg20b
Sall4		Hmg20a
Taf13		Hmces
Hkr3		Hmbox1
AF013969		Hlx
Aprin		Hltf
AW538212		Hlf
Zfp282		Hjurp
Tada3l		Hivep3
Taf5l		Hivep2
Snapc2		Hivep1
Ankrd10		Hist3h2bb
2310058A11Rik		Hist3h2ba
Maml1		Hist3h2a
Hoxb2		Hist2h2be
Hfh7		Hist2h2bb
Zfp119		Hist2h2ac
Isl2		Hist2h2ab
Rcor1		Hist2h2aa1; Hist2h2aa2
Psx2		Hist1h3b; Hist1h3c; Hist1h3d; Hist1h3e; Hist1h3f; Hist2h3b; Hist2h3c1; Hist2h3c2
E2f4		Hist1h2bp
Rab15		Hist1h2bh
C730024G01Rik		Hist1h2bb
C330003B14Rik		Hist1h2ap
AI481750		Hist1h2ao
Tcf19		Hist1h2an
A630042L21Rik		Hist1h2ah
D330024H06Rik		Hist1h2af
Gsh5		Hist1h2ac
Myt2		Hist1h1t
Atf5		Hinfp
8030445B08Rik		Hils1
Zfp339		Hif3a
Prrxl1		Hif1a
Ankrd1		Hic2
Bmyc		Hic1
Gcm2		Hhex
Chd4		Heyl
Cdk9		Hey2
Nkx2-7		Hey1
Surb7		Hesx1
Taf9		Hes7
Foxp1		Hes6
Zdhhc15		Hes5
Ankhd1		Hes3
Uhrf2		Hes2
Supt3h		Hes1
Tbx10		Helz2
Lmo1		Helt
Hoxc11		Helq
Ank2		Hdx
Zfp98		Hdgf
Zfp91		Hdac6
Hfh5		Hdac5
Hfh6		Hdac4
Hfh3		Hdac3
Tcfap4		Hdac2
Dek		Hdac1
Gsh3		Hbp1
Dbx2		Haspin
Nol1		Hand2
Bat8		Hand1
Sprm1		H4c1; H4c2; H4c3; H4c4; H4c6; H4c8; H4c9; H4c11; H4c12; Hist1h4m; H4c14; H4f16
Hivep1		H3f3c
Mjd		H3c1; H3c8; H3c10; H3c11
Hoxb3s		H3-3a; H3-3b
Nztf2		H2bc7; H2bc11; H2bc13; H2bc15
Lmx1a		H2bc4; H2bc6; H2bc8
Nr3c2		H2bc14
Sdccag33		H2bc12
Foxe1		H2bc1
Pou5f1-rs10		H2az1
Mop3		H2al1a; H2al1c; H2al1d; H2al1f; H2al1g; H2al1h; H2al1i
Foxp2		H2afy2
Zfp295		H2afy
Tle6		H2afx
Brdt		H2afv
Pawr		H2afj
Vsx1		H2ac8
Foxn4		H2ac7
Baz2a		H2ac4
Mta1		H2ac15
Mta3		H2ac13
Sox16		H2ac11
Taf4b		H2ab1
Ivns1abp		H1foo
Asb10		H1fnt
Klf16		H1-5
Otx3		H1-4
Trrap		H1-3
Centb5		H1-2
Ankrd6		H1-1
Rem2		H1-0
Sp7		Gzf1
Ubn1		Gtf3c6
Scrt1		Gtf3c5
Zfp287		Gtf3c4
Rfxap		Gtf3c1
Hdac10		Gtf3a
Rnpc2		Gtf2ird2
Ppargc1b		Gtf2ird1
Zfp617		Gtf2i
Ash1l		Gtf2h4
Clp1		Gtf2f2
Bhc80		Gtf2f1
MGC39058		Gtf2e2
Ell2		Gtf2b
Jmjd2b		Gtf2a1l
Gscl		Gtf2a1
Pknox2		Gsx2
A930021G21Rik		Gsx1
Dot1l		Gsc2
9030612M13Rik		Gsc
Kbtbd9		Grwd1
Creb3l3		Grhl3
Hmgcs1		Grhl2
Sirt7		Grhl1
D5Ertd679e		Gpbp1l1
Taf3		Gpbp1
DXImx41e		Gon4l
Tcfe3		GO0003677:DNA binding
Hoxc10		Gmeb2
Mlr1		Gmeb1
Zfp180		Glyr1
9430065N20Rik		Glmp
6720489N17Rik		Glis3
Zswim4		Glis2
BC055310		Glis1
Mlr2		Gli3
Satb2		Gli2
A830025F02Rik		Gli1
Centg3		Gfi1b
Sox30		Gfi1
Mll		Gen1
Myocd		Gcm2
L3mbtl2		Gcm1
Jarid1a		Gcfc2
Vgll2		Gbx2
Polrmt		Gbx1
Thrap5		Gatad2b
Cart1		Gatad1
Gls2		Gata6
Ugp2		Gata5
9630006B20Rik		Gata4
Tada2l		Gata3
Hlf		Gata2
Myst2		Gata1
Nr1d1		Gabpb2
6030408C04Rik		Gabpb1
D130006K24Rik		Gabpa
6430502M16Rik		G3bp1
Btf3		Fus
Glmr		Fubp1
Rarb		Foxs1
6720456H20Rik		Foxr2
F830020C16Rik		Foxr1
Sox21		Foxq1
C730048E16Rik		Foxp4
Mkl1		Foxp3
Atf7		Foxp2
ORF63		Foxp1
6720480D16Rik		Foxo6
Zfp523		Foxo4
Hszfp36		Foxo3
Trerf1		Foxo1
AI255170		Foxn4
AU018122		Foxn3
Fbxl11		Foxn1
Taf6l		Foxm1
Rorb		Foxl2
Dmrt2		Foxl1
Taf5		Foxk2
Zfp281		Foxk1
Atf6		Foxj3
Elys		Foxj2
Tcfap2d		Foxj1
Pms1		Foxi2
Snapc4		Foxi1
XPMC2H		Foxh1
5830435C13Rik		Foxg1
Zdhhc5		Foxf2
Ebf4		Foxf1
Nkx2-4		Foxe3
Trib3		Foxe1
Asxl1		Foxd4
6820402O20Rik		Foxd3
Tgif2		Foxd2
Ppp1r16b		Foxd1
Ncoa5		Foxc2
Zfp334		Foxc1
3632413B07Rik		Foxb2
Taf4a		Foxb1
Gmeb2		Foxa3
Pbxip1		Foxa2
D3Jfr1		Foxa1
Gtf2b		Fosl2
Ddx58		Fosl1
Zfp189		Fosb
Glis1		Fos
Jmjd2a		Flywch1
C330039G02Rik		Fli1
Thrap3		Figla
Tardbp		Fezf2
Phf13		Fezf1
B930041F14Rik		Fev
Gbx1		Ferd3l
Mll3		Fen1
Polr2b		Fbxo21
A730098D12Rik		Fbxl19
AI591476		Fbh1
Creb5		Fancm
Hdac11		Fan1
LOC232337		Fam170a
Ppp1r12c		Faap24
5730403M16Rik		Faap100
A230102I05Rik		Ezh2
Hkr2		Exo5
6430596G11Rik		Exo1
6330581L23Rik		Evx2
Zfp592		Evx1
Zf		Etv6
Gtf3c1		Etv5
Zfp553		Etv4
BC026432		Etv3
Fus		Etv2
LOC233987		Etv1
Zfp612		Ets2
Crsp6		Ets1
Zfp426		Esrrg
Ankrd25		Esrrb
BC005471		Esrra
Zfp145		Esr2
Rab8b		Esr1
6230410P16Rik		Erh
Scap		Erg
AW610627		Erf
BC021921		Ercc6l2
Tceal1		Ercc6l
Tbpl1		Ercc6
BC024063		Ercc5
G431002C21Rik		Ercc4
Zfp454		Ercc3
3526402J09Rik		Ercc2
Arid4a		Ercc1
Homez		Erbb4
6030449J21		Epas1
9930016F01Rik		Ep400
6030490I01Rik		Ep300
BC031441		Eomes
Fem1c		Eno1
Setbp1		Endov
BC024969		En2
6430585N13Rik		En1
Dmrt3		Emx2
St18		Emx1
Carf		Eme2
Lass6		Eme1
D430039N05Rik		Ell3
Dmrta1		Elk4
Dmrta2		Elk3
E2f2		Elk1
E130309B19Rik		Elf5
Zfp128		Elf4
4732429I09Rik		Elf3
Zfp537		Elf2
D030014N22Rik		Elf1
Hip14l		Ehmt2
Myst3		Ehf
D230022C05Rik		Egr4
Bsx		Egr3
6030424L22Rik		Egr2
Tbx22		Egr1
Tgifx1		Eepd1
D030011N01Rik		Eef1d
Rbbp7		Eed
Polr2h		Edf1
Onecut3		Ebf4
Zfp277		Ebf3
Mllt6		Ebf2
Obox3		Ebf1
Obox5		Eaf2
Fev		E4f1
Shprh		E2f8
4921515A04Rik		E2f7
G431001E03Rik		E2f6
Phf12		E2f5
Zbtb1		E2f4
5730589K01Rik		E2f3
Nrip1		E2f2
Caskin1		E2f1
Gtf3c4		Dtd1
Cyln2		DSCC1
A630035I11Rik		Drgx
Gcdh		Drap1
B430306D02Rik		Dr1
BC024139		Dnttip1
A730032D07Rik		Dntt
Zfp398		Dnmt3c
Irf2bp1		Dnmt3b
Spib		Dnmt3a
Tcfl5		Dnmt1
Ankrd5		Dnase1l3
4921509E05Rik		Dnase1l2
6330583I20Rik		Dnase1l1
A830014H24Rik		Dnase1
5830403E09Rik		Dnajc2
E430039K05Rik		Dnajc1
6330416L07Rik		Dnajb6
4932422E22Rik		Dna2
D130026O16Rik		Dmtf1
D830019J24Rik		Dmrtc2
B930011H20Rik		Dmrtb1
Lba1		Dmrta2
A630089N07Rik		Dmrta1
Phf8		Dmrt3
A730019I05Rik		Dmrt2
Zhx3		Dmrt1
A830023I12Rik		Dmc1
Rfxdc1		Dmbx1
Ep300		Dmbt1
A730012O14Rik		Dlx6
AW146020		Dlx5
Zfp82		Dlx4
Tcfap2e		Dlx3
D030022P06Rik		Dlx2
Tieg2		Dlx1
Nr1d2		Dicer1
2810021G02Rik		Dhx9
Mafa		Dhx58
9130211I03Rik		Dhx36
Mzf6d		Dhx33
Cri2		Dffb
		Dek
		Dedd2
		Dedd
		Deaf1
		Ddx58
		Ddx41
		Ddx3x
		Ddx20
		Ddx11
		Ddx1
		Ddn
		Ddit3
		Ddb2
		Ddb1
		Dclre1c
		Dclre1b
		Dclre1a
		Dbx1
		Dbp
		Dach2
		Dach1
		D1Pas1
		Cys1
		Cxxc5
		Cxxc4
		Cxxc1
		Cux2
		Cux1
		Cul4b
		Ctcfl
		Ctcf
		Ctc1
		Csrnp3
		Csrnp2
		Csrnp1
		Cry2
		Cry1
		Crx
		Crlf3
		Crip1
		Crem
		Crebrf
		Crebl2
		Crebbp
		Creb5
		Creb3l4
		Creb3l3
		Creb3l2
		Creb3l1
		Creb3
		Creb1
		Cramp1
		Cr2
		Colec11
		Cnbp
		Clspn
		Clock
		Cited1
		Ciita
		Cic
		Ciart
		Churc1
		Chtop
		Chtf8
		Chtf18
		Chrac1
		Chd9
		Chd8
		Chd7
		Chd6
		Chd5
		Chd4
		Chd2
		Chd1
		Chchd2
		Cggbp1
		Cgas
		Cers6
		Cers5
		Cers4
		Cers3
		Cers2
		Cenpx
		Cenpw
		Cenpt
		Cenps
		Cenpc
		Cenpb
		Cenpa
		Cebpz
		Cebpg
		Cebpe
		Cebpd
		Cebpb
		Cebpa
		Cdx4
		Cdx2
		Cdx1
		Cdt1
		Cdkn2a
		Cdk9
		Cdk5rap2
		Cdk13
		Cdc6
		Cdc5l
		Cdc45
		Ccnt1
		Ccar1
		Cc2d1b
		Cc2d1a
		Cbx4
		Cbx3
		Cbx2
		Cbfb
		Casz1
		Carm1
		Carf
		Camta2
		Camta1
		Calcoco1
		C1d
		Bsx
		Brpf1
		Brip1
		Brf2
		Brf1
		Brd7
		Brd4
		Brca2
		Brca1
		Bod1l
		Bnc2
		Bnc1
		Bmi1
		Blm
		Bivm
		Bhlhe41
		Bhlhe40
		Bhlhe23
		Bhlha9
		Bhlha15
		Bend5
		Bend3
		Bdp1
		Bcor
		Bclaf1
		Bcl6b
		Bcl6
		Bcl3
		Bcl2
		Bcl11b
		Bcl11a
		Bbx
		Baz2a
		Batf3
		Batf2
		Batf
		Basp1
		Barx2
		Barx1
		Barhl2
		Barhl1
		Bap18
		Banp
		Banf2
		Banf1
		Bach2
		Bach1
		Aunip
		Atxn3
		Atxn1l
		Atxn1
		Atrx
		Atr
		Atoh8
		Atoh7
		Atoh1
		Atn1
		Atmin
		Atm
		Atf7
		Atf6b
		Atf6
		Atf5
		Atf4
		Atf3
		Atf2
		Atf1
		Atad5
		Asxl3
		Asxl2
		Asxl1
		Ash2l
		Ash1l
		Ascl3
		Ascl2
		Ascl1
		Arx
		Arrb1
		Arntl2
		Arntl
		Arnt2
		Arnt
		Arid5b
		Arid5a
		Arid4b
		Arid4a
		Arid3c
		Arid3b
		Arid3a
		Arid2
		Arid1b
		Arid1a
		Arhgap35
		Arap1
		Ar
		Aptx
		App
		Aplp2
		Apex2
		Apex1
		Anxa1
		Ankrd61
		Ankrd33b
		Ankrd1
		Ang3
		Ang2
		Ang
		Alyref2
		Alyref
		Alx4
		Alx3
		Alx1
		Alb
		Akna
		Akap8l
		Akap8
		Aire
		Aim2
		Aifm2
		Aifm1
		Ahrr
		Ahr
		Ahdc1
		Ahctf1
		Ago2
		Ago1
		Agfg1
		Aff4
		Aff3
		Aff1
		Aebp2
		Aebp1
		Adnp2
		Adnp
		Adar
		Actn4
		Acd
		Abt1
		Abl1

## Sheet: Neuroassociated diseases
Supplementary Table 10. Custom TF and nervous system associated disease databases
Sheet2: The custom nervous system–associated disease database was collected from three disease classes (“Nervous System Diseases”, “Mental Disorders”, “Behavior and Behavior Mechanisms”) of DisGeNET.
GeneSymbol	DiseaseName	DiseaseClass
Abca1	Tangier Disease	Congenital, Hereditary, and Neonatal Diseases and Abnormalities; Nervous System Diseases; Nutritional and Metabolic Diseases
Abcd1	Adrenoleukodystrophy	Congenital, Hereditary, and Neonatal Diseases and Abnormalities; Endocrine System Diseases; Nervous System Diseases; Nutritional and Metabolic Diseases
Arg1	Hyperargininemia	Congenital, Hereditary, and Neonatal Diseases and Abnormalities; Nervous System Diseases; Nutritional and Metabolic Diseases
Asah1	Farber Lipogranulomatosis	Congenital, Hereditary, and Neonatal Diseases and Abnormalities; Nervous System Diseases; Nutritional and Metabolic Diseases
Asl	Argininosuccinic Aciduria	Congenital, Hereditary, and Neonatal Diseases and Abnormalities; Nervous System Diseases; Nutritional and Metabolic Diseases
Atm	Ataxia Telangiectasia	Cardiovascular Diseases; Congenital, Hereditary, and Neonatal Diseases and Abnormalities; Immune System Diseases; Nervous System Diseases; Nutritional and Metabolic Diseases
Atp7a	Menkes Kinky Hair Syndrome	Congenital, Hereditary, and Neonatal Diseases and Abnormalities; Nervous System Diseases; Nutritional and Metabolic Diseases; Skin and Connective Tissue Diseases
Atp7b	Hepatolenticular Degeneration	Congenital, Hereditary, and Neonatal Diseases and Abnormalities; Digestive System Diseases; Nervous System Diseases; Nutritional and Metabolic Diseases
Atrx	ALPHA-THALASSEMIA/MENTAL RETARDATION SYNDROME, NONDELETION TYPE, X-LINKED	Congenital, Hereditary, and Neonatal Diseases and Abnormalities; Hemic and Lymphatic Diseases; Nervous System Diseases
Cacna1a	Spinocerebellar Ataxia Type 6 (disorder)	Congenital, Hereditary, and Neonatal Diseases and Abnormalities; Nervous System Diseases
Cacna1a	Episodic ataxia type 2 (disorder)	Eye Diseases; Nervous System Diseases; Pathological Conditions, Signs and Symptoms
Cacna1c	Timothy syndrome	Cardiovascular Diseases; Congenital, Hereditary, and Neonatal Diseases and Abnormalities; Mental Disorders; Musculoskeletal Diseases; Pathological Conditions, Signs and Symptoms
Capn3	Limb-girdle muscular dystrophy type 2A	Congenital, Hereditary, and Neonatal Diseases and Abnormalities; Musculoskeletal Diseases; Nervous System Diseases
Cln3	Juvenile Neuronal Ceroid Lipofuscinosis	Congenital, Hereditary, and Neonatal Diseases and Abnormalities; Nervous System Diseases; Nutritional and Metabolic Diseases
Crebbp	Rubinstein-Taybi Syndrome	Congenital, Hereditary, and Neonatal Diseases and Abnormalities; Musculoskeletal Diseases; Nervous System Diseases
Cstb	Unverricht-Lundborg Syndrome	Congenital, Hereditary, and Neonatal Diseases and Abnormalities; Nervous System Diseases
Des	MYOPATHY, MYOFIBRILLAR, DESMIN-RELATED	Cardiovascular Diseases; Congenital, Hereditary, and Neonatal Diseases and Abnormalities; Musculoskeletal Diseases; Nervous System Diseases
Dmd	Muscular Dystrophy, Duchenne	Congenital, Hereditary, and Neonatal Diseases and Abnormalities; Musculoskeletal Diseases; Nervous System Diseases
Fah	Tyrosinemia, Type I	Congenital, Hereditary, and Neonatal Diseases and Abnormalities; Nervous System Diseases; Nutritional and Metabolic Diseases
Efemp1	DOYNE HONEYCOMB RETINAL DYSTROPHY	Eye Diseases; Nervous System Diseases
Fktn	Fukuyama Type Congenital Muscular Dystrophy	Congenital, Hereditary, and Neonatal Diseases and Abnormalities; Eye Diseases; Nervous System Diseases
Fmr1	Fragile X Syndrome	Congenital, Hereditary, and Neonatal Diseases and Abnormalities; Nervous System Diseases
Fxn	Friedreich Ataxia	Congenital, Hereditary, and Neonatal Diseases and Abnormalities; Nervous System Diseases; Nutritional and Metabolic Diseases
Gaa	Glycogen storage disease type II	Congenital, Hereditary, and Neonatal Diseases and Abnormalities; Nervous System Diseases; Nutritional and Metabolic Diseases
Gata3	Barakat syndrome	Endocrine System Diseases; Female Urogenital Diseases and Pregnancy Complications; Male Urogenital Diseases; Nervous System Diseases; Otorhinolaryngologic Diseases; Pathological Conditions, Signs and Symptoms
Gba	Gaucher Disease, Type 1	Congenital, Hereditary, and Neonatal Diseases and Abnormalities; Nervous System Diseases; Nutritional and Metabolic Diseases
Gjb1	Charcot-Marie-Tooth disease, X-linked, 1	Congenital, Hereditary, and Neonatal Diseases and Abnormalities; Nervous System Diseases
Gla	Fabry Disease	Cardiovascular Diseases; Congenital, Hereditary, and Neonatal Diseases and Abnormalities; Nervous System Diseases; Nutritional and Metabolic Diseases
Gpc3	SIMPSON-GOLABI-BEHMEL SYNDROME, TYPE 1	Behavior and Behavior Mechanisms; Cardiovascular Diseases; Congenital, Hereditary, and Neonatal Diseases and Abnormalities; Endocrine System Diseases; Mental Disorders; Musculoskeletal Diseases; Nervous System Diseases; Pathological Conditions, Signs and Symptoms
Glb1	Gangliosidosis GM1	Congenital, Hereditary, and Neonatal Diseases and Abnormalities; Nervous System Diseases; Nutritional and Metabolic Diseases
Gldc	Nonketotic Hyperglycinemia	Congenital, Hereditary, and Neonatal Diseases and Abnormalities; Nervous System Diseases; Nutritional and Metabolic Diseases
Hprt1	Lesch-Nyhan Syndrome	Congenital, Hereditary, and Neonatal Diseases and Abnormalities; Nervous System Diseases; Nutritional and Metabolic Diseases
Ids	Mucopolysaccharidosis II	Congenital, Hereditary, and Neonatal Diseases and Abnormalities; Nervous System Diseases; Nutritional and Metabolic Diseases; Skin and Connective Tissue Diseases
Ighmbp2	SPINAL MUSCULAR ATROPHY WITH RESPIRATORY DISTRESS 1	Congenital, Hereditary, and Neonatal Diseases and Abnormalities; Nervous System Diseases; Respiratory Tract Diseases
Kcna1	Episodic ataxia type 1	Nervous System Diseases; Pathological Conditions, Signs and Symptoms
Kcnj10	SeSAME syndrome	Behavior and Behavior Mechanisms; Mental Disorders; Nervous System Diseases; Otorhinolaryngologic Diseases; Pathological Conditions, Signs and Symptoms
L1cam	MASA SYNDROME (disorder)	Behavior and Behavior Mechanisms; Congenital, Hereditary, and Neonatal Diseases and Abnormalities; Mental Disorders; Nervous System Diseases; Pathological Conditions, Signs and Symptoms
Lama2	Muscular dystrophy congenital, merosin negative	Congenital, Hereditary, and Neonatal Diseases and Abnormalities; Musculoskeletal Diseases; Nervous System Diseases
Lamb2	Pierson syndrome	Congenital, Hereditary, and Neonatal Diseases and Abnormalities; Eye Diseases; Female Urogenital Diseases and Pregnancy Complications; Male Urogenital Diseases; Nervous System Diseases; Pathological Conditions, Signs and Symptoms
Lamp2	Glycogen Storage Disease Type IIb	Cardiovascular Diseases; Congenital, Hereditary, and Neonatal Diseases and Abnormalities; Nervous System Diseases; Nutritional and Metabolic Diseases
Mecp2	Rett Syndrome	Congenital, Hereditary, and Neonatal Diseases and Abnormalities; Nervous System Diseases
Mpz	Charcot-Marie-Tooth Disease	Congenital, Hereditary, and Neonatal Diseases and Abnormalities; Nervous System Diseases
Mpz	Dejerine-Sottas Disease (disorder)	Congenital, Hereditary, and Neonatal Diseases and Abnormalities; Nervous System Diseases
Mpz	Charcot-Marie-Tooth Disease, Type Ib	Congenital, Hereditary, and Neonatal Diseases and Abnormalities; Nervous System Diseases
Nd6	Optic Atrophy, Hereditary, Leber	Congenital, Hereditary, and Neonatal Diseases and Abnormalities; Eye Diseases; Nervous System Diseases; Nutritional and Metabolic Diseases
Myo5b	Microvillus inclusion disease	Congenital, Hereditary, and Neonatal Diseases and Abnormalities; Digestive System Diseases; Musculoskeletal Diseases; Nervous System Diseases; Nutritional and Metabolic Diseases
Ndp	Norrie disease	Congenital, Hereditary, and Neonatal Diseases and Abnormalities; Eye Diseases; Nervous System Diseases; Pathological Conditions, Signs and Symptoms
Nf1	Neurofibromatosis 1	Congenital, Hereditary, and Neonatal Diseases and Abnormalities; Neoplasms; Nervous System Diseases
Nf2	Neurofibromatosis 2	Congenital, Hereditary, and Neonatal Diseases and Abnormalities; Neoplasms; Nervous System Diseases; Otorhinolaryngologic Diseases
Notch3	CADASIL Syndrome	Cardiovascular Diseases; Congenital, Hereditary, and Neonatal Diseases and Abnormalities; Nervous System Diseases
Ntrk1	HSAN Type IV	Congenital, Hereditary, and Neonatal Diseases and Abnormalities; Nervous System Diseases
Otc	Ornithine carbamoyltransferase deficiency	Congenital, Hereditary, and Neonatal Diseases and Abnormalities; Nervous System Diseases; Nutritional and Metabolic Diseases
Slc26a4	Pendred's syndrome	Endocrine System Diseases; Nervous System Diseases; Otorhinolaryngologic Diseases; Pathological Conditions, Signs and Symptoms
Pex1	Zellweger Syndrome	Congenital, Hereditary, and Neonatal Diseases and Abnormalities; Digestive System Diseases; Female Urogenital Diseases and Pregnancy Complications; Male Urogenital Diseases; Nervous System Diseases; Nutritional and Metabolic Diseases
Phyh	Refsum Disease	Congenital, Hereditary, and Neonatal Diseases and Abnormalities; Nervous System Diseases; Nutritional and Metabolic Diseases
Plp1	SPASTIC PARAPLEGIA 2, X-LINKED (disorder)	Congenital, Hereditary, and Neonatal Diseases and Abnormalities; Nervous System Diseases
Pmp22	Dejerine-Sottas Disease (disorder)	Congenital, Hereditary, and Neonatal Diseases and Abnormalities; Nervous System Diseases
Pmp22	Charcot-Marie-Tooth Disease, Type Ia (disorder)	Congenital, Hereditary, and Neonatal Diseases and Abnormalities; Nervous System Diseases
Pmp22	Hereditary liability to pressure palsies	Congenital, Hereditary, and Neonatal Diseases and Abnormalities; Musculoskeletal Diseases; Nervous System Diseases
Prnp	Gerstmann-Straussler-Scheinker Disease	Congenital, Hereditary, and Neonatal Diseases and Abnormalities; Nervous System Diseases
Prnp	Creutzfeldt-Jakob disease	Mental Disorders; Nervous System Diseases
Prnp	Fatal Familial Insomnia	Nervous System Diseases
Rps6ka3	Coffin-Lowry syndrome	Congenital, Hereditary, and Neonatal Diseases and Abnormalities; Nervous System Diseases
Ryr1	Central Core Myopathy (disorder)	Musculoskeletal Diseases; Nervous System Diseases
Scn1a	Infantile Severe Myoclonic Epilepsy	Nervous System Diseases
Scn4a	Hyperkalemic periodic paralysis	Congenital, Hereditary, and Neonatal Diseases and Abnormalities; Musculoskeletal Diseases; Nervous System Diseases; Nutritional and Metabolic Diseases
Sgca	Alpha-Sarcoglycanopathies	Cardiovascular Diseases; Congenital, Hereditary, and Neonatal Diseases and Abnormalities; Musculoskeletal Diseases; Nervous System Diseases; Respiratory Tract Diseases
Sgcg	Severe autosomal recessive muscular dystrophy of childhood - North African type (disorder)	Cardiovascular Diseases; Congenital, Hereditary, and Neonatal Diseases and Abnormalities; Musculoskeletal Diseases; Nervous System Diseases; Respiratory Tract Diseases
Slc6a8	Creatine deficiency, X-linked	Congenital, Hereditary, and Neonatal Diseases and Abnormalities; Nervous System Diseases; Nutritional and Metabolic Diseases
Slc16a2	Allan-Herndon-Dudley syndrome (AHDS)	Congenital, Hereditary, and Neonatal Diseases and Abnormalities; Nervous System Diseases; Pathological Conditions, Signs and Symptoms
Slc22a5	Renal carnitine transport defect	Cardiovascular Diseases; Musculoskeletal Diseases; Nervous System Diseases; Pathological Conditions, Signs and Symptoms
Smn1	HMN (Hereditary Motor Neuropathy) Proximal Type I	Congenital, Hereditary, and Neonatal Diseases and Abnormalities; Nervous System Diseases
Sptbn2	Spinocerebellar Ataxia Type 5	Congenital, Hereditary, and Neonatal Diseases and Abnormalities; Nervous System Diseases
Tcf4	PITT-HOPKINS SYNDROME	Behavior and Behavior Mechanisms; Mental Disorders; Nervous System Diseases; Pathological Conditions, Signs and Symptoms; Respiratory Tract Diseases
Tsc1	Tuberous Sclerosis	Congenital, Hereditary, and Neonatal Diseases and Abnormalities; Neoplasms; Nervous System Diseases
Tsc2	Tuberous Sclerosis	Congenital, Hereditary, and Neonatal Diseases and Abnormalities; Neoplasms; Nervous System Diseases
Ttpa	Ataxia with vitamin E deficiency	Nervous System Diseases; Nutritional and Metabolic Diseases; Pathological Conditions, Signs and Symptoms
Ube3a	Angelman Syndrome	Congenital, Hereditary, and Neonatal Diseases and Abnormalities; Nervous System Diseases
Clrn1	Usher Syndrome, Type III	Congenital, Hereditary, and Neonatal Diseases and Abnormalities; Eye Diseases; Nervous System Diseases; Otorhinolaryngologic Diseases; Pathological Conditions, Signs and Symptoms
Vcp	INCLUSION BODY MYOPATHY WITH EARLY-ONSET PAGET DISEASE AND FRONTOTEMPORAL DEMENTIA	Congenital, Hereditary, and Neonatal Diseases and Abnormalities; Mental Disorders; Musculoskeletal Diseases; Nervous System Diseases; Nutritional and Metabolic Diseases
Vhl	Von Hippel-Lindau Syndrome	Cardiovascular Diseases; Nervous System Diseases
Wfs1	Wolfram Syndrome	Congenital, Hereditary, and Neonatal Diseases and Abnormalities; Endocrine System Diseases; Eye Diseases; Female Urogenital Diseases and Pregnancy Complications; Male Urogenital Diseases; Nervous System Diseases; Nutritional and Metabolic Diseases; Otorhinolaryngologic Diseases
Alms1	Alstrom Syndrome	Congenital, Hereditary, and Neonatal Diseases and Abnormalities; Eye Diseases; Nervous System Diseases
Epm2a	Lafora Disease	Congenital, Hereditary, and Neonatal Diseases and Abnormalities; Nervous System Diseases
Gan	GIANT AXONAL NEUROPATHY 1	Congenital, Hereditary, and Neonatal Diseases and Abnormalities; Nervous System Diseases
Dysf	MUSCULAR DYSTROPHY, LIMB-GIRDLE, TYPE 2B	Congenital, Hereditary, and Neonatal Diseases and Abnormalities; Musculoskeletal Diseases; Nervous System Diseases
Pla2g6	Infantile Neuroaxonal Dystrophy	Nervous System Diseases
Elp1	Dysautonomia, Familial	Congenital, Hereditary, and Neonatal Diseases and Abnormalities; Nervous System Diseases
Sgce	Myoclonic dystonia	Nervous System Diseases
Phox2b	Congenital central hypoventilation	Nervous System Diseases; Pathological Conditions, Signs and Symptoms; Respiratory Tract Diseases
Lgi1	EPILEPSY, LATERAL TEMPORAL LOBE, AUTOSOMAL DOMINANT	Mental Disorders; Nervous System Diseases; Pathological Conditions, Signs and Symptoms
Nr2e3	Enhanced S-Cone Syndrome	Congenital, Hereditary, and Neonatal Diseases and Abnormalities; Eye Diseases; Nervous System Diseases; Pathological Conditions, Signs and Symptoms
Slc19a2	Thiamine responsive megaloblastic anemia syndrome	Endocrine System Diseases; Hemic and Lymphatic Diseases; Nervous System Diseases; Nutritional and Metabolic Diseases; Otorhinolaryngologic Diseases; Pathological Conditions, Signs and Symptoms
Trim32	Limb-girdle muscular dystrophy type 2H	Congenital, Hereditary, and Neonatal Diseases and Abnormalities; Musculoskeletal Diseases; Nervous System Diseases
Vps13a	Chorea Acanthocytosis Syndrome	Congenital, Hereditary, and Neonatal Diseases and Abnormalities; Nervous System Diseases
Atp13a2	KUFOR-RAKEB SYNDROME	Nervous System Diseases
Ethe1	Ethylmalonic encephalopathy	Congenital, Hereditary, and Neonatal Diseases and Abnormalities; Hemic and Lymphatic Diseases; Nervous System Diseases; Nutritional and Metabolic Diseases; Pathological Conditions, Signs and Symptoms
Pnkd	Paroxysmal nonkinesigenic dyskinesia	Nervous System Diseases; Pathological Conditions, Signs and Symptoms
Abhd5	Triglyceride storage disease with ichthyosis	Congenital, Hereditary, and Neonatal Diseases and Abnormalities; Musculoskeletal Diseases; Nervous System Diseases; Nutritional and Metabolic Diseases; Skin and Connective Tissue Diseases
Sall4	Okihiro Syndrome	Congenital, Hereditary, and Neonatal Diseases and Abnormalities; Eye Diseases; Nervous System Diseases
Selenon	Eichsfeld type congenital muscular dystrophy	Congenital, Hereditary, and Neonatal Diseases and Abnormalities; Musculoskeletal Diseases; Nervous System Diseases
Gnptab	Type II Mucolipidosis	Congenital, Hereditary, and Neonatal Diseases and Abnormalities; Musculoskeletal Diseases; Nervous System Diseases; Nutritional and Metabolic Diseases
Ubr1	Johanson-Blizzard syndrome	Behavior and Behavior Mechanisms; Congenital, Hereditary, and Neonatal Diseases and Abnormalities; Digestive System Diseases; Endocrine System Diseases; Mental Disorders; Nervous System Diseases; Otorhinolaryngologic Diseases; Pathological Conditions, Signs and Symptoms; Skin and Connective Tissue Diseases
Sumf1	Multiple Sulfatase Deficiency Disease	Congenital, Hereditary, and Neonatal Diseases and Abnormalities; Nervous System Diseases; Nutritional and Metabolic Diseases
Slc6a19	Hartnup Disease	Congenital, Hereditary, and Neonatal Diseases and Abnormalities; Female Urogenital Diseases and Pregnancy Complications; Male Urogenital Diseases; Nervous System Diseases; Nutritional and Metabolic Diseases
Nhlrc1	Lafora Disease	Congenital, Hereditary, and Neonatal Diseases and Abnormalities; Nervous System Diseases
Egr2	Congenital hypomyelinating neuropathy	Congenital, Hereditary, and Neonatal Diseases and Abnormalities; Nervous System Diseases
Efemp1	Malattia Leventinese	Eye Diseases; Nervous System Diseases
Spast	Spastic paraplegia 4, autosomal dominant	Congenital, Hereditary, and Neonatal Diseases and Abnormalities; Nervous System Diseases
Fig4	CHARCOT-MARIE-TOOTH DISEASE, TYPE 4J	Congenital, Hereditary, and Neonatal Diseases and Abnormalities; Nervous System Diseases
Ehmt1	Kleefstra Syndrome	Behavior and Behavior Mechanisms; Cardiovascular Diseases; Congenital, Hereditary, and Neonatal Diseases and Abnormalities; Mental Disorders; Musculoskeletal Diseases; Nervous System Diseases; Pathological Conditions, Signs and Symptoms
Acadvl	Very long chain acyl-CoA dehydrogenase deficiency	Congenital, Hereditary, and Neonatal Diseases and Abnormalities; Musculoskeletal Diseases; Nervous System Diseases; Nutritional and Metabolic Diseases
Tpp1	CEROID LIPOFUSCINOSIS, NEURONAL, 2	Congenital, Hereditary, and Neonatal Diseases and Abnormalities; Nervous System Diseases; Nutritional and Metabolic Diseases
Smn1	Juvenile Spinal Muscular Atrophy	Congenital, Hereditary, and Neonatal Diseases and Abnormalities; Nervous System Diseases
Ttn	TIBIAL MUSCULAR DYSTROPHY, TARDIVE	Congenital, Hereditary, and Neonatal Diseases and Abnormalities; Musculoskeletal Diseases; Nervous System Diseases
Ush2a	USHER SYNDROME, TYPE IIA	Congenital, Hereditary, and Neonatal Diseases and Abnormalities; Eye Diseases; Nervous System Diseases; Otorhinolaryngologic Diseases; Pathological Conditions, Signs and Symptoms
Gars	Charcot-Marie-Tooth disease, Type 2D	Congenital, Hereditary, and Neonatal Diseases and Abnormalities; Nervous System Diseases
Slc20a2	Fahr's syndrome (disorder)	Nervous System Diseases; Nutritional and Metabolic Diseases
Mtmr2	Charcot-Marie-Tooth disease, Type 4B1	Congenital, Hereditary, and Neonatal Diseases and Abnormalities; Nervous System Diseases
Afg3l2	SPINOCEREBELLAR ATAXIA 28	Congenital, Hereditary, and Neonatal Diseases and Abnormalities; Nervous System Diseases
Tdp1	SPINOCEREBELLAR ATAXIA, AUTOSOMAL RECESSIVE, WITH AXONAL NEUROPATHY	Congenital, Hereditary, and Neonatal Diseases and Abnormalities; Nervous System Diseases
Sh3tc2	CHARCOT-MARIE-TOOTH DISEASE, TYPE 4C	Congenital, Hereditary, and Neonatal Diseases and Abnormalities; Nervous System Diseases
Spg11	Spastic paraplegia 11, autosomal recessive	Congenital, Hereditary, and Neonatal Diseases and Abnormalities; Nervous System Diseases
Lrp2	Donnai-Barrow syndrome	Congenital, Hereditary, and Neonatal Diseases and Abnormalities; Eye Diseases; Female Urogenital Diseases and Pregnancy Complications; Male Urogenital Diseases; Nervous System Diseases; Nutritional and Metabolic Diseases; Otorhinolaryngologic Diseases; Pathological Conditions, Signs and Symptoms
Nr2e3	Goldmann-Favre syndrome (disorder)	Congenital, Hereditary, and Neonatal Diseases and Abnormalities; Eye Diseases; Nervous System Diseases; Pathological Conditions, Signs and Symptoms
Emg1	Bowen-Conradi syndrome	Behavior and Behavior Mechanisms; Congenital, Hereditary, and Neonatal Diseases and Abnormalities; Female Urogenital Diseases and Pregnancy Complications; Nervous System Diseases; Pathological Conditions, Signs and Symptoms
Mmachc	Methylmalonic acidemia with homocystinuria	Congenital, Hereditary, and Neonatal Diseases and Abnormalities; Nervous System Diseases; Nutritional and Metabolic Diseases; Skin and Connective Tissue Diseases
Thap1	Dystonia 6, torsion (disorder)	Congenital, Hereditary, and Neonatal Diseases and Abnormalities; Nervous System Diseases
Fkrp	MUSCULAR DYSTROPHY, LIMB-GIRDLE, TYPE 2I	Congenital, Hereditary, and Neonatal Diseases and Abnormalities; Musculoskeletal Diseases; Nervous System Diseases
Pus1	MITOCHONDRIAL MYOPATHY AND SIDEROBLASTIC ANEMIA	Cardiovascular Diseases; Congenital, Hereditary, and Neonatal Diseases and Abnormalities; Musculoskeletal Diseases; Nervous System Diseases; Nutritional and Metabolic Diseases
Fgd4	CHARCOT-MARIE-TOOTH DISEASE, TYPE 4H	Congenital, Hereditary, and Neonatal Diseases and Abnormalities; Nervous System Diseases
Mfsd8	Ceroid Lipofuscinosis, Neuronal, 7	Congenital, Hereditary, and Neonatal Diseases and Abnormalities; Nervous System Diseases; Nutritional and Metabolic Diseases
Kif7	Acrocallosal Syndrome	Congenital, Hereditary, and Neonatal Diseases and Abnormalities; Nervous System Diseases
Gamt	Guanidinoacetate methyltransferase deficiency	Nervous System Diseases; Pathological Conditions, Signs and Symptoms
Hpd	Tyrosinemia, Type III	Congenital, Hereditary, and Neonatal Diseases and Abnormalities; Nervous System Diseases; Nutritional and Metabolic Diseases
Nefl	CHARCOT-MARIE-TOOTH DISEASE, AXONAL, TYPE 2E (disorder)	Congenital, Hereditary, and Neonatal Diseases and Abnormalities; Nervous System Diseases
Pfkm	Glycogen Storage Disease Type VII	Congenital, Hereditary, and Neonatal Diseases and Abnormalities; Musculoskeletal Diseases; Nervous System Diseases; Nutritional and Metabolic Diseases
Ppt1	CEROID LIPOFUSCINOSIS, NEURONAL, 1	Congenital, Hereditary, and Neonatal Diseases and Abnormalities; Nervous System Diseases; Nutritional and Metabolic Diseases
Sgcb	Limb-girdle muscular dystrophy, type 2E	Cardiovascular Diseases; Congenital, Hereditary, and Neonatal Diseases and Abnormalities; Musculoskeletal Diseases; Nervous System Diseases; Respiratory Tract Diseases
Sgcd	Limb-girdle muscular dystrophy type 2F	Cardiovascular Diseases; Congenital, Hereditary, and Neonatal Diseases and Abnormalities; Musculoskeletal Diseases; Nervous System Diseases; Respiratory Tract Diseases
Whrn	Usher Syndrome, Type II	Congenital, Hereditary, and Neonatal Diseases and Abnormalities; Eye Diseases; Nervous System Diseases; Otorhinolaryngologic Diseases; Pathological Conditions, Signs and Symptoms
Abhd12	Polyneuropathy, Hearing Loss, Ataxia, Retinitis Pigmentosa, And Cataract	Congenital, Hereditary, and Neonatal Diseases and Abnormalities; Eye Diseases; Nervous System Diseases; Pathological Conditions, Signs and Symptoms
Egr2	Dejerine-Sottas Disease (disorder)	Congenital, Hereditary, and Neonatal Diseases and Abnormalities; Nervous System Diseases
Cln8	CEROID LIPOFUSCINOSIS, NEURONAL, 8	Congenital, Hereditary, and Neonatal Diseases and Abnormalities; Nervous System Diseases; Nutritional and Metabolic Diseases
Fgf10	Lacrimoauriculodentodigital syndrome	Congenital, Hereditary, and Neonatal Diseases and Abnormalities; Eye Diseases; Musculoskeletal Diseases; Nervous System Diseases; Otorhinolaryngologic Diseases; Pathological Conditions, Signs and Symptoms; Stomatognathic Diseases
Gba	Gaucher Disease, Type 2 (disorder)	Congenital, Hereditary, and Neonatal Diseases and Abnormalities; Nervous System Diseases; Nutritional and Metabolic Diseases
Gba	Gaucher Disease, Type 3 (disorder)	Congenital, Hereditary, and Neonatal Diseases and Abnormalities; Nervous System Diseases; Nutritional and Metabolic Diseases
Mitf	Tietz syndrome	Congenital, Hereditary, and Neonatal Diseases and Abnormalities; Eye Diseases; Nervous System Diseases; Nutritional and Metabolic Diseases; Otorhinolaryngologic Diseases; Pathological Conditions, Signs and Symptoms; Skin and Connective Tissue Diseases
Serpini1	Familial encephalopathy with neuroserpin inclusion bodies	Congenital, Hereditary, and Neonatal Diseases and Abnormalities; Nervous System Diseases
Acox1	Peroxisomal ACYL-COA oxidase deficiency	Congenital, Hereditary, and Neonatal Diseases and Abnormalities; Endocrine System Diseases; Nervous System Diseases; Nutritional and Metabolic Diseases
Acta1	Actin-Accumulation Myopathy	Musculoskeletal Diseases; Nervous System Diseases
Cav3	MUSCULAR DYSTROPHY, LIMB-GIRDLE, TYPE 1C	Congenital, Hereditary, and Neonatal Diseases and Abnormalities; Musculoskeletal Diseases; Nervous System Diseases
Col4a1	BRAIN SMALL VESSEL DISEASE WITH HEMORRHAGE	Eye Diseases; Nervous System Diseases; Pathological Conditions, Signs and Symptoms
Cps1	Carbamoyl-Phosphate Synthase I Deficiency Disease	Congenital, Hereditary, and Neonatal Diseases and Abnormalities; Nervous System Diseases; Nutritional and Metabolic Diseases
Fhl1	SCAPULOPERONEAL MYOPATHY, X-LINKED DOMINANT	Congenital, Hereditary, and Neonatal Diseases and Abnormalities; Musculoskeletal Diseases; Nervous System Diseases
Gm2a	Tay-Sachs Disease, AB Variant	Congenital, Hereditary, and Neonatal Diseases and Abnormalities; Nervous System Diseases; Nutritional and Metabolic Diseases
Hspd1	Spastic paraplegia 13, autosomal dominant	Congenital, Hereditary, and Neonatal Diseases and Abnormalities; Nervous System Diseases
Sox10	Peripheral Demyelinating Neuropathy, Central Dysmyelination, Waardenburg Syndrome, and Hirschsprung Disease	Congenital, Hereditary, and Neonatal Diseases and Abnormalities; Digestive System Diseases; Nervous System Diseases
Spg7	SPASTIC PARAPLEGIA 7, AUTOSOMAL RECESSIVE	Congenital, Hereditary, and Neonatal Diseases and Abnormalities; Nervous System Diseases
Cln6	Adult Neuronal Ceroid Lipofuscinosis	Congenital, Hereditary, and Neonatal Diseases and Abnormalities; Nervous System Diseases; Nutritional and Metabolic Diseases
Gjc2	Leukodystrophy, Hypomyelinating, 2	Congenital, Hereditary, and Neonatal Diseases and Abnormalities; Nervous System Diseases; Nutritional and Metabolic Diseases
Ano5	MUSCULAR DYSTROPHY, LIMB-GIRDLE, TYPE 2L (disorder)	Congenital, Hereditary, and Neonatal Diseases and Abnormalities; Musculoskeletal Diseases; Nervous System Diseases
Kif1a	SPASTIC PARAPLEGIA 30, AUTOSOMAL RECESSIVE (disorder)	Nervous System Diseases; Pathological Conditions, Signs and Symptoms
Cln5	CEROID LIPOFUSCINOSIS, NEURONAL, 5	Congenital, Hereditary, and Neonatal Diseases and Abnormalities; Nervous System Diseases; Nutritional and Metabolic Diseases
Dbh	dopamine beta hydroxylase deficiency	Nervous System Diseases
Fgf14	SPINOCEREBELLAR ATAXIA 27	Congenital, Hereditary, and Neonatal Diseases and Abnormalities; Nervous System Diseases
Lmna	MUSCULAR DYSTROPHY, CONGENITAL, LMNA-RELATED (disorder)	Congenital, Hereditary, and Neonatal Diseases and Abnormalities; Musculoskeletal Diseases; Nervous System Diseases
Amacr	Alpha-Methylacyl-CoA Racemase Deficiency	Congenital, Hereditary, and Neonatal Diseases and Abnormalities; Nervous System Diseases; Nutritional and Metabolic Diseases
Gdap1	CHARCOT-MARIE-TOOTH DISEASE, AXONAL, TYPE 2K	Congenital, Hereditary, and Neonatal Diseases and Abnormalities; Nervous System Diseases
Cln6	CEROID LIPOFUSCINOSIS, NEURONAL, 6	Congenital, Hereditary, and Neonatal Diseases and Abnormalities; Nervous System Diseases; Nutritional and Metabolic Diseases
App	Alzheimer's Disease	Mental Disorders; Nervous System Diseases
Arsa	Leukodystrophy, Metachromatic	Congenital, Hereditary, and Neonatal Diseases and Abnormalities; Nervous System Diseases; Nutritional and Metabolic Diseases
Aspa	Canavan Disease	Congenital, Hereditary, and Neonatal Diseases and Abnormalities; Nervous System Diseases; Nutritional and Metabolic Diseases
Ass1	Citrullinemia	Congenital, Hereditary, and Neonatal Diseases and Abnormalities; Nervous System Diseases; Nutritional and Metabolic Diseases
Clcn1	Myotonia Congenita	Congenital, Hereditary, and Neonatal Diseases and Abnormalities; Musculoskeletal Diseases; Nervous System Diseases
Col6a1	Bethlem myopathy	Congenital, Hereditary, and Neonatal Diseases and Abnormalities; Musculoskeletal Diseases; Nervous System Diseases
Col6a3	Scleroatonic muscular dystrophy	Congenital, Hereditary, and Neonatal Diseases and Abnormalities; Musculoskeletal Diseases; Nervous System Diseases; Pathological Conditions, Signs and Symptoms
Cp	Ceruloplasmin deficiency	Nervous System Diseases; Nutritional and Metabolic Diseases
Cryab	Alpha-B Crystallinopathy	Cardiovascular Diseases; Eye Diseases; Musculoskeletal Diseases; Nervous System Diseases
Ctsd	NEURONAL CEROID LIPOFUSCINOSIS DUE TO CATHEPSIN D DEFICIENCY	Congenital, Hereditary, and Neonatal Diseases and Abnormalities; Nervous System Diseases; Nutritional and Metabolic Diseases
Dbt	Maple Syrup Urine Disease	Congenital, Hereditary, and Neonatal Diseases and Abnormalities; Nervous System Diseases; Nutritional and Metabolic Diseases
Tor1a	Early onset torsion dystonia	Congenital, Hereditary, and Neonatal Diseases and Abnormalities; Nervous System Diseases
Flna	Periventricular Heterotopia, X-Linked	Congenital, Hereditary, and Neonatal Diseases and Abnormalities; Nervous System Diseases
Flnc	Filaminopathy, autosomal dominant	Congenital, Hereditary, and Neonatal Diseases and Abnormalities; Musculoskeletal Diseases; Nervous System Diseases
Galc	Globoid cell leukodystrophy	Congenital, Hereditary, and Neonatal Diseases and Abnormalities; Nervous System Diseases; Nutritional and Metabolic Diseases
Gfap	Alexander Disease	Congenital, Hereditary, and Neonatal Diseases and Abnormalities; Nervous System Diseases; Nutritional and Metabolic Diseases
Gjb2	Senter syndrome	Congenital, Hereditary, and Neonatal Diseases and Abnormalities; Eye Diseases; Nervous System Diseases; Otorhinolaryngologic Diseases; Pathological Conditions, Signs and Symptoms; Skin and Connective Tissue Diseases
Gli3	Pallister-Hall syndrome	Congenital, Hereditary, and Neonatal Diseases and Abnormalities; Musculoskeletal Diseases; Neoplasms; Nervous System Diseases
Grn	Primary Progressive Aphasia (disorder)	Mental Disorders; Nervous System Diseases; Pathological Conditions, Signs and Symptoms
Htt	Huntington Disease	Congenital, Hereditary, and Neonatal Diseases and Abnormalities; Mental Disorders; Nervous System Diseases
Hexa	Tay-Sachs Disease	Congenital, Hereditary, and Neonatal Diseases and Abnormalities; Nervous System Diseases; Nutritional and Metabolic Diseases
Hexb	Sandhoff Disease	Congenital, Hereditary, and Neonatal Diseases and Abnormalities; Nervous System Diseases; Nutritional and Metabolic Diseases
Hsd17b4	Bifunctional peroxisomal enzyme deficiency	Congenital, Hereditary, and Neonatal Diseases and Abnormalities; Endocrine System Diseases; Female Urogenital Diseases and Pregnancy Complications; Male Urogenital Diseases; Nervous System Diseases; Otorhinolaryngologic Diseases; Pathological Conditions, Signs and Symptoms
Lmna	Charcot-Marie-Tooth disease, Type 2B1	Congenital, Hereditary, and Neonatal Diseases and Abnormalities; Nervous System Diseases
Mpz	Roussy-Levy Syndrome (disorder)	Congenital, Hereditary, and Neonatal Diseases and Abnormalities; Nervous System Diseases
Mpz	Congenital hypomyelinating neuropathy	Congenital, Hereditary, and Neonatal Diseases and Abnormalities; Nervous System Diseases
Mpz	Hereditary Motor and Sensory Neuropathy Type I	Congenital, Hereditary, and Neonatal Diseases and Abnormalities; Nervous System Diseases
Myh9	SEBASTIAN SYNDROME	Hemic and Lymphatic Diseases; Nervous System Diseases; Otorhinolaryngologic Diseases; Pathological Conditions, Signs and Symptoms
Myo7a	USHER SYNDROME, TYPE IB (disorder)	Congenital, Hereditary, and Neonatal Diseases and Abnormalities; Eye Diseases; Nervous System Diseases; Otorhinolaryngologic Diseases; Pathological Conditions, Signs and Symptoms
Ndufs4	Leigh Disease	Congenital, Hereditary, and Neonatal Diseases and Abnormalities; Nervous System Diseases; Nutritional and Metabolic Diseases
Nf1	Neurofibromatoses	Congenital, Hereditary, and Neonatal Diseases and Abnormalities; Neoplasms; Nervous System Diseases
Npc1	Niemann-Pick Disease, Type C	Congenital, Hereditary, and Neonatal Diseases and Abnormalities; Hemic and Lymphatic Diseases; Nervous System Diseases; Nutritional and Metabolic Diseases
Pah	Phenylketonurias	Congenital, Hereditary, and Neonatal Diseases and Abnormalities; Nervous System Diseases; Nutritional and Metabolic Diseases
Prkn	PARKINSON DISEASE 2, AUTOSOMAL RECESSIVE JUVENILE	Nervous System Diseases
Pdha1	Pyruvate Dehydrogenase Complex Deficiency Disease	Congenital, Hereditary, and Neonatal Diseases and Abnormalities; Nervous System Diseases; Nutritional and Metabolic Diseases
Plec	Epidermolysa bullosa simplex and limb girdle muscular dystrophy	Congenital, Hereditary, and Neonatal Diseases and Abnormalities; Musculoskeletal Diseases; Nervous System Diseases; Skin and Connective Tissue Diseases
Plp1	Pelizaeus-Merzbacher Disease	Congenital, Hereditary, and Neonatal Diseases and Abnormalities; Nervous System Diseases; Nutritional and Metabolic Diseases
Pten	MACROCEPHALY/AUTISM SYNDROME	Congenital, Hereditary, and Neonatal Diseases and Abnormalities; Mental Disorders; Musculoskeletal Diseases; Nervous System Diseases; Pathological Conditions, Signs and Symptoms
Pts	6-pyruvoyl-tetrahydropterin synthase deficiency	Congenital, Hereditary, and Neonatal Diseases and Abnormalities; Nervous System Diseases; Nutritional and Metabolic Diseases
Sall1	Townes syndrome	Congenital, Hereditary, and Neonatal Diseases and Abnormalities; Digestive System Diseases; Nervous System Diseases; Otorhinolaryngologic Diseases; Pathological Conditions, Signs and Symptoms
Snca	Parkinson Disease	Nervous System Diseases
Sod1	AMYOTROPHIC LATERAL SCLEROSIS 1	Nervous System Diseases; Nutritional and Metabolic Diseases
Surf1	Leigh Disease	Congenital, Hereditary, and Neonatal Diseases and Abnormalities; Nervous System Diseases; Nutritional and Metabolic Diseases
Tyrobp	POLYCYSTIC LIPOMEMBRANOUS OSTEODYSPLASIA WITH SCLEROSING LEUKOENCEPHALOPATHY	Congenital, Hereditary, and Neonatal Diseases and Abnormalities; Musculoskeletal Diseases; Nervous System Diseases; Nutritional and Metabolic Diseases; Skin and Connective Tissue Diseases; Virus Diseases
Pabpn1	Muscular Dystrophy, Oculopharyngeal	Congenital, Hereditary, and Neonatal Diseases and Abnormalities; Musculoskeletal Diseases; Nervous System Diseases
Hesx1	Septo-Optic Dysplasia	Congenital, Hereditary, and Neonatal Diseases and Abnormalities; Nervous System Diseases
Eif2b5	OVARIOLEUKODYSTROPHY	Endocrine System Diseases; Female Urogenital Diseases and Pregnancy Complications; Nervous System Diseases
Zeb2	Mowat-Wilson syndrome	Behavior and Behavior Mechanisms; Congenital, Hereditary, and Neonatal Diseases and Abnormalities; Digestive System Diseases; Mental Disorders; Musculoskeletal Diseases; Nervous System Diseases; Pathological Conditions, Signs and Symptoms
Rai1	Smith-Magenis syndrome	Congenital, Hereditary, and Neonatal Diseases and Abnormalities; Nervous System Diseases
Trex1	AICARDI-GOUTIERES SYNDROME 1	Congenital, Hereditary, and Neonatal Diseases and Abnormalities; Immune System Diseases; Nervous System Diseases
Ick	Endocrine-Cerebroosteodysplasia	Endocrine System Diseases; Nervous System Diseases
Kif1b	Charcot-Marie-Tooth Disease, Axonal, Type 2a1	Congenital, Hereditary, and Neonatal Diseases and Abnormalities; Nervous System Diseases
Nipbl	Cornelia De Lange Syndrome	Congenital, Hereditary, and Neonatal Diseases and Abnormalities; Nervous System Diseases
Efhc1	Juvenile Myoclonic Epilepsy	Nervous System Diseases
Tmc1	Deafness, Autosomal Recessive 7	Nervous System Diseases; Otorhinolaryngologic Diseases; Pathological Conditions, Signs and Symptoms
Arx	EPILEPTIC ENCEPHALOPATHY, EARLY INFANTILE, 1	Nervous System Diseases
Lrtomt	DEAFNESS, AUTOSOMAL RECESSIVE 63	Nervous System Diseases; Otorhinolaryngologic Diseases; Pathological Conditions, Signs and Symptoms
Smn2	Juvenile Spinal Muscular Atrophy	Congenital, Hereditary, and Neonatal Diseases and Abnormalities; Nervous System Diseases
Opa3	3-Methylglutaconic aciduria type 3	Congenital, Hereditary, and Neonatal Diseases and Abnormalities; Eye Diseases; Nervous System Diseases; Nutritional and Metabolic Diseases; Pathological Conditions, Signs and Symptoms
Ccm2	CEREBRAL CAVERNOUS MALFORMATIONS 2	Behavior and Behavior Mechanisms; Congenital, Hereditary, and Neonatal Diseases and Abnormalities; Mental Disorders; Musculoskeletal Diseases; Nervous System Diseases; Pathological Conditions, Signs and Symptoms; Stomatognathic Diseases
Ca2	OSTEOPETROSIS, AUTOSOMAL RECESSIVE 3	Congenital, Hereditary, and Neonatal Diseases and Abnormalities; Female Urogenital Diseases and Pregnancy Complications; Male Urogenital Diseases; Musculoskeletal Diseases; Nervous System Diseases; Nutritional and Metabolic Diseases
Eif2b5	Childhood Ataxia with Central Nervous System Hypomyelinization	Nervous System Diseases
Slc12a6	Corpus callosum agenesis neuronopathy	Congenital, Hereditary, and Neonatal Diseases and Abnormalities; Nervous System Diseases; Pathological Conditions, Signs and Symptoms
Pcdh15	Usher Syndrome, Type IF	Congenital, Hereditary, and Neonatal Diseases and Abnormalities; Eye Diseases; Nervous System Diseases; Otorhinolaryngologic Diseases; Pathological Conditions, Signs and Symptoms
Coch	Deafness, Autosomal Dominant 9	Nervous System Diseases; Otorhinolaryngologic Diseases; Pathological Conditions, Signs and Symptoms
Ndrg1	CHARCOT-MARIE-TOOTH DISEASE, TYPE 4D	Congenital, Hereditary, and Neonatal Diseases and Abnormalities; Nervous System Diseases; Nutritional and Metabolic Diseases
Fkrp	MUSCULAR DYSTROPHY, CONGENITAL, 1C	Congenital, Hereditary, and Neonatal Diseases and Abnormalities; Musculoskeletal Diseases; Nervous System Diseases
Msx2	PARIETAL FORAMINA	Congenital, Hereditary, and Neonatal Diseases and Abnormalities; Nervous System Diseases; Pathological Conditions, Signs and Symptoms
Lrsam1	Charcot-Marie-Tooth Disease	Congenital, Hereditary, and Neonatal Diseases and Abnormalities; Nervous System Diseases
Bbs1	Bardet-Biedl syndrome 1 (disorder)	Congenital, Hereditary, and Neonatal Diseases and Abnormalities; Nervous System Diseases
Col4a1	PORENCEPHALY, FAMILIAL	Congenital, Hereditary, and Neonatal Diseases and Abnormalities; Musculoskeletal Diseases; Nervous System Diseases
Otof	Deafness, Autosomal Recessive 9	Nervous System Diseases; Otorhinolaryngologic Diseases; Pathological Conditions, Signs and Symptoms
Zfyve26	Spastic paraplegia 15, autosomal recessive	Congenital, Hereditary, and Neonatal Diseases and Abnormalities; Eye Diseases; Nervous System Diseases
Capn3	Eosinophilic myositis (disorder)	Congenital, Hereditary, and Neonatal Diseases and Abnormalities; Musculoskeletal Diseases; Nervous System Diseases
Foxi1	Pendred's syndrome	Endocrine System Diseases; Nervous System Diseases; Otorhinolaryngologic Diseases; Pathological Conditions, Signs and Symptoms
Scn1a	GENERALIZED EPILEPSY WITH FEBRILE SEIZURES PLUS, TYPE 2	Nervous System Diseases; Pathological Conditions, Signs and Symptoms
Tnnt1	NEMALINE MYOPATHY 5	Musculoskeletal Diseases; Nervous System Diseases
Park7	PARKINSON DISEASE 7, AUTOSOMAL RECESSIVE EARLY-ONSET	Nervous System Diseases
Cngb3	Achromatopsia 3	Eye Diseases; Nervous System Diseases; Pathological Conditions, Signs and Symptoms
Fa2h	Leukodystrophy, Dysmyelinating, And Spastic Paraparesis With Or Without Dystonia	Congenital, Hereditary, and Neonatal Diseases and Abnormalities; Nervous System Diseases
Gnptab	MUCOLIPIDOSIS II ALPHA/BETA (disorder)	Congenital, Hereditary, and Neonatal Diseases and Abnormalities; Musculoskeletal Diseases; Nervous System Diseases; Nutritional and Metabolic Diseases
Rnf168	Riddle Syndrome	Congenital, Hereditary, and Neonatal Diseases and Abnormalities; Immune System Diseases; Mental Disorders; Musculoskeletal Diseases; Nervous System Diseases; Pathological Conditions, Signs and Symptoms
Chkb	Muscular Dystrophy, Congenital, Megaconial Type	Congenital, Hereditary, and Neonatal Diseases and Abnormalities; Musculoskeletal Diseases; Nervous System Diseases
Cnga3	Achromatopsia 2	Eye Diseases; Nervous System Diseases; Pathological Conditions, Signs and Symptoms
Hoxa1	Bosley-Salih-Alorainy Syndrome	Congenital, Hereditary, and Neonatal Diseases and Abnormalities; Eye Diseases; Nervous System Diseases; Otorhinolaryngologic Diseases; Pathological Conditions, Signs and Symptoms
Myo7a	DEAFNESS, AUTOSOMAL RECESSIVE 2	Nervous System Diseases; Otorhinolaryngologic Diseases; Pathological Conditions, Signs and Symptoms
Pmp22	Charcot-Marie-Tooth Disease, Demyelinating, Type 1e	Congenital, Hereditary, and Neonatal Diseases and Abnormalities; Nervous System Diseases; Otorhinolaryngologic Diseases; Pathological Conditions, Signs and Symptoms
Six3	HOLOPROSENCEPHALY 2 (disorder)	Congenital, Hereditary, and Neonatal Diseases and Abnormalities; Musculoskeletal Diseases; Nervous System Diseases
Ift140	Mainzer-Saldino Disease	Congenital, Hereditary, and Neonatal Diseases and Abnormalities; Eye Diseases; Nervous System Diseases; Pathological Conditions, Signs and Symptoms
Cdh23	Deafness, Autosomal Recessive 12	Nervous System Diseases; Otorhinolaryngologic Diseases; Pathological Conditions, Signs and Symptoms
Pcdh15	Deafness, Autosomal Recessive 23	Nervous System Diseases; Otorhinolaryngologic Diseases; Pathological Conditions, Signs and Symptoms
Bbs2	Bardet-Biedl syndrome 2 (disorder)	Congenital, Hereditary, and Neonatal Diseases and Abnormalities; Nervous System Diseases
Bbs4	Bardet-Biedl syndrome 4 (disorder)	Congenital, Hereditary, and Neonatal Diseases and Abnormalities; Nervous System Diseases
Chat	Familial infantile myasthenia	Immune System Diseases; Nervous System Diseases; Pathological Conditions, Signs and Symptoms; Respiratory Tract Diseases
Col11a2	Deafness, Autosomal Dominant 13	Nervous System Diseases; Otorhinolaryngologic Diseases; Pathological Conditions, Signs and Symptoms
Maoa	Brunner Syndrome	Behavior and Behavior Mechanisms; Congenital, Hereditary, and Neonatal Diseases and Abnormalities; Mental Disorders; Nervous System Diseases; Pathological Conditions, Signs and Symptoms
Slc1a1	Dicarboxylicaminoaciduria	Behavior and Behavior Mechanisms; Congenital, Hereditary, and Neonatal Diseases and Abnormalities; Female Urogenital Diseases and Pregnancy Complications; Male Urogenital Diseases; Mental Disorders; Nervous System Diseases; Nutritional and Metabolic Diseases; Pathological Conditions, Signs and Symptoms
Cdkl5	EPILEPTIC ENCEPHALOPATHY, EARLY INFANTILE, 2	Congenital, Hereditary, and Neonatal Diseases and Abnormalities; Nervous System Diseases
Bsnd	BARTTER SYNDROME, TYPE 4A	Endocrine System Diseases; Female Urogenital Diseases and Pregnancy Complications; Male Urogenital Diseases; Nervous System Diseases; Otorhinolaryngologic Diseases; Pathological Conditions, Signs and Symptoms
Mkks	BARDET-BIEDL SYNDROME 6	Congenital, Hereditary, and Neonatal Diseases and Abnormalities; Nervous System Diseases
Ap1s2	DANDY-WALKER MALFORMATION WITH MENTAL RETARDATION, BASAL GANGLIA DISEASE, AND SEIZURES	Congenital, Hereditary, and Neonatal Diseases and Abnormalities; Nervous System Diseases; Pathological Conditions, Signs and Symptoms
Snap29	Cerebral dysgenesis, neuropathy, ichthyosis, and palmoplantar keratoderma syndrome	Congenital, Hereditary, and Neonatal Diseases and Abnormalities; Nervous System Diseases; Skin and Connective Tissue Diseases
Myo15a	Deafness, Autosomal Recessive 3	Nervous System Diseases; Otorhinolaryngologic Diseases; Pathological Conditions, Signs and Symptoms
Pink1	Parkinson Disease 6, Autosomal Recessive Early-Onset	Nervous System Diseases
Sbf2	Charcot-Marie-Tooth disease, Type 4B2	Congenital, Hereditary, and Neonatal Diseases and Abnormalities; Nervous System Diseases
Atcay	CEREBELLAR ATAXIA, CAYMAN TYPE	Nervous System Diseases; Pathological Conditions, Signs and Symptoms
Tmc1	Deafness, Autosomal Dominant 36	Nervous System Diseases; Otorhinolaryngologic Diseases; Pathological Conditions, Signs and Symptoms
Ush1g	USHER SYNDROME, TYPE IG	Congenital, Hereditary, and Neonatal Diseases and Abnormalities; Eye Diseases; Nervous System Diseases; Otorhinolaryngologic Diseases; Pathological Conditions, Signs and Symptoms
Dok7	Congenital myasthenic syndrome ib	Congenital, Hereditary, and Neonatal Diseases and Abnormalities; Nervous System Diseases
Acta1	Myopathy, Actin, Congenital, with Excess of Thin Myofilaments	Musculoskeletal Diseases; Nervous System Diseases
Acta1	Myopathy, Actin, Congenital, With Cores	Musculoskeletal Diseases; Nervous System Diseases
Arsa	Metachromatic Leukodystrophy, Infant	Congenital, Hereditary, and Neonatal Diseases and Abnormalities; Nervous System Diseases; Nutritional and Metabolic Diseases
Atp1a3	DYSTONIA 12	Nervous System Diseases
Atp2a1	Brody myopathy	Congenital, Hereditary, and Neonatal Diseases and Abnormalities; Musculoskeletal Diseases; Nervous System Diseases
Aldh7a1	EPILEPSY, PYRIDOXINE-DEPENDENT	Nervous System Diseases
Atr	Seckel syndrome	Congenital, Hereditary, and Neonatal Diseases and Abnormalities; Endocrine System Diseases; Musculoskeletal Diseases; Nervous System Diseases; Pathological Conditions, Signs and Symptoms
Ca8	Cerebellar Ataxia, Mental Retardation, And Dysequilibrium Syndrome 3	Behavior and Behavior Mechanisms; Mental Disorders; Nervous System Diseases; Pathological Conditions, Signs and Symptoms
Cacna1s	Hypokalemic periodic paralysis	Congenital, Hereditary, and Neonatal Diseases and Abnormalities; Musculoskeletal Diseases; Nervous System Diseases; Nutritional and Metabolic Diseases
Cav3	Muscular Dystrophies, Limb-Girdle	Congenital, Hereditary, and Neonatal Diseases and Abnormalities; Musculoskeletal Diseases; Nervous System Diseases
Cav3	Rippling muscle disease	Musculoskeletal Diseases; Nervous System Diseases
Chrnb2	Epilepsy, Nocturnal Frontal Lobe, Type 3	Nervous System Diseases
Chrne	MYASTHENIC SYNDROME, CONGENITAL, ASSOCIATED WITH ACETYLCHOLINE RECEPTOR DEFICIENCY	Congenital, Hereditary, and Neonatal Diseases and Abnormalities; Nervous System Diseases
Clcn1	Generalized Myotonia of Thomsen	Congenital, Hereditary, and Neonatal Diseases and Abnormalities; Musculoskeletal Diseases; Nervous System Diseases
Tpp1	Late-Infantile Neuronal Ceroid Lipfuscinosis	Congenital, Hereditary, and Neonatal Diseases and Abnormalities; Nervous System Diseases; Nutritional and Metabolic Diseases
Cntn1	Myopathy, Congenital, Compton-North	Congenital, Hereditary, and Neonatal Diseases and Abnormalities; Nervous System Diseases
Col2a1	Stickler syndrome, type 1	Eye Diseases; Musculoskeletal Diseases; Nervous System Diseases; Otorhinolaryngologic Diseases; Pathological Conditions, Signs and Symptoms; Skin and Connective Tissue Diseases
Csf1r	Hereditary Diffuse Leukoencephalopathy with Spheroids	Nervous System Diseases
Dctn1	Perry Syndrome	Behavior and Behavior Mechanisms; Nervous System Diseases; Pathological Conditions, Signs and Symptoms; Respiratory Tract Diseases
Dcx	X-Linked Lissencephaly	Congenital, Hereditary, and Neonatal Diseases and Abnormalities; Nervous System Diseases
Timm8a	MOHR-TRANEBJAERG SYNDROME	Behavior and Behavior Mechanisms; Congenital, Hereditary, and Neonatal Diseases and Abnormalities; Eye Diseases; Mental Disorders; Nervous System Diseases; Otorhinolaryngologic Diseases; Pathological Conditions, Signs and Symptoms
Dmd	Becker Muscular Dystrophy	Congenital, Hereditary, and Neonatal Diseases and Abnormalities; Musculoskeletal Diseases; Nervous System Diseases
Dnm2	Myopathy, Centronuclear, Autosomal Dominant	Musculoskeletal Diseases; Nervous System Diseases
Tymp	MITOCHONDRIAL NEUROGASTROINTESTINAL ENCEPHALOPATHY SYNDROME	Digestive System Diseases; Musculoskeletal Diseases; Nervous System Diseases; Nutritional and Metabolic Diseases
Emd	X-Linked Emery-Dreifuss Muscular Dystrophy	Congenital, Hereditary, and Neonatal Diseases and Abnormalities; Musculoskeletal Diseases; Nervous System Diseases
Ercc6	Cockayne Syndrome, Type II	Congenital, Hereditary, and Neonatal Diseases and Abnormalities; Musculoskeletal Diseases; Nervous System Diseases; Nutritional and Metabolic Diseases
Flna	Periventricular Nodular Heterotopia	Congenital, Hereditary, and Neonatal Diseases and Abnormalities; Nervous System Diseases
Fmr1	FRAGILE X TREMOR/ATAXIA SYNDROME	Congenital, Hereditary, and Neonatal Diseases and Abnormalities; Nervous System Diseases; Pathological Conditions, Signs and Symptoms
Fxn	FRIEDREICH ATAXIA 1	Congenital, Hereditary, and Neonatal Diseases and Abnormalities; Nervous System Diseases; Nutritional and Metabolic Diseases
Ftl	Neuroferritinopathy	Nervous System Diseases; Nutritional and Metabolic Diseases
Galk1	Deficiency of galactokinase	Congenital, Hereditary, and Neonatal Diseases and Abnormalities; Nervous System Diseases; Nutritional and Metabolic Diseases
Galt	Classical galactosemia	Congenital, Hereditary, and Neonatal Diseases and Abnormalities; Nervous System Diseases; Nutritional and Metabolic Diseases
Gars	NEURONOPATHY, DISTAL HEREDITARY MOTOR, TYPE V	Nervous System Diseases
Gbe1	Polyglucosan Body Disease, Adult Form	Congenital, Hereditary, and Neonatal Diseases and Abnormalities; Nervous System Diseases; Nutritional and Metabolic Diseases
Gcdh	Glutaric aciduria, type 1	Congenital, Hereditary, and Neonatal Diseases and Abnormalities; Nervous System Diseases; Nutritional and Metabolic Diseases
Gch1	Dopa-Responsive Dystonia	Nervous System Diseases
Gjb2	Mutilating keratoderma	Congenital, Hereditary, and Neonatal Diseases and Abnormalities; Musculoskeletal Diseases; Nervous System Diseases; Otorhinolaryngologic Diseases; Pathological Conditions, Signs and Symptoms; Skin and Connective Tissue Diseases
Gjb2	DEAFNESS, AUTOSOMAL RECESSIVE 1A (disorder)	Nervous System Diseases; Otorhinolaryngologic Diseases; Pathological Conditions, Signs and Symptoms
Gjb2	DEAFNESS, DIGENIC, GJB2/GJB6 (disorder)	Nervous System Diseases; Otorhinolaryngologic Diseases; Pathological Conditions, Signs and Symptoms
Gjb2	DEAFNESS, DIGENIC, GJB2/GJB3 (disorder)	Nervous System Diseases; Otorhinolaryngologic Diseases; Pathological Conditions, Signs and Symptoms
Gtf2i	Williams Syndrome	Cardiovascular Diseases; Congenital, Hereditary, and Neonatal Diseases and Abnormalities; Nervous System Diseases
Hadha	Trifunctional Protein Deficiency With Myopathy And Neuropathy	Cardiovascular Diseases; Congenital, Hereditary, and Neonatal Diseases and Abnormalities; Musculoskeletal Diseases; Nervous System Diseases; Nutritional and Metabolic Diseases
Mnx1	Currarino triad	Congenital, Hereditary, and Neonatal Diseases and Abnormalities; Digestive System Diseases; Nervous System Diseases
Hoxa1	Athabaskan brainstem dysgenesis	Congenital, Hereditary, and Neonatal Diseases and Abnormalities; Eye Diseases; Nervous System Diseases; Otorhinolaryngologic Diseases; Pathological Conditions, Signs and Symptoms
Htr2a	Bipolar Disorder	Mental Disorders
Itga7	Muscular Dystrophy, Congenital, Due To Integrin Alpha-7 Deficiency	Congenital, Hereditary, and Neonatal Diseases and Abnormalities; Musculoskeletal Diseases; Nervous System Diseases
L1cam	X-linked hydrocephalus syndrome	Congenital, Hereditary, and Neonatal Diseases and Abnormalities; Nervous System Diseases
Lmna	Autosomal Dominant Emery-Dreifuss Muscular Dystrophy (disorder)	Congenital, Hereditary, and Neonatal Diseases and Abnormalities; Musculoskeletal Diseases; Nervous System Diseases
Lmna	MUSCULAR DYSTROPHY, LIMB-GIRDLE, TYPE 1B (disorder)	Congenital, Hereditary, and Neonatal Diseases and Abnormalities; Musculoskeletal Diseases; Nervous System Diseases
Mapt	Progressive supranuclear palsy	Eye Diseases; Nervous System Diseases; Pathological Conditions, Signs and Symptoms
Mecp2	Rett Syndrome, Atypical	Congenital, Hereditary, and Neonatal Diseases and Abnormalities; Nervous System Diseases
Mlh1	Turcot syndrome (disorder)	Congenital, Hereditary, and Neonatal Diseases and Abnormalities; Digestive System Diseases; Neoplasms; Nervous System Diseases
Mre11	ATAXIA-TELANGIECTASIA-LIKE DISORDER	Cardiovascular Diseases; Congenital, Hereditary, and Neonatal Diseases and Abnormalities; Immune System Diseases; Nervous System Diseases; Nutritional and Metabolic Diseases
Mtm1	X-linked centronuclear myopathy	Musculoskeletal Diseases; Nervous System Diseases
Nd1	Optic Atrophy, Hereditary, Leber	Congenital, Hereditary, and Neonatal Diseases and Abnormalities; Eye Diseases; Nervous System Diseases; Nutritional and Metabolic Diseases
Nd4	Optic Atrophy, Hereditary, Leber	Congenital, Hereditary, and Neonatal Diseases and Abnormalities; Eye Diseases; Nervous System Diseases; Nutritional and Metabolic Diseases
Mvk	Hyperimmunoglobulinemia D	Congenital, Hereditary, and Neonatal Diseases and Abnormalities; Hemic and Lymphatic Diseases; Immune System Diseases; Nervous System Diseases; Nutritional and Metabolic Diseases
Mvk	Mevalonic Aciduria	Congenital, Hereditary, and Neonatal Diseases and Abnormalities; Hemic and Lymphatic Diseases; Immune System Diseases; Nervous System Diseases; Nutritional and Metabolic Diseases
Myo6	Deafness, Autosomal Recessive 37	Nervous System Diseases; Otorhinolaryngologic Diseases; Pathological Conditions, Signs and Symptoms
Ocrl	Oculocerebrorenal Syndrome	Congenital, Hereditary, and Neonatal Diseases and Abnormalities; Female Urogenital Diseases and Pregnancy Complications; Male Urogenital Diseases; Nervous System Diseases; Nutritional and Metabolic Diseases
Opa1	Optic Atrophy, Autosomal Dominant	Congenital, Hereditary, and Neonatal Diseases and Abnormalities; Eye Diseases; Nervous System Diseases; Nutritional and Metabolic Diseases
Ophn1	Mental retardation, X-linked, with cerebellar hypoplasia and distinctive facial appearance	Congenital, Hereditary, and Neonatal Diseases and Abnormalities; Nervous System Diseases
Pah	Classical phenylketonuria	Congenital, Hereditary, and Neonatal Diseases and Abnormalities; Nervous System Diseases; Nutritional and Metabolic Diseases
Prkn	Parkinson Disease	Nervous System Diseases
Pmp22	Charcot-Marie-Tooth Disease	Congenital, Hereditary, and Neonatal Diseases and Abnormalities; Nervous System Diseases
Pms2	Turcot syndrome (disorder)	Congenital, Hereditary, and Neonatal Diseases and Abnormalities; Digestive System Diseases; Neoplasms; Nervous System Diseases
Polg	Alpers Syndrome (disorder)	Immune System Diseases; Nervous System Diseases
Ppt1	Ceroid lipofuscinosis, neuronal 1, infantile	Congenital, Hereditary, and Neonatal Diseases and Abnormalities; Nervous System Diseases; Nutritional and Metabolic Diseases
Htra1	Cerebral Autosomal Recessive Arteriopathy with Subcortical Infarcts and Leukoencephalopathy	Cardiovascular Diseases; Musculoskeletal Diseases; Nervous System Diseases; Pathological Conditions, Signs and Symptoms; Skin and Connective Tissue Diseases
Psen1	Alzheimer Disease, Familial, 3, with Spastic Paraparesis and Apraxia	Behavior and Behavior Mechanisms; Mental Disorders; Nervous System Diseases; Pathological Conditions, Signs and Symptoms
Ryr1	MINICORE MYOPATHY WITH EXTERNAL OPHTHALMOPLEGIA (disorder)	Eye Diseases; Musculoskeletal Diseases; Nervous System Diseases; Pathological Conditions, Signs and Symptoms
Atxn1	Spinocerebellar Ataxia Type 1	Congenital, Hereditary, and Neonatal Diseases and Abnormalities; Nervous System Diseases
Atxn2	Spinocerebellar Ataxia Type 2	Congenital, Hereditary, and Neonatal Diseases and Abnormalities; Nervous System Diseases
Atxn7	Spinocerebellar Ataxia Type 7	Congenital, Hereditary, and Neonatal Diseases and Abnormalities; Nervous System Diseases
Scn1b	GENERALIZED EPILEPSY WITH FEBRILE SEIZURES PLUS, TYPE 1	Nervous System Diseases; Pathological Conditions, Signs and Symptoms
Scn4a	Paramyotonia Congenita (disorder)	Musculoskeletal Diseases; Nervous System Diseases
Scn4a	Hypokalemic periodic paralysis	Congenital, Hereditary, and Neonatal Diseases and Abnormalities; Musculoskeletal Diseases; Nervous System Diseases; Nutritional and Metabolic Diseases
Shh	HOLOPROSENCEPHALY 3	Congenital, Hereditary, and Neonatal Diseases and Abnormalities; Musculoskeletal Diseases; Nervous System Diseases
Smn2	HMN (Hereditary Motor Neuropathy) Proximal Type I	Congenital, Hereditary, and Neonatal Diseases and Abnormalities; Nervous System Diseases
Sms	MENTAL RETARDATION, X-LINKED, SNYDER-ROBINSON TYPE	Congenital, Hereditary, and Neonatal Diseases and Abnormalities; Nervous System Diseases
Sod1	Amyotrophic Lateral Sclerosis, Sporadic	Nervous System Diseases; Nutritional and Metabolic Diseases
Stim1	Tubular Aggregate Myopathy	Musculoskeletal Diseases; Nervous System Diseases
Tat	Tyrosine Transaminase Deficiency Disease	Congenital, Hereditary, and Neonatal Diseases and Abnormalities; Nervous System Diseases; Nutritional and Metabolic Diseases
Tbp	SPINOCEREBELLAR ATAXIA 17	Congenital, Hereditary, and Neonatal Diseases and Abnormalities; Nervous System Diseases
Hnf1b	Renal cysts and diabetes syndrome	Endocrine System Diseases; Female Urogenital Diseases and Pregnancy Complications; Male Urogenital Diseases; Nervous System Diseases; Nutritional and Metabolic Diseases
Tecta	Deafness, Autosomal Dominant 12	Nervous System Diseases; Otorhinolaryngologic Diseases; Pathological Conditions, Signs and Symptoms
Nkx2-1	Benign Hereditary Chorea	Nervous System Diseases; Pathological Conditions, Signs and Symptoms
Ttn	MUSCULAR DYSTROPHY, LIMB-GIRDLE, TYPE 2J	Congenital, Hereditary, and Neonatal Diseases and Abnormalities; Musculoskeletal Diseases; Nervous System Diseases
Ttn	Hereditary Myopathy with Early Respiratory Failure	Congenital, Hereditary, and Neonatal Diseases and Abnormalities; Musculoskeletal Diseases; Nervous System Diseases; Respiratory Tract Diseases
Zic2	HOLOPROSENCEPHALY 5	Congenital, Hereditary, and Neonatal Diseases and Abnormalities; Musculoskeletal Diseases; Nervous System Diseases
Rab7a	CHARCOT-MARIE-TOOTH DISEASE, AXONAL, TYPE 2B (disorder)	Congenital, Hereditary, and Neonatal Diseases and Abnormalities; Nervous System Diseases
Dysf	Miyoshi myopathy	Congenital, Hereditary, and Neonatal Diseases and Abnormalities; Musculoskeletal Diseases; Nervous System Diseases; Pathological Conditions, Signs and Symptoms
Tcap	Muscular Dystrophy, Limb-Girdle, Type 2G	Congenital, Hereditary, and Neonatal Diseases and Abnormalities; Musculoskeletal Diseases; Nervous System Diseases
Phox2b	CCHS WITH HIRSCHSPRUNG DISEASE	Nervous System Diseases; Pathological Conditions, Signs and Symptoms; Respiratory Tract Diseases
Usp8	Pituitary-dependent Cushing's disease	Endocrine System Diseases; Nervous System Diseases
Large1	Muscular Dystrophy, Congenital, Type 1D	Behavior and Behavior Mechanisms; Congenital, Hereditary, and Neonatal Diseases and Abnormalities; Mental Disorders; Musculoskeletal Diseases; Nervous System Diseases; Pathological Conditions, Signs and Symptoms
Adgrg1	POLYMICROGYRIA, BILATERAL FRONTOPARIETAL	Congenital, Hereditary, and Neonatal Diseases and Abnormalities; Nervous System Diseases
S1pr2	DEAFNESS, AUTOSOMAL RECESSIVE 68	Nervous System Diseases; Otorhinolaryngologic Diseases; Pathological Conditions, Signs and Symptoms
Gtf2ird1	Williams Syndrome	Cardiovascular Diseases; Congenital, Hereditary, and Neonatal Diseases and Abnormalities; Nervous System Diseases
Cul7	Miller-McKusick-Malvaux-Syndrome (3M Syndrome)	Congenital, Hereditary, and Neonatal Diseases and Abnormalities; Endocrine System Diseases; Musculoskeletal Diseases; Nervous System Diseases; Pathological Conditions, Signs and Symptoms
Fig4	Charcot-Marie-Tooth Disease	Congenital, Hereditary, and Neonatal Diseases and Abnormalities; Nervous System Diseases
Med12	FG syndrome	Congenital, Hereditary, and Neonatal Diseases and Abnormalities; Digestive System Diseases; Nervous System Diseases; Pathological Conditions, Signs and Symptoms
Gne	NONAKA MYOPATHY	Congenital, Hereditary, and Neonatal Diseases and Abnormalities; Musculoskeletal Diseases; Nervous System Diseases
Slc25a13	CITRULLINEMIA, TYPE II, NEONATAL-ONSET	Congenital, Hereditary, and Neonatal Diseases and Abnormalities; Nervous System Diseases; Nutritional and Metabolic Diseases
Slc25a15	HHH syndrome	Congenital, Hereditary, and Neonatal Diseases and Abnormalities; Nervous System Diseases; Nutritional and Metabolic Diseases; Pathological Conditions, Signs and Symptoms
Tubb3	FIBROSIS OF EXTRAOCULAR MUSCLES, CONGENITAL, 3A, WITH OR WITHOUT EXTRAOCULAR INVOLVEMENT	Congenital, Hereditary, and Neonatal Diseases and Abnormalities; Eye Diseases; Nervous System Diseases; Pathological Conditions, Signs and Symptoms
Sptlc1	Hereditary Sensory Autonomic Neuropathy, Type 1	Congenital, Hereditary, and Neonatal Diseases and Abnormalities; Nervous System Diseases
Pomt1	Walker-Warburg congenital muscular dystrophy	Congenital, Hereditary, and Neonatal Diseases and Abnormalities; Eye Diseases; Nervous System Diseases
Park7	Parkinson Disease	Nervous System Diseases
Setx	SPINOCEREBELLAR ATAXIA, AUTOSOMAL RECESSIVE 1	Congenital, Hereditary, and Neonatal Diseases and Abnormalities; Nervous System Diseases
Spart	Troyer syndrome	Congenital, Hereditary, and Neonatal Diseases and Abnormalities; Nervous System Diseases
Mlc1	MEGALENCEPHALIC LEUKOENCEPHALOPATHY WITH SUBCORTICAL CYSTS	Congenital, Hereditary, and Neonatal Diseases and Abnormalities; Neoplasms; Nervous System Diseases; Nutritional and Metabolic Diseases; Pathological Conditions, Signs and Symptoms
Rpgrip1l	JOUBERT SYNDROME 7	Behavior and Behavior Mechanisms; Eye Diseases; Female Urogenital Diseases and Pregnancy Complications; Male Urogenital Diseases; Mental Disorders; Nervous System Diseases; Pathological Conditions, Signs and Symptoms
Cntnap2	Pitt-Hopkins-Like Syndrome 1	Congenital, Hereditary, and Neonatal Diseases and Abnormalities; Musculoskeletal Diseases; Nervous System Diseases
Sacs	SPASTIC ATAXIA, CHARLEVOIX-SAGUENAY TYPE	Congenital, Hereditary, and Neonatal Diseases and Abnormalities; Musculoskeletal Diseases; Nervous System Diseases; Pathological Conditions, Signs and Symptoms
Slc17a5	Sialic Acid Storage Disease, Finnish Type (disorder)	Congenital, Hereditary, and Neonatal Diseases and Abnormalities; Nervous System Diseases; Nutritional and Metabolic Diseases
Bscl2	Spastic paraplegia 17	Congenital, Hereditary, and Neonatal Diseases and Abnormalities; Nervous System Diseases
Ankrd11	KBG syndrome	Behavior and Behavior Mechanisms; Congenital, Hereditary, and Neonatal Diseases and Abnormalities; Mental Disorders; Musculoskeletal Diseases; Nervous System Diseases; Pathological Conditions, Signs and Symptoms; Stomatognathic Diseases
Trem2	POLYCYSTIC LIPOMEMBRANOUS OSTEODYSPLASIA WITH SCLEROSING LEUKOENCEPHALOPATHY	Congenital, Hereditary, and Neonatal Diseases and Abnormalities; Musculoskeletal Diseases; Nervous System Diseases; Nutritional and Metabolic Diseases; Skin and Connective Tissue Diseases; Virus Diseases
Ahi1	JOUBERT SYNDROME 3	Eye Diseases; Nervous System Diseases; Pathological Conditions, Signs and Symptoms
Aptx	ATAXIA, EARLY-ONSET, WITH OCULOMOTOR APRAXIA AND HYPOALBUMINEMIA	Behavior and Behavior Mechanisms; Hemic and Lymphatic Diseases; Nervous System Diseases; Pathological Conditions, Signs and Symptoms
Slc29a3	Histiocytosis with joint contractures and sensorineural deafness	Hemic and Lymphatic Diseases; Musculoskeletal Diseases; Nervous System Diseases; Otorhinolaryngologic Diseases; Pathological Conditions, Signs and Symptoms
Mbd5	Mental Retardation, Autosomal Dominant 1	Behavior and Behavior Mechanisms; Mental Disorders; Nervous System Diseases; Pathological Conditions, Signs and Symptoms
Fam20c	RAINE SYNDROME	Congenital, Hereditary, and Neonatal Diseases and Abnormalities; Eye Diseases; Musculoskeletal Diseases; Nervous System Diseases; Stomatognathic Diseases
Pnpla2	Neutral Lipid Storage Disease with Myopathy	Congenital, Hereditary, and Neonatal Diseases and Abnormalities; Musculoskeletal Diseases; Nervous System Diseases; Nutritional and Metabolic Diseases
Mcoln1	Mucolipidosis Type IV	Congenital, Hereditary, and Neonatal Diseases and Abnormalities; Musculoskeletal Diseases; Nervous System Diseases; Nutritional and Metabolic Diseases
Robo3	Gaze Palsy, Familial Horizontal, with Progressive Scoliosis	Eye Diseases; Musculoskeletal Diseases; Nervous System Diseases; Nutritional and Metabolic Diseases; Pathological Conditions, Signs and Symptoms
Pink1	Parkinson Disease	Nervous System Diseases
Bbs10	BARDET-BIEDL SYNDROME 10	Congenital, Hereditary, and Neonatal Diseases and Abnormalities; Nervous System Diseases
Cep290	JOUBERT SYNDROME 5	Eye Diseases; Female Urogenital Diseases and Pregnancy Complications; Male Urogenital Diseases; Nervous System Diseases; Pathological Conditions, Signs and Symptoms
Slc19a3	Basal ganglia disease, biotin-responsive	Nervous System Diseases
Slc4a11	CORNEAL DYSTROPHY AND PERCEPTIVE DEAFNESS	Congenital, Hereditary, and Neonatal Diseases and Abnormalities; Eye Diseases; Nervous System Diseases; Otorhinolaryngologic Diseases; Pathological Conditions, Signs and Symptoms
Phf6	Borjeson-Forssman-Lehmann syndrome	Congenital, Hereditary, and Neonatal Diseases and Abnormalities; Endocrine System Diseases; Nervous System Diseases; Nutritional and Metabolic Diseases; Pathological Conditions, Signs and Symptoms
Tmem67	JOUBERT SYNDROME 6	Eye Diseases; Female Urogenital Diseases and Pregnancy Complications; Male Urogenital Diseases; Nervous System Diseases
Foxp2	Apraxia, Developmental Verbal	Behavior and Behavior Mechanisms; Nervous System Diseases; Pathological Conditions, Signs and Symptoms
Prrt2	Paroxysmal kinesigenic choreoathetosis	Nervous System Diseases; Pathological Conditions, Signs and Symptoms
Tph2	Unipolar Depression	Mental Disorders
Vps13b	Cohen syndrome	Behavior and Behavior Mechanisms; Congenital, Hereditary, and Neonatal Diseases and Abnormalities; Eye Diseases; Mental Disorders; Musculoskeletal Diseases; Nervous System Diseases; Nutritional and Metabolic Diseases; Pathological Conditions, Signs and Symptoms
Slc17a8	DEAFNESS, AUTOSOMAL DOMINANT 25 (disorder)	Nervous System Diseases; Otorhinolaryngologic Diseases; Pathological Conditions, Signs and Symptoms
Ildr1	DEAFNESS, AUTOSOMAL RECESSIVE 42 (disorder)	Nervous System Diseases; Otorhinolaryngologic Diseases; Pathological Conditions, Signs and Symptoms
Pjvk	DEAFNESS, AUTOSOMAL RECESSIVE 59	Nervous System Diseases; Otorhinolaryngologic Diseases; Pathological Conditions, Signs and Symptoms
Scarb2	Action Myoclonus-Renal Failure Syndrome	Nervous System Diseases
Tsc1	TUBEROUS SCLEROSIS 1 (disorder)	Congenital, Hereditary, and Neonatal Diseases and Abnormalities; Neoplasms; Nervous System Diseases
Aldh5a1	succinic semialdehyde dehydrogenase deficiency	Congenital, Hereditary, and Neonatal Diseases and Abnormalities; Mental Disorders; Nutritional and Metabolic Diseases
Epg5	Absent corpus callosum cataract immunodeficiency	Congenital, Hereditary, and Neonatal Diseases and Abnormalities; Eye Diseases; Nervous System Diseases; Pathological Conditions, Signs and Symptoms
Ercc8	Cockayne Syndrome, Type I	Congenital, Hereditary, and Neonatal Diseases and Abnormalities; Musculoskeletal Diseases; Nervous System Diseases; Nutritional and Metabolic Diseases
Fuca1	Fucosidase Deficiency Disease	Congenital, Hereditary, and Neonatal Diseases and Abnormalities; Nervous System Diseases; Nutritional and Metabolic Diseases
Nf1	Neurofibromatosis-Noonan syndrome	Cardiovascular Diseases; Congenital, Hereditary, and Neonatal Diseases and Abnormalities; Musculoskeletal Diseases; Neoplasms; Nervous System Diseases; Skin and Connective Tissue Diseases
Pah	Phenylketonuria, Maternal	Congenital, Hereditary, and Neonatal Diseases and Abnormalities; Female Urogenital Diseases and Pregnancy Complications; Nervous System Diseases; Nutritional and Metabolic Diseases
Baz1b	Williams Syndrome	Cardiovascular Diseases; Congenital, Hereditary, and Neonatal Diseases and Abnormalities; Nervous System Diseases
Litaf	Charcot-Marie-Tooth disease, Type 1C	Congenital, Hereditary, and Neonatal Diseases and Abnormalities; Nervous System Diseases
Gdap1	CHARCOT-MARIE-TOOTH DISEASE, TYPE 4A (disorder)	Congenital, Hereditary, and Neonatal Diseases and Abnormalities; Nervous System Diseases
Dym	Dyggve-Melchior-Clausen syndrome	Behavior and Behavior Mechanisms; Congenital, Hereditary, and Neonatal Diseases and Abnormalities; Endocrine System Diseases; Mental Disorders; Musculoskeletal Diseases; Nervous System Diseases; Pathological Conditions, Signs and Symptoms
Amt	Nonketotic Hyperglycinemia	Congenital, Hereditary, and Neonatal Diseases and Abnormalities; Nervous System Diseases; Nutritional and Metabolic Diseases
Cst3	Hereditary Cerebral Amyloid Angiopathy, Icelandic Type	Cardiovascular Diseases; Congenital, Hereditary, and Neonatal Diseases and Abnormalities; Nervous System Diseases; Nutritional and Metabolic Diseases
Kcnj11	Developmental Delay, Epilepsy, and Neonatal Diabetes	Behavior and Behavior Mechanisms; Congenital, Hereditary, and Neonatal Diseases and Abnormalities; Endocrine System Diseases; Nervous System Diseases; Nutritional and Metabolic Diseases; Pathological Conditions, Signs and Symptoms
Smad4	Myhre syndrome	Behavior and Behavior Mechanisms; Congenital, Hereditary, and Neonatal Diseases and Abnormalities; Endocrine System Diseases; Male Urogenital Diseases; Mental Disorders; Musculoskeletal Diseases; Nervous System Diseases; Pathological Conditions, Signs and Symptoms
Ngf	Hereditary Sensory Autonomic Neuropathy, Type 5	Congenital, Hereditary, and Neonatal Diseases and Abnormalities; Nervous System Diseases
Prps1	ATAXIA, FATAL X-LINKED, WITH DEAFNESS AND LOSS OF VISION	Congenital, Hereditary, and Neonatal Diseases and Abnormalities; Eye Diseases; Nervous System Diseases; Otorhinolaryngologic Diseases; Pathological Conditions, Signs and Symptoms
Smpd1	Niemann-Pick Disease, Type B	Congenital, Hereditary, and Neonatal Diseases and Abnormalities; Hemic and Lymphatic Diseases; Nervous System Diseases; Nutritional and Metabolic Diseases
Ttn	Distal Muscular Dystrophies	Congenital, Hereditary, and Neonatal Diseases and Abnormalities; Musculoskeletal Diseases; Nervous System Diseases
Eftud2	Growth and mental retardation, mandibulofacial dysostosis, microcephaly, and cleft palate	Behavior and Behavior Mechanisms; Congenital, Hereditary, and Neonatal Diseases and Abnormalities; Mental Disorders; Musculoskeletal Diseases; Nervous System Diseases; Pathological Conditions, Signs and Symptoms
Lrpprc	Leigh syndrome , French Canadian type	Congenital, Hereditary, and Neonatal Diseases and Abnormalities; Nervous System Diseases; Nutritional and Metabolic Diseases
Slc17a5	Infantile Sialic Acid Storage Disease	Congenital, Hereditary, and Neonatal Diseases and Abnormalities; Nervous System Diseases; Nutritional and Metabolic Diseases
Twnk	Infantile onset spinocerebellar ataxia	Congenital, Hereditary, and Neonatal Diseases and Abnormalities; Nervous System Diseases
Adsl	Adenylosuccinate lyase deficiency (disorder)	Congenital, Hereditary, and Neonatal Diseases and Abnormalities; Mental Disorders; Nutritional and Metabolic Diseases
Atp1a3	CAPOS syndrome	Congenital, Hereditary, and Neonatal Diseases and Abnormalities; Eye Diseases; Musculoskeletal Diseases; Nervous System Diseases; Otorhinolaryngologic Diseases; Pathological Conditions, Signs and Symptoms
Folr1	Neurodegeneration Due To Cerebral Folate Transport Deficiency	Nervous System Diseases
Gnaq	Sturge-Weber Syndrome	Cardiovascular Diseases; Neoplasms; Nervous System Diseases
Nd5	Optic Atrophy, Hereditary, Leber	Congenital, Hereditary, and Neonatal Diseases and Abnormalities; Eye Diseases; Nervous System Diseases; Nutritional and Metabolic Diseases
Naga	Schindler Disease, Type I	Congenital, Hereditary, and Neonatal Diseases and Abnormalities; Nervous System Diseases; Nutritional and Metabolic Diseases
Polg	Sensory ataxic neuropathy, dysarthria, and ophthalmoparesis	Congenital, Hereditary, and Neonatal Diseases and Abnormalities; Eye Diseases; Nervous System Diseases; Pathological Conditions, Signs and Symptoms
Setx	Amyotrophic Lateral Sclerosis 4, Juvenile	Nervous System Diseases; Nutritional and Metabolic Diseases
Fbxo7	PARKINSON DISEASE 15, AUTOSOMAL RECESSIVE (disorder)	Eye Diseases; Nervous System Diseases
Setbp1	Schinzel-Giedion syndrome	Behavior and Behavior Mechanisms; Congenital, Hereditary, and Neonatal Diseases and Abnormalities; Mental Disorders; Musculoskeletal Diseases; Nervous System Diseases; Pathological Conditions, Signs and Symptoms
Bscl2	NEURONOPATHY, DISTAL HEREDITARY MOTOR, TYPE V	Nervous System Diseases
Sh3pxd2b	Ter Haar syndrome	Cardiovascular Diseases; Congenital, Hereditary, and Neonatal Diseases and Abnormalities; Mental Disorders; Musculoskeletal Diseases
Actb	Iris Coloboma with Ptosis, Hypertelorism, and Mental Retardation	Behavior and Behavior Mechanisms; Congenital, Hereditary, and Neonatal Diseases and Abnormalities; Eye Diseases; Mental Disorders; Nervous System Diseases; Pathological Conditions, Signs and Symptoms
Avpr2	Nephrogenic Syndrome of Inappropriate Antidiuresis	Congenital, Hereditary, and Neonatal Diseases and Abnormalities; Endocrine System Diseases; Nervous System Diseases; Nutritional and Metabolic Diseases
Cln8	Northern epilepsy syndrome	Congenital, Hereditary, and Neonatal Diseases and Abnormalities; Nervous System Diseases; Nutritional and Metabolic Diseases
Gatm	Arginine:Glycine Amidinotransferase Deficiency	Behavior and Behavior Mechanisms; Congenital, Hereditary, and Neonatal Diseases and Abnormalities; Mental Disorders; Nervous System Diseases; Nutritional and Metabolic Diseases; Pathological Conditions, Signs and Symptoms
Gch1	Hyperphenylalaninemia, BH4-Deficient, B	Congenital, Hereditary, and Neonatal Diseases and Abnormalities; Nervous System Diseases; Nutritional and Metabolic Diseases
Gh1	Isolated Growth Hormone Deficiency, Type II	Endocrine System Diseases; Musculoskeletal Diseases; Nervous System Diseases
Glb1	Gangliosidosis, Generalized GM1, Type 1 (disorder)	Congenital, Hereditary, and Neonatal Diseases and Abnormalities; Nervous System Diseases; Nutritional and Metabolic Diseases
Hspb1	CHARCOT-MARIE-TOOTH DISEASE, AXONAL, TYPE 2F	Congenital, Hereditary, and Neonatal Diseases and Abnormalities; Nervous System Diseases
Mycn	Oculodigitoesophagoduodenal syndrome	Behavior and Behavior Mechanisms; Congenital, Hereditary, and Neonatal Diseases and Abnormalities; Digestive System Diseases; Mental Disorders; Musculoskeletal Diseases; Nervous System Diseases; Pathological Conditions, Signs and Symptoms; Respiratory Tract Diseases
Pou3f4	Progressive hearing loss stapes fixation	Congenital, Hereditary, and Neonatal Diseases and Abnormalities; Nervous System Diseases; Otorhinolaryngologic Diseases; Pathological Conditions, Signs and Symptoms
Qdpr	Phenylketonuria II	Congenital, Hereditary, and Neonatal Diseases and Abnormalities; Nervous System Diseases; Nutritional and Metabolic Diseases
Slc6a3	Parkinsonism-Dystonia, Infantile	Nervous System Diseases
Nkx2-1	Choreoathetosis, Hypothyroidism, And Neonatal Respiratory Distress	Congenital, Hereditary, and Neonatal Diseases and Abnormalities; Endocrine System Diseases; Musculoskeletal Diseases; Nervous System Diseases; Pathological Conditions, Signs and Symptoms; Respiratory Tract Diseases
Myot	MYOTILINOPATHY	Musculoskeletal Diseases; Nervous System Diseases
Mfn2	Hereditary motor and sensory neuropathy with optic atrophy (disorder)	Congenital, Hereditary, and Neonatal Diseases and Abnormalities; Nervous System Diseases
Gne	Sialuria	Congenital, Hereditary, and Neonatal Diseases and Abnormalities; Nervous System Diseases; Nutritional and Metabolic Diseases
Pnpla6	Chorioretinal Dystrophy, Spinocerebellar Ataxia, and Hypogonadotropic Hypogonadism	Congenital, Hereditary, and Neonatal Diseases and Abnormalities; Endocrine System Diseases; Eye Diseases; Nervous System Diseases
Selenon	Congenital Fiber Type Disproportion	Musculoskeletal Diseases; Nervous System Diseases
Ctc1	CEREBRORETINAL MICROANGIOPATHY WITH CALCIFICATIONS AND CYSTS (disorder)	Congenital, Hereditary, and Neonatal Diseases and Abnormalities; Eye Diseases; Musculoskeletal Diseases; Neoplasms; Nervous System Diseases; Nutritional and Metabolic Diseases; Pathological Conditions, Signs and Symptoms
Ube3b	Kaufman oculocerebrofacial syndrome	Behavior and Behavior Mechanisms; Congenital, Hereditary, and Neonatal Diseases and Abnormalities; Eye Diseases; Mental Disorders; Musculoskeletal Diseases; Nervous System Diseases; Pathological Conditions, Signs and Symptoms
Acta1	Congenital Fiber Type Disproportion	Musculoskeletal Diseases; Nervous System Diseases
Arsa	Metachromatic leukodystrophy, juvenile type	Congenital, Hereditary, and Neonatal Diseases and Abnormalities; Nervous System Diseases; Nutritional and Metabolic Diseases
Arsa	Metachromatic Leukodystrophy, Adult-Type (disorder)	Congenital, Hereditary, and Neonatal Diseases and Abnormalities; Nervous System Diseases; Nutritional and Metabolic Diseases
Bcs1l	Pili torti-deafness syndrome	Nervous System Diseases; Nutritional and Metabolic Diseases; Otorhinolaryngologic Diseases; Pathological Conditions, Signs and Symptoms; Skin and Connective Tissue Diseases
Ercc6	Cerebrooculofacioskeletal Syndrome 1	Congenital, Hereditary, and Neonatal Diseases and Abnormalities; Musculoskeletal Diseases; Nervous System Diseases; Nutritional and Metabolic Diseases
Ghrhr	Isolated Growth Hormone Deficiency, Type IB	Congenital, Hereditary, and Neonatal Diseases and Abnormalities; Endocrine System Diseases; Musculoskeletal Diseases; Nervous System Diseases
Kcnc3	Spinocerebellar ataxia 13	Congenital, Hereditary, and Neonatal Diseases and Abnormalities; Nervous System Diseases
Kif11	Lymphedema, microcephaly and chorioretinopathy syndrome	Congenital, Hereditary, and Neonatal Diseases and Abnormalities; Eye Diseases; Hemic and Lymphatic Diseases; Musculoskeletal Diseases; Nervous System Diseases; Pathological Conditions, Signs and Symptoms
Mpv17	NAVAJO NEUROHEPATOPATHY	Congenital, Hereditary, and Neonatal Diseases and Abnormalities; Digestive System Diseases; Nervous System Diseases; Nutritional and Metabolic Diseases
Atp6	Optic Atrophy, Hereditary, Leber	Congenital, Hereditary, and Neonatal Diseases and Abnormalities; Eye Diseases; Nervous System Diseases; Nutritional and Metabolic Diseases
Cytb	Optic Atrophy, Hereditary, Leber	Congenital, Hereditary, and Neonatal Diseases and Abnormalities; Eye Diseases; Nervous System Diseases; Nutritional and Metabolic Diseases
Nd4l	Optic Atrophy, Hereditary, Leber	Congenital, Hereditary, and Neonatal Diseases and Abnormalities; Eye Diseases; Nervous System Diseases; Nutritional and Metabolic Diseases
Smarca2	Nicolaides Baraitser syndrome	Behavior and Behavior Mechanisms; Congenital, Hereditary, and Neonatal Diseases and Abnormalities; Mental Disorders; Musculoskeletal Diseases; Nervous System Diseases; Pathological Conditions, Signs and Symptoms; Skin and Connective Tissue Diseases
Smn1	Muscular Atrophy, Spinal, Type II	Congenital, Hereditary, and Neonatal Diseases and Abnormalities; Nervous System Diseases
Smpd1	Niemann-Pick Disease, Type A	Congenital, Hereditary, and Neonatal Diseases and Abnormalities; Hemic and Lymphatic Diseases; Nervous System Diseases; Nutritional and Metabolic Diseases
Snrpb	Cerebrocostomandibular Syndrome	Behavior and Behavior Mechanisms; Congenital, Hereditary, and Neonatal Diseases and Abnormalities; Mental Disorders; Musculoskeletal Diseases; Nervous System Diseases; Pathological Conditions, Signs and Symptoms; Stomatognathic Diseases
Sox2	Microphthalmia, Syndromic 3	Congenital, Hereditary, and Neonatal Diseases and Abnormalities; Digestive System Diseases; Eye Diseases; Nervous System Diseases
Tpm3	Congenital Fiber Type Disproportion	Musculoskeletal Diseases; Nervous System Diseases
Pla2g6	PARKINSON DISEASE 14, AUTOSOMAL RECESSIVE	Nervous System Diseases
Pnpla6	Spastic Paraplegia 39, Autosomal Recessive	Congenital, Hereditary, and Neonatal Diseases and Abnormalities; Nervous System Diseases
Polr3a	Leukodystrophy, Hypomyelinating, with Hypodontia and Hypogonadotropic Hypogonadism	Congenital, Hereditary, and Neonatal Diseases and Abnormalities; Endocrine System Diseases; Nervous System Diseases; Pathological Conditions, Signs and Symptoms; Stomatognathic Diseases
Flvcr1	POSTERIOR COLUMN ATAXIA WITH RETINITIS PIGMENTOSA	Congenital, Hereditary, and Neonatal Diseases and Abnormalities; Eye Diseases; Nervous System Diseases; Pathological Conditions, Signs and Symptoms
Atl1	Spastic paraplegia 3, autosomal dominant	Congenital, Hereditary, and Neonatal Diseases and Abnormalities; Nervous System Diseases
Mbtps2	Ichthyosis follicularis atrichia photophobia syndrome	Congenital, Hereditary, and Neonatal Diseases and Abnormalities; Eye Diseases; Nervous System Diseases; Pathological Conditions, Signs and Symptoms; Skin and Connective Tissue Diseases
Dars2	Leukoencephalopathy with Brainstem and Spinal Cord Involvement and Lactate Elevation	Nervous System Diseases; Nutritional and Metabolic Diseases
Pomgnt1	Walker-Warburg congenital muscular dystrophy	Congenital, Hereditary, and Neonatal Diseases and Abnormalities; Eye Diseases; Nervous System Diseases
Trpv4	Scapuloperoneal Form of Spinal Muscular Atrophy	Nervous System Diseases
Nags	Hyperammonemia, type III	Congenital, Hereditary, and Neonatal Diseases and Abnormalities; Nervous System Diseases; Nutritional and Metabolic Diseases
Abcb7	ANEMIA, SIDEROBLASTIC, AND SPINOCEREBELLAR ATAXIA	Congenital, Hereditary, and Neonatal Diseases and Abnormalities; Hemic and Lymphatic Diseases; Nervous System Diseases
Cox15	Leigh Disease	Congenital, Hereditary, and Neonatal Diseases and Abnormalities; Nervous System Diseases; Nutritional and Metabolic Diseases
Fgf3	Deafness, Congenital, with Inner Ear Agenesis, Microtia, and Microdontia	Congenital, Hereditary, and Neonatal Diseases and Abnormalities; Nervous System Diseases; Otorhinolaryngologic Diseases; Pathological Conditions, Signs and Symptoms; Stomatognathic Diseases
Fh	Fumarase deficiency	Behavior and Behavior Mechanisms; Congenital, Hereditary, and Neonatal Diseases and Abnormalities; Nervous System Diseases; Nutritional and Metabolic Diseases; Pathological Conditions, Signs and Symptoms
Gjb2	Palmoplantar Keratoderma with Deafness	Congenital, Hereditary, and Neonatal Diseases and Abnormalities; Nervous System Diseases; Otorhinolaryngologic Diseases; Pathological Conditions, Signs and Symptoms; Skin and Connective Tissue Diseases
Hspd1	Leukodystrophy, Hypomyelinating, 4	Congenital, Hereditary, and Neonatal Diseases and Abnormalities; Nervous System Diseases; Nutritional and Metabolic Diseases
Itpr1	SPINOCEREBELLAR ATAXIA 15	Congenital, Hereditary, and Neonatal Diseases and Abnormalities; Nervous System Diseases
Kcnh1	Temple-Baraitser Syndrome	Behavior and Behavior Mechanisms; Mental Disorders; Nervous System Diseases; Pathological Conditions, Signs and Symptoms
Kif5a	Spastic paraplegia 10, autosomal dominant	Congenital, Hereditary, and Neonatal Diseases and Abnormalities; Nervous System Diseases
Myh8	Hecht syndrome (disorder)	Congenital, Hereditary, and Neonatal Diseases and Abnormalities; Musculoskeletal Diseases; Nervous System Diseases; Pathological Conditions, Signs and Symptoms
Pgam2	Glycogen storage disease type X	Female Urogenital Diseases and Pregnancy Complications; Male Urogenital Diseases; Musculoskeletal Diseases; Nervous System Diseases
Prlr	Hyperprolactinemia	Endocrine System Diseases; Nervous System Diseases
Eif2b4	OVARIOLEUKODYSTROPHY	Endocrine System Diseases; Female Urogenital Diseases and Pregnancy Complications; Nervous System Diseases
Eif2b2	OVARIOLEUKODYSTROPHY	Endocrine System Diseases; Female Urogenital Diseases and Pregnancy Complications; Nervous System Diseases
Med12	Lujan Fryns syndrome	Cardiovascular Diseases; Congenital, Hereditary, and Neonatal Diseases and Abnormalities; Musculoskeletal Diseases; Nervous System Diseases; Skin and Connective Tissue Diseases
Rab3gap2	Martsolf syndrome	Behavior and Behavior Mechanisms; Endocrine System Diseases; Eye Diseases; Mental Disorders; Nervous System Diseases; Pathological Conditions, Signs and Symptoms
Rnf216	Cerebellar Ataxia and Hypogonadotropic Hypogonadism	Endocrine System Diseases; Nervous System Diseases; Pathological Conditions, Signs and Symptoms
Pigv	Hyperphosphatasia with Mental Retardation	Behavior and Behavior Mechanisms; Congenital, Hereditary, and Neonatal Diseases and Abnormalities; Mental Disorders; Nervous System Diseases; Nutritional and Metabolic Diseases; Pathological Conditions, Signs and Symptoms
Trpv4	Parastremmatic dwarfism	Behavior and Behavior Mechanisms; Congenital, Hereditary, and Neonatal Diseases and Abnormalities; Endocrine System Diseases; Mental Disorders; Musculoskeletal Diseases; Nervous System Diseases; Pathological Conditions, Signs and Symptoms
Piezo2	Oculomelic amyoplasia	Congenital, Hereditary, and Neonatal Diseases and Abnormalities; Eye Diseases; Musculoskeletal Diseases; Nervous System Diseases; Pathological Conditions, Signs and Symptoms
Tmem67	COACH syndrome	Congenital, Hereditary, and Neonatal Diseases and Abnormalities; Digestive System Diseases; Eye Diseases; Nervous System Diseases; Pathological Conditions, Signs and Symptoms
Arx	Lissencephaly, X-Linked, 2	Congenital, Hereditary, and Neonatal Diseases and Abnormalities; Female Urogenital Diseases and Pregnancy Complications; Male Urogenital Diseases; Nervous System Diseases
Stac3	Native American myopathy	Congenital, Hereditary, and Neonatal Diseases and Abnormalities; Musculoskeletal Diseases; Nervous System Diseases; Pathological Conditions, Signs and Symptoms; Stomatognathic Diseases
Ocln	Pseudo-TORCH syndrome	Congenital, Hereditary, and Neonatal Diseases and Abnormalities; Immune System Diseases; Nervous System Diseases
Asah1	Jankovic Rivera syndrome	Congenital, Hereditary, and Neonatal Diseases and Abnormalities; Musculoskeletal Diseases; Nervous System Diseases; Pathological Conditions, Signs and Symptoms
Col4a1	Angiopathy, Hereditary, With Nephropathy, Aneurysms, And Muscle Cramps	Cardiovascular Diseases; Musculoskeletal Diseases; Nervous System Diseases; Pathological Conditions, Signs and Symptoms
Ctsd	Neuronal Ceroid Lipofuscinosis, Congenital	Congenital, Hereditary, and Neonatal Diseases and Abnormalities; Nervous System Diseases; Nutritional and Metabolic Diseases
Fgfr3	Lacrimoauriculodentodigital syndrome	Congenital, Hereditary, and Neonatal Diseases and Abnormalities; Eye Diseases; Musculoskeletal Diseases; Nervous System Diseases; Otorhinolaryngologic Diseases; Pathological Conditions, Signs and Symptoms; Stomatognathic Diseases
Fgfr2	Lacrimoauriculodentodigital syndrome	Congenital, Hereditary, and Neonatal Diseases and Abnormalities; Eye Diseases; Musculoskeletal Diseases; Nervous System Diseases; Otorhinolaryngologic Diseases; Pathological Conditions, Signs and Symptoms; Stomatognathic Diseases
Opn1mw	Cone monochromatism	Eye Diseases; Nervous System Diseases; Pathological Conditions, Signs and Symptoms
Gjb2	Knuckle pads, leuconychia and sensorineural deafness	Congenital, Hereditary, and Neonatal Diseases and Abnormalities; Nervous System Diseases; Otorhinolaryngologic Diseases; Pathological Conditions, Signs and Symptoms; Skin and Connective Tissue Diseases
Glb1	Gangliosidosis, Generalized GM1, Type 2	Congenital, Hereditary, and Neonatal Diseases and Abnormalities; Nervous System Diseases; Nutritional and Metabolic Diseases
Glb1	Gangliosidosis, Generalized GM1, Type 3	Congenital, Hereditary, and Neonatal Diseases and Abnormalities; Nervous System Diseases; Nutritional and Metabolic Diseases
Gle1	Lethal Arthrogryposis With Anterior Horn Cell Disease	Congenital, Hereditary, and Neonatal Diseases and Abnormalities; Musculoskeletal Diseases; Nervous System Diseases
Glra1	Hereditary Hyperexplexia	Musculoskeletal Diseases; Nervous System Diseases; Pathological Conditions, Signs and Symptoms
Hras	Nevus sebaceous	Congenital, Hereditary, and Neonatal Diseases and Abnormalities; Neoplasms; Nervous System Diseases
Itpr1	SPINOCEREBELLAR ATAXIA 29	Congenital, Hereditary, and Neonatal Diseases and Abnormalities; Nervous System Diseases
Kcnma1	Generalized Epilepsy and Paroxysmal Dyskinesia	Nervous System Diseases; Pathological Conditions, Signs and Symptoms
Ntrk1	Hereditary Sensory Autonomic Neuropathy, Type 5	Congenital, Hereditary, and Neonatal Diseases and Abnormalities; Nervous System Diseases
Pdyn	SPINOCEREBELLAR ATAXIA 23	Congenital, Hereditary, and Neonatal Diseases and Abnormalities; Nervous System Diseases
Pex1	Deafness enamel hypoplasia nail defects	Congenital, Hereditary, and Neonatal Diseases and Abnormalities; Nervous System Diseases; Otorhinolaryngologic Diseases; Pathological Conditions, Signs and Symptoms; Stomatognathic Diseases
Prps1	CHARCOT-MARIE-TOOTH DISEASE, X-LINKED RECESSIVE, 5	Congenital, Hereditary, and Neonatal Diseases and Abnormalities; Eye Diseases; Musculoskeletal Diseases; Nervous System Diseases; Otorhinolaryngologic Diseases; Pathological Conditions, Signs and Symptoms
Opn1lw	Cone monochromatism	Eye Diseases; Nervous System Diseases; Pathological Conditions, Signs and Symptoms
Slc1a3	EPISODIC ATAXIA, TYPE 6 (disorder)	Nervous System Diseases; Pathological Conditions, Signs and Symptoms
Arid1a	Coffin-Siris syndrome	Behavior and Behavior Mechanisms; Congenital, Hereditary, and Neonatal Diseases and Abnormalities; Mental Disorders; Musculoskeletal Diseases; Nervous System Diseases; Pathological Conditions, Signs and Symptoms; Stomatognathic Diseases
Crlf1	COLD-INDUCED SWEATING SYNDROME 1	Congenital, Hereditary, and Neonatal Diseases and Abnormalities; Musculoskeletal Diseases; Nervous System Diseases; Pathological Conditions, Signs and Symptoms; Skin and Connective Tissue Diseases
Pigl	Zunich neuroectodermal syndrome	Behavior and Behavior Mechanisms; Cardiovascular Diseases; Congenital, Hereditary, and Neonatal Diseases and Abnormalities; Eye Diseases; Mental Disorders; Nervous System Diseases; Otorhinolaryngologic Diseases; Pathological Conditions, Signs and Symptoms; Skin and Connective Tissue Diseases
Myot	Muscular dystrophy, limb-girdle, type 1A	Congenital, Hereditary, and Neonatal Diseases and Abnormalities; Musculoskeletal Diseases; Nervous System Diseases
Myot	Spheroid body myopathy	Musculoskeletal Diseases; Nervous System Diseases
Ptdss1	Lenz Majewski hyperostotic dwarfism	Behavior and Behavior Mechanisms; Congenital, Hereditary, and Neonatal Diseases and Abnormalities; Mental Disorders; Musculoskeletal Diseases; Nervous System Diseases; Pathological Conditions, Signs and Symptoms
Washc5	Spastic paraplegia 8, autosomal dominant	Congenital, Hereditary, and Neonatal Diseases and Abnormalities; Nervous System Diseases; Pathological Conditions, Signs and Symptoms
Pnpla6	Oliver-McFarlane syndrome	Behavior and Behavior Mechanisms; Congenital, Hereditary, and Neonatal Diseases and Abnormalities; Endocrine System Diseases; Eye Diseases; Mental Disorders; Musculoskeletal Diseases; Nervous System Diseases; Pathological Conditions, Signs and Symptoms; Skin and Connective Tissue Diseases
Chsy1	Temtamy preaxial brachydactyly syndrome	Behavior and Behavior Mechanisms; Congenital, Hereditary, and Neonatal Diseases and Abnormalities; Mental Disorders; Musculoskeletal Diseases; Nervous System Diseases; Otorhinolaryngologic Diseases; Pathological Conditions, Signs and Symptoms; Stomatognathic Diseases
Atf6	Achromatopsia	Eye Diseases; Nervous System Diseases; Pathological Conditions, Signs and Symptoms
Iqsec2	Mental Retardation, X-Linked 1	Congenital, Hereditary, and Neonatal Diseases and Abnormalities; Nervous System Diseases
Upb1	Beta-Ureidopropionase Deficiency	Congenital, Hereditary, and Neonatal Diseases and Abnormalities; Nervous System Diseases; Nutritional and Metabolic Diseases
Rbm28	Alopecia, Neurologic Defects, and Endocrinopathy Syndrome	Behavior and Behavior Mechanisms; Endocrine System Diseases; Mental Disorders; Nervous System Diseases; Pathological Conditions, Signs and Symptoms; Skin and Connective Tissue Diseases
Flvcr2	Encephaloclastic Proliferative Vasculopathy	Congenital, Hereditary, and Neonatal Diseases and Abnormalities; Nervous System Diseases
Mccc1	3-methylcrotonyl CoA carboxylase 1 deficiency	Congenital, Hereditary, and Neonatal Diseases and Abnormalities; Nervous System Diseases; Nutritional and Metabolic Diseases
Pcdh19	EPILEPSY, FEMALE-RESTRICTED, WITH MENTAL RETARDATION (disorder)	Behavior and Behavior Mechanisms; Congenital, Hereditary, and Neonatal Diseases and Abnormalities; Mental Disorders; Nervous System Diseases; Pathological Conditions, Signs and Symptoms
Reep1	SPASTIC PARAPLEGIA 31, AUTOSOMAL DOMINANT	Congenital, Hereditary, and Neonatal Diseases and Abnormalities; Nervous System Diseases
Fam126a	HYPOMYELINATION AND CONGENITAL CATARACT	Congenital, Hereditary, and Neonatal Diseases and Abnormalities; Eye Diseases; Nervous System Diseases; Nutritional and Metabolic Diseases
Nipa1	SPASTIC PARAPLEGIA 6, AUTOSOMAL DOMINANT (disorder)	Congenital, Hereditary, and Neonatal Diseases and Abnormalities; Nervous System Diseases
Ano5	Miyoshi Muscular Dystrophy 3	Congenital, Hereditary, and Neonatal Diseases and Abnormalities; Musculoskeletal Diseases; Nervous System Diseases; Pathological Conditions, Signs and Symptoms
Atrx	Juberg-Marsidi syndrome	Congenital, Hereditary, and Neonatal Diseases and Abnormalities; Endocrine System Diseases; Nervous System Diseases; Otorhinolaryngologic Diseases; Pathological Conditions, Signs and Symptoms
Opn1sw	Color Blindness, Blue	Eye Diseases; Nervous System Diseases; Pathological Conditions, Signs and Symptoms
Dnm2	CHARCOT-MARIE-TOOTH DISEASE, DOMINANT INTERMEDIATE B (disorder)	Congenital, Hereditary, and Neonatal Diseases and Abnormalities; Nervous System Diseases
Dnmt1	Hereditary Sensory and Autonomic Neuropathy Type Ie	Congenital, Hereditary, and Neonatal Diseases and Abnormalities; Nervous System Diseases
Egr2	Charcot-Marie-Tooth disease, Type 1D (disorder)	Congenital, Hereditary, and Neonatal Diseases and Abnormalities; Nervous System Diseases
Fgfr1	Encephalocraniocutaneous lipomatosis	Congenital, Hereditary, and Neonatal Diseases and Abnormalities; Eye Diseases; Nervous System Diseases; Nutritional and Metabolic Diseases; Skin and Connective Tissue Diseases
Fhl1	MYOPATHY, X-LINKED, WITH POSTURAL MUSCLE ATROPHY (disorder)	Congenital, Hereditary, and Neonatal Diseases and Abnormalities; Musculoskeletal Diseases; Nervous System Diseases
Gfer	Myopathy, Mitochondrial Progressive, With Congenital Cataract, Hearing Loss, And Developmental Delay	Eye Diseases; Mental Disorders; Musculoskeletal Diseases; Nervous System Diseases; Nutritional and Metabolic Diseases; Otorhinolaryngologic Diseases; Pathological Conditions, Signs and Symptoms
Gh1	Kowarski syndrome	Endocrine System Diseases; Musculoskeletal Diseases; Nervous System Diseases
Grin2a	Benign Rolandic Epilepsy	Nervous System Diseases
Itpr1	Gillespie syndrome	Behavior and Behavior Mechanisms; Congenital, Hereditary, and Neonatal Diseases and Abnormalities; Eye Diseases; Mental Disorders; Nervous System Diseases; Pathological Conditions, Signs and Symptoms
Mpz	Charcot-Marie-Tooth disease, Type 2J	Congenital, Hereditary, and Neonatal Diseases and Abnormalities; Nervous System Diseases; Otorhinolaryngologic Diseases; Pathological Conditions, Signs and Symptoms
Cox3	Optic Atrophy, Hereditary, Leber	Congenital, Hereditary, and Neonatal Diseases and Abnormalities; Eye Diseases; Nervous System Diseases; Nutritional and Metabolic Diseases
Naga	Schindler Disease, Type II	Congenital, Hereditary, and Neonatal Diseases and Abnormalities; Nervous System Diseases; Nutritional and Metabolic Diseases
Npy	Alcohol abuse	Mental Disorders; Substance-Related Disorders
Pax3	Craniofacial deafness hand syndrome	Congenital, Hereditary, and Neonatal Diseases and Abnormalities; Musculoskeletal Diseases; Nervous System Diseases; Otorhinolaryngologic Diseases; Pathological Conditions, Signs and Symptoms
Pcbd1	Hyperphenylalaninemia with primapterinuria	Congenital, Hereditary, and Neonatal Diseases and Abnormalities; Nervous System Diseases; Nutritional and Metabolic Diseases
Pdgfrb	Fahr's syndrome (disorder)	Nervous System Diseases; Nutritional and Metabolic Diseases
Pik3r2	Megalanecephaly Polymicrogyria-Polydactyly Hydrocephalus Syndrome	Congenital, Hereditary, and Neonatal Diseases and Abnormalities; Musculoskeletal Diseases; Nervous System Diseases
Prrx1	Dysgnathia complex	Congenital, Hereditary, and Neonatal Diseases and Abnormalities; Musculoskeletal Diseases; Nervous System Diseases; Stomatognathic Diseases
Prkcg	Spinocerebellar ataxia 14	Congenital, Hereditary, and Neonatal Diseases and Abnormalities; Nervous System Diseases
S100b	Bipolar Disorder	Mental Disorders
Slc6a2	Orthostatic intolerance	Nervous System Diseases; Pathological Conditions, Signs and Symptoms
Slc25a1	Combined D-2- and L-2-hydroxyglutaric aciduria	Congenital, Hereditary, and Neonatal Diseases and Abnormalities; Nervous System Diseases; Nutritional and Metabolic Diseases
Spr	Dystonia, Dopa-Responsive, due to Sepiapterin Reductase Deficiency	Behavior and Behavior Mechanisms; Congenital, Hereditary, and Neonatal Diseases and Abnormalities; Nervous System Diseases; Nutritional and Metabolic Diseases; Pathological Conditions, Signs and Symptoms
Cul4b	MENTAL RETARDATION, X-LINKED, WITH SHORT STATURE, HYPOGONADISM, AND ABNORMAL GAIT	Congenital, Hereditary, and Neonatal Diseases and Abnormalities; Nervous System Diseases
Cask	Mental Retardation And Microcephaly With Pontine And Cerebellar Hypoplasia	Congenital, Hereditary, and Neonatal Diseases and Abnormalities; Musculoskeletal Diseases; Nervous System Diseases
Aifm1	COWCHOCK SYNDROME	Congenital, Hereditary, and Neonatal Diseases and Abnormalities; Nervous System Diseases; Otorhinolaryngologic Diseases; Pathological Conditions, Signs and Symptoms
Slc33a1	Spastic Paraplegia 42, Autosomal Dominant	Congenital, Hereditary, and Neonatal Diseases and Abnormalities; Nervous System Diseases
Znhit3	PEHO syndrome	Eye Diseases; Nervous System Diseases
Cd96	Opitz trigonocephaly syndrome	Behavior and Behavior Mechanisms; Congenital, Hereditary, and Neonatal Diseases and Abnormalities; Mental Disorders; Musculoskeletal Diseases; Nervous System Diseases; Pathological Conditions, Signs and Symptoms
Pomt1	MUSCULAR DYSTROPHY, LIMB-GIRDLE, TYPE 2K	Congenital, Hereditary, and Neonatal Diseases and Abnormalities; Eye Diseases; Nervous System Diseases
Phf8	Siderius X-linked mental retardation syndrome	Congenital, Hereditary, and Neonatal Diseases and Abnormalities; Nervous System Diseases
Arhgef9	Hyperekplexia and Epilepsy	Congenital, Hereditary, and Neonatal Diseases and Abnormalities; Nervous System Diseases; Pathological Conditions, Signs and Symptoms
Rpgrip1l	COACH syndrome	Congenital, Hereditary, and Neonatal Diseases and Abnormalities; Digestive System Diseases; Eye Diseases; Nervous System Diseases; Pathological Conditions, Signs and Symptoms
Nup62	STRIATONIGRAL DEGENERATION, INFANTILE (disorder)	Nervous System Diseases
Zbtb20	Primrose syndrome	Behavior and Behavior Mechanisms; Congenital, Hereditary, and Neonatal Diseases and Abnormalities; Mental Disorders; Nervous System Diseases; Nutritional and Metabolic Diseases; Otorhinolaryngologic Diseases; Pathological Conditions, Signs and Symptoms
Acad9	Acyl-CoA Dehydrogenase Family, Member 9, Deficiency of	Cardiovascular Diseases; Congenital, Hereditary, and Neonatal Diseases and Abnormalities; Musculoskeletal Diseases; Nervous System Diseases; Nutritional and Metabolic Diseases; Pathological Conditions, Signs and Symptoms
Kcnk9	Birk-Barel Mental Retardation Dysmorphism Syndrome	Behavior and Behavior Mechanisms; Congenital, Hereditary, and Neonatal Diseases and Abnormalities; Mental Disorders; Musculoskeletal Diseases; Nervous System Diseases; Pathological Conditions, Signs and Symptoms
Atp8a2	Dysequilibrium syndrome	Behavior and Behavior Mechanisms; Mental Disorders; Nervous System Diseases; Pathological Conditions, Signs and Symptoms
Cc2d2a	COACH syndrome	Congenital, Hereditary, and Neonatal Diseases and Abnormalities; Digestive System Diseases; Eye Diseases; Nervous System Diseases; Pathological Conditions, Signs and Symptoms
Slc25a19	MICROCEPHALY, AMISH TYPE (disorder)	Congenital, Hereditary, and Neonatal Diseases and Abnormalities; Musculoskeletal Diseases; Nervous System Diseases
Gnptab	Pseudo-Hurler Polydystrophy	Congenital, Hereditary, and Neonatal Diseases and Abnormalities; Musculoskeletal Diseases; Nervous System Diseases; Nutritional and Metabolic Diseases
Tbl1xr1	Plantar Lipomatosis, Unusual Facies, and Developmental Delay	Mental Disorders; Nutritional and Metabolic Diseases; Pathological Conditions, Signs and Symptoms; Skin and Connective Tissue Diseases
Nhej1	Severe Combined Immunodeficiency with Microcephaly, Growth Retardation, and Sensitivity to Ionizing Radiation	Congenital, Hereditary, and Neonatal Diseases and Abnormalities; Immune System Diseases; Musculoskeletal Diseases; Nervous System Diseases; Nutritional and Metabolic Diseases; Pathological Conditions, Signs and Symptoms
Gnptg	Mucolipidosis III Gamma	Congenital, Hereditary, and Neonatal Diseases and Abnormalities; Musculoskeletal Diseases; Nervous System Diseases; Nutritional and Metabolic Diseases
Tsen54	PONTOCEREBELLAR HYPOPLASIA TYPE 4 (disorder)	Congenital, Hereditary, and Neonatal Diseases and Abnormalities; Nervous System Diseases
Kctd1	SCALP-EAR-NIPPLE SYNDROME	Congenital, Hereditary, and Neonatal Diseases and Abnormalities; Female Urogenital Diseases and Pregnancy Complications; Male Urogenital Diseases; Nervous System Diseases; Pathological Conditions, Signs and Symptoms
Tmem240	SPINOCEREBELLAR ATAXIA 21	Congenital, Hereditary, and Neonatal Diseases and Abnormalities; Nervous System Diseases
Aars	Charcot-Marie-Tooth Disease, Axonal, Type 2n	Congenital, Hereditary, and Neonatal Diseases and Abnormalities; Nervous System Diseases
Acta1	Nemaline Myopathy 3, With Intranuclear Rods	Musculoskeletal Diseases; Nervous System Diseases
Actb	Juvenile-onset dystonia	Nervous System Diseases
Adcy5	Dyskinesia, Familial, with Facial Myokymia	Nervous System Diseases; Pathological Conditions, Signs and Symptoms
Adh1b	Alcoholic Intoxication, Chronic	Mental Disorders; Substance-Related Disorders
Adh1c	Alcoholic Intoxication, Chronic	Mental Disorders; Substance-Related Disorders
Abcd1	Adrenomyeloneuropathy	Congenital, Hereditary, and Neonatal Diseases and Abnormalities; Endocrine System Diseases; Nervous System Diseases; Nutritional and Metabolic Diseases
Aldh2	Alcoholic Intoxication, Chronic	Mental Disorders; Substance-Related Disorders
Ank3	Bipolar Disorder	Mental Disorders
Apoe	Alzheimer's Disease	Mental Disorders; Nervous System Diseases
Apoe	ALZHEIMER DISEASE 2	Mental Disorders; Nervous System Diseases
Atic	AICAR Transformylase Inosine Monophosphate Cyclohydrolase Deficiency	Behavior and Behavior Mechanisms; Congenital, Hereditary, and Neonatal Diseases and Abnormalities; Mental Disorders; Nervous System Diseases; Pathological Conditions, Signs and Symptoms
Atp7a	Spinal Muscular Atrophy, Distal, X-Linked 3	Congenital, Hereditary, and Neonatal Diseases and Abnormalities; Nervous System Diseases
Bbs1	Bardet-Biedl Syndrome	Congenital, Hereditary, and Neonatal Diseases and Abnormalities; Nervous System Diseases
Bbs2	Bardet-Biedl Syndrome	Congenital, Hereditary, and Neonatal Diseases and Abnormalities; Nervous System Diseases
Bbs4	Bardet-Biedl Syndrome	Congenital, Hereditary, and Neonatal Diseases and Abnormalities; Nervous System Diseases
Bckdha	Maple Syrup Urine Disease	Congenital, Hereditary, and Neonatal Diseases and Abnormalities; Nervous System Diseases; Nutritional and Metabolic Diseases
Bckdhb	Maple Syrup Urine Disease	Congenital, Hereditary, and Neonatal Diseases and Abnormalities; Nervous System Diseases; Nutritional and Metabolic Diseases
Bmp4	MICROPHTHALMIA, SYNDROMIC 6 (disorder)	Congenital, Hereditary, and Neonatal Diseases and Abnormalities; Eye Diseases; Female Urogenital Diseases and Pregnancy Complications; Male Urogenital Diseases; Musculoskeletal Diseases; Nervous System Diseases
Cacna1a	Hemiplegic migraine, familial type 1	Nervous System Diseases; Pathological Conditions, Signs and Symptoms
Cacna1c	Bipolar Disorder	Mental Disorders
Cbs	Homocystinuria	Congenital, Hereditary, and Neonatal Diseases and Abnormalities; Nervous System Diseases; Nutritional and Metabolic Diseases; Skin and Connective Tissue Diseases
Cbs	Cystathionine beta-Synthase Deficiency Disease	Congenital, Hereditary, and Neonatal Diseases and Abnormalities; Nervous System Diseases; Nutritional and Metabolic Diseases; Skin and Connective Tissue Diseases
Krit1	Cavernous Hemangioma of Brain	Cardiovascular Diseases; Congenital, Hereditary, and Neonatal Diseases and Abnormalities; Hemic and Lymphatic Diseases; Neoplasms; Nervous System Diseases
Cdkn1b	Pituitary Adenoma	Endocrine System Diseases; Neoplasms; Nervous System Diseases
Clcn1	Becker Generalized Myotonia	Congenital, Hereditary, and Neonatal Diseases and Abnormalities; Musculoskeletal Diseases; Nervous System Diseases
Tpp1	Neuronal Ceroid-Lipofuscinoses	Congenital, Hereditary, and Neonatal Diseases and Abnormalities; Nervous System Diseases; Nutritional and Metabolic Diseases
Cln3	Neuronal Ceroid-Lipofuscinoses	Congenital, Hereditary, and Neonatal Diseases and Abnormalities; Nervous System Diseases; Nutritional and Metabolic Diseases
Col2a1	Epiphyseal Dysplasia, Multiple, with Myopia and Conductive Deafness	Congenital, Hereditary, and Neonatal Diseases and Abnormalities; Eye Diseases; Musculoskeletal Diseases; Nervous System Diseases; Otorhinolaryngologic Diseases; Pathological Conditions, Signs and Symptoms
Col4a1	Brain Small Vessel Disease With Axenfeld-Rieger Anomaly	Eye Diseases; Nervous System Diseases; Pathological Conditions, Signs and Symptoms
Col6a1	Scleroatonic muscular dystrophy	Congenital, Hereditary, and Neonatal Diseases and Abnormalities; Musculoskeletal Diseases; Nervous System Diseases; Pathological Conditions, Signs and Symptoms
Col6a2	Scleroatonic muscular dystrophy	Congenital, Hereditary, and Neonatal Diseases and Abnormalities; Musculoskeletal Diseases; Nervous System Diseases; Pathological Conditions, Signs and Symptoms
Col6a3	Bethlem myopathy	Congenital, Hereditary, and Neonatal Diseases and Abnormalities; Musculoskeletal Diseases; Nervous System Diseases
Cpt2	CARNITINE PALMITOYLTRANSFERASE II DEFICIENCY, LATE-ONSET	Congenital, Hereditary, and Neonatal Diseases and Abnormalities; Musculoskeletal Diseases; Nervous System Diseases; Nutritional and Metabolic Diseases
Dcx	Subcortical Band Heterotopia	Congenital, Hereditary, and Neonatal Diseases and Abnormalities; Nervous System Diseases
Des	Scapuloperoneal Syndrome, Neurogenic, Kaeser Type	Congenital, Hereditary, and Neonatal Diseases and Abnormalities; Nervous System Diseases
Diaph1	DEAFNESS, AUTOSOMAL DOMINANT 1 (disorder)	Nervous System Diseases; Otorhinolaryngologic Diseases; Pathological Conditions, Signs and Symptoms
Dlx5	Split-Hand-Foot Malformation With Sensorineural Hearing Loss	Congenital, Hereditary, and Neonatal Diseases and Abnormalities; Musculoskeletal Diseases; Nervous System Diseases; Otorhinolaryngologic Diseases; Pathological Conditions, Signs and Symptoms
Tor1a	Dystonia Musculorum Deformans	Congenital, Hereditary, and Neonatal Diseases and Abnormalities; Nervous System Diseases
Eef2	SPINOCEREBELLAR ATAXIA 26	Congenital, Hereditary, and Neonatal Diseases and Abnormalities; Nervous System Diseases
Eif2b1	Childhood Ataxia with Central Nervous System Hypomyelinization	Nervous System Diseases
Eif2s3	MENTAL RETARDATION, EPILEPTIC SEIZURES, HYPOGONADISM AND HYPOGENITALISM, MICROCEPHALY, AND OBESITY (disorder)	Congenital, Hereditary, and Neonatal Diseases and Abnormalities; Endocrine System Diseases; Musculoskeletal Diseases; Nervous System Diseases; Nutritional and Metabolic Diseases; Pathological Conditions, Signs and Symptoms
Ercc6	Cockayne Syndrome	Congenital, Hereditary, and Neonatal Diseases and Abnormalities; Musculoskeletal Diseases; Nervous System Diseases; Nutritional and Metabolic Diseases
Fktn	MUSCULAR DYSTROPHY, LIMB-GIRDLE, TYPE 2M	Congenital, Hereditary, and Neonatal Diseases and Abnormalities; Musculoskeletal Diseases; Nervous System Diseases
Fgfr3	CATSHL syndrome	Congenital, Hereditary, and Neonatal Diseases and Abnormalities; Musculoskeletal Diseases; Nervous System Diseases; Otorhinolaryngologic Diseases; Pathological Conditions, Signs and Symptoms
Fgfr2	SCAPHOCEPHALY, MAXILLARY RETRUSION, AND MENTAL RETARDATION	Behavior and Behavior Mechanisms; Congenital, Hereditary, and Neonatal Diseases and Abnormalities; Mental Disorders; Musculoskeletal Diseases; Nervous System Diseases; Pathological Conditions, Signs and Symptoms; Stomatognathic Diseases
Fmr1	Autistic Disorder	Mental Disorders
Gad1	Cerebral Palsy, Spastic Quadriplegic, 1	Nervous System Diseases
Mstn	Myostatin-related muscle hypertrophy	Musculoskeletal Diseases; Nervous System Diseases; Pathological Conditions, Signs and Symptoms
Gdi1	Mental Retardation, X-Linked 1	Congenital, Hereditary, and Neonatal Diseases and Abnormalities; Nervous System Diseases
Gh1	Isolated Growth Hormone Deficiency, Type IB	Congenital, Hereditary, and Neonatal Diseases and Abnormalities; Endocrine System Diseases; Musculoskeletal Diseases; Nervous System Diseases
Gjb2	Sensorineural Hearing Loss (disorder)	Nervous System Diseases; Otorhinolaryngologic Diseases; Pathological Conditions, Signs and Symptoms
Gli2	Holoprosencephaly	Congenital, Hereditary, and Neonatal Diseases and Abnormalities; Musculoskeletal Diseases; Nervous System Diseases
Gria3	MENTAL RETARDATION, X-LINKED 94 (disorder)	Congenital, Hereditary, and Neonatal Diseases and Abnormalities; Nervous System Diseases
Grn	Frontotemporal dementia	Mental Disorders; Nervous System Diseases; Nutritional and Metabolic Diseases
Msh6	Turcot syndrome (disorder)	Congenital, Hereditary, and Neonatal Diseases and Abnormalities; Digestive System Diseases; Neoplasms; Nervous System Diseases
Hcfc1	MENTAL RETARDATION, X-LINKED 3	Congenital, Hereditary, and Neonatal Diseases and Abnormalities; Nervous System Diseases
Hcrt	Narcolepsy	Mental Disorders; Nervous System Diseases
Hoxa2	Microtia, Hearing Impairment, And Cleft Palate	Congenital, Hereditary, and Neonatal Diseases and Abnormalities; Musculoskeletal Diseases; Nervous System Diseases; Otorhinolaryngologic Diseases; Pathological Conditions, Signs and Symptoms; Stomatognathic Diseases
Hpca	DYSTONIA 2, TORSION, AUTOSOMAL RECESSIVE (disorder)	Congenital, Hereditary, and Neonatal Diseases and Abnormalities; Nervous System Diseases
Igf1	Insulin-Like Growth Factor I Deficiency	Nervous System Diseases; Otorhinolaryngologic Diseases; Pathological Conditions, Signs and Symptoms
Kcna1	Continuous Muscle Fiber Activity, Hereditary	Nervous System Diseases; Pathological Conditions, Signs and Symptoms
Kcnd3	Spinocerebellar ataxia 19	Congenital, Hereditary, and Neonatal Diseases and Abnormalities; Nervous System Diseases
Kcnq3	EPILEPSY, BENIGN NEONATAL, 2	Congenital, Hereditary, and Neonatal Diseases and Abnormalities; Nervous System Diseases
L1cam	CORPUS CALLOSUM, PARTIAL AGENESIS OF, X-LINKED	Congenital, Hereditary, and Neonatal Diseases and Abnormalities; Nervous System Diseases; Pathological Conditions, Signs and Symptoms
Lmna	Muscular Dystrophy, Emery-Dreifuss	Congenital, Hereditary, and Neonatal Diseases and Abnormalities; Musculoskeletal Diseases; Nervous System Diseases
Lmna	Muscular Dystrophies, Limb-Girdle	Congenital, Hereditary, and Neonatal Diseases and Abnormalities; Musculoskeletal Diseases; Nervous System Diseases
Mapt	Pick Disease of the Brain	Mental Disorders; Nervous System Diseases
Mapt	Frontotemporal dementia	Mental Disorders; Nervous System Diseases; Nutritional and Metabolic Diseases
Mecp2	Lubs X-linked mental retardation syndrome	Congenital, Hereditary, and Neonatal Diseases and Abnormalities; Nervous System Diseases
Mecp2	ENCEPHALOPATHY, NEONATAL SEVERE, DUE TO MECP2 MUTATIONS	Congenital, Hereditary, and Neonatal Diseases and Abnormalities; Nervous System Diseases
Mecp2	Intellectual Disability	Behavior and Behavior Mechanisms; Mental Disorders; Nervous System Diseases; Pathological Conditions, Signs and Symptoms
Men1	Prolactinoma	Endocrine System Diseases; Neoplasms; Nervous System Diseases
Mpz	Charcot-Marie-Tooth Disease, Dominant Intermediate D	Congenital, Hereditary, and Neonatal Diseases and Abnormalities; Nervous System Diseases
Mpz	Charcot-Marie-Tooth disease, Type 2I	Congenital, Hereditary, and Neonatal Diseases and Abnormalities; Nervous System Diseases
Msh2	Turcot syndrome (disorder)	Congenital, Hereditary, and Neonatal Diseases and Abnormalities; Digestive System Diseases; Neoplasms; Nervous System Diseases
Mtm1	Centronuclear myopathy	Musculoskeletal Diseases; Nervous System Diseases
Nd2	Optic Atrophy, Hereditary, Leber	Congenital, Hereditary, and Neonatal Diseases and Abnormalities; Eye Diseases; Nervous System Diseases; Nutritional and Metabolic Diseases
Mtrr	Homocystinuria-Megaloblastic Anemia due to Defect in Cobalamin Metabolism, CblE Complementation Type	Congenital, Hereditary, and Neonatal Diseases and Abnormalities; Hemic and Lymphatic Diseases; Nervous System Diseases; Nutritional and Metabolic Diseases; Skin and Connective Tissue Diseases
Myh7	Welander Distal Myopathy	Congenital, Hereditary, and Neonatal Diseases and Abnormalities; Musculoskeletal Diseases; Nervous System Diseases
Myh7	MYOPATHY, MYOSIN STORAGE (disorder)	Musculoskeletal Diseases; Nervous System Diseases
Myo5a	GRISCELLI SYNDROME, TYPE 1	Congenital, Hereditary, and Neonatal Diseases and Abnormalities; Nervous System Diseases; Nutritional and Metabolic Diseases; Otorhinolaryngologic Diseases; Pathological Conditions, Signs and Symptoms; Skin and Connective Tissue Diseases
Myo6	Deafness, autosomal dominant nonsyndromic sensorineural 22	Nervous System Diseases; Otorhinolaryngologic Diseases; Pathological Conditions, Signs and Symptoms
Nefl	Charcot-Marie-Tooth disease, demyelinating, Type 1F	Congenital, Hereditary, and Neonatal Diseases and Abnormalities; Nervous System Diseases
Neu1	Type I Mucolipidosis	Congenital, Hereditary, and Neonatal Diseases and Abnormalities; Musculoskeletal Diseases; Nervous System Diseases; Nutritional and Metabolic Diseases
Nf2	Meningioma	Neoplasms; Nervous System Diseases
Npc1	Niemann-Pick Disease, Type C1	Congenital, Hereditary, and Neonatal Diseases and Abnormalities; Hemic and Lymphatic Diseases; Nervous System Diseases; Nutritional and Metabolic Diseases
Nras	Nevus sebaceous	Congenital, Hereditary, and Neonatal Diseases and Abnormalities; Neoplasms; Nervous System Diseases
Pafah1b1	Lissencephaly	Congenital, Hereditary, and Neonatal Diseases and Abnormalities; Nervous System Diseases
Pafah1b1	Classical Lissencephaly	Congenital, Hereditary, and Neonatal Diseases and Abnormalities; Nervous System Diseases
Pafah1b1	Subcortical Band Heterotopia	Congenital, Hereditary, and Neonatal Diseases and Abnormalities; Nervous System Diseases
Pah	Hyperphenylalaninaemia	Congenital, Hereditary, and Neonatal Diseases and Abnormalities; Nervous System Diseases; Nutritional and Metabolic Diseases
Pax6	Intellectual Disability	Behavior and Behavior Mechanisms; Mental Disorders; Nervous System Diseases; Pathological Conditions, Signs and Symptoms
Pc	Pyruvate Carboxylase Deficiency Disease	Congenital, Hereditary, and Neonatal Diseases and Abnormalities; Nervous System Diseases; Nutritional and Metabolic Diseases
Pdhb	Pyruvate Dehydrogenase E1-Beta Deficiency	Congenital, Hereditary, and Neonatal Diseases and Abnormalities; Nervous System Diseases; Nutritional and Metabolic Diseases
Pmp22	Roussy-Levy Syndrome (disorder)	Congenital, Hereditary, and Neonatal Diseases and Abnormalities; Nervous System Diseases
Polg	Progressive External Ophthalmoplegia with Mitochondrial DNA Deletions, Autosomal Dominant, 1	Eye Diseases; Nervous System Diseases; Nutritional and Metabolic Diseases; Pathological Conditions, Signs and Symptoms
Pon1	Amyotrophic Lateral Sclerosis	Nervous System Diseases; Nutritional and Metabolic Diseases
Prnp	New Variant Creutzfeldt-Jakob Disease	Mental Disorders; Nervous System Diseases
Prnp	Creutzfeldt-Jakob Disease, Familial	Mental Disorders; Nervous System Diseases
Prop1	Panhypopituitarism	Endocrine System Diseases; Nervous System Diseases
Psap	GAUCHER DISEASE, ATYPICAL, DUE TO SAPOSIN C DEFICIENCY	Congenital, Hereditary, and Neonatal Diseases and Abnormalities; Nervous System Diseases; Nutritional and Metabolic Diseases
Psen1	Alzheimer's Disease	Mental Disorders; Nervous System Diseases
Psen1	Frontotemporal dementia	Mental Disorders; Nervous System Diseases; Nutritional and Metabolic Diseases
Pten	Autistic Disorder	Mental Disorders
Aldh18a1	De Barsy syndrome	Behavior and Behavior Mechanisms; Congenital, Hereditary, and Neonatal Diseases and Abnormalities; Eye Diseases; Mental Disorders; Nervous System Diseases; Pathological Conditions, Signs and Symptoms; Skin and Connective Tissue Diseases
Aldh18a1	SPASTIC PARAPLEGIA 9, AUTOSOMAL DOMINANT (disorder)	Congenital, Hereditary, and Neonatal Diseases and Abnormalities; Eye Diseases; Nervous System Diseases; Pathological Conditions, Signs and Symptoms
Rtn2	SPASTIC PARAPLEGIA 12, AUTOSOMAL DOMINANT (disorder)	Congenital, Hereditary, and Neonatal Diseases and Abnormalities; Nervous System Diseases
Atxn2	Amyotrophic Lateral Sclerosis	Nervous System Diseases; Nutritional and Metabolic Diseases
Scn4a	Myotonia Fluctuans (disorder)	Musculoskeletal Diseases; Nervous System Diseases
Scn8a	Epilepsy	Nervous System Diseases
Sgca	Muscular Dystrophies, Limb-Girdle	Congenital, Hereditary, and Neonatal Diseases and Abnormalities; Musculoskeletal Diseases; Nervous System Diseases
Sgcd	Muscular Dystrophies, Limb-Girdle	Congenital, Hereditary, and Neonatal Diseases and Abnormalities; Musculoskeletal Diseases; Nervous System Diseases
Shh	Holoprosencephaly	Congenital, Hereditary, and Neonatal Diseases and Abnormalities; Musculoskeletal Diseases; Nervous System Diseases
Six3	Holoprosencephaly	Congenital, Hereditary, and Neonatal Diseases and Abnormalities; Musculoskeletal Diseases; Nervous System Diseases
Slc2a1	Cryohydrocytosis, Stomatin-Deficient, with Mental Retardation, Seizures, Cataracts, and Massive Hepatosplenomegaly	Behavior and Behavior Mechanisms; Digestive System Diseases; Eye Diseases; Mental Disorders; Nervous System Diseases; Nutritional and Metabolic Diseases; Pathological Conditions, Signs and Symptoms
Slc16a1	Erythrocyte Lactate Transporter Defect	Musculoskeletal Diseases; Nervous System Diseases
Smarcb1	Schwannomatosis	Congenital, Hereditary, and Neonatal Diseases and Abnormalities; Neoplasms; Nervous System Diseases; Skin and Connective Tissue Diseases
Smpd1	Niemann-Pick Diseases	Congenital, Hereditary, and Neonatal Diseases and Abnormalities; Hemic and Lymphatic Diseases; Nervous System Diseases; Nutritional and Metabolic Diseases
Snca	Lewy Body Disease	Mental Disorders; Nervous System Diseases
Snca	Atypical Parkinson Disease	Nervous System Diseases
Sod1	Amyotrophic Lateral Sclerosis	Nervous System Diseases; Nutritional and Metabolic Diseases
Sod1	Motor Neuron Disease	Nervous System Diseases
Sorl1	Alzheimer's Disease	Mental Disorders; Nervous System Diseases
Spg7	Spastic Paraplegia, Hereditary	Congenital, Hereditary, and Neonatal Diseases and Abnormalities; Nervous System Diseases
Map3k7	Forney Robinson Pascoe syndrome	Cardiovascular Diseases; Congenital, Hereditary, and Neonatal Diseases and Abnormalities; Musculoskeletal Diseases; Nervous System Diseases; Otorhinolaryngologic Diseases; Pathological Conditions, Signs and Symptoms
Tgfbi	Corneal dystrophy, epithelial basement membrane	Cardiovascular Diseases; Eye Diseases; Nervous System Diseases
Tspan7	Mental Retardation, X-Linked 58	Congenital, Hereditary, and Neonatal Diseases and Abnormalities; Nervous System Diseases
Tp53	Brain Neoplasms	Neoplasms; Nervous System Diseases
Tsc2	TUBEROUS SCLEROSIS 2 (disorder)	Congenital, Hereditary, and Neonatal Diseases and Abnormalities; Neoplasms; Nervous System Diseases
Ttr	Carpal Tunnel Syndrome	Nervous System Diseases; Wounds and Injuries
Ttr	AMYLOIDOSIS, HEREDITARY, TRANSTHYRETIN-RELATED	Congenital, Hereditary, and Neonatal Diseases and Abnormalities; Nervous System Diseases; Nutritional and Metabolic Diseases
Wfs1	Wolfram-Like Syndrome, Autosomal Dominant	Congenital, Hereditary, and Neonatal Diseases and Abnormalities; Endocrine System Diseases; Eye Diseases; Female Urogenital Diseases and Pregnancy Complications; Male Urogenital Diseases; Nervous System Diseases; Nutritional and Metabolic Diseases; Otorhinolaryngologic Diseases
Wt1	WAGR Syndrome	Congenital, Hereditary, and Neonatal Diseases and Abnormalities; Endocrine System Diseases; Eye Diseases; Female Urogenital Diseases and Pregnancy Complications; Male Urogenital Diseases; Neoplasms; Nervous System Diseases
Xk	Blood group deletion syndrome	Congenital, Hereditary, and Neonatal Diseases and Abnormalities; Nervous System Diseases
Tuba1a	Lissencephaly 3	Behavior and Behavior Mechanisms; Congenital, Hereditary, and Neonatal Diseases and Abnormalities; Mental Disorders; Musculoskeletal Diseases; Nervous System Diseases; Pathological Conditions, Signs and Symptoms
Lhx3	Pituitary Hormone Deficiency, Combined, 3	Endocrine System Diseases; Musculoskeletal Diseases; Nervous System Diseases; Otorhinolaryngologic Diseases; Pathological Conditions, Signs and Symptoms
Mkks	Bardet-Biedl Syndrome	Congenital, Hereditary, and Neonatal Diseases and Abnormalities; Nervous System Diseases
Kdm5c	MENTAL RETARDATION, X-LINKED, SYNDROMIC, CLAES-JENSEN TYPE	Congenital, Hereditary, and Neonatal Diseases and Abnormalities; Nervous System Diseases
Yars	Charcot-Marie-Tooth Disease, Dominant Intermediate C	Congenital, Hereditary, and Neonatal Diseases and Abnormalities; Nervous System Diseases
Slc25a12	Hypomyelination, Global Cerebral	Behavior and Behavior Mechanisms; Congenital, Hereditary, and Neonatal Diseases and Abnormalities; Nervous System Diseases; Nutritional and Metabolic Diseases; Pathological Conditions, Signs and Symptoms
Rnaset2	Leukoencephalopathy, Cystic, Without Megalencephaly	Neoplasms; Nervous System Diseases; Pathological Conditions, Signs and Symptoms
Dchs1	Van Maldergem Wetzburger Verloes syndrome	Behavior and Behavior Mechanisms; Congenital, Hereditary, and Neonatal Diseases and Abnormalities; Mental Disorders; Musculoskeletal Diseases; Nervous System Diseases; Pathological Conditions, Signs and Symptoms
Slc4a4	Renal Tubular Acidosis, Proximal, With Ocular Abnormalities And Mental Retardation	Behavior and Behavior Mechanisms; Congenital, Hereditary, and Neonatal Diseases and Abnormalities; Eye Diseases; Female Urogenital Diseases and Pregnancy Complications; Male Urogenital Diseases; Mental Disorders; Nervous System Diseases; Nutritional and Metabolic Diseases; Pathological Conditions, Signs and Symptoms
Sqstm1	Amyotrophic Lateral Sclerosis	Nervous System Diseases; Nutritional and Metabolic Diseases
Eif2b4	Childhood Ataxia with Central Nervous System Hypomyelinization	Nervous System Diseases
Eif2b2	Childhood Ataxia with Central Nervous System Hypomyelinization	Nervous System Diseases
Aip	PITUITARY ADENOMA PREDISPOSITION (disorder)	Endocrine System Diseases; Neoplasms; Nervous System Diseases
Aifm1	DEAFNESS, X-LINKED 5 (disorder)	Congenital, Hereditary, and Neonatal Diseases and Abnormalities; Nervous System Diseases; Otorhinolaryngologic Diseases; Pathological Conditions, Signs and Symptoms
Crlf1	Crisponi syndrome	Congenital, Hereditary, and Neonatal Diseases and Abnormalities; Musculoskeletal Diseases; Nervous System Diseases; Pathological Conditions, Signs and Symptoms; Skin and Connective Tissue Diseases
Itm2b	Dementia, familial Danish	Eye Diseases; Mental Disorders; Nervous System Diseases; Otorhinolaryngologic Diseases; Pathological Conditions, Signs and Symptoms
Itm2b	Dementia, familial British	Cardiovascular Diseases; Congenital, Hereditary, and Neonatal Diseases and Abnormalities; Nervous System Diseases; Nutritional and Metabolic Diseases
Bag3	Myopathy, Myofibrillar, Bag3-Related	Musculoskeletal Diseases; Nervous System Diseases
Arhgef10	Slowed Nerve Conduction Velocity, Autosomal Dominant	Congenital, Hereditary, and Neonatal Diseases and Abnormalities; Nervous System Diseases
Cul7	Three M Syndrome 1	Congenital, Hereditary, and Neonatal Diseases and Abnormalities; Endocrine System Diseases; Musculoskeletal Diseases; Nervous System Diseases; Pathological Conditions, Signs and Symptoms
Mfn2	CHARCOT-MARIE-TOOTH DISEASE, AXONAL, TYPE 2A2 (disorder)	Congenital, Hereditary, and Neonatal Diseases and Abnormalities; Nervous System Diseases
Hnrnpdl	LIMB-GIRDLE MUSCULAR DYSTROPHY, TYPE 1G (disorder)	Congenital, Hereditary, and Neonatal Diseases and Abnormalities; Musculoskeletal Diseases; Nervous System Diseases
Sco2	Cardioencephalomyopathy, Fatal Infantile, due to Cytochrome C Oxidase Deficiency	Cardiovascular Diseases; Congenital, Hereditary, and Neonatal Diseases and Abnormalities; Musculoskeletal Diseases; Nervous System Diseases; Nutritional and Metabolic Diseases
Huwe1	Mental Retardation, X-Linked, Syndromic, Turner Type	Behavior and Behavior Mechanisms; Congenital, Hereditary, and Neonatal Diseases and Abnormalities; Mental Disorders; Musculoskeletal Diseases; Nervous System Diseases; Pathological Conditions, Signs and Symptoms
Pqbp1	Renpenning syndrome 1	Congenital, Hereditary, and Neonatal Diseases and Abnormalities; Nervous System Diseases
Tsfm	Combined Oxidative Phosphorylation Deficiency 3	Musculoskeletal Diseases; Nervous System Diseases; Nutritional and Metabolic Diseases; Pathological Conditions, Signs and Symptoms
Optn	Amyotrophic Lateral Sclerosis	Nervous System Diseases; Nutritional and Metabolic Diseases
Slc25a13	Adult-onset citrullinemia type 2	Congenital, Hereditary, and Neonatal Diseases and Abnormalities; Nervous System Diseases; Nutritional and Metabolic Diseases
Irx5	Hypertelorism, Severe, With Midface Prominence, Myopia, Mental Retardation, And Bone Fragility	Behavior and Behavior Mechanisms; Congenital, Hereditary, and Neonatal Diseases and Abnormalities; Eye Diseases; Mental Disorders; Musculoskeletal Diseases; Nervous System Diseases; Pathological Conditions, Signs and Symptoms
Sigmar1	Spinal muscular atrophy, Jerash type	Nervous System Diseases
Tfg	Neuropathy, hereditary motor and sensory, Okinawa type	Congenital, Hereditary, and Neonatal Diseases and Abnormalities; Nervous System Diseases
Kif1c	ATAXIA, SPASTIC, 2, AUTOSOMAL RECESSIVE (disorder)	Congenital, Hereditary, and Neonatal Diseases and Abnormalities; Nervous System Diseases; Pathological Conditions, Signs and Symptoms
43717	AMYOTROPHY, HEREDITARY NEURALGIC	Nervous System Diseases
Pnpla6	Laurence-Moon Syndrome	Congenital, Hereditary, and Neonatal Diseases and Abnormalities; Nervous System Diseases
Triobp	Deafness, Autosomal Recessive 28	Nervous System Diseases; Otorhinolaryngologic Diseases; Pathological Conditions, Signs and Symptoms
Rpia	Ribose 5-Phosphate Isomerase Deficiency	Congenital, Hereditary, and Neonatal Diseases and Abnormalities; Nervous System Diseases; Nutritional and Metabolic Diseases
Cct5	Neuropathy, Hereditary Sensory, with Spastic Paraplegia, Autosomal Recessive	Congenital, Hereditary, and Neonatal Diseases and Abnormalities; Nervous System Diseases
Kif1b	Charcot-Marie-Tooth Disease	Congenital, Hereditary, and Neonatal Diseases and Abnormalities; Nervous System Diseases
Pmpca	SPINOCEREBELLAR ATAXIA, AUTOSOMAL RECESSIVE 2	Congenital, Hereditary, and Neonatal Diseases and Abnormalities; Nervous System Diseases
Pip5k1c	LETHAL CONGENITAL CONTRACTURAL SYNDROME 3	Musculoskeletal Diseases; Nervous System Diseases; Pathological Conditions, Signs and Symptoms
Tardbp	Amyotrophic Lateral Sclerosis	Nervous System Diseases; Nutritional and Metabolic Diseases
Cntnap2	Autistic Disorder	Mental Disorders
Psat1	Phosphoserine Aminotransferase Deficiency	Behavior and Behavior Mechanisms; Congenital, Hereditary, and Neonatal Diseases and Abnormalities; Musculoskeletal Diseases; Nervous System Diseases; Pathological Conditions, Signs and Symptoms
Ada2	Sneddon Syndrome	Cardiovascular Diseases; Nervous System Diseases; Skin and Connective Tissue Diseases
Nans	Spondyloepimetaphyseal dysplasia, Genevieve type	Behavior and Behavior Mechanisms; Congenital, Hereditary, and Neonatal Diseases and Abnormalities; Mental Disorders; Musculoskeletal Diseases; Nervous System Diseases; Pathological Conditions, Signs and Symptoms; Skin and Connective Tissue Diseases
Gdap1	Charcot-Marie-Tooth Disease	Congenital, Hereditary, and Neonatal Diseases and Abnormalities; Nervous System Diseases
Gdap1	Charcot-Marie-Tooth Disease, Recessive Intermediate A	Congenital, Hereditary, and Neonatal Diseases and Abnormalities; Nervous System Diseases
Gdap1	Charcot-Marie-Tooth Disease, Autosomal Dominant, Type 2k	Congenital, Hereditary, and Neonatal Diseases and Abnormalities; Nervous System Diseases
Mks1	Meckel syndrome type 1	Congenital, Hereditary, and Neonatal Diseases and Abnormalities; Female Urogenital Diseases and Pregnancy Complications; Male Urogenital Diseases; Nervous System Diseases; Otorhinolaryngologic Diseases; Pathological Conditions, Signs and Symptoms; Respiratory Tract Diseases
Tmem70	Encephalocardiomyopathy, Mitochondrial, Neonatal, Due To Atp Synthase Deficiency	Musculoskeletal Diseases; Nervous System Diseases; Nutritional and Metabolic Diseases
Cln6	Neuronal Ceroid-Lipofuscinoses	Congenital, Hereditary, and Neonatal Diseases and Abnormalities; Nervous System Diseases; Nutritional and Metabolic Diseases
Pnpo	Pyridoxamine 5-Prime-Phosphate Oxidase Deficiency	Cardiovascular Diseases; Nervous System Diseases; Nutritional and Metabolic Diseases; Pathological Conditions, Signs and Symptoms
Pomgnt1	Muscle eye brain disease	Congenital, Hereditary, and Neonatal Diseases and Abnormalities; Eye Diseases; Nervous System Diseases
Coq8a	SPINOCEREBELLAR ATAXIA, AUTOSOMAL RECESSIVE 9	Congenital, Hereditary, and Neonatal Diseases and Abnormalities; Nervous System Diseases
Gjc2	SPASTIC PARAPLEGIA 44, AUTOSOMAL RECESSIVE (disorder)	Congenital, Hereditary, and Neonatal Diseases and Abnormalities; Nervous System Diseases
Sall4	Duane Retraction Syndrome, Type 3	Congenital, Hereditary, and Neonatal Diseases and Abnormalities; Eye Diseases; Nervous System Diseases
Plekhg5	Spinal Muscular Atrophy, Distal, Autosomal Recessive, 4	Congenital, Hereditary, and Neonatal Diseases and Abnormalities; Nervous System Diseases
Shroom4	Stocco dos Santos syndrome	Congenital, Hereditary, and Neonatal Diseases and Abnormalities; Nervous System Diseases
Als2	Hereditary spastic paralysis, infantile onset ascending	Congenital, Hereditary, and Neonatal Diseases and Abnormalities; Nervous System Diseases
Trpv4	SPINAL MUSCULAR ATROPHY, DISTAL, CONGENITAL NONPROGRESSIVE (disorder)	Nervous System Diseases
Sil1	Marinesco-Sjogren syndrome	Congenital, Hereditary, and Neonatal Diseases and Abnormalities; Nervous System Diseases
Fto	Growth Retardation, Developmental Delay, Coarse Facies, And Early Death	Congenital, Hereditary, and Neonatal Diseases and Abnormalities; Endocrine System Diseases; Mental Disorders; Musculoskeletal Diseases; Pathological Conditions, Signs and Symptoms
Fkrp	Walker-Warburg congenital muscular dystrophy	Congenital, Hereditary, and Neonatal Diseases and Abnormalities; Eye Diseases; Nervous System Diseases
Fkrp	Muscular Dystrophies, Limb-Girdle	Congenital, Hereditary, and Neonatal Diseases and Abnormalities; Musculoskeletal Diseases; Nervous System Diseases
Gnptab	Mucolipidosis III Alpha Beta, Atypical	Congenital, Hereditary, and Neonatal Diseases and Abnormalities; Musculoskeletal Diseases; Nervous System Diseases; Nutritional and Metabolic Diseases
Bbs10	Bardet-Biedl Syndrome	Congenital, Hereditary, and Neonatal Diseases and Abnormalities; Nervous System Diseases
Slc25a22	Early myoclonic encephalopathy	Nervous System Diseases
Pank2	Hallervorden-Spatz Syndrome	Congenital, Hereditary, and Neonatal Diseases and Abnormalities; Nervous System Diseases
Opa3	OPTIC ATROPHY AND CATARACT, AUTOSOMAL DOMINANT	Congenital, Hereditary, and Neonatal Diseases and Abnormalities; Eye Diseases; Nervous System Diseases
Spg11	Spastic Paraplegia, Hereditary	Congenital, Hereditary, and Neonatal Diseases and Abnormalities; Nervous System Diseases
Col18a1	Knobloch syndrome	Congenital, Hereditary, and Neonatal Diseases and Abnormalities; Eye Diseases; Nervous System Diseases; Pathological Conditions, Signs and Symptoms
Shank3	Autistic Disorder	Mental Disorders
Gfm1	Combined Oxidative Phosphorylation Deficiency 1	Congenital, Hereditary, and Neonatal Diseases and Abnormalities; Digestive System Diseases; Nervous System Diseases; Nutritional and Metabolic Diseases
Lhx4	PITUITARY HORMONE DEFICIENCY, COMBINED, 4	Congenital, Hereditary, and Neonatal Diseases and Abnormalities; Endocrine System Diseases; Musculoskeletal Diseases; Nervous System Diseases
Prrt2	Infantile convulsions and paroxysmal choreoathetosis, familial (disorder)	Congenital, Hereditary, and Neonatal Diseases and Abnormalities; Nervous System Diseases; Pathological Conditions, Signs and Symptoms
C12orf57	Temtamy syndrome	Congenital, Hereditary, and Neonatal Diseases and Abnormalities; Eye Diseases; Musculoskeletal Diseases; Nervous System Diseases; Pathological Conditions, Signs and Symptoms
Btbd9	Restless Legs Syndrome	Mental Disorders; Nervous System Diseases
Slitrk1	Gilles de la Tourette syndrome	Congenital, Hereditary, and Neonatal Diseases and Abnormalities; Mental Disorders; Nervous System Diseases
Rab39b	Waisman syndrome	Behavior and Behavior Mechanisms; Congenital, Hereditary, and Neonatal Diseases and Abnormalities; Mental Disorders; Nervous System Diseases; Pathological Conditions, Signs and Symptoms
Lrrk2	Parkinson Disease	Nervous System Diseases
Kctd7	EPILEPSY, PROGRESSIVE MYOCLONIC 3	Nervous System Diseases
Arx	Proud Syndrome	Behavior and Behavior Mechanisms; Congenital, Hereditary, and Neonatal Diseases and Abnormalities; Female Urogenital Diseases and Pregnancy Complications; Male Urogenital Diseases; Mental Disorders; Nervous System Diseases; Pathological Conditions, Signs and Symptoms
C9orf72	Amyotrophic Lateral Sclerosis	Nervous System Diseases; Nutritional and Metabolic Diseases
Samd9l	Myelocerebellar Disorder	Hemic and Lymphatic Diseases; Nervous System Diseases; Pathological Conditions, Signs and Symptoms
Sumf1	Sulfatidosis, Juvenile, Austin Type	Congenital, Hereditary, and Neonatal Diseases and Abnormalities; Nervous System Diseases; Nutritional and Metabolic Diseases
Crb2	Cystic Kidney Disease with Ventriculomegaly	Female Urogenital Diseases and Pregnancy Complications; Male Urogenital Diseases; Nervous System Diseases
Kif7	Macrocephaly with Multiple Epiphyseal Dysplasia and Distinctive Facies	Congenital, Hereditary, and Neonatal Diseases and Abnormalities; Musculoskeletal Diseases; Nervous System Diseases; Pathological Conditions, Signs and Symptoms
Atp1a2	MIGRAINE, FAMILIAL HEMIPLEGIC, 2	Nervous System Diseases
Atp6	Neuropathy ataxia and retinis pigmentosa	Congenital, Hereditary, and Neonatal Diseases and Abnormalities; Eye Diseases; Musculoskeletal Diseases; Nervous System Diseases; Nutritional and Metabolic Diseases
Pcnt	Microcephalic Osteodysplastic Primordial Dwarfism, Type II	Congenital, Hereditary, and Neonatal Diseases and Abnormalities; Endocrine System Diseases; Female Urogenital Diseases and Pregnancy Complications; Musculoskeletal Diseases; Nervous System Diseases; Pathological Conditions, Signs and Symptoms
Rab3gap1	Warburg Sjo Fledelius syndrome	Behavior and Behavior Mechanisms; Congenital, Hereditary, and Neonatal Diseases and Abnormalities; Endocrine System Diseases; Eye Diseases; Mental Disorders; Musculoskeletal Diseases; Nervous System Diseases; Pathological Conditions, Signs and Symptoms
Kat6b	Genitopatellar Syndrome	Behavior and Behavior Mechanisms; Congenital, Hereditary, and Neonatal Diseases and Abnormalities; Female Urogenital Diseases and Pregnancy Complications; Male Urogenital Diseases; Mental Disorders; Musculoskeletal Diseases; Nervous System Diseases; Pathological Conditions, Signs and Symptoms
Slc52a3	Brown-Vialetto-Van Laere syndrome	Nervous System Diseases; Otorhinolaryngologic Diseases; Pathological Conditions, Signs and Symptoms
Chn1	Duane Retraction Syndrome	Congenital, Hereditary, and Neonatal Diseases and Abnormalities; Eye Diseases; Nervous System Diseases
Col6a2	Bethlem myopathy	Congenital, Hereditary, and Neonatal Diseases and Abnormalities; Musculoskeletal Diseases; Nervous System Diseases
Gcsh	Nonketotic Hyperglycinemia	Congenital, Hereditary, and Neonatal Diseases and Abnormalities; Nervous System Diseases; Nutritional and Metabolic Diseases
Lmna	Charcot-Marie-Tooth Disease	Congenital, Hereditary, and Neonatal Diseases and Abnormalities; Nervous System Diseases
Ttn	Muscular Dystrophies, Limb-Girdle	Congenital, Hereditary, and Neonatal Diseases and Abnormalities; Musculoskeletal Diseases; Nervous System Diseases
Syngap1	Intellectual Disability	Behavior and Behavior Mechanisms; Mental Disorders; Nervous System Diseases; Pathological Conditions, Signs and Symptoms
Prx	Dejerine-Sottas Disease (disorder)	Congenital, Hereditary, and Neonatal Diseases and Abnormalities; Nervous System Diseases
Sh3tc2	Charcot-Marie-Tooth Disease	Congenital, Hereditary, and Neonatal Diseases and Abnormalities; Nervous System Diseases
Cep290	Bardet-Biedl Syndrome	Congenital, Hereditary, and Neonatal Diseases and Abnormalities; Nervous System Diseases
Asxl1	Bohring syndrome	Behavior and Behavior Mechanisms; Congenital, Hereditary, and Neonatal Diseases and Abnormalities; Mental Disorders; Musculoskeletal Diseases; Nervous System Diseases; Pathological Conditions, Signs and Symptoms
Akt1	Meningioma	Neoplasms; Nervous System Diseases
Hint1	Isaacs syndrome	Musculoskeletal Diseases; Nervous System Diseases
Scn4a	Potassium aggravated myotonia	Congenital, Hereditary, and Neonatal Diseases and Abnormalities; Musculoskeletal Diseases; Nervous System Diseases
Ttn	Tibial Muscular Dystrophy	Congenital, Hereditary, and Neonatal Diseases and Abnormalities; Musculoskeletal Diseases; Nervous System Diseases
Cyp7b1	Spastic Paraplegia, Hereditary	Congenital, Hereditary, and Neonatal Diseases and Abnormalities; Nervous System Diseases
Npc2	NIEMANN-PICK DISEASE, TYPE C2	Congenital, Hereditary, and Neonatal Diseases and Abnormalities; Hemic and Lymphatic Diseases; Nervous System Diseases; Nutritional and Metabolic Diseases
Cdh23	USHER SYNDROME, TYPE ID	Congenital, Hereditary, and Neonatal Diseases and Abnormalities; Eye Diseases; Nervous System Diseases; Otorhinolaryngologic Diseases; Pathological Conditions, Signs and Symptoms
Dync1h1	Intellectual Disability	Behavior and Behavior Mechanisms; Mental Disorders; Nervous System Diseases; Pathological Conditions, Signs and Symptoms
Fktn	Walker-Warburg congenital muscular dystrophy	Congenital, Hereditary, and Neonatal Diseases and Abnormalities; Eye Diseases; Nervous System Diseases
Hla-dqb1	Narcolepsy-Cataplexy Syndrome	Mental Disorders; Nervous System Diseases
Kmt2a	Growth Deficiency and Mental Retardation with Facial Dysmorphism	Behavior and Behavior Mechanisms; Congenital, Hereditary, and Neonatal Diseases and Abnormalities; Mental Disorders; Musculoskeletal Diseases; Nervous System Diseases; Pathological Conditions, Signs and Symptoms
Pex7	Refsum Disease	Congenital, Hereditary, and Neonatal Diseases and Abnormalities; Nervous System Diseases; Nutritional and Metabolic Diseases
Scn9a	Indifference to Pain, Congenital, Autosomal Recessive	Congenital, Hereditary, and Neonatal Diseases and Abnormalities; Nervous System Diseases; Pathological Conditions, Signs and Symptoms
Tsc2	Autistic Disorder	Mental Disorders
Deaf1	Intellectual Disability	Behavior and Behavior Mechanisms; Mental Disorders; Nervous System Diseases; Pathological Conditions, Signs and Symptoms
Unc13a	Amyotrophic Lateral Sclerosis	Nervous System Diseases; Nutritional and Metabolic Diseases
Atxn10	Spinocerebellar Ataxia 10	Congenital, Hereditary, and Neonatal Diseases and Abnormalities; Nervous System Diseases
Chmp2b	Amyotrophic Lateral Sclerosis	Nervous System Diseases; Nutritional and Metabolic Diseases
Kif21a	Fibrosis Of Extraocular Muscles, Congenital, 1	Congenital, Hereditary, and Neonatal Diseases and Abnormalities; Eye Diseases; Nervous System Diseases; Pathological Conditions, Signs and Symptoms
Tbc1d24	Epilepsy, Myoclonic, Infantile	Nervous System Diseases
Arid1b	Coffin-Siris syndrome	Behavior and Behavior Mechanisms; Congenital, Hereditary, and Neonatal Diseases and Abnormalities; Mental Disorders; Musculoskeletal Diseases; Nervous System Diseases; Pathological Conditions, Signs and Symptoms; Stomatognathic Diseases
Mcph1	MICROCEPHALY, PRIMARY AUTOSOMAL RECESSIVE, 1	Congenital, Hereditary, and Neonatal Diseases and Abnormalities; Musculoskeletal Diseases; Nervous System Diseases
Dkc1	HOYERAAL-HREIDARSSON SYNDROME	Behavior and Behavior Mechanisms; Congenital, Hereditary, and Neonatal Diseases and Abnormalities; Female Urogenital Diseases and Pregnancy Complications; Mental Disorders; Musculoskeletal Diseases; Nervous System Diseases; Pathological Conditions, Signs and Symptoms; Skin and Connective Tissue Diseases
Grin2b	Intellectual Disability	Behavior and Behavior Mechanisms; Mental Disorders; Nervous System Diseases; Pathological Conditions, Signs and Symptoms
Hadhb	Trifunctional Protein Deficiency With Myopathy And Neuropathy	Cardiovascular Diseases; Congenital, Hereditary, and Neonatal Diseases and Abnormalities; Musculoskeletal Diseases; Nervous System Diseases; Nutritional and Metabolic Diseases
Neu1	Neuraminidase 1 deficiency	Congenital, Hereditary, and Neonatal Diseases and Abnormalities; Musculoskeletal Diseases; Nervous System Diseases; Nutritional and Metabolic Diseases
Aip	Prolactinoma	Endocrine System Diseases; Neoplasms; Nervous System Diseases
Ush1c	USHER SYNDROME, TYPE IC	Congenital, Hereditary, and Neonatal Diseases and Abnormalities; Eye Diseases; Nervous System Diseases; Otorhinolaryngologic Diseases; Pathological Conditions, Signs and Symptoms
Slc9a6	Mental Retardation, X-Linked, Syndromic, Christianson Type	Behavior and Behavior Mechanisms; Congenital, Hereditary, and Neonatal Diseases and Abnormalities; Eye Diseases; Mental Disorders; Musculoskeletal Diseases; Nervous System Diseases; Pathological Conditions, Signs and Symptoms
Trim32	Muscular Dystrophies, Limb-Girdle	Congenital, Hereditary, and Neonatal Diseases and Abnormalities; Musculoskeletal Diseases; Nervous System Diseases
Kat6b	Young Simpson syndrome	Behavior and Behavior Mechanisms; Cardiovascular Diseases; Congenital, Hereditary, and Neonatal Diseases and Abnormalities; Endocrine System Diseases; Eye Diseases; Mental Disorders; Musculoskeletal Diseases; Nervous System Diseases; Pathological Conditions, Signs and Symptoms
Chmp2b	FRONTOTEMPORAL DEMENTIA, CHROMOSOME 3-LINKED	Mental Disorders; Nervous System Diseases; Nutritional and Metabolic Diseases
Rars2	Pontocerebellar Hypoplasia Type 6	Congenital, Hereditary, and Neonatal Diseases and Abnormalities; Nervous System Diseases
Als2	Primary lateral sclerosis juvenile	Nervous System Diseases
Trpv4	Charcot-Marie-Tooth Disease	Congenital, Hereditary, and Neonatal Diseases and Abnormalities; Nervous System Diseases
Dcaf17	Woodhouse Sakati syndrome	Behavior and Behavior Mechanisms; Cardiovascular Diseases; Endocrine System Diseases; Mental Disorders; Nervous System Diseases; Nutritional and Metabolic Diseases; Pathological Conditions, Signs and Symptoms; Skin and Connective Tissue Diseases
Ptchd1	Intellectual Disability	Behavior and Behavior Mechanisms; Mental Disorders; Nervous System Diseases; Pathological Conditions, Signs and Symptoms
Kansl1	Intellectual Disability	Behavior and Behavior Mechanisms; Mental Disorders; Nervous System Diseases; Pathological Conditions, Signs and Symptoms
Eif2b1	OVARIOLEUKODYSTROPHY	Endocrine System Diseases; Female Urogenital Diseases and Pregnancy Complications; Nervous System Diseases
Hdc	Gilles de la Tourette syndrome	Congenital, Hereditary, and Neonatal Diseases and Abnormalities; Mental Disorders; Nervous System Diseases
Nd5	MELAS Syndrome	Cardiovascular Diseases; Congenital, Hereditary, and Neonatal Diseases and Abnormalities; Musculoskeletal Diseases; Nervous System Diseases; Nutritional and Metabolic Diseases
Pafah1b1	Pachygyria	Congenital, Hereditary, and Neonatal Diseases and Abnormalities; Nervous System Diseases
Pde6c	Achromatopsia	Eye Diseases; Nervous System Diseases; Pathological Conditions, Signs and Symptoms
Ret	Congenital central hypoventilation	Nervous System Diseases; Pathological Conditions, Signs and Symptoms; Respiratory Tract Diseases
Scn4a	Myasthenic Syndromes, Congenital	Congenital, Hereditary, and Neonatal Diseases and Abnormalities; Nervous System Diseases
Scn8a	Intellectual Disability	Behavior and Behavior Mechanisms; Mental Disorders; Nervous System Diseases; Pathological Conditions, Signs and Symptoms
Slc2a1	DYSTONIA 18 (disorder)	Nervous System Diseases
Slc2a1	Intellectual Disability	Behavior and Behavior Mechanisms; Mental Disorders; Nervous System Diseases; Pathological Conditions, Signs and Symptoms
Stim1	Stormorken Syndrome	Congenital, Hereditary, and Neonatal Diseases and Abnormalities; Eye Diseases; Hemic and Lymphatic Diseases; Mental Disorders; Nervous System Diseases; Pathological Conditions, Signs and Symptoms; Skin and Connective Tissue Diseases
Tp53	Choroid Plexus Papilloma	Neoplasms; Nervous System Diseases
Colq	ENDPLATE ACETYLCHOLINESTERASE DEFICIENCY (disorder)	Congenital, Hereditary, and Neonatal Diseases and Abnormalities; Nervous System Diseases
Magi2	Schizophrenia	Mental Disorders
Gne	Inclusion Body Myopathy, Autosomal Recessive	Musculoskeletal Diseases; Nervous System Diseases
Smchd1	FACIOSCAPULOHUMERAL MUSCULAR DYSTROPHY 1B	Congenital, Hereditary, and Neonatal Diseases and Abnormalities; Musculoskeletal Diseases; Nervous System Diseases
Gpsm2	Chudley-Mccullough syndrome	Congenital, Hereditary, and Neonatal Diseases and Abnormalities; Neoplasms; Nervous System Diseases; Otorhinolaryngologic Diseases; Pathological Conditions, Signs and Symptoms
Spg21	MAST SYNDROME	Congenital, Hereditary, and Neonatal Diseases and Abnormalities; Mental Disorders; Nervous System Diseases
Rab39b	Intellectual Disability	Behavior and Behavior Mechanisms; Mental Disorders; Nervous System Diseases; Pathological Conditions, Signs and Symptoms
Ttc8	Bardet-Biedl Syndrome	Congenital, Hereditary, and Neonatal Diseases and Abnormalities; Nervous System Diseases
Kansl1	Chromosome 17q21.31 Deletion Syndrome	Behavior and Behavior Mechanisms; Congenital, Hereditary, and Neonatal Diseases and Abnormalities; Mental Disorders; Nervous System Diseases; Pathological Conditions, Signs and Symptoms
Cisd2	WOLFRAM SYNDROME 2	Eye Diseases; Nervous System Diseases; Nutritional and Metabolic Diseases; Otorhinolaryngologic Diseases; Pathological Conditions, Signs and Symptoms
Bin1	Myopathy, Centronuclear, Autosomal Recessive	Musculoskeletal Diseases; Nervous System Diseases
Phox2a	FIBROSIS OF EXTRAOCULAR MUSCLES, CONGENITAL, 2	Congenital, Hereditary, and Neonatal Diseases and Abnormalities; Eye Diseases; Nervous System Diseases; Pathological Conditions, Signs and Symptoms
Col11a1	Marshall syndrome	Congenital, Hereditary, and Neonatal Diseases and Abnormalities; Eye Diseases; Musculoskeletal Diseases; Nervous System Diseases; Otorhinolaryngologic Diseases; Pathological Conditions, Signs and Symptoms
Gabrb3	Autism Spectrum Disorders	Mental Disorders
Gale	UDPglucose 4-epimerase deficiency disease	Congenital, Hereditary, and Neonatal Diseases and Abnormalities; Nervous System Diseases; Nutritional and Metabolic Diseases
Grin2a	Epilepsy, Rolandic	Nervous System Diseases
Hexb	Infantile Sandhoff Disease	Congenital, Hereditary, and Neonatal Diseases and Abnormalities; Nervous System Diseases; Nutritional and Metabolic Diseases
Hpd	Hawkinsinuria	Congenital, Hereditary, and Neonatal Diseases and Abnormalities; Nervous System Diseases; Nutritional and Metabolic Diseases
Hsd17b4	Gonadal dysgenesis XX type deafness	Congenital, Hereditary, and Neonatal Diseases and Abnormalities; Endocrine System Diseases; Female Urogenital Diseases and Pregnancy Complications; Male Urogenital Diseases; Nervous System Diseases; Otorhinolaryngologic Diseases; Pathological Conditions, Signs and Symptoms
Mog	Narcolepsy	Mental Disorders; Nervous System Diseases
Nd1	MELAS Syndrome	Cardiovascular Diseases; Congenital, Hereditary, and Neonatal Diseases and Abnormalities; Musculoskeletal Diseases; Nervous System Diseases; Nutritional and Metabolic Diseases
Neb	Nemaline Myopathy 2	Musculoskeletal Diseases; Nervous System Diseases
Ndufs8	Leigh Disease	Congenital, Hereditary, and Neonatal Diseases and Abnormalities; Nervous System Diseases; Nutritional and Metabolic Diseases
Nf1	Intellectual Disability	Behavior and Behavior Mechanisms; Mental Disorders; Nervous System Diseases; Pathological Conditions, Signs and Symptoms
Nfix	Marshall-Smith syndrome	Congenital, Hereditary, and Neonatal Diseases and Abnormalities; Musculoskeletal Diseases; Nervous System Diseases
Pex1	Infantile Refsum Disease (disorder)	Congenital, Hereditary, and Neonatal Diseases and Abnormalities; Nervous System Diseases; Nutritional and Metabolic Diseases
Pik3ca	Megalencephaly cutis marmorata telangiectatica congenita	Cardiovascular Diseases; Congenital, Hereditary, and Neonatal Diseases and Abnormalities; Musculoskeletal Diseases; Nervous System Diseases; Skin and Connective Tissue Diseases
Polg	SPINOCEREBELLAR ATAXIA WITH EPILEPSY	Congenital, Hereditary, and Neonatal Diseases and Abnormalities; Nervous System Diseases; Nutritional and Metabolic Diseases
Pten	Intellectual Disability	Behavior and Behavior Mechanisms; Mental Disorders; Nervous System Diseases; Pathological Conditions, Signs and Symptoms
Nectin1	Zlotogora-Ogur syndrome	Behavior and Behavior Mechanisms; Congenital, Hereditary, and Neonatal Diseases and Abnormalities; Mental Disorders; Musculoskeletal Diseases; Nervous System Diseases; Pathological Conditions, Signs and Symptoms; Skin and Connective Tissue Diseases; Stomatognathic Diseases
Tbce	HYPOPARATHYROIDISM-RETARDATION-DYSMORPHISM SYNDROME	Behavior and Behavior Mechanisms; Congenital, Hereditary, and Neonatal Diseases and Abnormalities; Endocrine System Diseases; Mental Disorders; Musculoskeletal Diseases; Nervous System Diseases; Pathological Conditions, Signs and Symptoms
Smc1a	Congenital muscular hypertrophy-cerebral syndrome	Congenital, Hereditary, and Neonatal Diseases and Abnormalities; Nervous System Diseases
Ofd1	JOUBERT SYNDROME 10 (disorder)	Congenital, Hereditary, and Neonatal Diseases and Abnormalities; Nervous System Diseases; Pathological Conditions, Signs and Symptoms
Txnl4a	Burn-Mckeown syndrome	Cardiovascular Diseases; Congenital, Hereditary, and Neonatal Diseases and Abnormalities; Nervous System Diseases; Otorhinolaryngologic Diseases; Pathological Conditions, Signs and Symptoms; Respiratory Tract Diseases
Phgdh	Neu-Laxova syndrome	Congenital, Hereditary, and Neonatal Diseases and Abnormalities; Female Urogenital Diseases and Pregnancy Complications; Musculoskeletal Diseases; Nervous System Diseases; Pathological Conditions, Signs and Symptoms; Skin and Connective Tissue Diseases
Trpv4	HEREDITARY MOTOR AND SENSORY NEUROPATHY, TYPE IIC (disorder)	Congenital, Hereditary, and Neonatal Diseases and Abnormalities; Nervous System Diseases
Nsd1	Intellectual Disability	Behavior and Behavior Mechanisms; Mental Disorders; Nervous System Diseases; Pathological Conditions, Signs and Symptoms
Antxr1	Growth retardation, Alopecia, Pseudoanodontia and Optic atrophy	Congenital, Hereditary, and Neonatal Diseases and Abnormalities; Eye Diseases; Nervous System Diseases; Pathological Conditions, Signs and Symptoms; Skin and Connective Tissue Diseases; Stomatognathic Diseases
Tmem67	Meckel syndrome type 3	Congenital, Hereditary, and Neonatal Diseases and Abnormalities; Female Urogenital Diseases and Pregnancy Complications; Male Urogenital Diseases; Nervous System Diseases; Otorhinolaryngologic Diseases; Pathological Conditions, Signs and Symptoms; Respiratory Tract Diseases
Dnajc19	3-@METHYLGLUTACONIC ACIDURIA, TYPE V	Cardiovascular Diseases; Congenital, Hereditary, and Neonatal Diseases and Abnormalities; Nervous System Diseases; Nutritional and Metabolic Diseases; Pathological Conditions, Signs and Symptoms
Agrn	Myasthenic Syndromes, Congenital	Congenital, Hereditary, and Neonatal Diseases and Abnormalities; Nervous System Diseases
Bdnf	Congenital central hypoventilation	Nervous System Diseases; Pathological Conditions, Signs and Symptoms; Respiratory Tract Diseases
Dnmt1	Cerebellar Ataxia, Deafness, and Narcolepsy	Mental Disorders; Nervous System Diseases; Otorhinolaryngologic Diseases; Pathological Conditions, Signs and Symptoms
Eya4	Deafness, Autosomal Dominant 10	Nervous System Diseases; Otorhinolaryngologic Diseases; Pathological Conditions, Signs and Symptoms
Ercc4	XFE Progeroid Syndrome	Congenital, Hereditary, and Neonatal Diseases and Abnormalities; Musculoskeletal Diseases; Neoplasms; Nervous System Diseases; Nutritional and Metabolic Diseases; Skin and Connective Tissue Diseases
Fgfr1	Holoprosencephaly, Ectrodactyly, and Bilateral Cleft Lip-Palate	Behavior and Behavior Mechanisms; Congenital, Hereditary, and Neonatal Diseases and Abnormalities; Mental Disorders; Musculoskeletal Diseases; Nervous System Diseases; Pathological Conditions, Signs and Symptoms; Stomatognathic Diseases
Mtor	FOCAL CORTICAL DYSPLASIA OF TAYLOR	Congenital, Hereditary, and Neonatal Diseases and Abnormalities; Nervous System Diseases
Gh1	PITUITARY DWARFISM I	Endocrine System Diseases; Musculoskeletal Diseases; Nervous System Diseases
Ghr	Short Stature, Idiopathic, Autosomal	Endocrine System Diseases; Musculoskeletal Diseases; Nervous System Diseases
Gjb1	Dejerine-Sottas Disease (disorder)	Congenital, Hereditary, and Neonatal Diseases and Abnormalities; Nervous System Diseases
Gli3	Hypothalamic hamartomas	Neoplasms; Nervous System Diseases
Gnas	Intellectual Disability	Behavior and Behavior Mechanisms; Mental Disorders; Nervous System Diseases; Pathological Conditions, Signs and Symptoms
Grin2a	Landau-Kleffner Syndrome	Nervous System Diseases
Kras	Nevus sebaceous	Congenital, Hereditary, and Neonatal Diseases and Abnormalities; Neoplasms; Nervous System Diseases
Myo7a	Deafness, Autosomal Dominant 11	Nervous System Diseases; Otorhinolaryngologic Diseases; Pathological Conditions, Signs and Symptoms
Nf1	Cafe-au-lait macules with pulmonary stenosis	Congenital, Hereditary, and Neonatal Diseases and Abnormalities; Neoplasms; Nervous System Diseases
Nf1	NEUROFIBROMATOSIS, FAMILIAL SPINAL	Congenital, Hereditary, and Neonatal Diseases and Abnormalities; Neoplasms; Nervous System Diseases
Notch3	LATERAL MENINGOCELE SYNDROME	Congenital, Hereditary, and Neonatal Diseases and Abnormalities; Nervous System Diseases; Pathological Conditions, Signs and Symptoms
Pex10	Zellweger Syndrome	Congenital, Hereditary, and Neonatal Diseases and Abnormalities; Digestive System Diseases; Female Urogenital Diseases and Pregnancy Complications; Male Urogenital Diseases; Nervous System Diseases; Nutritional and Metabolic Diseases
Polg	PROGRESSIVE EXTERNAL OPHTHALMOPLEGIA WITH MITOCHONDRIAL DNA DELETIONS, AUTOSOMAL RECESSIVE	Eye Diseases; Nervous System Diseases; Pathological Conditions, Signs and Symptoms
Scn4a	Hypokalemic Periodic Paralysis, Type 2	Congenital, Hereditary, and Neonatal Diseases and Abnormalities; Musculoskeletal Diseases; Nervous System Diseases; Nutritional and Metabolic Diseases
Taf2	Intellectual Disability	Behavior and Behavior Mechanisms; Mental Disorders; Nervous System Diseases; Pathological Conditions, Signs and Symptoms
Th	DYSTONIA, DOPA-RESPONSIVE, WITH OR WITHOUT HYPERPHENYLALANINEMIA, AUTOSOMAL RECESSIVE (disorder)	Nervous System Diseases
Tia1	Welander Distal Myopathy	Congenital, Hereditary, and Neonatal Diseases and Abnormalities; Musculoskeletal Diseases; Nervous System Diseases
Tsc1	Autistic Disorder	Mental Disorders
Vrk1	Pontocerebellar Hypoplasia Type 1	Congenital, Hereditary, and Neonatal Diseases and Abnormalities; Nervous System Diseases
Pla2g6	NEURODEGENERATION WITH BRAIN IRON ACCUMULATION 2 (disorder)	Nervous System Diseases; Nutritional and Metabolic Diseases
Vapb	AMYOTROPHIC LATERAL SCLEROSIS 8 (disorder)	Nervous System Diseases; Nutritional and Metabolic Diseases
Hdac4	Intellectual Disability	Behavior and Behavior Mechanisms; Mental Disorders; Nervous System Diseases; Pathological Conditions, Signs and Symptoms
Aass	Hyperlysinemias	Congenital, Hereditary, and Neonatal Diseases and Abnormalities; Nervous System Diseases; Nutritional and Metabolic Diseases
Trim32	BARDET-BIEDL SYNDROME 11	Congenital, Hereditary, and Neonatal Diseases and Abnormalities; Nervous System Diseases
Iscu	MYOPATHY WITH EXERCISE INTOLERANCE, SWEDISH TYPE	Musculoskeletal Diseases; Nervous System Diseases; Nutritional and Metabolic Diseases
Tmem216	JOUBERT SYNDROME 2	Congenital, Hereditary, and Neonatal Diseases and Abnormalities; Eye Diseases; Female Urogenital Diseases and Pregnancy Complications; Male Urogenital Diseases; Nervous System Diseases
Rin2	Macrocephaly, Alopecia, Cutis Laxa, and Scoliosis	Congenital, Hereditary, and Neonatal Diseases and Abnormalities; Musculoskeletal Diseases; Nervous System Diseases; Pathological Conditions, Signs and Symptoms; Skin and Connective Tissue Diseases
Tmco1	Intellectual Disability	Behavior and Behavior Mechanisms; Mental Disorders; Nervous System Diseases; Pathological Conditions, Signs and Symptoms
Lztfl1	Bardet-Biedl Syndrome	Congenital, Hereditary, and Neonatal Diseases and Abnormalities; Nervous System Diseases
Lins1	Intellectual Disability	Behavior and Behavior Mechanisms; Mental Disorders; Nervous System Diseases; Pathological Conditions, Signs and Symptoms
Zc4h2	Wieacker-Wolff syndrome	Behavior and Behavior Mechanisms; Congenital, Hereditary, and Neonatal Diseases and Abnormalities; Eye Diseases; Musculoskeletal Diseases; Nervous System Diseases; Pathological Conditions, Signs and Symptoms
Stra6	Intellectual Disability	Behavior and Behavior Mechanisms; Mental Disorders; Nervous System Diseases; Pathological Conditions, Signs and Symptoms
Rogdi	Kohlschutter Tonz syndrome	Congenital, Hereditary, and Neonatal Diseases and Abnormalities; Mental Disorders; Nervous System Diseases; Stomatognathic Diseases
Dnajc5	Ceroid Lipofuscinosis, Neuronal, Parry Type	Congenital, Hereditary, and Neonatal Diseases and Abnormalities; Nervous System Diseases; Nutritional and Metabolic Diseases
Adgrv1	Usher syndrome, type 2C	Congenital, Hereditary, and Neonatal Diseases and Abnormalities; Eye Diseases; Nervous System Diseases; Otorhinolaryngologic Diseases; Pathological Conditions, Signs and Symptoms
Arl6	Bardet-Biedl syndrome 3	Congenital, Hereditary, and Neonatal Diseases and Abnormalities; Nervous System Diseases
Pigo	Hyperphosphatasia with Mental Retardation	Behavior and Behavior Mechanisms; Congenital, Hereditary, and Neonatal Diseases and Abnormalities; Mental Disorders; Nervous System Diseases; Nutritional and Metabolic Diseases; Pathological Conditions, Signs and Symptoms
Alk	Brain Neoplasms	Neoplasms; Nervous System Diseases
Ca8	Intellectual Disability	Behavior and Behavior Mechanisms; Mental Disorders; Nervous System Diseases; Pathological Conditions, Signs and Symptoms
Cenpf	Jejunal Atresia with Microcephaly and Ocular Anomalies	Congenital, Hereditary, and Neonatal Diseases and Abnormalities; Digestive System Diseases; Eye Diseases; Musculoskeletal Diseases; Nervous System Diseases
Chn1	Duane Retraction Syndrome, Type 2	Congenital, Hereditary, and Neonatal Diseases and Abnormalities; Eye Diseases; Nervous System Diseases
Clcn1	Myotonia Levior	Congenital, Hereditary, and Neonatal Diseases and Abnormalities; Musculoskeletal Diseases; Nervous System Diseases
Tpp1	SPINOCEREBELLAR ATAXIA, AUTOSOMAL RECESSIVE 7	Congenital, Hereditary, and Neonatal Diseases and Abnormalities; Nervous System Diseases
Col11a2	Deafness, Autosomal Recessive 53	Nervous System Diseases; Otorhinolaryngologic Diseases; Pathological Conditions, Signs and Symptoms
Dbt	Maple Syrup Urine Disease, Thiamine Responsive	Congenital, Hereditary, and Neonatal Diseases and Abnormalities; Nervous System Diseases; Nutritional and Metabolic Diseases
Dync1h1	Spinal Muscular Atrophy, Childhood, Proximal, Autosomal Dominant	Congenital, Hereditary, and Neonatal Diseases and Abnormalities; Nervous System Diseases
Dnmt3a	Intellectual Disability	Behavior and Behavior Mechanisms; Mental Disorders; Nervous System Diseases; Pathological Conditions, Signs and Symptoms
Acsl4	Mental Retardation, X-Linked 63	Congenital, Hereditary, and Neonatal Diseases and Abnormalities; Nervous System Diseases
Fgfr2	Intellectual Disability	Behavior and Behavior Mechanisms; Mental Disorders; Nervous System Diseases; Pathological Conditions, Signs and Symptoms
Fh	Fumaric aciduria	Behavior and Behavior Mechanisms; Congenital, Hereditary, and Neonatal Diseases and Abnormalities; Nervous System Diseases; Nutritional and Metabolic Diseases; Pathological Conditions, Signs and Symptoms
Foxg1	Intellectual Disability	Behavior and Behavior Mechanisms; Mental Disorders; Nervous System Diseases; Pathological Conditions, Signs and Symptoms
Gaa	Glycogen Storage Disease Type II, Infantile	Congenital, Hereditary, and Neonatal Diseases and Abnormalities; Nervous System Diseases; Nutritional and Metabolic Diseases
Gjb2	ICHTHYOSIS, HYSTRIX-LIKE, WITH DEAFNESS	Congenital, Hereditary, and Neonatal Diseases and Abnormalities; Nervous System Diseases; Otorhinolaryngologic Diseases; Pathological Conditions, Signs and Symptoms; Skin and Connective Tissue Diseases
Gnat2	ACHROMATOPSIA 4	Congenital, Hereditary, and Neonatal Diseases and Abnormalities; Eye Diseases; Nervous System Diseases; Pathological Conditions, Signs and Symptoms
Grin2b	Epilepsy	Nervous System Diseases
Ndst1	Intellectual Disability	Behavior and Behavior Mechanisms; Mental Disorders; Nervous System Diseases; Pathological Conditions, Signs and Symptoms
Maf	Cataracts, Congenital, with Sensorineural Deafness, Down Syndrome-Like Facial Appearance, Short Stature, and Mental Retardation	Behavior and Behavior Mechanisms; Eye Diseases; Mental Disorders; Nervous System Diseases; Otorhinolaryngologic Diseases; Pathological Conditions, Signs and Symptoms
Nd6	MELAS Syndrome	Cardiovascular Diseases; Congenital, Hereditary, and Neonatal Diseases and Abnormalities; Musculoskeletal Diseases; Nervous System Diseases; Nutritional and Metabolic Diseases
Myh9	DEAFNESS, AUTOSOMAL DOMINANT 17	Hemic and Lymphatic Diseases; Nervous System Diseases; Otorhinolaryngologic Diseases; Pathological Conditions, Signs and Symptoms
Naglu	Intellectual Disability	Behavior and Behavior Mechanisms; Mental Disorders; Nervous System Diseases; Pathological Conditions, Signs and Symptoms
Nek1	Amyotrophic Lateral Sclerosis	Nervous System Diseases; Nutritional and Metabolic Diseases
Nf2	Neuroma, Acoustic, Bilateral	Congenital, Hereditary, and Neonatal Diseases and Abnormalities; Neoplasms; Nervous System Diseases; Otorhinolaryngologic Diseases
Pde4d	ACRODYSOSTOSIS 2 WITH OR WITHOUT HORMONE RESISTANCE	Behavior and Behavior Mechanisms; Congenital, Hereditary, and Neonatal Diseases and Abnormalities; Mental Disorders; Musculoskeletal Diseases; Nervous System Diseases; Pathological Conditions, Signs and Symptoms
Pou4f3	Deafness, Autosomal Dominant 15	Nervous System Diseases; Otorhinolaryngologic Diseases; Pathological Conditions, Signs and Symptoms
Psap	Metachromatic Leukodystrophy due to Saposin B Deficiency	Congenital, Hereditary, and Neonatal Diseases and Abnormalities; Nervous System Diseases; Nutritional and Metabolic Diseases
Psap	Combined Saposin Deficiency	Congenital, Hereditary, and Neonatal Diseases and Abnormalities; Nervous System Diseases; Nutritional and Metabolic Diseases
Psen1	Alzheimer disease, familial, type 3	Mental Disorders; Nervous System Diseases
Ptch1	HOLOPROSENCEPHALY 7	Congenital, Hereditary, and Neonatal Diseases and Abnormalities; Musculoskeletal Diseases; Nervous System Diseases
Rbbp8	microcephaly-digital anomalies syndrome	Behavior and Behavior Mechanisms; Congenital, Hereditary, and Neonatal Diseases and Abnormalities; Mental Disorders; Musculoskeletal Diseases; Nervous System Diseases; Pathological Conditions, Signs and Symptoms
Rps6ka3	Mental Retardation, X-Linked 19	Congenital, Hereditary, and Neonatal Diseases and Abnormalities; Nervous System Diseases
Scn1a	Intellectual Disability	Behavior and Behavior Mechanisms; Mental Disorders; Nervous System Diseases; Pathological Conditions, Signs and Symptoms
Stil	MICROCEPHALY, PRIMARY AUTOSOMAL RECESSIVE, 7 (disorder)	Congenital, Hereditary, and Neonatal Diseases and Abnormalities; Musculoskeletal Diseases; Nervous System Diseases
Six3	Schizencephaly	Congenital, Hereditary, and Neonatal Diseases and Abnormalities; Nervous System Diseases
Slc2a1	CHOREOATHETOSIS/SPASTICITY, EPISODIC	Musculoskeletal Diseases; Nervous System Diseases; Pathological Conditions, Signs and Symptoms
Elovl4	Erythrokeratodermia with ataxia	Congenital, Hereditary, and Neonatal Diseases and Abnormalities; Nervous System Diseases; Pathological Conditions, Signs and Symptoms; Skin and Connective Tissue Diseases
Tsc1	FOCAL CORTICAL DYSPLASIA OF TAYLOR	Congenital, Hereditary, and Neonatal Diseases and Abnormalities; Nervous System Diseases
Ttn	Myopathy, Early-Onset, with Fatal Cardiomyopathy	Cardiovascular Diseases; Musculoskeletal Diseases; Nervous System Diseases
Dysf	MYOPATHY, DISTAL, WITH ANTERIOR TIBIAL ONSET	Congenital, Hereditary, and Neonatal Diseases and Abnormalities; Musculoskeletal Diseases; Nervous System Diseases
Prkra	DYSTONIA 16 (disorder)	Nervous System Diseases
Sqstm1	NONAKA MYOPATHY	Congenital, Hereditary, and Neonatal Diseases and Abnormalities; Musculoskeletal Diseases; Nervous System Diseases
Washc5	3C syndrome	Cardiovascular Diseases; Congenital, Hereditary, and Neonatal Diseases and Abnormalities; Musculoskeletal Diseases; Nervous System Diseases
Dnajb6	MUSCULAR DYSTROPHY, LIMB-GIRDLE, TYPE 1E	Congenital, Hereditary, and Neonatal Diseases and Abnormalities; Musculoskeletal Diseases; Nervous System Diseases
Klhl41	Myopathies, Nemaline	Musculoskeletal Diseases; Nervous System Diseases
Tubb4a	DYSTONIA 4, TORSION, AUTOSOMAL DOMINANT (disorder)	Congenital, Hereditary, and Neonatal Diseases and Abnormalities; Nervous System Diseases
Cib2	DEAFNESS, AUTOSOMAL RECESSIVE 48	Nervous System Diseases; Otorhinolaryngologic Diseases; Pathological Conditions, Signs and Symptoms
Rai1	Intellectual Disability	Behavior and Behavior Mechanisms; Mental Disorders; Nervous System Diseases; Pathological Conditions, Signs and Symptoms
Lars2	Gonadal dysgenesis XX type deafness	Congenital, Hereditary, and Neonatal Diseases and Abnormalities; Endocrine System Diseases; Female Urogenital Diseases and Pregnancy Complications; Male Urogenital Diseases; Nervous System Diseases; Otorhinolaryngologic Diseases; Pathological Conditions, Signs and Symptoms
Setbp1	Intellectual Disability	Behavior and Behavior Mechanisms; Mental Disorders; Nervous System Diseases; Pathological Conditions, Signs and Symptoms
Srpx2	Rolandic Epilepsy, Mental Retardation, and Speech Dyspraxia, X-Linked	Behavior and Behavior Mechanisms; Congenital, Hereditary, and Neonatal Diseases and Abnormalities; Mental Disorders; Nervous System Diseases; Pathological Conditions, Signs and Symptoms
Tbx22	Abruzzo Erickson syndrome	Congenital, Hereditary, and Neonatal Diseases and Abnormalities; Musculoskeletal Diseases; Nervous System Diseases; Otorhinolaryngologic Diseases; Pathological Conditions, Signs and Symptoms; Stomatognathic Diseases
Tmem216	MECKEL SYNDROME, TYPE 2	Congenital, Hereditary, and Neonatal Diseases and Abnormalities; Female Urogenital Diseases and Pregnancy Complications; Male Urogenital Diseases; Nervous System Diseases; Otorhinolaryngologic Diseases; Pathological Conditions, Signs and Symptoms; Respiratory Tract Diseases
Tuba8	Polymicrogyria With Optic Nerve Hypoplasia	Congenital, Hereditary, and Neonatal Diseases and Abnormalities; Nervous System Diseases
Ahi1	Intellectual Disability	Behavior and Behavior Mechanisms; Mental Disorders; Nervous System Diseases; Pathological Conditions, Signs and Symptoms
Trim36	Anencephaly	Congenital, Hereditary, and Neonatal Diseases and Abnormalities; Nervous System Diseases
Cenpj	Microcephaly, Primary Autosomal Recessive, 6	Congenital, Hereditary, and Neonatal Diseases and Abnormalities; Musculoskeletal Diseases; Nervous System Diseases
Inpp5e	MORM syndrome	Behavior and Behavior Mechanisms; Congenital, Hereditary, and Neonatal Diseases and Abnormalities; Eye Diseases; Male Urogenital Diseases; Mental Disorders; Nervous System Diseases; Nutritional and Metabolic Diseases; Pathological Conditions, Signs and Symptoms
Twnk	Sensory ataxic neuropathy, dysarthria, and ophthalmoparesis	Congenital, Hereditary, and Neonatal Diseases and Abnormalities; Eye Diseases; Nervous System Diseases; Pathological Conditions, Signs and Symptoms
Tti2	Intellectual Disability	Behavior and Behavior Mechanisms; Mental Disorders; Nervous System Diseases; Pathological Conditions, Signs and Symptoms
Dock8	Intellectual Disability	Behavior and Behavior Mechanisms; Mental Disorders; Nervous System Diseases; Pathological Conditions, Signs and Symptoms
Bbip1	Bardet-Biedl Syndrome	Congenital, Hereditary, and Neonatal Diseases and Abnormalities; Nervous System Diseases
C12orf57	Intellectual Disability	Behavior and Behavior Mechanisms; Mental Disorders; Nervous System Diseases; Pathological Conditions, Signs and Symptoms
Slitrk1	Trichotillomania	Mental Disorders
Ccbe1	Intellectual Disability	Behavior and Behavior Mechanisms; Mental Disorders; Nervous System Diseases; Pathological Conditions, Signs and Symptoms
Ckap2l	Filippi syndrome	Behavior and Behavior Mechanisms; Congenital, Hereditary, and Neonatal Diseases and Abnormalities; Mental Disorders; Musculoskeletal Diseases; Nervous System Diseases; Pathological Conditions, Signs and Symptoms
Strc	Deafness, Autosomal Recessive 16	Nervous System Diseases; Otorhinolaryngologic Diseases; Pathological Conditions, Signs and Symptoms
Tsen54	Pontocerebellar Hypoplasia Type 2A	Congenital, Hereditary, and Neonatal Diseases and Abnormalities; Nervous System Diseases
Actg1	Deafness, Autosomal Dominant 20	Nervous System Diseases; Otorhinolaryngologic Diseases; Pathological Conditions, Signs and Symptoms
Adcy1	DEAFNESS, AUTOSOMAL RECESSIVE 44	Nervous System Diseases; Otorhinolaryngologic Diseases; Pathological Conditions, Signs and Symptoms
Ampd3	Erythrocyte Amp Deaminase Deficiency	Musculoskeletal Diseases; Nervous System Diseases
Ang	Amyotrophic Lateral Sclerosis 9	Nervous System Diseases; Nutritional and Metabolic Diseases
Slc25a4	Progressive External Ophthalmoplegia with Mitochondrial DNA Deletions, Autosomal Dominant, 2	Eye Diseases; Musculoskeletal Diseases; Nervous System Diseases; Nutritional and Metabolic Diseases; Pathological Conditions, Signs and Symptoms
Apoe	Sea-Blue Histiocyte Syndrome	Congenital, Hereditary, and Neonatal Diseases and Abnormalities; Hemic and Lymphatic Diseases; Nervous System Diseases; Nutritional and Metabolic Diseases
App	Familial Alzheimer Disease (FAD)	Mental Disorders; Nervous System Diseases
App	CEREBRAL AMYLOID ANGIOPATHY, APP-RELATED	Cardiovascular Diseases; Congenital, Hereditary, and Neonatal Diseases and Abnormalities; Nervous System Diseases; Nutritional and Metabolic Diseases
App	Cerebral hemorrhage with amyloidosis, hereditary, Dutch type	Cardiovascular Diseases; Congenital, Hereditary, and Neonatal Diseases and Abnormalities; Nervous System Diseases; Nutritional and Metabolic Diseases
Ascl1	Intellectual Disability	Behavior and Behavior Mechanisms; Mental Disorders; Nervous System Diseases; Pathological Conditions, Signs and Symptoms
Atm	Ataxia-Telangiectasia Variant	Cardiovascular Diseases; Congenital, Hereditary, and Neonatal Diseases and Abnormalities; Immune System Diseases; Nervous System Diseases; Nutritional and Metabolic Diseases
Atp1a3	Alternating hemiplegia of childhood	Nervous System Diseases; Pathological Conditions, Signs and Symptoms
Atp6v1b1	Renal Tubular Acidosis, Distal, with Progressive Nerve Deafness	Congenital, Hereditary, and Neonatal Diseases and Abnormalities; Female Urogenital Diseases and Pregnancy Complications; Male Urogenital Diseases; Nervous System Diseases; Nutritional and Metabolic Diseases; Otorhinolaryngologic Diseases; Pathological Conditions, Signs and Symptoms
Atp6v1b2	Deafness, Congenital, and Onychodystrophy, Autosomal Dominant	Congenital, Hereditary, and Neonatal Diseases and Abnormalities; Nervous System Diseases; Otorhinolaryngologic Diseases; Pathological Conditions, Signs and Symptoms; Stomatognathic Diseases
Kif1a	Spastic Paraplegia, Hereditary	Congenital, Hereditary, and Neonatal Diseases and Abnormalities; Nervous System Diseases
Bckdha	Classic Maple Syrup Urine Disease	Congenital, Hereditary, and Neonatal Diseases and Abnormalities; Nervous System Diseases; Nutritional and Metabolic Diseases
Bckdha	Intermittent Maple Syrup Urine Disease	Congenital, Hereditary, and Neonatal Diseases and Abnormalities; Nervous System Diseases; Nutritional and Metabolic Diseases
Bckdha	Maple Syrup Urine Disease, Thiamine Responsive	Congenital, Hereditary, and Neonatal Diseases and Abnormalities; Nervous System Diseases; Nutritional and Metabolic Diseases
Bckdha	Intermediate Maple Syrup Urine Disease	Congenital, Hereditary, and Neonatal Diseases and Abnormalities; Nervous System Diseases; Nutritional and Metabolic Diseases
Bckdhb	Classic Maple Syrup Urine Disease	Congenital, Hereditary, and Neonatal Diseases and Abnormalities; Nervous System Diseases; Nutritional and Metabolic Diseases
Bckdhb	Intermittent Maple Syrup Urine Disease	Congenital, Hereditary, and Neonatal Diseases and Abnormalities; Nervous System Diseases; Nutritional and Metabolic Diseases
Bckdhb	Maple Syrup Urine Disease, Thiamine Responsive	Congenital, Hereditary, and Neonatal Diseases and Abnormalities; Nervous System Diseases; Nutritional and Metabolic Diseases
Bckdhb	Intermediate Maple Syrup Urine Disease	Congenital, Hereditary, and Neonatal Diseases and Abnormalities; Nervous System Diseases; Nutritional and Metabolic Diseases
Bcl2	Alzheimer's Disease	Mental Disorders; Nervous System Diseases
Bdnf	Alzheimer's Disease	Mental Disorders; Nervous System Diseases
Bdnf	Bipolar Disorder	Mental Disorders
Bdnf	Mental Depression	Behavior and Behavior Mechanisms
Bdnf	Depressive disorder	Mental Disorders
Bdnf	Unipolar Depression	Mental Disorders
Btk	X-linked agammaglobulinemia with growth hormone deficiency	Congenital, Hereditary, and Neonatal Diseases and Abnormalities; Endocrine System Diseases; Hemic and Lymphatic Diseases; Immune System Diseases; Musculoskeletal Diseases; Nervous System Diseases
C21orf2	Amyotrophic Lateral Sclerosis	Nervous System Diseases; Nutritional and Metabolic Diseases
Cacnb4	EPISODIC ATAXIA, TYPE 5	Nervous System Diseases; Pathological Conditions, Signs and Symptoms
Capn3	Muscular Dystrophies, Limb-Girdle	Congenital, Hereditary, and Neonatal Diseases and Abnormalities; Musculoskeletal Diseases; Nervous System Diseases
Cav3	RIPPLING MUSCLE DISEASE 2 (disorder)	Musculoskeletal Diseases; Nervous System Diseases
Entpd1	Intellectual Disability	Behavior and Behavior Mechanisms; Mental Disorders; Nervous System Diseases; Pathological Conditions, Signs and Symptoms
Cdh15	Mental Retardation, Autosomal Dominant 3	Behavior and Behavior Mechanisms; Mental Disorders; Nervous System Diseases; Pathological Conditions, Signs and Symptoms
Cfl2	Nemaline Myopathy 7	Musculoskeletal Diseases; Nervous System Diseases
Chrna2	Epilepsy, Nocturnal Frontal Lobe, Type 4	Mental Disorders; Nervous System Diseases
Chrna4	Epilepsy, Nocturnal Frontal Lobe, Type 1	Nervous System Diseases
Ercc8	Cockayne Syndrome	Congenital, Hereditary, and Neonatal Diseases and Abnormalities; Musculoskeletal Diseases; Nervous System Diseases; Nutritional and Metabolic Diseases
Col4a1	Congenital porencephaly	Congenital, Hereditary, and Neonatal Diseases and Abnormalities; Musculoskeletal Diseases; Nervous System Diseases
Comt	Bipolar Disorder	Mental Disorders
Crh	Mental Depression	Behavior and Behavior Mechanisms
Crh	Depressive disorder	Mental Disorders
Crh	Unipolar Depression	Mental Disorders
Crhr1	Mental Depression	Behavior and Behavior Mechanisms
Crhr1	Major Depressive Disorder	Mental Disorders
Cst3	Cerebral Amyloid Angiopathy, Hereditary	Cardiovascular Diseases; Congenital, Hereditary, and Neonatal Diseases and Abnormalities; Nervous System Diseases; Nutritional and Metabolic Diseases
Cyp2e1	Alcoholic Intoxication, Chronic	Mental Disorders; Substance-Related Disorders
Dag1	Walker-Warburg congenital muscular dystrophy	Congenital, Hereditary, and Neonatal Diseases and Abnormalities; Eye Diseases; Nervous System Diseases
Dag1	Muscular Dystrophies, Limb-Girdle	Congenital, Hereditary, and Neonatal Diseases and Abnormalities; Musculoskeletal Diseases; Nervous System Diseases
Dbt	Classic Maple Syrup Urine Disease	Congenital, Hereditary, and Neonatal Diseases and Abnormalities; Nervous System Diseases; Nutritional and Metabolic Diseases
Dbt	Intermittent Maple Syrup Urine Disease	Congenital, Hereditary, and Neonatal Diseases and Abnormalities; Nervous System Diseases; Nutritional and Metabolic Diseases
Dbt	Intermediate Maple Syrup Urine Disease	Congenital, Hereditary, and Neonatal Diseases and Abnormalities; Nervous System Diseases; Nutritional and Metabolic Diseases
Ace	Alzheimer's Disease	Mental Disorders; Nervous System Diseases
Dctn1	Neuronopathy, Distal Hereditary Motor, Type Viib	Nervous System Diseases
Dctn1	AMYOTROPHIC LATERAL SCLEROSIS 1	Nervous System Diseases; Nutritional and Metabolic Diseases
Ddc	Parkinson Disease	Nervous System Diseases
Dlat	Pyruvate Dehydrogenase E2 Deficiency	Congenital, Hereditary, and Neonatal Diseases and Abnormalities; Nervous System Diseases; Nutritional and Metabolic Diseases
Dmpk	Myotonic Dystrophy	Congenital, Hereditary, and Neonatal Diseases and Abnormalities; Musculoskeletal Diseases; Nervous System Diseases
Dnm2	Centronuclear myopathy	Musculoskeletal Diseases; Nervous System Diseases
Drd1	Bipolar Disorder	Mental Disorders
Drd2	Mental Depression	Behavior and Behavior Mechanisms
Drd2	Parkinson Disease	Nervous System Diseases
Drd2	Cocaine Dependence	Mental Disorders; Substance-Related Disorders
Atn1	Dentatorubral-Pallidoluysian Atrophy	Nervous System Diseases
Ece1	Hirschsprung Disease, Cardiac Defects, and Autonomic Dysfunction	Cardiovascular Diseases; Congenital, Hereditary, and Neonatal Diseases and Abnormalities; Digestive System Diseases; Nervous System Diseases
Egr2	Charcot-Marie-Tooth Disease	Congenital, Hereditary, and Neonatal Diseases and Abnormalities; Nervous System Diseases
Eln	Williams Syndrome	Cardiovascular Diseases; Congenital, Hereditary, and Neonatal Diseases and Abnormalities; Nervous System Diseases
En2	Autistic Disorder	Mental Disorders
Ercc1	CEREBROOCULOFACIOSKELETAL SYNDROME 4	Behavior and Behavior Mechanisms; Congenital, Hereditary, and Neonatal Diseases and Abnormalities; Eye Diseases; Mental Disorders; Musculoskeletal Diseases; Nervous System Diseases; Pathological Conditions, Signs and Symptoms
Ercc2	Cerebrooculofacioskeletal Syndrome 2	Behavior and Behavior Mechanisms; Congenital, Hereditary, and Neonatal Diseases and Abnormalities; Eye Diseases; Mental Disorders; Musculoskeletal Diseases; Nervous System Diseases; Pathological Conditions, Signs and Symptoms
Ercc3	Xeroderma Pigmentosum B-Cockayne Syndrome	Congenital, Hereditary, and Neonatal Diseases and Abnormalities; Musculoskeletal Diseases; Neoplasms; Nervous System Diseases; Nutritional and Metabolic Diseases; Skin and Connective Tissue Diseases
Ercc5	Xeroderma Pigmentosum, Type G-Cockayne Syndrome	Congenital, Hereditary, and Neonatal Diseases and Abnormalities; Musculoskeletal Diseases; Neoplasms; Nervous System Diseases; Nutritional and Metabolic Diseases; Skin and Connective Tissue Diseases
Ercc6	Cockayne Syndrome, Type I	Congenital, Hereditary, and Neonatal Diseases and Abnormalities; Musculoskeletal Diseases; Nervous System Diseases; Nutritional and Metabolic Diseases
Esrrb	DEAFNESS, AUTOSOMAL RECESSIVE 35	Nervous System Diseases; Otorhinolaryngologic Diseases; Pathological Conditions, Signs and Symptoms
Fgfr1	Depressive disorder	Mental Disorders
Fkbp5	Major Depressive Disorder	Mental Disorders
Flna	Heterotopia, Periventricular, Ehlers-Danlos Variant	Congenital, Hereditary, and Neonatal Diseases and Abnormalities; Nervous System Diseases
Flna	FG SYNDROME 2	Congenital, Hereditary, and Neonatal Diseases and Abnormalities; Digestive System Diseases; Nervous System Diseases; Pathological Conditions, Signs and Symptoms
Fmr1	Intellectual Disability	Behavior and Behavior Mechanisms; Mental Disorders; Nervous System Diseases; Pathological Conditions, Signs and Symptoms
Folr1	Intellectual Disability	Behavior and Behavior Mechanisms; Mental Disorders; Nervous System Diseases; Pathological Conditions, Signs and Symptoms
Gabra2	Alcoholic Intoxication, Chronic	Mental Disorders; Substance-Related Disorders
Gabrb3	Autistic Disorder	Mental Disorders
Gabrg2	GENERALIZED EPILEPSY WITH FEBRILE SEIZURES PLUS, TYPE 3	Nervous System Diseases; Pathological Conditions, Signs and Symptoms
Gad1	Bipolar Disorder	Mental Disorders
B4galnt1	SPASTIC PARAPLEGIA 26, AUTOSOMAL RECESSIVE (disorder)	Congenital, Hereditary, and Neonatal Diseases and Abnormalities; Nervous System Diseases
Gamt	Intellectual Disability	Behavior and Behavior Mechanisms; Mental Disorders; Nervous System Diseases; Pathological Conditions, Signs and Symptoms
Gars	Charcot-Marie-Tooth Disease	Congenital, Hereditary, and Neonatal Diseases and Abnormalities; Nervous System Diseases
Gba	GAUCHER DISEASE, PERINATAL LETHAL	Congenital, Hereditary, and Neonatal Diseases and Abnormalities; Nervous System Diseases; Nutritional and Metabolic Diseases
Gba	Gaucher Disease, Type Iiic	Congenital, Hereditary, and Neonatal Diseases and Abnormalities; Nervous System Diseases; Nutritional and Metabolic Diseases
Gbe1	GSD IV, Neuromuscular Form, Congenital	Congenital, Hereditary, and Neonatal Diseases and Abnormalities; Nervous System Diseases; Nutritional and Metabolic Diseases
Gbe1	GSD IV, Neuromuscular Form, Childhood	Congenital, Hereditary, and Neonatal Diseases and Abnormalities; Nervous System Diseases; Nutritional and Metabolic Diseases
Opn1mw	Color Blindness, Red-Green	Eye Diseases; Nervous System Diseases; Pathological Conditions, Signs and Symptoms
Gdnf	Congenital central hypoventilation	Nervous System Diseases; Pathological Conditions, Signs and Symptoms; Respiratory Tract Diseases
Ghsr	Short Stature, Idiopathic, Autosomal	Endocrine System Diseases; Musculoskeletal Diseases; Nervous System Diseases
Gjb1	Charcot-Marie-Tooth Disease	Congenital, Hereditary, and Neonatal Diseases and Abnormalities; Nervous System Diseases
Gjb2	DEAFNESS, AUTOSOMAL DOMINANT 3A (disorder)	Nervous System Diseases; Otorhinolaryngologic Diseases; Pathological Conditions, Signs and Symptoms
Gla	Fabry Disease, Cardiac Variant	Cardiovascular Diseases; Congenital, Hereditary, and Neonatal Diseases and Abnormalities; Nervous System Diseases; Nutritional and Metabolic Diseases
Gli2	PITUITARY ANOMALIES WITH HOLOPROSENCEPHALY-LIKE FEATURES (disorder)	Congenital, Hereditary, and Neonatal Diseases and Abnormalities; Endocrine System Diseases; Musculoskeletal Diseases; Nervous System Diseases
Grin2a	Rolandic Epilepsy, Mental Retardation, And Speech Dyspraxia, Autosomal Dominant	Behavior and Behavior Mechanisms; Mental Disorders; Nervous System Diseases; Pathological Conditions, Signs and Symptoms
Nr3c1	Bipolar Disorder	Mental Disorders
Nr3c1	Mental Depression	Behavior and Behavior Mechanisms
Nr3c1	Depressive disorder	Mental Disorders
Nr3c1	Unipolar Depression	Mental Disorders
Gsk3b	Alzheimer's Disease	Mental Disorders; Nervous System Diseases
Gsk3b	Bipolar Disorder	Mental Disorders
Hsd17b10	2-methyl-3-hydroxybutyric aciduria	Congenital, Hereditary, and Neonatal Diseases and Abnormalities; Nervous System Diseases; Pathological Conditions, Signs and Symptoms
Hadha	Long chain 3-hydroxyacyl-CoA dehydrogenase deficiency	Cardiovascular Diseases; Congenital, Hereditary, and Neonatal Diseases and Abnormalities; Musculoskeletal Diseases; Nervous System Diseases; Nutritional and Metabolic Diseases
Hcrt	Narcolepsy 1	Mental Disorders; Nervous System Diseases
Hexa	Tay-Sachs Disease, Variant B1	Congenital, Hereditary, and Neonatal Diseases and Abnormalities; Nervous System Diseases; Nutritional and Metabolic Diseases
Hexa	Gm2-Gangliosidosis, Variant B1	Congenital, Hereditary, and Neonatal Diseases and Abnormalities; Nervous System Diseases; Nutritional and Metabolic Diseases
Hexb	Sandhoff Disease, Adult Type	Congenital, Hereditary, and Neonatal Diseases and Abnormalities; Nervous System Diseases; Nutritional and Metabolic Diseases
Hexb	Sandhoff Disease, Juvenile Type	Congenital, Hereditary, and Neonatal Diseases and Abnormalities; Nervous System Diseases; Nutritional and Metabolic Diseases
Hexb	Sandhoff Disease, Infantile Type	Congenital, Hereditary, and Neonatal Diseases and Abnormalities; Nervous System Diseases; Nutritional and Metabolic Diseases
Hk1	Neuropathy, hereditary motor and sensory, Russe type	Congenital, Hereditary, and Neonatal Diseases and Abnormalities; Nervous System Diseases
Hla-dqb1	Multiple Sclerosis	Immune System Diseases; Nervous System Diseases
Hla-dqb1	Narcolepsy	Mental Disorders; Nervous System Diseases
Hla-drb1	Multiple Sclerosis	Immune System Diseases; Nervous System Diseases
Hla-drb1	Narcolepsy	Mental Disorders; Nervous System Diseases
Hras	MYOPATHY, CONGENITAL, WITH EXCESS OF MUSCLE SPINDLES	Musculoskeletal Diseases; Nervous System Diseases
Hspb1	NEURONOPATHY, DISTAL HEREDITARY MOTOR, TYPE IIB	Nervous System Diseases
Htr2a	Mental Depression	Behavior and Behavior Mechanisms
Htr2a	Major Depressive Disorder	Mental Disorders
Il1b	Alzheimer's Disease	Mental Disorders; Nervous System Diseases
Il6	Mental Depression	Behavior and Behavior Mechanisms
Il6	Depressive disorder	Mental Disorders
Kcna1	Myokymia 1	Nervous System Diseases; Pathological Conditions, Signs and Symptoms
Kcna2	Intellectual Disability	Behavior and Behavior Mechanisms; Mental Disorders; Nervous System Diseases; Pathological Conditions, Signs and Symptoms
Kcnj11	DIABETES MELLITUS, PERMANENT NEONATAL, WITH NEUROLOGIC FEATURES	Endocrine System Diseases; Nervous System Diseases; Nutritional and Metabolic Diseases; Pathological Conditions, Signs and Symptoms
Kcnq2	Familial benign neonatal epilepsy	Congenital, Hereditary, and Neonatal Diseases and Abnormalities; Nervous System Diseases
Limk1	Williams Syndrome	Cardiovascular Diseases; Congenital, Hereditary, and Neonatal Diseases and Abnormalities; Nervous System Diseases
Lmna	Emery-Dreifuss Muscular Dystrophy 3	Congenital, Hereditary, and Neonatal Diseases and Abnormalities; Musculoskeletal Diseases; Nervous System Diseases
Maob	Parkinson Disease	Nervous System Diseases
Mecp2	Mental Retardation, X-Linked, Syndromic 13	Congenital, Hereditary, and Neonatal Diseases and Abnormalities; Nervous System Diseases
Mecp2	Rett Syndrome, Zappella Variant	Congenital, Hereditary, and Neonatal Diseases and Abnormalities; Nervous System Diseases
Met	Autistic Disorder	Mental Disorders
Mpz	Hereditary Motor and Sensory Neuropathies	Congenital, Hereditary, and Neonatal Diseases and Abnormalities; Nervous System Diseases
Mthfr	Bipolar Disorder	Mental Disorders
Mthfr	Depressive disorder	Mental Disorders
Trnl1	MELAS Syndrome	Cardiovascular Diseases; Congenital, Hereditary, and Neonatal Diseases and Abnormalities; Musculoskeletal Diseases; Nervous System Diseases; Nutritional and Metabolic Diseases
Trnt	MITOCHONDRIAL MYOPATHY, LETHAL, INFANTILE	Musculoskeletal Diseases; Nervous System Diseases; Nutritional and Metabolic Diseases
Mvk	Deficiency of mevalonate kinase	Congenital, Hereditary, and Neonatal Diseases and Abnormalities; Hemic and Lymphatic Diseases; Immune System Diseases; Nervous System Diseases; Nutritional and Metabolic Diseases
Myh2	INCLUSION BODY MYOPATHY 3, AUTOSOMAL DOMINANT	Eye Diseases; Musculoskeletal Diseases; Nervous System Diseases; Pathological Conditions, Signs and Symptoms
Myh7	X-Linked Emery-Dreifuss Muscular Dystrophy	Congenital, Hereditary, and Neonatal Diseases and Abnormalities; Musculoskeletal Diseases; Nervous System Diseases
Myh7	Myopathy, Hyaline Body, Autosomal Recessive	Musculoskeletal Diseases; Nervous System Diseases
Naga	Schindler Disease, Type III	Congenital, Hereditary, and Neonatal Diseases and Abnormalities; Nervous System Diseases; Nutritional and Metabolic Diseases
Ndn	Prader-Willi Syndrome	Congenital, Hereditary, and Neonatal Diseases and Abnormalities; Nervous System Diseases; Nutritional and Metabolic Diseases
Ndufv2	Bipolar Disorder	Mental Disorders
Nefl	Charcot-Marie-Tooth Disease	Congenital, Hereditary, and Neonatal Diseases and Abnormalities; Nervous System Diseases
Nf2	Acoustic Neuroma	Neoplasms; Nervous System Diseases; Otorhinolaryngologic Diseases
Nf2	Familial Acoustic Neuroma	Congenital, Hereditary, and Neonatal Diseases and Abnormalities; Neoplasms; Nervous System Diseases; Otorhinolaryngologic Diseases
Nf2	Schwannoma, Acoustic, Bilateral	Congenital, Hereditary, and Neonatal Diseases and Abnormalities; Neoplasms; Nervous System Diseases; Otorhinolaryngologic Diseases
Nos3	Erectile dysfunction	Male Urogenital Diseases; Mental Disorders
Npy	Alcoholic Intoxication, Chronic	Mental Disorders; Substance-Related Disorders
Npy	Mental Depression	Behavior and Behavior Mechanisms
Npy	Depressive disorder	Mental Disorders
Nras	Neurocutaneous melanosis	Congenital, Hereditary, and Neonatal Diseases and Abnormalities; Nervous System Diseases; Skin and Connective Tissue Diseases
Ntrk2	Obesity, Hyperphagia, and Developmental Delay	Mental Disorders; Nutritional and Metabolic Diseases; Pathological Conditions, Signs and Symptoms
Nr4a2	Parkinson Disease	Nervous System Diseases
Opa1	Behr syndrome	Behavior and Behavior Mechanisms; Eye Diseases; Mental Disorders; Nervous System Diseases; Otorhinolaryngologic Diseases; Pathological Conditions, Signs and Symptoms
Oprm1	Alcoholic Intoxication, Chronic	Mental Disorders; Substance-Related Disorders
Pafah1b1	Miller Dieker syndrome	Congenital, Hereditary, and Neonatal Diseases and Abnormalities; Nervous System Diseases
Pak3	Mental Retardation, X-Linked 30	Congenital, Hereditary, and Neonatal Diseases and Abnormalities; Nervous System Diseases
Pax6	WAGR Syndrome	Congenital, Hereditary, and Neonatal Diseases and Abnormalities; Endocrine System Diseases; Eye Diseases; Female Urogenital Diseases and Pregnancy Complications; Male Urogenital Diseases; Neoplasms; Nervous System Diseases
Pax6	Optic Nerve Hypoplasia, Bilateral	Eye Diseases; Nervous System Diseases
Pdyn	Alcoholic Intoxication, Chronic	Mental Disorders; Substance-Related Disorders
Pex6	Intellectual Disability	Behavior and Behavior Mechanisms; Mental Disorders; Nervous System Diseases; Pathological Conditions, Signs and Symptoms
Plp1	Classic Pelizaeus-Merzbacher Disease	Congenital, Hereditary, and Neonatal Diseases and Abnormalities; Nervous System Diseases; Nutritional and Metabolic Diseases
Pmp22	Hereditary Motor and Sensory Neuropathies	Congenital, Hereditary, and Neonatal Diseases and Abnormalities; Nervous System Diseases
Polg	MITOCHONDRIAL NEUROGASTROINTESTINAL ENCEPHALOPATHY SYNDROME	Digestive System Diseases; Musculoskeletal Diseases; Nervous System Diseases; Nutritional and Metabolic Diseases
Ppt1	Infantile neuronal ceroid lipofuscinosis	Congenital, Hereditary, and Neonatal Diseases and Abnormalities; Nervous System Diseases; Nutritional and Metabolic Diseases
Prkar1a	ACRODYSOSTOSIS 1 WITH OR WITHOUT HORMONE RESISTANCE	Behavior and Behavior Mechanisms; Congenital, Hereditary, and Neonatal Diseases and Abnormalities; Mental Disorders; Musculoskeletal Diseases; Nervous System Diseases; Pathological Conditions, Signs and Symptoms
Prl	Hyperprolactinemia	Endocrine System Diseases; Nervous System Diseases
Prl	Prolactinoma	Endocrine System Diseases; Neoplasms; Nervous System Diseases
Prnp	SPONGIFORM ENCEPHALOPATHY WITH NEUROPSYCHIATRIC FEATURES	Congenital, Hereditary, and Neonatal Diseases and Abnormalities; Mental Disorders; Nervous System Diseases
Prnp	Creutzfeldt-Jakob Disease, Sporadic	Mental Disorders; Nervous System Diseases
Prnp	HUNTINGTON DISEASE-LIKE 1	Congenital, Hereditary, and Neonatal Diseases and Abnormalities; Mental Disorders; Nervous System Diseases
Prop1	Pituitary Dwarfism Type 3	Endocrine System Diseases; Musculoskeletal Diseases; Nervous System Diseases
Reln	LISSENCEPHALY SYNDROME, NORMAN-ROBERTS TYPE	Congenital, Hereditary, and Neonatal Diseases and Abnormalities; Nervous System Diseases
Psen1	Familial Alzheimer Disease (FAD)	Mental Disorders; Nervous System Diseases
Psen2	Familial Alzheimer Disease (FAD)	Mental Disorders; Nervous System Diseases
Psen2	ALZHEIMER DISEASE 4	Mental Disorders; Nervous System Diseases
Rad21	Cornelia De Lange Syndrome	Congenital, Hereditary, and Neonatal Diseases and Abnormalities; Nervous System Diseases
Rbbp8	SECKEL SYNDROME 2	Congenital, Hereditary, and Neonatal Diseases and Abnormalities; Endocrine System Diseases; Musculoskeletal Diseases; Nervous System Diseases
Opn1lw	Color Blindness, Red	Eye Diseases; Nervous System Diseases; Pathological Conditions, Signs and Symptoms
Rdx	DEAFNESS, AUTOSOMAL RECESSIVE, 24	Nervous System Diseases; Otorhinolaryngologic Diseases; Pathological Conditions, Signs and Symptoms
Ret	CCHS WITH HIRSCHSPRUNG DISEASE	Nervous System Diseases; Pathological Conditions, Signs and Symptoms; Respiratory Tract Diseases
Rpgr	Retinitis Pigmentosa, X-Linked, And Sinorespiratory Infections, With Or Without Deafness	Bacterial Infections and Mycoses; Congenital, Hereditary, and Neonatal Diseases and Abnormalities; Eye Diseases; Nervous System Diseases; Otorhinolaryngologic Diseases; Pathological Conditions, Signs and Symptoms; Respiratory Tract Diseases
Atxn8os	SPINOCEREBELLAR ATAXIA 8	Congenital, Hereditary, and Neonatal Diseases and Abnormalities; Nervous System Diseases
Scn1a	GENERALIZED EPILEPSY WITH FEBRILE SEIZURES PLUS, TYPE 1	Nervous System Diseases; Pathological Conditions, Signs and Symptoms
Scn1a	Migraine, Familial Hemiplegic, 3	Nervous System Diseases
Sgcg	Muscular Dystrophies, Limb-Girdle	Congenital, Hereditary, and Neonatal Diseases and Abnormalities; Musculoskeletal Diseases; Nervous System Diseases
Slc6a2	Mental Depression	Behavior and Behavior Mechanisms
Slc6a3	Parkinson Disease	Nervous System Diseases
Slc6a4	Alcoholic Intoxication, Chronic	Mental Disorders; Substance-Related Disorders
Slc6a4	Anxiety Disorders	Mental Disorders
Slc6a4	Autistic Disorder	Mental Disorders
Slc6a4	Bipolar Disorder	Mental Disorders
Slc6a4	Mental Depression	Behavior and Behavior Mechanisms
Slc6a4	Depressive disorder	Mental Disorders
Slc6a4	Unipolar Depression	Mental Disorders
Slc6a4	Mood Disorders	Mental Disorders
Slc6a4	Major Depressive Disorder	Mental Disorders
Slc18a2	Parkinson Disease	Nervous System Diseases
Smn1	Muscular atrophy, spinal, infantile chronic form	Congenital, Hereditary, and Neonatal Diseases and Abnormalities; Nervous System Diseases
Snrpn	Prader-Willi Syndrome	Congenital, Hereditary, and Neonatal Diseases and Abnormalities; Nervous System Diseases; Nutritional and Metabolic Diseases
Sod1	Depressive disorder	Mental Disorders
Spast	Spastic Paraplegia, Hereditary	Congenital, Hereditary, and Neonatal Diseases and Abnormalities; Nervous System Diseases
Stxbp1	Epileptic Encephalopathy, Early Infantile, 4	Nervous System Diseases
Surf1	Intellectual Disability	Behavior and Behavior Mechanisms; Mental Disorders; Nervous System Diseases; Pathological Conditions, Signs and Symptoms
Vamp1	ATAXIA, SPASTIC, 1, AUTOSOMAL DOMINANT	Congenital, Hereditary, and Neonatal Diseases and Abnormalities; Nervous System Diseases; Pathological Conditions, Signs and Symptoms
Syn1	Epilepsy, X-Linked, with Variable Learning Disabilities and Behavior Disorders	Congenital, Hereditary, and Neonatal Diseases and Abnormalities; Mental Disorders; Nervous System Diseases; Pathological Conditions, Signs and Symptoms
Taf1	Dystonia 3, Torsion, X-Linked	Congenital, Hereditary, and Neonatal Diseases and Abnormalities; Nervous System Diseases
Tgif1	Holoprosencephaly	Congenital, Hereditary, and Neonatal Diseases and Abnormalities; Musculoskeletal Diseases; Nervous System Diseases
Tgif1	Semilobar Holoprosencephaly	Congenital, Hereditary, and Neonatal Diseases and Abnormalities; Musculoskeletal Diseases; Nervous System Diseases
Tgif1	HOLOPROSENCEPHALY 4 (disorder)	Congenital, Hereditary, and Neonatal Diseases and Abnormalities; Musculoskeletal Diseases; Nervous System Diseases
Tpm2	Nemaline myopathy 4	Musculoskeletal Diseases; Nervous System Diseases
Tpm3	Nemaline myopathy 1	Musculoskeletal Diseases; Nervous System Diseases
Ttr	Amyloid Neuropathies, Familial	Congenital, Hereditary, and Neonatal Diseases and Abnormalities; Nervous System Diseases; Nutritional and Metabolic Diseases
Vrk1	Intellectual Disability	Behavior and Behavior Mechanisms; Mental Disorders; Nervous System Diseases; Pathological Conditions, Signs and Symptoms
Wfs1	DEAFNESS, AUTOSOMAL DOMINANT 6	Nervous System Diseases; Otorhinolaryngologic Diseases; Pathological Conditions, Signs and Symptoms
Ywhae	Miller Dieker syndrome	Congenital, Hereditary, and Neonatal Diseases and Abnormalities; Nervous System Diseases
Cnbp	Dystrophia myotonica 2	Congenital, Hereditary, and Neonatal Diseases and Abnormalities; Musculoskeletal Diseases; Nervous System Diseases
Zbtb16	Skeletal Defects, Genital Hypoplasia, And Mental Retardation	Behavior and Behavior Mechanisms; Congenital, Hereditary, and Neonatal Diseases and Abnormalities; Endocrine System Diseases; Male Urogenital Diseases; Mental Disorders; Musculoskeletal Diseases; Nervous System Diseases; Pathological Conditions, Signs and Symptoms
Bsnd	Sensorineural Deafness With Mild Renal Dysfunction	Endocrine System Diseases; Female Urogenital Diseases and Pregnancy Complications; Male Urogenital Diseases; Nervous System Diseases; Otorhinolaryngologic Diseases; Pathological Conditions, Signs and Symptoms
Aldh5a1	Intellectual Disability	Behavior and Behavior Mechanisms; Mental Disorders; Nervous System Diseases; Pathological Conditions, Signs and Symptoms
Pdhx	Pyruvate Dehydrogenase E3-Binding Protein Deficiency	Congenital, Hereditary, and Neonatal Diseases and Abnormalities; Nervous System Diseases; Nutritional and Metabolic Diseases
Pdhx	Intellectual Disability	Behavior and Behavior Mechanisms; Mental Disorders; Nervous System Diseases; Pathological Conditions, Signs and Symptoms
Kdm5c	Intellectual Disability	Behavior and Behavior Mechanisms; Mental Disorders; Nervous System Diseases; Pathological Conditions, Signs and Symptoms
Smc1a	Cornelia De Lange Syndrome	Congenital, Hereditary, and Neonatal Diseases and Abnormalities; Nervous System Diseases
Dysf	Muscular Dystrophies, Limb-Girdle	Congenital, Hereditary, and Neonatal Diseases and Abnormalities; Musculoskeletal Diseases; Nervous System Diseases
Dysf	Distal Muscular Dystrophies	Congenital, Hereditary, and Neonatal Diseases and Abnormalities; Musculoskeletal Diseases; Nervous System Diseases
Syngap1	Mental Retardation, Autosomal Dominant 5	Behavior and Behavior Mechanisms; Mental Disorders; Nervous System Diseases; Pathological Conditions, Signs and Symptoms
St3gal5	Amish Infantile Epilepsy Syndrome	Nervous System Diseases
Eif2b3	OVARIOLEUKODYSTROPHY	Endocrine System Diseases; Female Urogenital Diseases and Pregnancy Complications; Nervous System Diseases
Eif2b3	Childhood Ataxia with Central Nervous System Hypomyelinization	Nervous System Diseases
Mtmr2	Charcot-Marie-Tooth Disease	Congenital, Hereditary, and Neonatal Diseases and Abnormalities; Nervous System Diseases
Smc3	Cornelia De Lange Syndrome	Congenital, Hereditary, and Neonatal Diseases and Abnormalities; Nervous System Diseases
Kcnq4	Deafness, Autosomal Dominant 2A	Nervous System Diseases; Otorhinolaryngologic Diseases; Pathological Conditions, Signs and Symptoms
Ctdp1	Congenital Cataracts, Facial Dysmorphism, And Neuropathy	Congenital, Hereditary, and Neonatal Diseases and Abnormalities; Eye Diseases; Musculoskeletal Diseases; Nervous System Diseases
Vapb	SPINAL MUSCULAR ATROPHY, LATE-ONSET, FINKEL TYPE	Nervous System Diseases
Aimp1	Pelizaeus-Merzbacher-like disease, autosomal recessive, 2	Immune System Diseases; Nervous System Diseases
Nrxn1	Autistic Disorder	Mental Disorders
Nrxn1	Autism Spectrum Disorders	Mental Disorders
Nrxn1	Intellectual Disability	Behavior and Behavior Mechanisms; Mental Disorders; Nervous System Diseases; Pathological Conditions, Signs and Symptoms
Cyp7b1	SPASTIC PARAPLEGIA 5A, AUTOSOMAL RECESSIVE (disorder)	Congenital, Hereditary, and Neonatal Diseases and Abnormalities; Nervous System Diseases
Clock	Bipolar Disorder	Mental Disorders
Depdc5	Epilepsy, Partial, with Variable Foci	Nervous System Diseases
Fig4	AMYOTROPHIC LATERAL SCLEROSIS 11	Nervous System Diseases; Nutritional and Metabolic Diseases
Dnajb6	Muscular Dystrophies, Limb-Girdle	Congenital, Hereditary, and Neonatal Diseases and Abnormalities; Musculoskeletal Diseases; Nervous System Diseases
Ush1c	Deafness, Autosomal Recessive 18	Nervous System Diseases; Otorhinolaryngologic Diseases; Pathological Conditions, Signs and Symptoms
Rad50	Nijmegen Breakage Syndrome-Like Disorder	Congenital, Hereditary, and Neonatal Diseases and Abnormalities; Musculoskeletal Diseases; Nervous System Diseases; Nutritional and Metabolic Diseases; Pathological Conditions, Signs and Symptoms
Atp6ap2	Mental Retardation, X-Linked, with Epilepsy	Congenital, Hereditary, and Neonatal Diseases and Abnormalities; Nervous System Diseases
Rxylt1	Walker-Warburg congenital muscular dystrophy	Congenital, Hereditary, and Neonatal Diseases and Abnormalities; Eye Diseases; Nervous System Diseases
Tubb4a	Leukodystrophy, Hypomyelinating, 6	Congenital, Hereditary, and Neonatal Diseases and Abnormalities; Nervous System Diseases; Nutritional and Metabolic Diseases
Zbtb18	Chromosome 1q43-Q44 Deletion Syndrome	Behavior and Behavior Mechanisms; Congenital, Hereditary, and Neonatal Diseases and Abnormalities; Mental Disorders; Nervous System Diseases; Pathological Conditions, Signs and Symptoms
Rnaseh2a	AICARDI-GOUTIERES SYNDROME 4	Congenital, Hereditary, and Neonatal Diseases and Abnormalities; Immune System Diseases; Nervous System Diseases
Arfgef2	Heterotopia, Periventricular, Autosomal Recessive	Congenital, Hereditary, and Neonatal Diseases and Abnormalities; Nervous System Diseases
Colec10	Malpuech facial clefting syndrome	Cardiovascular Diseases; Congenital, Hereditary, and Neonatal Diseases and Abnormalities; Mental Disorders; Musculoskeletal Diseases
Gjb6	DEAFNESS, AUTOSOMAL RECESSIVE 1A (disorder)	Nervous System Diseases; Otorhinolaryngologic Diseases; Pathological Conditions, Signs and Symptoms
Gjb6	Deafness, Autosomal Dominant 3B	Nervous System Diseases; Otorhinolaryngologic Diseases; Pathological Conditions, Signs and Symptoms
Erlin2	SPASTIC PARAPLEGIA 18, AUTOSOMAL RECESSIVE (disorder)	Behavior and Behavior Mechanisms; Congenital, Hereditary, and Neonatal Diseases and Abnormalities; Mental Disorders; Musculoskeletal Diseases; Nervous System Diseases; Pathological Conditions, Signs and Symptoms
Polg2	Progressive External Ophthalmoplegia with Mitochondrial DNA Deletions, Autosomal Dominant, 4	Eye Diseases; Musculoskeletal Diseases; Nervous System Diseases; Nutritional and Metabolic Diseases; Pathological Conditions, Signs and Symptoms
P2rx2	DEAFNESS, AUTOSOMAL DOMINANT 41 (disorder)	Nervous System Diseases; Otorhinolaryngologic Diseases; Pathological Conditions, Signs and Symptoms
Satb2	Chromosome 2q32-Q33 Deletion Syndrome	Behavior and Behavior Mechanisms; Congenital, Hereditary, and Neonatal Diseases and Abnormalities; Mental Disorders; Nervous System Diseases; Pathological Conditions, Signs and Symptoms
Rpgrip1l	MECKEL SYNDROME, TYPE 5	Congenital, Hereditary, and Neonatal Diseases and Abnormalities; Female Urogenital Diseases and Pregnancy Complications; Male Urogenital Diseases; Nervous System Diseases; Pathological Conditions, Signs and Symptoms
Syne1	SPINOCEREBELLAR ATAXIA, AUTOSOMAL RECESSIVE 8 (disorder)	Congenital, Hereditary, and Neonatal Diseases and Abnormalities; Nervous System Diseases
Atp13a2	Parkinson Disease	Nervous System Diseases
Clcf1	COLD-INDUCED SWEATING SYNDROME 2	Congenital, Hereditary, and Neonatal Diseases and Abnormalities; Musculoskeletal Diseases; Nervous System Diseases; Pathological Conditions, Signs and Symptoms; Skin and Connective Tissue Diseases
Tnpo3	MUSCULAR DYSTROPHY, LIMB-GIRDLE, TYPE 1F	Congenital, Hereditary, and Neonatal Diseases and Abnormalities; Musculoskeletal Diseases; Nervous System Diseases
Whrn	DEAFNESS, AUTOSOMAL RECESSIVE 31	Nervous System Diseases; Otorhinolaryngologic Diseases; Pathological Conditions, Signs and Symptoms
Samhd1	AICARDI-GOUTIERES SYNDROME 5 (disorder)	Congenital, Hereditary, and Neonatal Diseases and Abnormalities; Immune System Diseases; Nervous System Diseases
Sin3a	Intellectual Disability	Behavior and Behavior Mechanisms; Mental Disorders; Nervous System Diseases; Pathological Conditions, Signs and Symptoms
Chmp2b	Amyotrophic Lateral Sclerosis, Chmp2B-Related	Nervous System Diseases; Nutritional and Metabolic Diseases
Kif1bp	Intellectual Disability	Behavior and Behavior Mechanisms; Mental Disorders; Nervous System Diseases; Pathological Conditions, Signs and Symptoms
Phgdh	Phosphoglycerate Dehydrogenase Deficiency	Behavior and Behavior Mechanisms; Congenital, Hereditary, and Neonatal Diseases and Abnormalities; Musculoskeletal Diseases; Nervous System Diseases; Nutritional and Metabolic Diseases; Pathological Conditions, Signs and Symptoms
Hspb8	NEURONOPATHY, DISTAL HEREDITARY MOTOR, TYPE IIA	Congenital, Hereditary, and Neonatal Diseases and Abnormalities; Nervous System Diseases
Slc17a5	Sialuria	Congenital, Hereditary, and Neonatal Diseases and Abnormalities; Nervous System Diseases; Nutritional and Metabolic Diseases
Nphp3	Renal hepatic pancreatic dysplasia Dandy Walker cyst	Congenital, Hereditary, and Neonatal Diseases and Abnormalities; Digestive System Diseases; Neoplasms; Nervous System Diseases
Disc1	Unipolar Depression	Mental Disorders
Bbs9	BARDET-BIEDL SYNDROME 9	Congenital, Hereditary, and Neonatal Diseases and Abnormalities; Nervous System Diseases
Pclo	PONTOCEREBELLAR HYPOPLASIA TYPE 3 (disorder)	Congenital, Hereditary, and Neonatal Diseases and Abnormalities; Nervous System Diseases
Scaper	Intellectual Disability	Behavior and Behavior Mechanisms; Mental Disorders; Nervous System Diseases; Pathological Conditions, Signs and Symptoms
Rrm2b	Mitochondrial Neurogastrointestinal Encephalopathy Syndrome, Rrm2b-Related	Digestive System Diseases; Musculoskeletal Diseases; Nervous System Diseases; Nutritional and Metabolic Diseases
Dhh	46,Xy Gonadal Dysgenesis, Partial, With Minifascicular Neuropathy	Congenital, Hereditary, and Neonatal Diseases and Abnormalities; Endocrine System Diseases; Female Urogenital Diseases and Pregnancy Complications; Male Urogenital Diseases; Nervous System Diseases
Mrps16	Combined Oxidative Phosphorylation Deficiency 2	Congenital, Hereditary, and Neonatal Diseases and Abnormalities; Musculoskeletal Diseases; Nervous System Diseases; Nutritional and Metabolic Diseases; Pathological Conditions, Signs and Symptoms
Pam16	Chondrodysplasia, Megarbane-Dagher-Melki Type	Congenital, Hereditary, and Neonatal Diseases and Abnormalities; Endocrine System Diseases; Mental Disorders; Musculoskeletal Diseases; Pathological Conditions, Signs and Symptoms
Crbn	Mental Retardation, Autosomal Recessive 2	Behavior and Behavior Mechanisms; Mental Disorders; Nervous System Diseases; Pathological Conditions, Signs and Symptoms
Dcdc2	DEAFNESS, AUTOSOMAL RECESSIVE 66	Nervous System Diseases; Otorhinolaryngologic Diseases; Pathological Conditions, Signs and Symptoms
Myo3a	Deafness, Autosomal Recessive 30	Nervous System Diseases; Otorhinolaryngologic Diseases; Pathological Conditions, Signs and Symptoms
Gdap1	Charcot-Marie-Tooth disease, Type 4A, axonal form	Congenital, Hereditary, and Neonatal Diseases and Abnormalities; Nervous System Diseases
Nlgn3	Autistic Disorder	Mental Disorders
Magel2	Prader-Willi Syndrome	Congenital, Hereditary, and Neonatal Diseases and Abnormalities; Nervous System Diseases; Nutritional and Metabolic Diseases
Nsun2	MENTAL RETARDATION, AUTOSOMAL RECESSIVE 5	Behavior and Behavior Mechanisms; Mental Disorders; Nervous System Diseases; Pathological Conditions, Signs and Symptoms
Mks1	BARDET-BIEDL SYNDROME 13	Congenital, Hereditary, and Neonatal Diseases and Abnormalities; Nervous System Diseases
Bbs7	BARDET-BIEDL SYNDROME 7	Congenital, Hereditary, and Neonatal Diseases and Abnormalities; Nervous System Diseases
Bbs7	Intellectual Disability	Behavior and Behavior Mechanisms; Mental Disorders; Nervous System Diseases; Pathological Conditions, Signs and Symptoms
Kif21a	FIBROSIS OF EXTRAOCULAR MUSCLES, CONGENITAL, 3B (disorder)	Congenital, Hereditary, and Neonatal Diseases and Abnormalities; Eye Diseases; Nervous System Diseases; Pathological Conditions, Signs and Symptoms
Vps35	Parkinson Disease	Nervous System Diseases
Inpp5e	Intellectual Disability	Behavior and Behavior Mechanisms; Mental Disorders; Nervous System Diseases; Pathological Conditions, Signs and Symptoms
Twnk	Progressive External Ophthalmoplegia with Mitochondrial DNA Deletions, Autosomal Dominant, 3	Eye Diseases; Musculoskeletal Diseases; Nervous System Diseases; Nutritional and Metabolic Diseases; Pathological Conditions, Signs and Symptoms
Knl1	MICROCEPHALY 4, PRIMARY, AUTOSOMAL RECESSIVE	Congenital, Hereditary, and Neonatal Diseases and Abnormalities; Musculoskeletal Diseases; Nervous System Diseases
Cc2d2a	JOUBERT SYNDROME 9 (disorder)	Behavior and Behavior Mechanisms; Congenital, Hereditary, and Neonatal Diseases and Abnormalities; Eye Diseases; Female Urogenital Diseases and Pregnancy Complications; Male Urogenital Diseases; Mental Disorders; Nervous System Diseases; Pathological Conditions, Signs and Symptoms
Cc2d2a	MECKEL SYNDROME, TYPE 6 (disorder)	Congenital, Hereditary, and Neonatal Diseases and Abnormalities; Female Urogenital Diseases and Pregnancy Complications; Male Urogenital Diseases; Nervous System Diseases; Pathological Conditions, Signs and Symptoms
Rnf213	MOYAMOYA DISEASE 2	Cardiovascular Diseases; Nervous System Diseases
Alx4	PARIETAL FORAMINA 2	Congenital, Hereditary, and Neonatal Diseases and Abnormalities; Nervous System Diseases; Pathological Conditions, Signs and Symptoms
Mccc2	3-methylcrotonyl CoA carboxylase 2 deficiency	Congenital, Hereditary, and Neonatal Diseases and Abnormalities; Nervous System Diseases; Nutritional and Metabolic Diseases
Mtmr14	Myopathy, Centronuclear, Autosomal Dominant	Musculoskeletal Diseases; Nervous System Diseases
Upf3b	Mental Retardation, X-Linked, Syndromic 14	Congenital, Hereditary, and Neonatal Diseases and Abnormalities; Nervous System Diseases
Colec11	Carnevale syndrome	Congenital, Hereditary, and Neonatal Diseases and Abnormalities; Endocrine System Diseases; Eye Diseases; Male Urogenital Diseases; Musculoskeletal Diseases; Nervous System Diseases
Tsen34	Pontocerebellar Hypoplasia Type 2C	Nervous System Diseases
Rnaseh2b	Aicardi-Goutieres Syndrome 2	Congenital, Hereditary, and Neonatal Diseases and Abnormalities; Immune System Diseases; Nervous System Diseases
Srd5a3	Intellectual Disability	Behavior and Behavior Mechanisms; Mental Disorders; Nervous System Diseases; Pathological Conditions, Signs and Symptoms
Mcph1	Microcephaly	Congenital, Hereditary, and Neonatal Diseases and Abnormalities; Musculoskeletal Diseases; Nervous System Diseases
Myh14	Deafness, Autosomal Dominant 4	Nervous System Diseases; Otorhinolaryngologic Diseases; Pathological Conditions, Signs and Symptoms
Cep290	SENIOR-LOKEN SYNDROME 6	Congenital, Hereditary, and Neonatal Diseases and Abnormalities; Eye Diseases; Female Urogenital Diseases and Pregnancy Complications; Male Urogenital Diseases; Nervous System Diseases
Tsen2	Pontocerebellar Hypoplasia Type 2B	Nervous System Diseases
Rnf170	ATAXIA, SENSORY, AUTOSOMAL DOMINANT	Nervous System Diseases; Pathological Conditions, Signs and Symptoms
Vangl1	Sacral agenesis	Congenital, Hereditary, and Neonatal Diseases and Abnormalities; Nervous System Diseases; Pathological Conditions, Signs and Symptoms
Med25	Charcot-Marie-Tooth disease, Type 2B2	Congenital, Hereditary, and Neonatal Diseases and Abnormalities; Nervous System Diseases
Las1l	WILSON-TURNER X-LINKED MENTAL RETARDATION SYNDROME	Congenital, Hereditary, and Neonatal Diseases and Abnormalities; Nervous System Diseases; Nutritional and Metabolic Diseases; Pathological Conditions, Signs and Symptoms; Skin and Connective Tissue Diseases
Mfrp	Microphthalmia, Posterior, With Retinitis Pigmentosa, Foveoschisis, And Optic Disc Drusen	Congenital, Hereditary, and Neonatal Diseases and Abnormalities; Eye Diseases; Nervous System Diseases
Rnaseh2c	AICARDI-GOUTIERES SYNDROME 3	Congenital, Hereditary, and Neonatal Diseases and Abnormalities; Immune System Diseases; Nervous System Diseases
Pomk	Hydrocephalus	Nervous System Diseases
Tmem126a	OPTIC ATROPHY 7 (disorder)	Congenital, Hereditary, and Neonatal Diseases and Abnormalities; Eye Diseases; Nervous System Diseases
Kirrel3	Mental Retardation, Autosomal Dominant 4	Behavior and Behavior Mechanisms; Mental Disorders; Nervous System Diseases; Pathological Conditions, Signs and Symptoms
Fam126a	Intellectual Disability	Behavior and Behavior Mechanisms; Mental Disorders; Nervous System Diseases; Pathological Conditions, Signs and Symptoms
Shank3	Intellectual Disability	Behavior and Behavior Mechanisms; Mental Disorders; Nervous System Diseases; Pathological Conditions, Signs and Symptoms
Frmd7	Nystagmus 1, congenital, X- linked	Congenital, Hereditary, and Neonatal Diseases and Abnormalities; Eye Diseases; Nervous System Diseases
Strada	Polyhydramnios, Megalencephaly, And Symptomatic Epilepsy	Behavior and Behavior Mechanisms; Congenital, Hereditary, and Neonatal Diseases and Abnormalities; Female Urogenital Diseases and Pregnancy Complications; Musculoskeletal Diseases; Nervous System Diseases; Pathological Conditions, Signs and Symptoms
Tph2	Depressive disorder	Mental Disorders
Tph2	Major Depressive Disorder	Mental Disorders
Ttc8	BARDET-BIEDL SYNDROME 8	Congenital, Hereditary, and Neonatal Diseases and Abnormalities; Nervous System Diseases
Wdr81	Cerebellar Ataxia, Mental Retardation, And Dysequilibrium Syndrome 2	Behavior and Behavior Mechanisms; Mental Disorders; Nervous System Diseases; Pathological Conditions, Signs and Symptoms
Gipc3	DEAFNESS, AUTOSOMAL RECESSIVE 15	Nervous System Diseases; Otorhinolaryngologic Diseases; Pathological Conditions, Signs and Symptoms
Prickle1	Prickle1-Related Progressive Myoclonus Epilepsy with Ataxia	Nervous System Diseases
Ttbk2	SPINOCEREBELLAR ATAXIA 11	Congenital, Hereditary, and Neonatal Diseases and Abnormalities; Nervous System Diseases
Otoa	Deafness, Autosomal Recessive 22	Nervous System Diseases; Otorhinolaryngologic Diseases; Pathological Conditions, Signs and Symptoms
Spred1	Neurofibromatosis 1	Congenital, Hereditary, and Neonatal Diseases and Abnormalities; Neoplasms; Nervous System Diseases
Bbs12	BARDET-BIEDL SYNDROME 12	Congenital, Hereditary, and Neonatal Diseases and Abnormalities; Nervous System Diseases
Arx	MENTAL RETARDATION, X-LINKED, WITH OR WITHOUT SEIZURES, ARX-RELATED (disorder)	Congenital, Hereditary, and Neonatal Diseases and Abnormalities; Nervous System Diseases
Arx	Hydranencephaly and Abnormal Genitalia	Congenital, Hereditary, and Neonatal Diseases and Abnormalities; Female Urogenital Diseases and Pregnancy Complications; Male Urogenital Diseases; Nervous System Diseases
Arl13b	JOUBERT SYNDROME 8 (disorder)	Congenital, Hereditary, and Neonatal Diseases and Abnormalities; Eye Diseases; Nervous System Diseases
Vma21	X-linked myopathy with excessive autophagy	Congenital, Hereditary, and Neonatal Diseases and Abnormalities; Musculoskeletal Diseases; Nervous System Diseases
Ano5	Muscular Dystrophies, Limb-Girdle	Congenital, Hereditary, and Neonatal Diseases and Abnormalities; Musculoskeletal Diseases; Nervous System Diseases
Hyls1	HYDROLETHALUS SYNDROME 1	Congenital, Hereditary, and Neonatal Diseases and Abnormalities; Musculoskeletal Diseases; Nervous System Diseases
Hepacam	MEGALENCEPHALIC LEUKOENCEPHALOPATHY WITH SUBCORTICAL CYSTS	Congenital, Hereditary, and Neonatal Diseases and Abnormalities; Neoplasms; Nervous System Diseases; Nutritional and Metabolic Diseases; Pathological Conditions, Signs and Symptoms
Lhfpl5	Deafness, Autosomal Recessive 67	Nervous System Diseases; Otorhinolaryngologic Diseases; Pathological Conditions, Signs and Symptoms
Brwd3	MENTAL RETARDATION, X-LINKED 93 (disorder)	Congenital, Hereditary, and Neonatal Diseases and Abnormalities; Musculoskeletal Diseases; Nervous System Diseases
Tmie	DEAFNESS, AUTOSOMAL RECESSIVE 6	Nervous System Diseases; Otorhinolaryngologic Diseases; Pathological Conditions, Signs and Symptoms
Wdr62	Intellectual Disability	Behavior and Behavior Mechanisms; Mental Disorders; Nervous System Diseases; Pathological Conditions, Signs and Symptoms
Tprn	Deafness, Autosomal Recessive 79	Nervous System Diseases; Otorhinolaryngologic Diseases; Pathological Conditions, Signs and Symptoms
Mymk	Myopathy, congenital nonprogressive with Moebius and Robin sequences	Congenital, Hereditary, and Neonatal Diseases and Abnormalities; Musculoskeletal Diseases; Nervous System Diseases; Stomatognathic Diseases
Kbtbd13	Nemaline myopathy 6	Musculoskeletal Diseases; Nervous System Diseases
Ccdc88c	Hydrocephalus	Nervous System Diseases
Ispd	Hydrocephalus	Nervous System Diseases
Dux4	Muscular Dystrophy, Facioscapulohumeral	Congenital, Hereditary, and Neonatal Diseases and Abnormalities; Musculoskeletal Diseases; Nervous System Diseases
Aldh2	Alcohol abuse	Mental Disorders; Substance-Related Disorders
Foxg1	Microcephaly	Congenital, Hereditary, and Neonatal Diseases and Abnormalities; Musculoskeletal Diseases; Nervous System Diseases
Hcrtr2	Narcolepsy	Mental Disorders; Nervous System Diseases
Htr2a	Alcoholic Intoxication, Chronic	Mental Disorders; Substance-Related Disorders
Il1b	Mental Depression	Behavior and Behavior Mechanisms
Insr	Alzheimer's Disease	Mental Disorders; Nervous System Diseases
Pde4d	Acrodysostosis	Behavior and Behavior Mechanisms; Congenital, Hereditary, and Neonatal Diseases and Abnormalities; Mental Disorders; Musculoskeletal Diseases; Nervous System Diseases; Pathological Conditions, Signs and Symptoms
Tph1	Mental Depression	Behavior and Behavior Mechanisms
Per2	Advanced Sleep-Phase Syndrome, Familial	Mental Disorders; Nervous System Diseases; Occupational Diseases
Pomt2	Walker-Warburg congenital muscular dystrophy	Congenital, Hereditary, and Neonatal Diseases and Abnormalities; Eye Diseases; Nervous System Diseases
Alx4	PARIETAL FORAMINA	Congenital, Hereditary, and Neonatal Diseases and Abnormalities; Nervous System Diseases; Pathological Conditions, Signs and Symptoms
C9orf72	Frontotemporal Dementia With Motor Neuron Disease	Mental Disorders; Nervous System Diseases; Nutritional and Metabolic Diseases
Aspm	Microcephaly	Congenital, Hereditary, and Neonatal Diseases and Abnormalities; Musculoskeletal Diseases; Nervous System Diseases
Adh1b	Alcohol abuse	Mental Disorders; Substance-Related Disorders
Drd2	Alcohol abuse	Mental Disorders; Substance-Related Disorders
Lep	Alzheimer's Disease	Mental Disorders; Nervous System Diseases
Mthfr	Unipolar Depression	Mental Disorders
Myh7	Distal Muscular Dystrophies	Congenital, Hereditary, and Neonatal Diseases and Abnormalities; Musculoskeletal Diseases; Nervous System Diseases
Plau	Alzheimer's Disease	Mental Disorders; Nervous System Diseases
Prkar1a	Acrodysostosis	Behavior and Behavior Mechanisms; Congenital, Hereditary, and Neonatal Diseases and Abnormalities; Mental Disorders; Musculoskeletal Diseases; Nervous System Diseases; Pathological Conditions, Signs and Symptoms
S100a10	Mental Depression	Behavior and Behavior Mechanisms
S100a10	Depressive disorder	Mental Disorders
Cask	Microcephaly	Congenital, Hereditary, and Neonatal Diseases and Abnormalities; Musculoskeletal Diseases; Nervous System Diseases
Srgap3	Intellectual Disability	Behavior and Behavior Mechanisms; Mental Disorders; Nervous System Diseases; Pathological Conditions, Signs and Symptoms
Shank2	Intellectual Disability	Behavior and Behavior Mechanisms; Mental Disorders; Nervous System Diseases; Pathological Conditions, Signs and Symptoms
Med13l	Intellectual Disability	Behavior and Behavior Mechanisms; Mental Disorders; Nervous System Diseases; Pathological Conditions, Signs and Symptoms
Sbf2	Charcot-Marie-Tooth Disease	Congenital, Hereditary, and Neonatal Diseases and Abnormalities; Nervous System Diseases
Cisd2	Wolfram Syndrome	Congenital, Hereditary, and Neonatal Diseases and Abnormalities; Endocrine System Diseases; Eye Diseases; Female Urogenital Diseases and Pregnancy Complications; Male Urogenital Diseases; Nervous System Diseases; Nutritional and Metabolic Diseases; Otorhinolaryngologic Diseases
Drd2	Myoclonic dystonia	Nervous System Diseases
Gfpt1	Myasthenic Syndromes, Congenital	Congenital, Hereditary, and Neonatal Diseases and Abnormalities; Nervous System Diseases
Gnat2	Achromatopsia	Eye Diseases; Nervous System Diseases; Pathological Conditions, Signs and Symptoms
Il6	Unipolar Depression	Mental Disorders
Kcnq2	Benign neonatal epilepsy	Congenital, Hereditary, and Neonatal Diseases and Abnormalities; Nervous System Diseases
Trnk	MERRF Syndrome	Congenital, Hereditary, and Neonatal Diseases and Abnormalities; Musculoskeletal Diseases; Nervous System Diseases; Nutritional and Metabolic Diseases
Nf2	Schwannomatosis	Congenital, Hereditary, and Neonatal Diseases and Abnormalities; Neoplasms; Nervous System Diseases; Skin and Connective Tissue Diseases
Sgcb	Muscular Dystrophies, Limb-Girdle	Congenital, Hereditary, and Neonatal Diseases and Abnormalities; Musculoskeletal Diseases; Nervous System Diseases
Slc2a1	Microcephaly	Congenital, Hereditary, and Neonatal Diseases and Abnormalities; Musculoskeletal Diseases; Nervous System Diseases
Clip2	Williams Syndrome	Cardiovascular Diseases; Congenital, Hereditary, and Neonatal Diseases and Abnormalities; Nervous System Diseases
Prepl	Hypotonia-Cystinuria Syndrome	Behavior and Behavior Mechanisms; Congenital, Hereditary, and Neonatal Diseases and Abnormalities; Female Urogenital Diseases and Pregnancy Complications; Male Urogenital Diseases; Mental Disorders; Musculoskeletal Diseases; Nervous System Diseases; Nutritional and Metabolic Diseases; Pathological Conditions, Signs and Symptoms
Exosc3	Pontocerebellar Hypoplasia Type 1	Congenital, Hereditary, and Neonatal Diseases and Abnormalities; Nervous System Diseases
Cdk5rap2	Microcephaly	Congenital, Hereditary, and Neonatal Diseases and Abnormalities; Musculoskeletal Diseases; Nervous System Diseases
Jph3	HUNTINGTON DISEASE-LIKE 2	Congenital, Hereditary, and Neonatal Diseases and Abnormalities; Mental Disorders; Nervous System Diseases; Pathological Conditions, Signs and Symptoms
Rtn4r	Schizophrenia	Mental Disorders
Grk3	Bipolar Disorder	Mental Disorders
Col11a1	Stickler syndrome, type 1	Eye Diseases; Musculoskeletal Diseases; Nervous System Diseases; Otorhinolaryngologic Diseases; Pathological Conditions, Signs and Symptoms; Skin and Connective Tissue Diseases
Dpagt1	Myasthenic Syndromes, Congenital	Congenital, Hereditary, and Neonatal Diseases and Abnormalities; Nervous System Diseases
Gabra1	Juvenile Myoclonic Epilepsy	Nervous System Diseases
Galc	Infantile Globoid Cell Leukodystrophy	Congenital, Hereditary, and Neonatal Diseases and Abnormalities; Nervous System Diseases; Nutritional and Metabolic Diseases
Kcnk2	Depressive disorder	Mental Disorders
Mbp	Demyelinating Diseases	Nervous System Diseases
Pex6	Zellweger Syndrome	Congenital, Hereditary, and Neonatal Diseases and Abnormalities; Digestive System Diseases; Female Urogenital Diseases and Pregnancy Complications; Male Urogenital Diseases; Nervous System Diseases; Nutritional and Metabolic Diseases
Ppp2r2b	Spinocerebellar Ataxia 12	Congenital, Hereditary, and Neonatal Diseases and Abnormalities; Nervous System Diseases
Reln	Bipolar Disorder	Mental Disorders
Ptgs2	Depressive disorder	Mental Disorders
Slc6a3	Cocaine Dependence	Mental Disorders; Substance-Related Disorders
Snca	Alcoholic Intoxication, Chronic	Mental Disorders; Substance-Related Disorders
Abcc8	Developmental Delay, Epilepsy, and Neonatal Diabetes	Behavior and Behavior Mechanisms; Congenital, Hereditary, and Neonatal Diseases and Abnormalities; Endocrine System Diseases; Nervous System Diseases; Nutritional and Metabolic Diseases; Pathological Conditions, Signs and Symptoms
Vldlr	Dysequilibrium syndrome	Behavior and Behavior Mechanisms; Mental Disorders; Nervous System Diseases; Pathological Conditions, Signs and Symptoms
Lztr1	Schwannomatosis	Congenital, Hereditary, and Neonatal Diseases and Abnormalities; Neoplasms; Nervous System Diseases; Skin and Connective Tissue Diseases
Pex3	Zellweger Syndrome	Congenital, Hereditary, and Neonatal Diseases and Abnormalities; Digestive System Diseases; Female Urogenital Diseases and Pregnancy Complications; Male Urogenital Diseases; Nervous System Diseases; Nutritional and Metabolic Diseases
Pnpla6	Spastic Paraplegia, Hereditary	Congenital, Hereditary, and Neonatal Diseases and Abnormalities; Nervous System Diseases
Syne1	Muscular Dystrophy, Emery-Dreifuss	Congenital, Hereditary, and Neonatal Diseases and Abnormalities; Musculoskeletal Diseases; Nervous System Diseases
Yars2	MITOCHONDRIAL MYOPATHY AND SIDEROBLASTIC ANEMIA	Cardiovascular Diseases; Congenital, Hereditary, and Neonatal Diseases and Abnormalities; Musculoskeletal Diseases; Nervous System Diseases; Nutritional and Metabolic Diseases
Slc12a5	Epilepsy	Nervous System Diseases
Wdr73	Galloway Mowat syndrome	Congenital, Hereditary, and Neonatal Diseases and Abnormalities; Female Urogenital Diseases and Pregnancy Complications; Male Urogenital Diseases; Musculoskeletal Diseases; Nervous System Diseases; Pathological Conditions, Signs and Symptoms
Cadps2	Autistic Disorder	Mental Disorders
Ano5	Distal Muscular Dystrophies	Congenital, Hereditary, and Neonatal Diseases and Abnormalities; Musculoskeletal Diseases; Nervous System Diseases
Wdr62	Microcephaly	Congenital, Hereditary, and Neonatal Diseases and Abnormalities; Musculoskeletal Diseases; Nervous System Diseases
Arsa	Arylsulfatase A Deficiency	Congenital, Hereditary, and Neonatal Diseases and Abnormalities; Nervous System Diseases; Nutritional and Metabolic Diseases
Cacna1a	Absence Epilepsy	Nervous System Diseases
Chrna5	Alcoholic Intoxication, Chronic	Mental Disorders; Substance-Related Disorders
Col11a2	Stickler syndrome, type 1	Eye Diseases; Musculoskeletal Diseases; Nervous System Diseases; Otorhinolaryngologic Diseases; Pathological Conditions, Signs and Symptoms; Skin and Connective Tissue Diseases
Ace	Bipolar Disorder	Mental Disorders
Galc	Late-Onset Globoid Cell Leukodystrophy	Congenital, Hereditary, and Neonatal Diseases and Abnormalities; Nervous System Diseases; Nutritional and Metabolic Diseases
Igf2	Alzheimer's Disease	Mental Disorders; Nervous System Diseases
Mapt	Semantic Dementia	Mental Disorders; Nervous System Diseases; Nutritional and Metabolic Diseases
Npy	Alzheimer's Disease	Mental Disorders; Nervous System Diseases
Npy	Unipolar Depression	Mental Disorders
Nrcam	Autistic Disorder	Mental Disorders
Ntrk2	Mental Depression	Behavior and Behavior Mechanisms
P2ry11	Narcolepsy	Mental Disorders; Nervous System Diseases
Pcnt	Seckel syndrome	Congenital, Hereditary, and Neonatal Diseases and Abnormalities; Endocrine System Diseases; Musculoskeletal Diseases; Nervous System Diseases; Pathological Conditions, Signs and Symptoms
Pdyn	Cocaine Dependence	Mental Disorders; Substance-Related Disorders
Rasa1	Sturge-Weber Syndrome	Cardiovascular Diseases; Neoplasms; Nervous System Diseases
Slc3a1	Hypotonia-Cystinuria Syndrome	Behavior and Behavior Mechanisms; Congenital, Hereditary, and Neonatal Diseases and Abnormalities; Female Urogenital Diseases and Pregnancy Complications; Male Urogenital Diseases; Mental Disorders; Musculoskeletal Diseases; Nervous System Diseases; Nutritional and Metabolic Diseases; Pathological Conditions, Signs and Symptoms
Tacr1	Alcoholic Intoxication, Chronic	Mental Disorders; Substance-Related Disorders
Pqbp1	Microcephaly	Congenital, Hereditary, and Neonatal Diseases and Abnormalities; Musculoskeletal Diseases; Nervous System Diseases
Rab18	Warburg Sjo Fledelius syndrome	Behavior and Behavior Mechanisms; Congenital, Hereditary, and Neonatal Diseases and Abnormalities; Endocrine System Diseases; Eye Diseases; Mental Disorders; Musculoskeletal Diseases; Nervous System Diseases; Pathological Conditions, Signs and Symptoms
Orai1	Tubular Aggregate Myopathy	Musculoskeletal Diseases; Nervous System Diseases
Prrt2	Intellectual Disability	Behavior and Behavior Mechanisms; Mental Disorders; Nervous System Diseases; Pathological Conditions, Signs and Symptoms
Atxn8	SPINOCEREBELLAR ATAXIA 8	Congenital, Hereditary, and Neonatal Diseases and Abnormalities; Nervous System Diseases
Chrm2	Mental Depression	Behavior and Behavior Mechanisms
Tpp1	Juvenile Neuronal Ceroid Lipofuscinosis	Congenital, Hereditary, and Neonatal Diseases and Abnormalities; Nervous System Diseases; Nutritional and Metabolic Diseases
Cnr2	Depressive disorder	Mental Disorders
Cyp2e1	Alcohol abuse	Mental Disorders; Substance-Related Disorders
Drd2	Cocaine Abuse	Mental Disorders; Substance-Related Disorders
Gpc4	SIMPSON-GOLABI-BEHMEL SYNDROME, TYPE 1	Behavior and Behavior Mechanisms; Cardiovascular Diseases; Congenital, Hereditary, and Neonatal Diseases and Abnormalities; Endocrine System Diseases; Mental Disorders; Musculoskeletal Diseases; Nervous System Diseases; Pathological Conditions, Signs and Symptoms
Fmr1	FRAXA Syndrome	Congenital, Hereditary, and Neonatal Diseases and Abnormalities; Nervous System Diseases
Aff2	FRAXE Syndrome	Congenital, Hereditary, and Neonatal Diseases and Abnormalities; Nervous System Diseases
Gabbr1	Alcoholic Intoxication, Chronic	Mental Disorders; Substance-Related Disorders
Gad1	Major Depressive Disorder	Mental Disorders
Hspd1	Spastic Paraplegia, Hereditary	Congenital, Hereditary, and Neonatal Diseases and Abnormalities; Nervous System Diseases
Kcnj10	Pendred's syndrome	Endocrine System Diseases; Nervous System Diseases; Otorhinolaryngologic Diseases; Pathological Conditions, Signs and Symptoms
Tas2r38	Alcoholic Intoxication, Chronic	Mental Disorders; Substance-Related Disorders
Pex2	Zellweger Syndrome	Congenital, Hereditary, and Neonatal Diseases and Abnormalities; Digestive System Diseases; Female Urogenital Diseases and Pregnancy Complications; Male Urogenital Diseases; Nervous System Diseases; Nutritional and Metabolic Diseases
S100b	Mental Depression	Behavior and Behavior Mechanisms
Slc6a4	Melancholia	Mental Disorders
Smarca4	Coffin-Siris syndrome	Behavior and Behavior Mechanisms; Congenital, Hereditary, and Neonatal Diseases and Abnormalities; Mental Disorders; Musculoskeletal Diseases; Nervous System Diseases; Pathological Conditions, Signs and Symptoms; Stomatognathic Diseases
Smarcb1	Coffin-Siris syndrome	Behavior and Behavior Mechanisms; Congenital, Hereditary, and Neonatal Diseases and Abnormalities; Mental Disorders; Musculoskeletal Diseases; Nervous System Diseases; Pathological Conditions, Signs and Symptoms; Stomatognathic Diseases
Smn2	Muscular Atrophy, Spinal, Type II	Congenital, Hereditary, and Neonatal Diseases and Abnormalities; Nervous System Diseases
Tp53	Malignant neoplasm of brain	Neoplasms; Nervous System Diseases
Tcap	Muscular Dystrophies, Limb-Girdle	Congenital, Hereditary, and Neonatal Diseases and Abnormalities; Musculoskeletal Diseases; Nervous System Diseases
Aip	Somatotrophinoma, Familial	Endocrine System Diseases; Neoplasms; Nervous System Diseases
Pex16	Zellweger Syndrome	Congenital, Hereditary, and Neonatal Diseases and Abnormalities; Digestive System Diseases; Female Urogenital Diseases and Pregnancy Complications; Male Urogenital Diseases; Nervous System Diseases; Nutritional and Metabolic Diseases
Matr3	MYOPATHY, DISTAL 2	Congenital, Hereditary, and Neonatal Diseases and Abnormalities; Musculoskeletal Diseases; Nervous System Diseases; Otorhinolaryngologic Diseases; Respiratory Tract Diseases; Stomatognathic Diseases
Ndrg1	Charcot-Marie-Tooth Disease	Congenital, Hereditary, and Neonatal Diseases and Abnormalities; Nervous System Diseases
Morc2	Charcot-Marie-Tooth Disease	Congenital, Hereditary, and Neonatal Diseases and Abnormalities; Nervous System Diseases
Shank2	Autistic Disorder	Mental Disorders
Zfyve26	Spastic Paraplegia, Hereditary	Congenital, Hereditary, and Neonatal Diseases and Abnormalities; Nervous System Diseases
Nbea	Autistic Disorder	Mental Disorders
Mks1	Bardet-Biedl Syndrome	Congenital, Hereditary, and Neonatal Diseases and Abnormalities; Nervous System Diseases
Cln6	Late-Infantile Neuronal Ceroid Lipfuscinosis	Congenital, Hereditary, and Neonatal Diseases and Abnormalities; Nervous System Diseases; Nutritional and Metabolic Diseases
Ifih1	Singleton Merten syndrome	Cardiovascular Diseases; Congenital, Hereditary, and Neonatal Diseases and Abnormalities; Musculoskeletal Diseases; Nervous System Diseases; Nutritional and Metabolic Diseases; Stomatognathic Diseases
Slc52a2	Brown-Vialetto-Van Laere syndrome	Nervous System Diseases; Otorhinolaryngologic Diseases; Pathological Conditions, Signs and Symptoms
Unc93b1	Herpes encephalitis	Nervous System Diseases; Virus Diseases
Fbxo32	Muscular Atrophy	Nervous System Diseases; Pathological Conditions, Signs and Symptoms
Arx	PARTINGTON X-LINKED MENTAL RETARDATION SYNDROME	Congenital, Hereditary, and Neonatal Diseases and Abnormalities; Nervous System Diseases; Pathological Conditions, Signs and Symptoms
Ispd	Walker-Warburg congenital muscular dystrophy	Congenital, Hereditary, and Neonatal Diseases and Abnormalities; Eye Diseases; Nervous System Diseases
Adh1c	Alcohol abuse	Mental Disorders; Substance-Related Disorders
Adra2a	Mental Depression	Behavior and Behavior Mechanisms
Bin1	Autosomal Recessive Centronuclear Myopathy	Musculoskeletal Diseases; Nervous System Diseases
Bdnf	Status Epilepticus	Nervous System Diseases; Pathological Conditions, Signs and Symptoms
Bmp4	Prolactinoma	Endocrine System Diseases; Neoplasms; Nervous System Diseases
Cckar	Alcoholic Intoxication, Chronic	Mental Disorders; Substance-Related Disorders
Chrna3	Alcoholic Intoxication, Chronic	Mental Disorders; Substance-Related Disorders
Ercc8	Cockayne Syndrome, Type II	Congenital, Hereditary, and Neonatal Diseases and Abnormalities; Musculoskeletal Diseases; Nervous System Diseases; Nutritional and Metabolic Diseases
Cnr1	Cocaine Dependence	Mental Disorders; Substance-Related Disorders
Col9a1	Stickler syndrome, type 1	Eye Diseases; Musculoskeletal Diseases; Nervous System Diseases; Otorhinolaryngologic Diseases; Pathological Conditions, Signs and Symptoms; Skin and Connective Tissue Diseases
Dbh	Mental Depression	Behavior and Behavior Mechanisms
Dync1h1	Malformations of Cortical Development	Congenital, Hereditary, and Neonatal Diseases and Abnormalities; Nervous System Diseases
Drd5	Bipolar Disorder	Mental Disorders
Gabra2	Cocaine Dependence	Mental Disorders; Substance-Related Disorders
Hexb	Juvenile Sandhoff Disease	Congenital, Hereditary, and Neonatal Diseases and Abnormalities; Nervous System Diseases; Nutritional and Metabolic Diseases
Lmna	Autosomal Recessive Emery-Dreifuss Muscular Dystrophy	Congenital, Hereditary, and Neonatal Diseases and Abnormalities; Musculoskeletal Diseases; Nervous System Diseases
Lrp4	Myasthenic Syndromes, Congenital	Congenital, Hereditary, and Neonatal Diseases and Abnormalities; Nervous System Diseases
Mef2c	Intellectual Disability	Behavior and Behavior Mechanisms; Mental Disorders; Nervous System Diseases; Pathological Conditions, Signs and Symptoms
Atp6	Maternally Inherited Leigh Syndrome	Congenital, Hereditary, and Neonatal Diseases and Abnormalities; Nervous System Diseases; Nutritional and Metabolic Diseases
Ntrk2	Bipolar Disorder	Mental Disorders
Oprk1	Cocaine Dependence	Mental Disorders; Substance-Related Disorders
Oprm1	Cocaine Dependence	Mental Disorders; Substance-Related Disorders
Pax6	Autistic Disorder	Mental Disorders
Pde4b	Bipolar Disorder	Mental Disorders
Pex12	Zellweger Syndrome	Congenital, Hereditary, and Neonatal Diseases and Abnormalities; Digestive System Diseases; Female Urogenital Diseases and Pregnancy Complications; Male Urogenital Diseases; Nervous System Diseases; Nutritional and Metabolic Diseases
Serpina1	Bipolar Disorder	Mental Disorders
Pomc	Depressive disorder	Mental Disorders
Pex2	Infantile Refsum Disease (disorder)	Congenital, Hereditary, and Neonatal Diseases and Abnormalities; Nervous System Diseases; Nutritional and Metabolic Diseases
Scn9a	Infantile Severe Myoclonic Epilepsy	Nervous System Diseases
Slc6a4	Cocaine Dependence	Mental Disorders; Substance-Related Disorders
Sorl1	Familial Alzheimer Disease (FAD)	Mental Disorders; Nervous System Diseases
Sp4	Bipolar Disorder	Mental Disorders
Traf3	Herpes encephalitis	Nervous System Diseases; Virus Diseases
Clpp	Gonadal dysgenesis XX type deafness	Congenital, Hereditary, and Neonatal Diseases and Abnormalities; Endocrine System Diseases; Female Urogenital Diseases and Pregnancy Complications; Male Urogenital Diseases; Nervous System Diseases; Otorhinolaryngologic Diseases; Pathological Conditions, Signs and Symptoms
Ddhd2	Spastic Paraplegia, Hereditary	Congenital, Hereditary, and Neonatal Diseases and Abnormalities; Nervous System Diseases
Rab3gap2	Warburg Sjo Fledelius syndrome	Behavior and Behavior Mechanisms; Congenital, Hereditary, and Neonatal Diseases and Abnormalities; Endocrine System Diseases; Eye Diseases; Mental Disorders; Musculoskeletal Diseases; Nervous System Diseases; Pathological Conditions, Signs and Symptoms
Pomt2	Muscle eye brain disease	Congenital, Hereditary, and Neonatal Diseases and Abnormalities; Eye Diseases; Nervous System Diseases
Hydin	Hydrocephalus	Nervous System Diseases
Pink1	PARKINSON DISEASE 2, AUTOSOMAL RECESSIVE JUVENILE	Nervous System Diseases
Fkrp	Muscle eye brain disease	Congenital, Hereditary, and Neonatal Diseases and Abnormalities; Eye Diseases; Nervous System Diseases
Mfsd2a	Microcephaly	Congenital, Hereditary, and Neonatal Diseases and Abnormalities; Musculoskeletal Diseases; Nervous System Diseases
Ticam1	Herpes encephalitis	Nervous System Diseases; Virus Diseases
Atp1a2	Alternating hemiplegia of childhood	Nervous System Diseases; Pathological Conditions, Signs and Symptoms
Akr1c4	Bipolar Disorder	Mental Disorders
Chrnd	Myasthenic Syndromes, Congenital	Congenital, Hereditary, and Neonatal Diseases and Abnormalities; Nervous System Diseases
Col4a1	Walker-Warburg congenital muscular dystrophy	Congenital, Hereditary, and Neonatal Diseases and Abnormalities; Eye Diseases; Nervous System Diseases
Comt	Cocaine Dependence	Mental Disorders; Substance-Related Disorders
Crhbp	Mental Depression	Behavior and Behavior Mechanisms
Crhr2	Mental Depression	Behavior and Behavior Mechanisms
Dlg3	Mental Retardation, X-Linked 1	Congenital, Hereditary, and Neonatal Diseases and Abnormalities; Nervous System Diseases
Drd1	Parkinson Disease	Nervous System Diseases
Drd3	Cocaine Dependence	Mental Disorders; Substance-Related Disorders
Acsl4	Mental Retardation, X-Linked 1	Congenital, Hereditary, and Neonatal Diseases and Abnormalities; Nervous System Diseases
Fktn	Muscle eye brain disease	Congenital, Hereditary, and Neonatal Diseases and Abnormalities; Eye Diseases; Nervous System Diseases
Mtor	Malformations of Cortical Development	Congenital, Hereditary, and Neonatal Diseases and Abnormalities; Nervous System Diseases
Gabrg2	Alcoholic Intoxication, Chronic	Mental Disorders; Substance-Related Disorders
Gli2	Lobar Holoprosencephaly	Congenital, Hereditary, and Neonatal Diseases and Abnormalities; Musculoskeletal Diseases; Nervous System Diseases
Grn	Semantic Dementia	Mental Disorders; Nervous System Diseases; Nutritional and Metabolic Diseases
Grik2	Bipolar Disorder	Mental Disorders
Grm1	Epilepsy, Temporal Lobe	Nervous System Diseases
Gsk3b	Mental Depression	Behavior and Behavior Mechanisms
Gsk3b	Depressive disorder	Mental Disorders
Htt	Juvenile Huntington Disease	Congenital, Hereditary, and Neonatal Diseases and Abnormalities; Mental Disorders; Nervous System Diseases
Hexb	Adult Sandhoff Disease	Congenital, Hereditary, and Neonatal Diseases and Abnormalities; Nervous System Diseases; Nutritional and Metabolic Diseases
Hoxd10	Charcot-Marie-Tooth Disease	Congenital, Hereditary, and Neonatal Diseases and Abnormalities; Nervous System Diseases
Htr7	Anxiety Disorders	Mental Disorders
Htr7	Depressive disorder	Mental Disorders
Igf1r	Alzheimer's Disease	Mental Disorders; Nervous System Diseases
Ins	Alzheimer's Disease	Mental Disorders; Nervous System Diseases
Kcna1	Isaacs syndrome	Musculoskeletal Diseases; Nervous System Diseases
Kras	Organoid Nevus Phakomatosis	Congenital, Hereditary, and Neonatal Diseases and Abnormalities; Neoplasms; Nervous System Diseases
Mmp9	Brain Ischemia	Cardiovascular Diseases; Nervous System Diseases
Nd4	MELAS Syndrome	Cardiovascular Diseases; Congenital, Hereditary, and Neonatal Diseases and Abnormalities; Musculoskeletal Diseases; Nervous System Diseases; Nutritional and Metabolic Diseases
Ngf	Mental Depression	Behavior and Behavior Mechanisms
Nodal	Holoprosencephaly	Congenital, Hereditary, and Neonatal Diseases and Abnormalities; Musculoskeletal Diseases; Nervous System Diseases
Npy2r	Alcoholic Intoxication, Chronic	Mental Disorders; Substance-Related Disorders
Orc1	Microcephaly	Congenital, Hereditary, and Neonatal Diseases and Abnormalities; Musculoskeletal Diseases; Nervous System Diseases
Pax6	Gillespie syndrome	Behavior and Behavior Mechanisms; Congenital, Hereditary, and Neonatal Diseases and Abnormalities; Eye Diseases; Mental Disorders; Nervous System Diseases; Pathological Conditions, Signs and Symptoms
Pde6h	Achromatopsia	Eye Diseases; Nervous System Diseases; Pathological Conditions, Signs and Symptoms
Slc26a4	DEAFNESS, AUTOSOMAL RECESSIVE 4, WITH ENLARGED VESTIBULAR AQUEDUCT	Nervous System Diseases; Otorhinolaryngologic Diseases; Pathological Conditions, Signs and Symptoms
Pex13	Zellweger Syndrome	Congenital, Hereditary, and Neonatal Diseases and Abnormalities; Digestive System Diseases; Female Urogenital Diseases and Pregnancy Complications; Male Urogenital Diseases; Nervous System Diseases; Nutritional and Metabolic Diseases
Pex14	Zellweger Syndrome	Congenital, Hereditary, and Neonatal Diseases and Abnormalities; Digestive System Diseases; Female Urogenital Diseases and Pregnancy Complications; Male Urogenital Diseases; Nervous System Diseases; Nutritional and Metabolic Diseases
Plp1	Spastic Paraplegia, Hereditary	Congenital, Hereditary, and Neonatal Diseases and Abnormalities; Nervous System Diseases
S100a10	Unipolar Depression	Mental Disorders
Sdha	Leigh Disease	Congenital, Hereditary, and Neonatal Diseases and Abnormalities; Nervous System Diseases; Nutritional and Metabolic Diseases
Slc6a3	Cocaine Abuse	Mental Disorders; Substance-Related Disorders
Slc6a4	Depression, Bipolar	Mental Disorders
Slc6a4	Alcohol abuse	Mental Disorders; Substance-Related Disorders
Slc18a3	Myasthenic Syndromes, Congenital	Congenital, Hereditary, and Neonatal Diseases and Abnormalities; Nervous System Diseases
Smarce1	Coffin-Siris syndrome	Behavior and Behavior Mechanisms; Congenital, Hereditary, and Neonatal Diseases and Abnormalities; Mental Disorders; Musculoskeletal Diseases; Nervous System Diseases; Pathological Conditions, Signs and Symptoms; Stomatognathic Diseases
Snap25	Bipolar Disorder	Mental Disorders
Stxbp1	Infantile Severe Myoclonic Epilepsy	Nervous System Diseases
Tacr1	Bipolar Disorder	Mental Disorders
Tert	HOYERAAL-HREIDARSSON SYNDROME	Behavior and Behavior Mechanisms; Congenital, Hereditary, and Neonatal Diseases and Abnormalities; Female Urogenital Diseases and Pregnancy Complications; Mental Disorders; Musculoskeletal Diseases; Nervous System Diseases; Pathological Conditions, Signs and Symptoms; Skin and Connective Tissue Diseases
Akt3	Malformations of Cortical Development	Congenital, Hereditary, and Neonatal Diseases and Abnormalities; Nervous System Diseases
Pomt1	Muscle eye brain disease	Congenital, Hereditary, and Neonatal Diseases and Abnormalities; Eye Diseases; Nervous System Diseases
Chl1	Intellectual Disability	Behavior and Behavior Mechanisms; Mental Disorders; Nervous System Diseases; Pathological Conditions, Signs and Symptoms
Scn11a	Congenital Pain Insensitivity	Congenital, Hereditary, and Neonatal Diseases and Abnormalities; Nervous System Diseases
Cln6	Juvenile Neuronal Ceroid Lipofuscinosis	Congenital, Hereditary, and Neonatal Diseases and Abnormalities; Nervous System Diseases; Nutritional and Metabolic Diseases
Pex26	Zellweger Syndrome	Congenital, Hereditary, and Neonatal Diseases and Abnormalities; Digestive System Diseases; Female Urogenital Diseases and Pregnancy Complications; Male Urogenital Diseases; Nervous System Diseases; Nutritional and Metabolic Diseases
Polr3b	Leukodystrophy, Hypomyelinating, with Hypodontia and Hypogonadotropic Hypogonadism	Congenital, Hereditary, and Neonatal Diseases and Abnormalities; Endocrine System Diseases; Nervous System Diseases; Pathological Conditions, Signs and Symptoms; Stomatognathic Diseases
Ccdc88a	PEHO-Like Syndrome	Eye Diseases; Nervous System Diseases
Snx14	Intellectual Disability	Behavior and Behavior Mechanisms; Mental Disorders; Nervous System Diseases; Pathological Conditions, Signs and Symptoms
Fa2h	Spastic Paraplegia, Hereditary	Congenital, Hereditary, and Neonatal Diseases and Abnormalities; Nervous System Diseases
Ntng2	Bipolar Disorder	Mental Disorders
Pomgnt2	Walker-Warburg congenital muscular dystrophy	Congenital, Hereditary, and Neonatal Diseases and Abnormalities; Eye Diseases; Nervous System Diseases
Fgd4	Charcot-Marie-Tooth Disease	Congenital, Hereditary, and Neonatal Diseases and Abnormalities; Nervous System Diseases
Tbc1d20	Warburg Sjo Fledelius syndrome	Behavior and Behavior Mechanisms; Congenital, Hereditary, and Neonatal Diseases and Abnormalities; Endocrine System Diseases; Eye Diseases; Mental Disorders; Musculoskeletal Diseases; Nervous System Diseases; Pathological Conditions, Signs and Symptoms
Bean1	SPINOCEREBELLAR ATAXIA 31 (disorder)	Congenital, Hereditary, and Neonatal Diseases and Abnormalities; Nervous System Diseases
Ppm1k	Maple Syrup Urine Disease	Congenital, Hereditary, and Neonatal Diseases and Abnormalities; Nervous System Diseases; Nutritional and Metabolic Diseases
Tubb2b	Malformations of Cortical Development	Congenital, Hereditary, and Neonatal Diseases and Abnormalities; Nervous System Diseases
Adcy8	Mood Disorders	Mental Disorders
Bin1	Myopathy, Centronuclear, Autosomal Dominant	Musculoskeletal Diseases; Nervous System Diseases
Atp1a3	Bipolar Disorder	Mental Disorders
Bax	Alzheimer's Disease	Mental Disorders; Nervous System Diseases
Bcat2	Maple Syrup Urine Disease	Congenital, Hereditary, and Neonatal Diseases and Abnormalities; Nervous System Diseases; Nutritional and Metabolic Diseases
Bub1b	Microcephaly	Congenital, Hereditary, and Neonatal Diseases and Abnormalities; Musculoskeletal Diseases; Nervous System Diseases
Ca8	Dysequilibrium syndrome	Behavior and Behavior Mechanisms; Mental Disorders; Nervous System Diseases; Pathological Conditions, Signs and Symptoms
Cacnb4	Juvenile Myoclonic Epilepsy	Nervous System Diseases
Camk4	Cocaine Dependence	Mental Disorders; Substance-Related Disorders
Casq1	Tubular Aggregate Myopathy	Musculoskeletal Diseases; Nervous System Diseases
Cat	Major Depressive Disorder	Mental Disorders
Cdkn2a	Melanoma astrocytoma syndrome	Neoplasms; Nervous System Diseases
Chrnb2	Autistic Disorder	Mental Disorders
Cln3	Late-Infantile Neuronal Ceroid Lipfuscinosis	Congenital, Hereditary, and Neonatal Diseases and Abnormalities; Nervous System Diseases; Nutritional and Metabolic Diseases
Col4a2	PORENCEPHALY, FAMILIAL	Congenital, Hereditary, and Neonatal Diseases and Abnormalities; Musculoskeletal Diseases; Nervous System Diseases
Col9a2	Stickler syndrome, type 1	Eye Diseases; Musculoskeletal Diseases; Nervous System Diseases; Otorhinolaryngologic Diseases; Pathological Conditions, Signs and Symptoms; Skin and Connective Tissue Diseases
Comt	Depression, Bipolar	Mental Disorders
Cox6a1	Charcot-Marie-Tooth Disease	Congenital, Hereditary, and Neonatal Diseases and Abnormalities; Nervous System Diseases
Cps1	Hyperammonemia Due to Carbamoyl Phosphate Synthetase 1 Deficiency	Congenital, Hereditary, and Neonatal Diseases and Abnormalities; Nervous System Diseases; Nutritional and Metabolic Diseases
Creb1	Cocaine Dependence	Mental Disorders; Substance-Related Disorders
Csnk1d	Advanced Sleep-Phase Syndrome, Familial	Mental Disorders; Nervous System Diseases; Occupational Diseases
Dcc	Intellectual Disability	Behavior and Behavior Mechanisms; Mental Disorders; Nervous System Diseases; Pathological Conditions, Signs and Symptoms
Dctn1	Amyotrophic Lateral Sclerosis, Sporadic	Nervous System Diseases; Nutritional and Metabolic Diseases
Timm8a	Jensen syndrome	Eye Diseases; Mental Disorders; Nervous System Diseases; Otorhinolaryngologic Diseases; Pathological Conditions, Signs and Symptoms
Dlg4	Williams Syndrome	Cardiovascular Diseases; Congenital, Hereditary, and Neonatal Diseases and Abnormalities; Nervous System Diseases
Edn1	Erectile dysfunction	Male Urogenital Diseases; Mental Disorders
Eif4e	Autistic Disorder	Mental Disorders
Ext1	Autistic Disorder	Mental Disorders
Fancb	VACTERL Association With Hydrocephalus	Cardiovascular Diseases; Congenital, Hereditary, and Neonatal Diseases and Abnormalities; Digestive System Diseases; Musculoskeletal Diseases; Nervous System Diseases
Gabra1	Hepatic Encephalopathy	Digestive System Diseases; Nervous System Diseases; Nutritional and Metabolic Diseases
Gabrg2	Hepatic Encephalopathy	Digestive System Diseases; Nervous System Diseases; Nutritional and Metabolic Diseases
Hic1	Miller Dieker syndrome	Congenital, Hereditary, and Neonatal Diseases and Abnormalities; Nervous System Diseases
Hif1a	Brain Ischemia	Cardiovascular Diseases; Nervous System Diseases
Hla-drb1	Narcolepsy-Cataplexy Syndrome	Mental Disorders; Nervous System Diseases
Hoxb8	Trichotillomania	Mental Disorders
Hras	Organoid Nevus Phakomatosis	Congenital, Hereditary, and Neonatal Diseases and Abnormalities; Neoplasms; Nervous System Diseases
Htr2a	Depression, Bipolar	Mental Disorders
Htr2a	Alcohol abuse	Mental Disorders; Substance-Related Disorders
Il17a	Brain Ischemia	Cardiovascular Diseases; Nervous System Diseases
Ins	Bipolar Disorder	Mental Disorders
Itga7	Congenital Fiber Type Disproportion	Musculoskeletal Diseases; Nervous System Diseases
Mapt	Supranuclear Palsy, Progressive, 1, Atypical	Eye Diseases; Nervous System Diseases; Pathological Conditions, Signs and Symptoms
Mecp2	Rett Syndrome, Preserved Speech Variant	Congenital, Hereditary, and Neonatal Diseases and Abnormalities; Nervous System Diseases
Mmp2	Alcohol abuse	Mental Disorders; Substance-Related Disorders
Msx2	Parietal Foramina With Cleidocranial Dysplasia	Congenital, Hereditary, and Neonatal Diseases and Abnormalities; Musculoskeletal Diseases; Nervous System Diseases; Pathological Conditions, Signs and Symptoms
Cox2	MELAS Syndrome	Cardiovascular Diseases; Congenital, Hereditary, and Neonatal Diseases and Abnormalities; Musculoskeletal Diseases; Nervous System Diseases; Nutritional and Metabolic Diseases
Cox3	MELAS Syndrome	Cardiovascular Diseases; Congenital, Hereditary, and Neonatal Diseases and Abnormalities; Musculoskeletal Diseases; Nervous System Diseases; Nutritional and Metabolic Diseases
Mthfr	Methylenetetrahydrofolate reductase deficiency	Congenital, Hereditary, and Neonatal Diseases and Abnormalities; Mental Disorders; Musculoskeletal Diseases; Nervous System Diseases; Nutritional and Metabolic Diseases; Pathological Conditions, Signs and Symptoms; Skin and Connective Tissue Diseases
Trnl1	MERRF Syndrome	Congenital, Hereditary, and Neonatal Diseases and Abnormalities; Musculoskeletal Diseases; Nervous System Diseases; Nutritional and Metabolic Diseases
Trnq	MELAS Syndrome	Cardiovascular Diseases; Congenital, Hereditary, and Neonatal Diseases and Abnormalities; Musculoskeletal Diseases; Nervous System Diseases; Nutritional and Metabolic Diseases
Trns1	MELAS Syndrome	Cardiovascular Diseases; Congenital, Hereditary, and Neonatal Diseases and Abnormalities; Musculoskeletal Diseases; Nervous System Diseases; Nutritional and Metabolic Diseases
Trnw	MELAS Syndrome	Cardiovascular Diseases; Congenital, Hereditary, and Neonatal Diseases and Abnormalities; Musculoskeletal Diseases; Nervous System Diseases; Nutritional and Metabolic Diseases
Ndufa10	Leigh Disease	Congenital, Hereditary, and Neonatal Diseases and Abnormalities; Nervous System Diseases; Nutritional and Metabolic Diseases
Npy	Cocaine Dependence	Mental Disorders; Substance-Related Disorders
Npc1	Niemann-Pick Disease, Type D	Congenital, Hereditary, and Neonatal Diseases and Abnormalities; Hemic and Lymphatic Diseases; Nervous System Diseases; Nutritional and Metabolic Diseases
Nphp1	Renal dysplasia and retinal aplasia (disorder)	Congenital, Hereditary, and Neonatal Diseases and Abnormalities; Eye Diseases; Female Urogenital Diseases and Pregnancy Complications; Male Urogenital Diseases; Nervous System Diseases
Npy1r	Anxiety Disorders	Mental Disorders
Oprm1	Alcohol abuse	Mental Disorders; Substance-Related Disorders
P2ry11	Narcolepsy-Cataplexy Syndrome	Mental Disorders; Nervous System Diseases
P4hb	Cole Carpenter syndrome	Congenital, Hereditary, and Neonatal Diseases and Abnormalities; Eye Diseases; Musculoskeletal Diseases; Nervous System Diseases; Skin and Connective Tissue Diseases
Pcsk5	Currarino triad	Congenital, Hereditary, and Neonatal Diseases and Abnormalities; Digestive System Diseases; Nervous System Diseases
Pik3ca	Malformations of Cortical Development	Congenital, Hereditary, and Neonatal Diseases and Abnormalities; Nervous System Diseases
Pmm2	Intellectual Disability	Behavior and Behavior Mechanisms; Mental Disorders; Nervous System Diseases; Pathological Conditions, Signs and Symptoms
Pmp22	Acute inflammatory demyelinating polyneuropathy	Immune System Diseases; Nervous System Diseases
Pomc	Bipolar Disorder	Mental Disorders
Reln	EPILEPSY, LATERAL TEMPORAL LOBE, AUTOSOMAL DOMINANT	Mental Disorders; Nervous System Diseases; Pathological Conditions, Signs and Symptoms
Ptgs2	Unipolar Depression	Mental Disorders
Sc5d	Intellectual Disability	Behavior and Behavior Mechanisms; Mental Disorders; Nervous System Diseases; Pathological Conditions, Signs and Symptoms
Shh	Lobar Holoprosencephaly	Congenital, Hereditary, and Neonatal Diseases and Abnormalities; Musculoskeletal Diseases; Nervous System Diseases
Shh	Semilobar Holoprosencephaly	Congenital, Hereditary, and Neonatal Diseases and Abnormalities; Musculoskeletal Diseases; Nervous System Diseases
Six3	Lobar Holoprosencephaly	Congenital, Hereditary, and Neonatal Diseases and Abnormalities; Musculoskeletal Diseases; Nervous System Diseases
Six3	Alobar Holoprosencephaly	Congenital, Hereditary, and Neonatal Diseases and Abnormalities; Musculoskeletal Diseases; Nervous System Diseases
Slc6a3	Attention Deficit Disorder	Mental Disorders
Smn1	Spinal Muscular Atrophies of Childhood	Congenital, Hereditary, and Neonatal Diseases and Abnormalities; Nervous System Diseases
Smn2	Spinal Muscular Atrophies of Childhood	Congenital, Hereditary, and Neonatal Diseases and Abnormalities; Nervous System Diseases
Tacr3	Alcoholic Intoxication, Chronic	Mental Disorders; Substance-Related Disorders
Tgif1	Lobar Holoprosencephaly	Congenital, Hereditary, and Neonatal Diseases and Abnormalities; Musculoskeletal Diseases; Nervous System Diseases
Tlr4	Diabetic Neuropathies	Endocrine System Diseases; Nervous System Diseases
Tnf	Status Epilepticus	Nervous System Diseases; Pathological Conditions, Signs and Symptoms
Tpm2	Congenital Fiber Type Disproportion	Musculoskeletal Diseases; Nervous System Diseases
Tubg1	Malformations of Cortical Development	Congenital, Hereditary, and Neonatal Diseases and Abnormalities; Nervous System Diseases
Bhlhe40	Bipolar Disorder	Mental Disorders
Cask	FG SYNDROME 4 (disorder)	Congenital, Hereditary, and Neonatal Diseases and Abnormalities; Digestive System Diseases; Nervous System Diseases; Pathological Conditions, Signs and Symptoms
Jrk	Juvenile Myoclonic Epilepsy	Nervous System Diseases
Pex11b	Zellweger Syndrome	Congenital, Hereditary, and Neonatal Diseases and Abnormalities; Digestive System Diseases; Female Urogenital Diseases and Pregnancy Complications; Male Urogenital Diseases; Nervous System Diseases; Nutritional and Metabolic Diseases
Nrp2	Autistic Disorder	Mental Disorders
Large1	Muscle eye brain disease	Congenital, Hereditary, and Neonatal Diseases and Abnormalities; Eye Diseases; Nervous System Diseases
Prepl	Myasthenic Syndromes, Congenital	Congenital, Hereditary, and Neonatal Diseases and Abnormalities; Nervous System Diseases
Cartpt	Cocaine Abuse	Mental Disorders; Substance-Related Disorders
Znf592	SPINOCEREBELLAR ATAXIA, AUTOSOMAL RECESSIVE 5	Congenital, Hereditary, and Neonatal Diseases and Abnormalities; Nervous System Diseases
Traip	Microcephaly	Congenital, Hereditary, and Neonatal Diseases and Abnormalities; Musculoskeletal Diseases; Nervous System Diseases
43717	Brachial Plexus Neuritis	Nervous System Diseases
43717	Neuralgic Amyotrophy	Nervous System Diseases
B4gat1	Walker-Warburg congenital muscular dystrophy	Congenital, Hereditary, and Neonatal Diseases and Abnormalities; Eye Diseases; Nervous System Diseases
Capn10	Intellectual Disability	Behavior and Behavior Mechanisms; Mental Disorders; Nervous System Diseases; Pathological Conditions, Signs and Symptoms
Erlin2	Intellectual Disability	Behavior and Behavior Mechanisms; Mental Disorders; Nervous System Diseases; Pathological Conditions, Signs and Symptoms
Man1b1	Intellectual Disability	Behavior and Behavior Mechanisms; Mental Disorders; Nervous System Diseases; Pathological Conditions, Signs and Symptoms
Trex1	Vasculopathy, Retinal, With Cerebral Leukodystrophy	Cardiovascular Diseases; Congenital, Hereditary, and Neonatal Diseases and Abnormalities; Eye Diseases; Nervous System Diseases; Nutritional and Metabolic Diseases
Pnkp	Microcephaly	Congenital, Hereditary, and Neonatal Diseases and Abnormalities; Musculoskeletal Diseases; Nervous System Diseases
Cep152	Seckel syndrome	Congenital, Hereditary, and Neonatal Diseases and Abnormalities; Endocrine System Diseases; Musculoskeletal Diseases; Nervous System Diseases; Pathological Conditions, Signs and Symptoms
Nedd4l	Periventricular Nodular Heterotopia	Congenital, Hereditary, and Neonatal Diseases and Abnormalities; Nervous System Diseases
Clcf1	Crisponi syndrome	Congenital, Hereditary, and Neonatal Diseases and Abnormalities; Musculoskeletal Diseases; Nervous System Diseases; Pathological Conditions, Signs and Symptoms; Skin and Connective Tissue Diseases
Ccdc22	3C syndrome	Cardiovascular Diseases; Congenital, Hereditary, and Neonatal Diseases and Abnormalities; Musculoskeletal Diseases; Nervous System Diseases
Donson	Microcephaly	Congenital, Hereditary, and Neonatal Diseases and Abnormalities; Musculoskeletal Diseases; Nervous System Diseases
Dact1	Townes syndrome	Congenital, Hereditary, and Neonatal Diseases and Abnormalities; Digestive System Diseases; Nervous System Diseases; Otorhinolaryngologic Diseases; Pathological Conditions, Signs and Symptoms
Larp7	Intellectual Disability	Behavior and Behavior Mechanisms; Mental Disorders; Nervous System Diseases; Pathological Conditions, Signs and Symptoms
Trem2	Familial Alzheimer Disease (FAD)	Mental Disorders; Nervous System Diseases
Retreg1	Hereditary Sensory Autonomic Neuropathy, Type 2	Congenital, Hereditary, and Neonatal Diseases and Abnormalities; Nervous System Diseases
Nde1	MICROHYDRANENCEPHALY	Congenital, Hereditary, and Neonatal Diseases and Abnormalities; Musculoskeletal Diseases; Nervous System Diseases
Elp2	Intellectual Disability	Behavior and Behavior Mechanisms; Mental Disorders; Nervous System Diseases; Pathological Conditions, Signs and Symptoms
Pex26	Infantile Refsum Disease (disorder)	Congenital, Hereditary, and Neonatal Diseases and Abnormalities; Nervous System Diseases; Nutritional and Metabolic Diseases
Ermard	Periventricular Nodular Heterotopia	Congenital, Hereditary, and Neonatal Diseases and Abnormalities; Nervous System Diseases
Cenpj	Seckel syndrome	Congenital, Hereditary, and Neonatal Diseases and Abnormalities; Endocrine System Diseases; Musculoskeletal Diseases; Nervous System Diseases; Pathological Conditions, Signs and Symptoms
Sall4	Oculootoradial syndrome	Congenital, Hereditary, and Neonatal Diseases and Abnormalities; Digestive System Diseases; Eye Diseases; Hemic and Lymphatic Diseases; Musculoskeletal Diseases; Nervous System Diseases; Otorhinolaryngologic Diseases; Pathological Conditions, Signs and Symptoms
Vangl2	Spina Bifida	Congenital, Hereditary, and Neonatal Diseases and Abnormalities; Nervous System Diseases
Klc2	Spastic Paraplegia, Optic Atrophy, and Neuropathy	Congenital, Hereditary, and Neonatal Diseases and Abnormalities; Eye Diseases; Nervous System Diseases; Pathological Conditions, Signs and Symptoms
Reep1	NEURONOPATHY, DISTAL HEREDITARY MOTOR, TYPE V	Nervous System Diseases
Fat4	Van Maldergem Wetzburger Verloes syndrome	Behavior and Behavior Mechanisms; Congenital, Hereditary, and Neonatal Diseases and Abnormalities; Mental Disorders; Musculoskeletal Diseases; Nervous System Diseases; Pathological Conditions, Signs and Symptoms
Kctd17	Myoclonic dystonia	Nervous System Diseases
Camkmt	Hypotonia-Cystinuria Syndrome	Behavior and Behavior Mechanisms; Congenital, Hereditary, and Neonatal Diseases and Abnormalities; Female Urogenital Diseases and Pregnancy Complications; Male Urogenital Diseases; Mental Disorders; Musculoskeletal Diseases; Nervous System Diseases; Nutritional and Metabolic Diseases; Pathological Conditions, Signs and Symptoms
L2hgdh	Intellectual Disability	Behavior and Behavior Mechanisms; Mental Disorders; Nervous System Diseases; Pathological Conditions, Signs and Symptoms
Naa15	Intellectual Disability	Behavior and Behavior Mechanisms; Mental Disorders; Nervous System Diseases; Pathological Conditions, Signs and Symptoms
Ddhd1	SPASTIC PARAPLEGIA 28, AUTOSOMAL RECESSIVE (disorder)	Nervous System Diseases; Pathological Conditions, Signs and Symptoms
Diaph3	AUDITORY NEUROPATHY, AUTOSOMAL DOMINANT, 1	Nervous System Diseases; Otorhinolaryngologic Diseases; Pathological Conditions, Signs and Symptoms
Adgrv1	Usher Syndrome, Type II	Congenital, Hereditary, and Neonatal Diseases and Abnormalities; Eye Diseases; Nervous System Diseases; Otorhinolaryngologic Diseases; Pathological Conditions, Signs and Symptoms
Pomk	Walker-Warburg congenital muscular dystrophy	Congenital, Hereditary, and Neonatal Diseases and Abnormalities; Eye Diseases; Nervous System Diseases
Trim63	Muscular Atrophy	Nervous System Diseases; Pathological Conditions, Signs and Symptoms
Mfsd2a	Intellectual Disability	Behavior and Behavior Mechanisms; Mental Disorders; Nervous System Diseases; Pathological Conditions, Signs and Symptoms
Alg2	Myasthenic Syndromes, Congenital	Congenital, Hereditary, and Neonatal Diseases and Abnormalities; Nervous System Diseases
Mars2	Ataxia, Spastic, 3, Autosomal Recessive	Congenital, Hereditary, and Neonatal Diseases and Abnormalities; Nervous System Diseases; Pathological Conditions, Signs and Symptoms
Pgap3	Hyperphosphatasia with Mental Retardation	Behavior and Behavior Mechanisms; Congenital, Hereditary, and Neonatal Diseases and Abnormalities; Mental Disorders; Nervous System Diseases; Nutritional and Metabolic Diseases; Pathological Conditions, Signs and Symptoms
Syt2	Myasthenic Syndromes, Congenital	Congenital, Hereditary, and Neonatal Diseases and Abnormalities; Nervous System Diseases
Syt2	Congenital Myasthenic Syndromes, Presynaptic	Congenital, Hereditary, and Neonatal Diseases and Abnormalities; Nervous System Diseases
Uroc1	Intellectual Disability	Behavior and Behavior Mechanisms; Mental Disorders; Nervous System Diseases; Pathological Conditions, Signs and Symptoms
Marveld2	DEAFNESS, AUTOSOMAL RECESSIVE 49	Nervous System Diseases; Otorhinolaryngologic Diseases; Pathological Conditions, Signs and Symptoms
Frem3	Major Depressive Disorder	Mental Disorders
Alg14	Myasthenic Syndromes, Congenital	Congenital, Hereditary, and Neonatal Diseases and Abnormalities; Nervous System Diseases
Pigw	Hyperphosphatasia with Mental Retardation	Behavior and Behavior Mechanisms; Congenital, Hereditary, and Neonatal Diseases and Abnormalities; Mental Disorders; Nervous System Diseases; Nutritional and Metabolic Diseases; Pathological Conditions, Signs and Symptoms
Rnu4atac	Roifman syndrome	Cardiovascular Diseases; Congenital, Hereditary, and Neonatal Diseases and Abnormalities; Eye Diseases; Immune System Diseases; Musculoskeletal Diseases; Nervous System Diseases
Abat	Visual seizure	Nervous System Diseases; Pathological Conditions, Signs and Symptoms
Adk	Intellectual Disability	Behavior and Behavior Mechanisms; Mental Disorders; Nervous System Diseases; Pathological Conditions, Signs and Symptoms
Parp1	Intellectual Disability	Behavior and Behavior Mechanisms; Mental Disorders; Nervous System Diseases; Pathological Conditions, Signs and Symptoms
Adra2b	Intellectual Disability	Behavior and Behavior Mechanisms; Mental Disorders; Nervous System Diseases; Pathological Conditions, Signs and Symptoms
Agtr2	Mental Retardation, X-Linked 1	Congenital, Hereditary, and Neonatal Diseases and Abnormalities; Nervous System Diseases
Ahr	Congenital nystagmus	Congenital, Hereditary, and Neonatal Diseases and Abnormalities; Eye Diseases; Nervous System Diseases
Alad	Visual seizure	Nervous System Diseases; Pathological Conditions, Signs and Symptoms
Alk	Malignant neoplasm of brain	Neoplasms; Nervous System Diseases
Ang	Amyotrophic Lateral Sclerosis	Nervous System Diseases; Nutritional and Metabolic Diseases
Ank3	Schizophrenia	Mental Disorders
Ank3	Status Epilepticus	Nervous System Diseases; Pathological Conditions, Signs and Symptoms
Anxa5	Hepatolenticular Degeneration	Congenital, Hereditary, and Neonatal Diseases and Abnormalities; Digestive System Diseases; Nervous System Diseases; Nutritional and Metabolic Diseases
Apex1	Visual seizure	Nervous System Diseases; Pathological Conditions, Signs and Symptoms
Apoe	Cerebral Amyloid Angiopathy	Cardiovascular Diseases; Nervous System Diseases; Nutritional and Metabolic Diseases
App	Cerebral Amyloid Angiopathy	Cardiovascular Diseases; Nervous System Diseases; Nutritional and Metabolic Diseases
App	Memory impairment	Behavior and Behavior Mechanisms; Nervous System Diseases; Pathological Conditions, Signs and Symptoms
App	Dementia	Mental Disorders; Nervous System Diseases
App	CEREBRAL AMYLOID ANGIOPATHY, APP-RELATED, ARCTIC VARIANT	Cardiovascular Diseases; Congenital, Hereditary, and Neonatal Diseases and Abnormalities; Nervous System Diseases; Nutritional and Metabolic Diseases
App	CEREBRAL AMYLOID ANGIOPATHY, APP-RELATED, FLEMISH VARIANT	Cardiovascular Diseases; Congenital, Hereditary, and Neonatal Diseases and Abnormalities; Nervous System Diseases; Nutritional and Metabolic Diseases
App	CEREBRAL AMYLOID ANGIOPATHY, APP-RELATED, ITALIAN VARIANT	Cardiovascular Diseases; Congenital, Hereditary, and Neonatal Diseases and Abnormalities; Nervous System Diseases; Nutritional and Metabolic Diseases
App	CEREBRAL AMYLOID ANGIOPATHY, APP-RELATED, IOWA VARIANT	Cardiovascular Diseases; Congenital, Hereditary, and Neonatal Diseases and Abnormalities; Nervous System Diseases; Nutritional and Metabolic Diseases
Aqp4	Status Epilepticus	Nervous System Diseases; Pathological Conditions, Signs and Symptoms
Ar	Bulbo-Spinal Atrophy, X-Linked	Congenital, Hereditary, and Neonatal Diseases and Abnormalities; Nervous System Diseases
Ascl1	CCHS WITH HIRSCHSPRUNG DISEASE	Nervous System Diseases; Pathological Conditions, Signs and Symptoms; Respiratory Tract Diseases
Aspa	Canavan Disease, Neonatal	Congenital, Hereditary, and Neonatal Diseases and Abnormalities; Nervous System Diseases; Nutritional and Metabolic Diseases
Aspa	Canavan Disease, Infantile	Congenital, Hereditary, and Neonatal Diseases and Abnormalities; Nervous System Diseases; Nutritional and Metabolic Diseases
Aspa	Canavan Disease, Juvenile	Congenital, Hereditary, and Neonatal Diseases and Abnormalities; Nervous System Diseases; Nutritional and Metabolic Diseases
Atp1a3	Dystonia	Nervous System Diseases; Pathological Conditions, Signs and Symptoms
Atrx	Intellectual Disability	Behavior and Behavior Mechanisms; Mental Disorders; Nervous System Diseases; Pathological Conditions, Signs and Symptoms
Bcl2	Erectile dysfunction	Male Urogenital Diseases; Mental Disorders
Bcl2l1	Erectile dysfunction	Male Urogenital Diseases; Mental Disorders
Bdnf	CCHS WITH HIRSCHSPRUNG DISEASE	Nervous System Diseases; Pathological Conditions, Signs and Symptoms; Respiratory Tract Diseases
Foxl2	Bpes With Ovarian Failure	Congenital, Hereditary, and Neonatal Diseases and Abnormalities; Eye Diseases; Nervous System Diseases
Foxl2	Bpes Without Ovarian Failure	Congenital, Hereditary, and Neonatal Diseases and Abnormalities; Eye Diseases; Nervous System Diseases
Foxl2	Bpes With Duane Retraction Syndrome	Congenital, Hereditary, and Neonatal Diseases and Abnormalities; Eye Diseases; Nervous System Diseases
Foxl2	Bpes, Type I, Autosomal Recessive	Congenital, Hereditary, and Neonatal Diseases and Abnormalities; Eye Diseases; Nervous System Diseases
Braf	Brain Neoplasms	Neoplasms; Nervous System Diseases
Bst1	Parkinson Disease	Nervous System Diseases
C3	Transient Ischemic Attack	Cardiovascular Diseases; Nervous System Diseases
C3	Infarction, Middle Cerebral Artery	Cardiovascular Diseases; Nervous System Diseases
Cacna1c	Schizophrenia	Mental Disorders
Casp2	Intellectual Disability	Behavior and Behavior Mechanisms; Mental Disorders; Nervous System Diseases; Pathological Conditions, Signs and Symptoms
Casp3	Diabetic Neuropathies	Endocrine System Diseases; Nervous System Diseases
Casp3	Status Epilepticus	Nervous System Diseases; Pathological Conditions, Signs and Symptoms
Casp8	Status Epilepticus	Nervous System Diseases; Pathological Conditions, Signs and Symptoms
Casp9	Transient Ischemic Attack	Cardiovascular Diseases; Nervous System Diseases
Cat	Brain Ischemia	Cardiovascular Diseases; Nervous System Diseases
Ccna2	Intellectual Disability	Behavior and Behavior Mechanisms; Mental Disorders; Nervous System Diseases; Pathological Conditions, Signs and Symptoms
Ccnd2	Megalanecephaly Polymicrogyria-Polydactyly Hydrocephalus Syndrome	Congenital, Hereditary, and Neonatal Diseases and Abnormalities; Musculoskeletal Diseases; Nervous System Diseases
Cd40	Multiple Sclerosis	Immune System Diseases; Nervous System Diseases
Cd58	Multiple Sclerosis	Immune System Diseases; Nervous System Diseases
Cd151	Nephropathy with Pretibial Epidermolysis Bullosa and Deafness	Congenital, Hereditary, and Neonatal Diseases and Abnormalities; Female Urogenital Diseases and Pregnancy Complications; Male Urogenital Diseases; Nervous System Diseases; Otorhinolaryngologic Diseases; Pathological Conditions, Signs and Symptoms; Skin and Connective Tissue Diseases
Chrna3	Nicotine Dependence	Mental Disorders; Substance-Related Disorders
Chrna3	Visual seizure	Nervous System Diseases; Pathological Conditions, Signs and Symptoms
Chrna7	Chromosome 15q13.3 Microdeletion Syndrome	Behavior and Behavior Mechanisms; Congenital, Hereditary, and Neonatal Diseases and Abnormalities; Mental Disorders; Nervous System Diseases; Pathological Conditions, Signs and Symptoms
Chrnb1	Myasthenic Syndromes, Congenital	Congenital, Hereditary, and Neonatal Diseases and Abnormalities; Nervous System Diseases
Chrnb1	Congenital Myasthenic Syndromes, Postsynaptic	Congenital, Hereditary, and Neonatal Diseases and Abnormalities; Nervous System Diseases
Chrnb2	Attention Deficit Disorder	Mental Disorders
Chrnd	Congenital Myasthenic Syndromes, Postsynaptic	Congenital, Hereditary, and Neonatal Diseases and Abnormalities; Nervous System Diseases
Chrne	Myasthenic Syndromes, Congenital	Congenital, Hereditary, and Neonatal Diseases and Abnormalities; Nervous System Diseases
Chrng	Myasthenic Syndromes, Congenital	Congenital, Hereditary, and Neonatal Diseases and Abnormalities; Nervous System Diseases
Ercc8	Cockayne Syndrome, Type III	Congenital, Hereditary, and Neonatal Diseases and Abnormalities; Musculoskeletal Diseases; Nervous System Diseases; Nutritional and Metabolic Diseases
Clcn4	Mental Retardation, X-Linked 1	Congenital, Hereditary, and Neonatal Diseases and Abnormalities; Nervous System Diseases
Clu	Alzheimer's Disease	Mental Disorders; Nervous System Diseases
Tpp1	Adult Neuronal Ceroid Lipofuscinosis	Congenital, Hereditary, and Neonatal Diseases and Abnormalities; Nervous System Diseases; Nutritional and Metabolic Diseases
Cln3	Adult Neuronal Ceroid Lipofuscinosis	Congenital, Hereditary, and Neonatal Diseases and Abnormalities; Nervous System Diseases; Nutritional and Metabolic Diseases
Abcc2	Status Epilepticus	Nervous System Diseases; Pathological Conditions, Signs and Symptoms
Cnga3	Achromatopsia	Eye Diseases; Nervous System Diseases; Pathological Conditions, Signs and Symptoms
Cnr1	Status Epilepticus	Nervous System Diseases; Pathological Conditions, Signs and Symptoms
Col4a1	Familial schizencephaly	Congenital, Hereditary, and Neonatal Diseases and Abnormalities; Nervous System Diseases
Col4a1	Post-traumatic Porencephaly	Congenital, Hereditary, and Neonatal Diseases and Abnormalities; Musculoskeletal Diseases; Nervous System Diseases
Col9a3	Stickler syndrome, type 1	Eye Diseases; Musculoskeletal Diseases; Nervous System Diseases; Otorhinolaryngologic Diseases; Pathological Conditions, Signs and Symptoms; Skin and Connective Tissue Diseases
Col12a1	Scleroatonic muscular dystrophy	Congenital, Hereditary, and Neonatal Diseases and Abnormalities; Musculoskeletal Diseases; Nervous System Diseases; Pathological Conditions, Signs and Symptoms
Col12a1	Bethlem myopathy	Congenital, Hereditary, and Neonatal Diseases and Abnormalities; Musculoskeletal Diseases; Nervous System Diseases
Col13a1	Myasthenic Syndromes, Congenital	Congenital, Hereditary, and Neonatal Diseases and Abnormalities; Nervous System Diseases
Col13a1	Congenital Myasthenic Syndromes, Postsynaptic	Congenital, Hereditary, and Neonatal Diseases and Abnormalities; Nervous System Diseases
Col13a1	Congenital Myasthenic Syndromes, Presynaptic	Congenital, Hereditary, and Neonatal Diseases and Abnormalities; Nervous System Diseases
Comt	Attention deficit hyperactivity disorder	Mental Disorders
Slc31a1	Intellectual Disability	Behavior and Behavior Mechanisms; Mental Disorders; Nervous System Diseases; Pathological Conditions, Signs and Symptoms
Cox15	Encephalopathy, Subacute Necrotizing, Infantile	Congenital, Hereditary, and Neonatal Diseases and Abnormalities; Nervous System Diseases; Nutritional and Metabolic Diseases
Cox15	Cardioencephalomyopathy, Fatal Infantile, due to Cytochrome C Oxidase Deficiency	Cardiovascular Diseases; Congenital, Hereditary, and Neonatal Diseases and Abnormalities; Musculoskeletal Diseases; Nervous System Diseases; Nutritional and Metabolic Diseases
Crh	Alcohol abuse	Mental Disorders; Substance-Related Disorders
Des	Myofibrillar Myopathy	Musculoskeletal Diseases; Nervous System Diseases
Dlg3	Intellectual Disability	Behavior and Behavior Mechanisms; Mental Disorders; Nervous System Diseases; Pathological Conditions, Signs and Symptoms
Dmd	Muscular Dystrophy	Congenital, Hereditary, and Neonatal Diseases and Abnormalities; Musculoskeletal Diseases; Nervous System Diseases
Dmd	Status Epilepticus	Nervous System Diseases; Pathological Conditions, Signs and Symptoms
Dmd	Muscle Weakness	Musculoskeletal Diseases; Nervous System Diseases; Pathological Conditions, Signs and Symptoms
Dmd	Intellectual Disability	Behavior and Behavior Mechanisms; Mental Disorders; Nervous System Diseases; Pathological Conditions, Signs and Symptoms
Dnm2	Charcot-Marie-Tooth Disease	Congenital, Hereditary, and Neonatal Diseases and Abnormalities; Nervous System Diseases
Drd1	Mental Depression	Behavior and Behavior Mechanisms
Drd2	Depressive disorder	Mental Disorders
Drd2	PARKINSON DISEASE 2, AUTOSOMAL RECESSIVE JUVENILE	Nervous System Diseases
Drd3	Cocaine Abuse	Mental Disorders; Substance-Related Disorders
Drd3	Visual seizure	Nervous System Diseases; Pathological Conditions, Signs and Symptoms
Drd4	Attention Deficit Disorder	Mental Disorders
Dspp	Deafness, Autosomal Dominant 39, with Dentinogenesis Imperfecta 1	Congenital, Hereditary, and Neonatal Diseases and Abnormalities; Nervous System Diseases; Otorhinolaryngologic Diseases; Pathological Conditions, Signs and Symptoms; Stomatognathic Diseases
Tor1a	Dystonia	Nervous System Diseases; Pathological Conditions, Signs and Symptoms
Tor1a	Dystonia Disorders	Nervous System Diseases
Tor1a	Idiopathic familial dystonia	Nervous System Diseases
Edn3	Congenital central hypoventilation	Nervous System Diseases; Pathological Conditions, Signs and Symptoms; Respiratory Tract Diseases
Ednra	Erectile dysfunction	Male Urogenital Diseases; Mental Disorders
Eef1b2	Intellectual Disability	Behavior and Behavior Mechanisms; Mental Disorders; Nervous System Diseases; Pathological Conditions, Signs and Symptoms
Egfr	Brain Neoplasms	Neoplasms; Nervous System Diseases
Egr2	Hereditary Motor and Sensory Neuropathies	Congenital, Hereditary, and Neonatal Diseases and Abnormalities; Nervous System Diseases
Eya4	Cardiomyopathy, Dilated, 1J	Cardiovascular Diseases; Nervous System Diseases; Otorhinolaryngologic Diseases; Pathological Conditions, Signs and Symptoms
Ercc6	Cockayne Syndrome, Type III	Congenital, Hereditary, and Neonatal Diseases and Abnormalities; Musculoskeletal Diseases; Nervous System Diseases; Nutritional and Metabolic Diseases
F5	Cerebrovascular accident	Cardiovascular Diseases; Nervous System Diseases
Ptk2b	Status Epilepticus	Nervous System Diseases; Pathological Conditions, Signs and Symptoms
Fasn	Intellectual Disability	Behavior and Behavior Mechanisms; Mental Disorders; Nervous System Diseases; Pathological Conditions, Signs and Symptoms
Fktn	Muscular Dystrophy	Congenital, Hereditary, and Neonatal Diseases and Abnormalities; Musculoskeletal Diseases; Nervous System Diseases
Fgd1	Faciogenital Dysplasia with Attention Deficit-Hyperactivity Disorder	Congenital, Hereditary, and Neonatal Diseases and Abnormalities; Mental Disorders; Nervous System Diseases
Fgfr1	Unipolar Depression	Mental Disorders
Fhl1	X-Linked Emery-Dreifuss Muscular Dystrophy	Congenital, Hereditary, and Neonatal Diseases and Abnormalities; Musculoskeletal Diseases; Nervous System Diseases
Aff2	Intellectual Disability	Behavior and Behavior Mechanisms; Mental Disorders; Nervous System Diseases; Pathological Conditions, Signs and Symptoms
Fxn	FRIEDREICH ATAXIA WITH RETAINED REFLEXES	Congenital, Hereditary, and Neonatal Diseases and Abnormalities; Nervous System Diseases; Nutritional and Metabolic Diseases
Mtor	Focal Cortical Dysplasia of Taylor, Type IIb	Congenital, Hereditary, and Neonatal Diseases and Abnormalities; Nervous System Diseases
Fus	Amyotrophic Lateral Sclerosis	Nervous System Diseases; Nutritional and Metabolic Diseases
Gaa	Cardiac form of generalized glycogenosis	Congenital, Hereditary, and Neonatal Diseases and Abnormalities; Nervous System Diseases; Nutritional and Metabolic Diseases
Gabrb1	Hepatic Encephalopathy	Digestive System Diseases; Nervous System Diseases; Nutritional and Metabolic Diseases
Gabrg2	Febrile Convulsions	Nervous System Diseases; Pathological Conditions, Signs and Symptoms
Gak	Parkinson Disease	Nervous System Diseases
Gale	Galactosemias	Congenital, Hereditary, and Neonatal Diseases and Abnormalities; Nervous System Diseases; Nutritional and Metabolic Diseases
Galk1	Galactosemias	Congenital, Hereditary, and Neonatal Diseases and Abnormalities; Nervous System Diseases; Nutritional and Metabolic Diseases
Galt	Galactosemias	Congenital, Hereditary, and Neonatal Diseases and Abnormalities; Nervous System Diseases; Nutritional and Metabolic Diseases
Gas1	Lobar Holoprosencephaly	Congenital, Hereditary, and Neonatal Diseases and Abnormalities; Musculoskeletal Diseases; Nervous System Diseases
Gas1	Alobar Holoprosencephaly	Congenital, Hereditary, and Neonatal Diseases and Abnormalities; Musculoskeletal Diseases; Nervous System Diseases
Gas1	Semilobar Holoprosencephaly	Congenital, Hereditary, and Neonatal Diseases and Abnormalities; Musculoskeletal Diseases; Nervous System Diseases
Gba	Gaucher Disease	Congenital, Hereditary, and Neonatal Diseases and Abnormalities; Nervous System Diseases; Nutritional and Metabolic Diseases
Gba	Parkinson Disease	Nervous System Diseases
Gba	Lewy Body Disease	Mental Disorders; Nervous System Diseases
Gba	Gaucher Disease, Type IIIa	Congenital, Hereditary, and Neonatal Diseases and Abnormalities; Nervous System Diseases; Nutritional and Metabolic Diseases
Gba	Gaucher Disease, Type IIIb	Congenital, Hereditary, and Neonatal Diseases and Abnormalities; Nervous System Diseases; Nutritional and Metabolic Diseases
Gba	Gaucher Disease, Norrbottnian Type	Congenital, Hereditary, and Neonatal Diseases and Abnormalities; Nervous System Diseases; Nutritional and Metabolic Diseases
Gbe1	GSD IV, Neuromuscular Form, Fatal Perinatal	Congenital, Hereditary, and Neonatal Diseases and Abnormalities; Nervous System Diseases; Nutritional and Metabolic Diseases
Gch1	Dystonia	Nervous System Diseases; Pathological Conditions, Signs and Symptoms
Gch1	Parkinson Disease	Nervous System Diseases
Gdnf	CCHS WITH HIRSCHSPRUNG DISEASE	Nervous System Diseases; Pathological Conditions, Signs and Symptoms; Respiratory Tract Diseases
Gdnf	PARKINSON DISEASE 2, AUTOSOMAL RECESSIVE JUVENILE	Nervous System Diseases
Gjb3	Deafness, Autosomal Dominant 2B	Nervous System Diseases; Otorhinolaryngologic Diseases; Pathological Conditions, Signs and Symptoms
Glb1	Gangliosidosis, Generalized GM1, Type I, with Cardiac Involvement	Cardiovascular Diseases; Congenital, Hereditary, and Neonatal Diseases and Abnormalities; Nervous System Diseases; Nutritional and Metabolic Diseases
Gli2	Alobar Holoprosencephaly	Congenital, Hereditary, and Neonatal Diseases and Abnormalities; Musculoskeletal Diseases; Nervous System Diseases
Gli2	Semilobar Holoprosencephaly	Congenital, Hereditary, and Neonatal Diseases and Abnormalities; Musculoskeletal Diseases; Nervous System Diseases
Glo1	Depressive disorder	Mental Disorders
Glrb	Hereditary Hyperexplexia	Musculoskeletal Diseases; Nervous System Diseases; Pathological Conditions, Signs and Symptoms
Gria1	Schizoaffective Disorder	Mental Disorders
Grin2a	Epilepsy	Nervous System Diseases
Grin2a	Schizophrenia	Mental Disorders
Grm3	Schizophrenia	Mental Disorders
Gsr	PARKINSON DISEASE 2, AUTOSOMAL RECESSIVE JUVENILE	Nervous System Diseases
Hcrt	Cataplexy	Mental Disorders; Nervous System Diseases
Hexa	Hexosaminidase A Deficiency, Adult Type	Congenital, Hereditary, and Neonatal Diseases and Abnormalities; Nervous System Diseases; Nutritional and Metabolic Diseases
Hexa	Intellectual Disability	Behavior and Behavior Mechanisms; Mental Disorders; Nervous System Diseases; Pathological Conditions, Signs and Symptoms
Nrg1	Schizophrenia	Mental Disorders
Hla-drb1	Schizophrenia	Mental Disorders
Hmox1	Status Epilepticus	Nervous System Diseases; Pathological Conditions, Signs and Symptoms
Hnrnpa1	INCLUSION BODY MYOPATHY WITH EARLY-ONSET PAGET DISEASE AND FRONTOTEMPORAL DEMENTIA	Congenital, Hereditary, and Neonatal Diseases and Abnormalities; Mental Disorders; Musculoskeletal Diseases; Nervous System Diseases; Nutritional and Metabolic Diseases
Hnrnpa2b1	INCLUSION BODY MYOPATHY WITH EARLY-ONSET PAGET DISEASE AND FRONTOTEMPORAL DEMENTIA	Congenital, Hereditary, and Neonatal Diseases and Abnormalities; Mental Disorders; Musculoskeletal Diseases; Nervous System Diseases; Nutritional and Metabolic Diseases
Hprt1	Lesch-Nyhan Syndrome, Neurologic Variant	Congenital, Hereditary, and Neonatal Diseases and Abnormalities; Nervous System Diseases; Nutritional and Metabolic Diseases
Htr1b	Cocaine Abuse	Mental Disorders; Substance-Related Disorders
Htr1b	Cocaine Dependence	Mental Disorders; Substance-Related Disorders
Htr2a	Manic Disorder	Mental Disorders
Idh1	Brain Neoplasms	Neoplasms; Nervous System Diseases
Ids	Sulfoiduronate Sulfatase Deficiency	Congenital, Hereditary, and Neonatal Diseases and Abnormalities; Nervous System Diseases; Nutritional and Metabolic Diseases; Skin and Connective Tissue Diseases
Igbp1	Corpus Callosum, Agenesis of, with Mental Retardation, Ocular Coloboma, and Micrognathia	Behavior and Behavior Mechanisms; Congenital, Hereditary, and Neonatal Diseases and Abnormalities; Eye Diseases; Mental Disorders; Musculoskeletal Diseases; Nervous System Diseases; Pathological Conditions, Signs and Symptoms; Stomatognathic Diseases
Igf1r	Parkinson Disease	Nervous System Diseases
Il1b	Visual seizure	Nervous System Diseases; Pathological Conditions, Signs and Symptoms
Il1b	Infarction, Middle Cerebral Artery	Cardiovascular Diseases; Nervous System Diseases
Il2ra	Multiple Sclerosis	Immune System Diseases; Nervous System Diseases
Il6r	Mental Depression	Behavior and Behavior Mechanisms
Il7r	Multiple Sclerosis	Immune System Diseases; Nervous System Diseases
Il18	Brain Ischemia	Cardiovascular Diseases; Nervous System Diseases
Cxcl10	Brain Ischemia	Cardiovascular Diseases; Nervous System Diseases
Ins	DIABETES MELLITUS, PERMANENT NEONATAL, WITH NEUROLOGIC FEATURES	Endocrine System Diseases; Nervous System Diseases; Nutritional and Metabolic Diseases; Pathological Conditions, Signs and Symptoms
Ins	Developmental Delay, Epilepsy, and Neonatal Diabetes	Behavior and Behavior Mechanisms; Congenital, Hereditary, and Neonatal Diseases and Abnormalities; Endocrine System Diseases; Nervous System Diseases; Nutritional and Metabolic Diseases; Pathological Conditions, Signs and Symptoms
Inpp4a	Intellectual Disability	Behavior and Behavior Mechanisms; Mental Disorders; Nervous System Diseases; Pathological Conditions, Signs and Symptoms
Insr	Diabetic Neuropathies	Endocrine System Diseases; Nervous System Diseases
Kcnj11	Visual seizure	Nervous System Diseases; Pathological Conditions, Signs and Symptoms
Kcnq2	Epilepsy	Nervous System Diseases
Kcnq2	Seizures	Nervous System Diseases; Pathological Conditions, Signs and Symptoms
Kcnq2	Epilepsy, Benign Neonatal, 1, And-Or Myokymia	Nervous System Diseases; Pathological Conditions, Signs and Symptoms
Kcnq3	Familial benign neonatal epilepsy	Congenital, Hereditary, and Neonatal Diseases and Abnormalities; Nervous System Diseases
Kif2a	Malformations of Cortical Development	Congenital, Hereditary, and Neonatal Diseases and Abnormalities; Nervous System Diseases
Kif5c	Malformations of Cortical Development	Congenital, Hereditary, and Neonatal Diseases and Abnormalities; Nervous System Diseases
L1cam	Hydrocephalus	Nervous System Diseases
L1cam	Intellectual Disability	Behavior and Behavior Mechanisms; Mental Disorders; Nervous System Diseases; Pathological Conditions, Signs and Symptoms
Lama2	Muscular Dystrophy	Congenital, Hereditary, and Neonatal Diseases and Abnormalities; Musculoskeletal Diseases; Nervous System Diseases
Letm1	Seizures	Nervous System Diseases; Pathological Conditions, Signs and Symptoms
Lpa	Cerebrovascular accident	Cardiovascular Diseases; Nervous System Diseases
Lrp4	Congenital Myasthenic Syndromes, Postsynaptic	Congenital, Hereditary, and Neonatal Diseases and Abnormalities; Nervous System Diseases
Mapt	Parkinson Disease	Nervous System Diseases
Mapt	Parkinsonian Disorders	Nervous System Diseases
Mapt	Dementia	Mental Disorders; Nervous System Diseases
Mecp2	Autistic Disorder	Mental Disorders
Mecp2	Seizures	Nervous System Diseases; Pathological Conditions, Signs and Symptoms
Mecp2	Visual seizure	Nervous System Diseases; Pathological Conditions, Signs and Symptoms
Mecp2	Trisomy Xq28	Congenital, Hereditary, and Neonatal Diseases and Abnormalities; Nervous System Diseases
Mef2c	Status Epilepticus	Nervous System Diseases; Pathological Conditions, Signs and Symptoms
Meis1	Restless Legs Syndrome	Mental Disorders; Nervous System Diseases
Men1	Pituitary Adenoma	Endocrine System Diseases; Neoplasms; Nervous System Diseases
Atxn3	Machado-Joseph Disease Type I	Congenital, Hereditary, and Neonatal Diseases and Abnormalities; Nervous System Diseases
Atxn3	Machado-Joseph Disease Type II	Congenital, Hereditary, and Neonatal Diseases and Abnormalities; Nervous System Diseases
Atxn3	Machado-Joseph Disease Type III	Congenital, Hereditary, and Neonatal Diseases and Abnormalities; Nervous System Diseases
Mmp9	Infarction, Middle Cerebral Artery	Cardiovascular Diseases; Nervous System Diseases
[truncated: 24,885 more rows]
