# Supplementary material for: Transcriptional profiling reveals the transcription factor networks regulating the survival of striatal neurons
Source: Cell Death Dis. 2021 Mar 12;12(3):262. doi: 10.1038/s41419-021-03552-8 (PMC7955055; doi:10.1038/s41419-021-03552-8)
Supplement: Supplementary file 20 — Supplementary Table 11. Information of HD patients [file 41419_2021_3552_MOESM20_ESM.xlsx]

## Sheet: The information of HD patients
Supplementary Table 11. Information of HD patients
Sheet1: The information of healthy control and HD patients.
Patient ID	Annotation	Genotype	Age	Sex
Control 1	human caudate nucleus control	Genotype = 17/19	Age = 37	sex = M
Control 2	human caudate nucleus control	Genotype = 9/17	Age = 68	sex = M
Control 3	human caudate nucleus control	Genotype = 16/24	Age = 29	sex = M
Control 4	human caudate nucleus control	Genotype = 17/17	Age = 75	sex = M
Control 5	human caudate nucleus control	Genotype = 17/17	Age = 22	sex = M
Control 6	human caudate nucleus control	Genotype = 17/19	Age = 60	sex = M
Control 7	human caudate nucleus control	Genotype = 18/20	Age = 72	sex = M
Control 8	human caudate nucleus control	Genotype = 16/20	Age = 81	sex = M
Control 9	human caudate nucleus control	Genotype = 16/18	Age = 22	sex = M
Control 10	human caudate nucleus control	Genotype = 18/23	Age = 67	sex = M
Control 11	human caudate nucleus control	Genotype = 17/23	Age = 68	sex = F
Control 12	human caudate nucleus control	Genotype = 15/20	Age = 55	sex = F
Control 13	human caudate nucleus control	Genotype = 17/11	Age = 51	sex = M
Control 14	human caudate nucleus control	Genotype = 18/20	Age = 37	sex = F
Control 15	human caudate nucleus control	Genotype = 18/25	Age = 69	sex = M
Control 16	human caudate nucleus control	Genotype = 15/18	Age = 81	sex = M
Control 17	human caudate nucleus control	Genotype = 17/20	Age = 46	sex = M
Control 18	human caudate nucleus control	Genotype = 10/17	Age = 68	sex = M
Control 19	human caudate nucleus control	Genotype = 17/19	Age = 61	sex = M
Control 20	human caudate nucleus control	Genotype = 17/17	Age = 64	sex = M
Control 21	human caudate nucleus control	Genotype = 15/16	Age = 57	sex = M
Control 22	human caudate nucleus control	Genotype = 18/22	Age = 62	sex = M
Control 23	human caudate nucleus control	Genotype = 18/23	Age = 64	sex = F
Control 24	human caudate nucleus control	Genotype = 17/20	Age = 78	sex = M
Control 25	human caudate nucleus control	Genotype = 17/17	Age = 49	sex = M
Control 26	human caudate nucleus control	Genotype = 20/22	Age = 36	sex = F
Control 27	human caudate nucleus control	Genotype = 17/19	Age = 34	sex = F
Control 28	human caudate nucleus control	Genotype = 20/21	Age = 48	sex = M
Control 29	human caudate nucleus control	Genotype = 17/17	Age = 73	sex = F
Control 30	human caudate nucleus control	Genotype = 15/19	Age = 63	sex = F
Control 31	human caudate nucleus control	Genotype = 18/20	Age = 77	sex = F
Control 32	human caudate nucleus control	Genotype = 18/18	Age = 94	sex = M
HD 1	human caudate nucleus HD grade 2	Genotype = 27/42	Age = 70	sex = M
HD 2	human caudate nucleus HD grade 3	Genotype = 15/55	Age = 40	sex = M
HD 3	human caudate nucleus HD grade 1	Genotype = 18/45	Age = 64	sex = M
HD 4	human caudate nucleus HD grade 1	Genotype = 20/41	Age = 69	sex = F
HD 5	human caudate nucleus HD grade 0	Genotype = 16/42	Age = 40	sex = M
HD 6	human caudate nucleus HD grade 2	Genotype = 23/41	Age = 79	sex = F
HD 7	human caudate nucleus HD grade 2	Genotype = 18/43	Age = 65	sex = M
HD 8	human caudate nucleus HD grade 1	Genotype = 16/45	Age = 34	sex = F
HD 9	human caudate nucleus HD grade 3	Genotype = 20/49	Age = 52	sex = M
HD 10	human caudate nucleus HD grade 2	Genotype = 17/45	Age = 42	sex = M
HD 11	human caudate nucleus HD grade 2	Genotype = 17/44	Age = 57	sex = M
HD 12	human caudate nucleus HD grade 3	Genotype = 17/49	Age = 51	sex = M
HD 13	human caudate nucleus HD grade 3	Genotype = 21/45	Age = 56	sex = F
HD 14	human caudate nucleus HD grade 1	Genotype = 19/46	Age = 19	sex = M
HD 15	human caudate nucleus HD grade 4	Genotype = 17/44	Age = 59	sex = M
HD 16	human caudate nucleus HD grade 3	Genotype = 17/42	Age = 65	sex = M
HD 17	human caudate nucleus HD grade 1	Genotype = 19/39	Age = 41	sex = M
HD 18	human caudate nucleus HD grade 1	Genotype = 15/42	Age = 67	sex = F
HD 19	human caudate nucleus HD grade 2	Genotype = 19/46	Age = 61	sex = F
HD 20	human caudate nucleus HD grade 1	Genotype = 17/43	Age = 56	sex = M
HD 21	human caudate nucleus HD grade 1	Genotype = 14/42	Age = 87	sex = M
HD 22	human caudate nucleus HD grade 2	Genotype = 18/47	Age = 58	sex = M
HD 23	human caudate nucleus HD grade 2	Genotype = 17/46	Age = 65	sex = M
HD 24	human caudate nucleus HD grade 2	Genotype = 18/43	Age = 78	sex = F
HD 25	human caudate nucleus HD grade 2	Genotype = 18/42	Age = 82	sex = F
HD 26	human caudate nucleus HD grade 0	Genotype = 27/41	Age = 62	sex = M
HD 27	human caudate nucleus HD grade 1	Genotype = 17/42	Age = 65	sex = F
HD 28	human caudate nucleus HD grade 2	Genotype = 16/46	Age = 50	sex = F
HD 29	human caudate nucleus HD grade 0	Genotype = 17/40	Age = 70	sex = F
HD 30	human caudate nucleus HD grade 2	Genotype = 17/42	Age = 63	sex = F
HD 31	human caudate nucleus HD grade 2	Genotype = 19/49	Age = 47	sex = M
HD 32	human caudate nucleus HD grade 1	Genotype = 17/42	Age = 42	sex = F
HD 33	human caudate nucleus HD grade 2	Genotype = 19/42	Age = 71	sex = M
HD 34	human caudate nucleus HD grade 2	Genotype = 23/43	Age = 45	sex = F
HD 35	human caudate nucleus HD grade 1	Genotype = 19/41	Age = 70	sex = F
HD 36	human caudate nucleus HD grade 2	Genotype = 15/42	Age = 74	sex = M
HD 37	human caudate nucleus HD grade 1	Genotype = 20/40	Age = 80	sex = M
HD 38	human caudate nucleus HD grade 1	Genotype = 17/37	Age = 46	sex = M
